# Supplementary material for: Integrative Genome-Wide Gene Expression Profiling of Clear Cell Renal Cell Carcinoma in Czech Republic and in the United States
Source: PLoS One. 2013 Mar 5;8(3):e57886. doi: 10.1371/journal.pone.0057886 (PMC3589490; doi:10.1371/journal.pone.0057886)
Supplement: Table S1 — Complete list of statistically significant differentially expressed probes (FDR-adjusted p-value (BH) <0.05, FC ≥2) in ccRCC as compared with adjacent non-tumour tissues in Czech Republic (K2 series)–whole-genome expression profiling using microarrays. (XLS) [file pone.0057886.s003.xls]

## Sheet: Downregulated_probes
ID	TARGET ID	LogFC	Aveexpr	T	P_Value	Adj_P_Val	B	Gene Title
ILMN_2406151	UMOD	-7.09638	10.6151	-60.1337	2.75802e-81	4.33846e-77	174.573	uromodulin (uromucoid, Tamm-Horsfall glycoprotein) (UMOD), transcript variant 2
ILMN_1740585	UMOD	-7.04311	10.5288	-61.1297	5.42715e-82	1.28056e-77	176.141	uromodulin (uromucoid, Tamm-Horsfall glycoprotein) (UMOD), transcript variant 1
ILMN_1732149	AQP2	-6.58727	10.2377	-62.4125	6.93535e-83	3.27286e-78	178.121	aquaporin 2 (collecting duct) (AQP2)
ILMN_1753729	KNG1	-5.72638	9.68826	-56.0394	2.91072e-78	2.7472e-74	167.838	kininogen 1 (KNG1), transcript variant 2
ILMN_2124802	MT1H	-5.48333	10.7655	-35.5745	3.44468e-59	3.6945e-56	124.679	metallothionein 1H (MT1H)
ILMN_2364072	CLCNKA	-5.46063	10.4487	-44.1797	3.55131e-68	1.86211e-64	145.132	chloride channel Ka (CLCNKA), transcript variant 2
ILMN_1787576	CLCNKA	-5.38888	10.2477	-44.5328	1.64437e-68	9.69991e-65	145.889	chloride channel Ka (CLCNKA), transcript variant 1
ILMN_1715401	MT1G	-5.33852	11.6645	-31.9879	7.04657e-55	3.69483e-52	114.817	metallothionein 1G (MT1G)
ILMN_1747716	ALDOB	-5.27993	11.4559	-26.7575	7.93926e-48	1.45783e-45	98.6339	aldolase B, fructose-bisphosphate (ALDOB)
ILMN_1793182	SLC36A2	-5.12287	9.39594	-41.2062	2.92332e-65	9.85389e-62	138.515	solute carrier family 36 (proton/amino acid symporter), member 2 (SLC36A2)
ILMN_1782939	ALB	-4.86598	9.91314	-28.1224	9.16125e-50	2.21707e-47	103.086	albumin (ALB)
ILMN_1812073	ATP6V1B1	-4.55244	9.77398	-39.1778	3.66469e-63	8.64169e-60	133.742	ATPase, H+ transporting, lysosomal 56/58kDa, V1 subunit B1 (Renal tubular acidosis with deafness) (ATP6V1B1)
ILMN_1711015	CRYAA	-4.31116	9.2283	-34.9844	1.66149e-58	1.42559e-55	123.118	crystallin, alpha A (CRYAA)
ILMN_1795166	PTH1R	-4.307	10.8285	-35.2862	7.40851e-59	7.135e-56	123.92	parathyroid hormone receptor 1 (PTHR1)
ILMN_1659991	SLC34A1	-4.27333	9.08868	-37.0666	7.10277e-61	9.57676e-58	128.528	solute carrier family 34 (sodium phosphate), member 1 (SLC34A1)
ILMN_2408748	SLC22A12	-4.23	10.6158	-21.8953	2.83731e-40	1.76178e-38	81.2509	solute carrier family 22 (organic anion/urate transporter), member 12 (SLC22A12), transcript variant 2
ILMN_1714446	PLG	-4.19821	9.28434	-26.979	3.80389e-48	7.38721e-46	99.3683	plasminogen (PLG)
ILMN_1743357	XPNPEP2	-4.17634	9.18456	-37.8461	9.86289e-62	1.60497e-58	130.483	X-prolyl aminopeptidase (aminopeptidase P) 2, membrane-bound (XPNPEP2)
ILMN_1693912	SLC47A2	-4.1598	9.22508	-36.9581	9.3757e-61	1.18728e-57	128.253	solute carrier family 47, member 2 (SLC47A2), transcript variant 1
ILMN_1745688	HPD	-4.15735	9.08927	-29.4956	1.21478e-51	3.7715e-49	107.397	4-hydroxyphenylpyruvate dioxygenase (HPD)
ILMN_1777797	AFM	-4.13395	8.9449	-35.9521	1.27323e-59	1.39733e-56	125.667	afamin (AFM)
ILMN_1682763	ALB	-4.10988	9.12402	-23.4061	9.76983e-43	8.24773e-41	86.9235	albumin (ALB)
ILMN_1735816	CYP4A11	-4.07102	11.6043	-17.9299	2.96884e-33	8.17401e-32	65.0698	cytochrome P450, family 4, subfamily A, polypeptide 11 (CYP4A11)
ILMN_1725597	FXYD4	-4.03457	8.70239	-35.0811	1.28172e-58	1.16318e-55	123.376	FXYD domain containing ion transport regulator 4 (FXYD4)
ILMN_2072568	CLDN8	-3.98734	8.80975	-36.9855	8.74001e-61	1.14569e-57	128.322	claudin 8 (CLDN8)
ILMN_1662214	PAH	-3.96644	9.65005	-21.0422	7.8278e-39	4.01524e-37	77.9313	phenylalanine hydroxylase (PAH)
ILMN_1769547	DIO1	-3.92119	8.75972	-34.8321	2.50296e-58	2.03651e-55	122.711	deiodinase, iodothyronine, type I (DIO1), transcript variant 4
ILMN_1749415	KCNJ1	-3.89418	8.80758	-56.6359	1.02523e-78	1.20954e-74	168.85	potassium inwardly-rectifying channel, subfamily J, member 1 (KCNJ1), transcript variant rom-k5
ILMN_2357944	KCNJ1	-3.79338	8.7023	-53.1271	5.53944e-76	4.35686e-72	162.735	potassium inwardly-rectifying channel, subfamily J, member 1 (KCNJ1), transcript variant rom-k4
ILMN_1683883	ACY1	-3.79169	11.0157	-36.9505	9.56043e-61	1.18728e-57	128.233	aminoacylase 1 (ACY1)
ILMN_2327860	MAL	-3.76013	11.4273	-24.1257	7.16044e-44	6.96718e-42	89.5362	mal, T-cell differentiation protein (MAL), transcript variant d
ILMN_2149164	SFRP1	-3.74342	9.42738	-40.8444	6.8129e-65	2.04648e-61	137.68	secreted frizzled-related protein 1 (SFRP1)
ILMN_1670779	DPEP1	-3.71198	8.85281	-30.343	9.1228e-53	3.44411e-50	109.976	dipeptidase 1 (renal) (DPEP1)
ILMN_2414786	DIO1	-3.67362	8.77781	-31.633	1.97751e-54	9.82324e-52	113.791	deiodinase, iodothyronine, type I (DIO1), transcript variant 2
ILMN_1785284	ALDH6A1	-3.6615	10.7891	-34.485	6.4042e-58	4.79715e-55	121.779	aldehyde dehydrogenase 6 family, member A1 (ALDH6A1), nuclear gene encoding mitochondrial protein
ILMN_1798742	CLCNKB	-3.65673	8.68395	-43.2546	2.74223e-67	1.0784e-63	143.119	chloride channel Kb (CLCNKB)
ILMN_1708778	ASS1	-3.6195	11.4406	-29.4449	1.42083e-51	4.29809e-49	107.24	argininosuccinate synthetase 1 (ASS1), transcript variant 1
ILMN_2320330	MAL	-3.58464	9.9341	-28.8725	8.46581e-51	2.29604e-48	105.461	mal, T-cell differentiation protein (MAL), transcript variant a
ILMN_1748378	NPHS2	-3.57016	8.56062	-38.0454	5.9874e-62	1.04649e-58	130.978	nephrosis 2, idiopathic, steroid-resistant (podocin) (NPHS2)
ILMN_2167252	FAM151A	-3.56353	8.81771	-23.4697	7.73818e-43	6.62745e-41	87.1566	family with sequence similarity 151, member A (FAM151A)
ILMN_1713995	SCNN1A	-3.54003	10.0107	-27.0582	2.92713e-48	5.82845e-46	99.6298	sodium channel, nonvoltage-gated 1 alpha (SCNN1A)
ILMN_1759910	SERPINA5	-3.53374	8.83909	-37.8718	9.24741e-62	1.55855e-58	130.547	serpin peptidase inhibitor, clade A (alpha-1 antiproteinase, antitrypsin), member 5 (SERPINA5)
ILMN_2390017	SLC22A6	-3.50677	8.86768	-26.8033	6.81599e-48	1.2764e-45	98.7861	solute carrier family 22 (organic anion transporter), member 6 (SLC22A6), transcript variant 1
ILMN_1678186	ATP6V0A4	-3.49837	8.68369	-37.6054	1.80746e-61	2.75149e-58	129.884	ATPase, H+ transporting, lysosomal V0 subunit a4 (ATP6V0A4), transcript variant 1
ILMN_1658519	SLC13A3	-3.47999	8.74494	-30.7464	2.7147e-53	1.10439e-50	111.183	solute carrier family 13 (sodium-dependent dicarboxylate transporter), member 3 (SLC13A3), transcript variant 1
ILMN_2167259	FAM151A	-3.47114	8.62069	-30.8264	2.13816e-53	8.92936e-51	111.421	family with sequence similarity 151, member A (FAM151A)
ILMN_1766083	SLC22A12	-3.46719	9.27221	-23.7996	2.3243e-43	2.13813e-41	88.3592	solute carrier family 22 (organic anion/urate transporter), member 12 (SLC22A12), transcript variant 1
ILMN_1727606	C12ORF59	-3.46514	8.73242	-43.6011	1.26959e-67	5.9913e-64	143.878	chromosome 12 open reading frame 59 (C12orf59)
ILMN_1746676	CLDN8	-3.46013	8.64536	-33.2028	2.21013e-56	1.37234e-53	118.26	claudin 8 (CLDN8)
ILMN_1718766	MT1F	-3.45206	11.4146	-26.6718	1.05683e-47	1.90354e-45	98.3483	metallothionein 1F (MT1F)
ILMN_2395451	ASS1	-3.44806	11.5431	-30.9709	1.39049e-53	6.02005e-51	111.849	argininosuccinate synthetase 1 (ASS1), transcript variant 2
ILMN_1731948	PCK1	-3.39525	9.67949	-21.7274	5.41487e-40	3.22236e-38	80.6042	phosphoenolpyruvate carboxykinase 1 (soluble) (PCK1)
ILMN_3236756	ACSF2	-3.38858	9.14699	-38.1968	4.10341e-62	7.44784e-59	131.352	acyl-CoA synthetase family member 2
ILMN_1686259	PRODH2	-3.35467	9.77101	-23.6248	4.38976e-43	3.90127e-41	87.7234	proline dehydrogenase (oxidase) 2 (PRODH2)
ILMN_1783756	SLC22A8	-3.33086	8.26733	-31.0969	9.5672e-54	4.28693e-51	112.222	solute carrier family 22 (organic anion transporter), member 8 (SLC22A8)
ILMN_3246328	PTH1R	-3.24907	8.82894	-35.2671	7.79489e-59	7.35697e-56	123.869	parathyroid hormone 1 receptor
ILMN_1813350	HSD11B2	-3.23646	9.77748	-31.0017	1.26902e-53	5.59687e-51	111.94	hydroxysteroid (11-beta) dehydrogenase 2 (HSD11B2)
ILMN_1725311	GCGR	-3.2296	8.27305	-43.4886	1.62904e-67	6.98873e-64	143.632	glucagon receptor (GCGR)
ILMN_1807894	SLC7A8	-3.17541	9.15461	-30.7583	2.61972e-53	1.07502e-50	111.219	solute carrier family 7 (cationic amino acid transporter, y+ system), member 8 (SLC7A8), transcript variant 2
ILMN_1728799	FBP1	-3.16072	10.6781	-28.8149	1.01468e-50	2.72068e-48	105.281	fructose-1,6-bisphosphatase 1 (FBP1)
ILMN_2173611	MT1E	-3.15901	11.6738	-22.086	1.36745e-40	8.86422e-39	81.9811	metallothionein 1E (MT1E)
ILMN_1739001	TACSTD2	-3.15843	10.3428	-21.3692	2.17303e-39	1.19938e-37	79.2138	tumor-associated calcium signal transducer 2 (TACSTD2)
ILMN_2096985	ALDH6A1	-3.13081	9.07388	-32.9899	4.02297e-56	2.46556e-53	117.665	aldehyde dehydrogenase 6 family, member A1 (ALDH6A1), nuclear gene encoding mitochondrial protein
ILMN_2405391	SLC22A6	-3.10143	8.68713	-26.2672	4.11342e-47	6.67066e-45	96.9915	solute carrier family 22 (organic anion transporter), member 6 (SLC22A6), transcript variant 2
ILMN_1714577	OGDHL	-3.08605	9.89078	-26.3531	3.07882e-47	5.15222e-45	97.2808	oxoglutarate dehydrogenase-like (OGDHL)
ILMN_2228463	DDC	-3.08409	10.4185	-19.1279	1.83459e-35	6.33331e-34	70.1635	dopa decarboxylase (aromatic L-amino acid decarboxylase) (DDC)
ILMN_1775170	MT1X	-3.05947	11.7982	-19.5439	3.27147e-36	1.24003e-34	71.8898	metallothionein 1X (MT1X)
ILMN_1686573	DEFB1	-3.04131	12.172	-21.4767	1.42984e-39	8.0328e-38	79.6326	defensin, beta 1 (DEFB1)
ILMN_1774375	LOC284422	-3.03851	11.4111	-19.6855	1.82748e-36	7.16881e-35	72.4728	PREDICTED: similar to HSPC323 (LOC284422)
ILMN_2353117	SLC22A7	-3.02415	8.55823	-31.3383	4.69093e-54	2.19178e-51	112.931	solute carrier family 22 (organic anion transporter), member 7 (SLC22A7), transcript variant 2
ILMN_1663569	FTCD	-3.02151	9.5486	-22.5102	2.73583e-41	1.92409e-39	83.5908	formiminotransferase cyclodeaminase (FTCD), transcript variant A
ILMN_1692938	PSAT1	-3.00783	9.25671	-22.3238	5.53575e-41	3.78605e-39	82.8858	phosphoserine aminotransferase 1 (PSAT1), transcript variant 2
ILMN_1656368	ALDH4A1	-2.99179	9.83128	-26.6437	1.16085e-47	2.06992e-45	98.2546	aldehyde dehydrogenase 4 family, member A1 (ALDH4A1), nuclear gene encoding mitochondrial protein, transcript variant P5CDhS
ILMN_1732410	SLC16A9	-2.98828	10.6288	-17.2658	5.38234e-32	1.31742e-30	62.1679	solute carrier family 16, member 9 (monocarboxylic acid transporter 9) (SLC16A9)
ILMN_2153837	SCNN1G	-2.9749	8.4347	-28.5783	2.14189e-50	5.49337e-48	104.536	sodium channel, nonvoltage-gated 1, gamma (SCNN1G)
ILMN_1711928	FLJ20920	-2.9625	8.70511	-36.0873	8.93477e-60	1.00391e-56	126.018	hypothetical protein FLJ20920 (FLJ20920)
ILMN_1739126	TMEM213	-2.95706	8.30879	-32.3142	2.75124e-55	1.50969e-52	115.753	hypothetical protein LOC155006 (LOC155006)
ILMN_1715301	FXYD2	-2.8972	9.46108	-25.0741	2.48244e-45	3.10739e-43	92.896	FXYD domain containing ion transport regulator 2 (FXYD2), transcript variant b
ILMN_1806754	GLDC	-2.88806	9.56072	-27.4269	8.71291e-49	1.86896e-46	100.839	glycine dehydrogenase (decarboxylating) (GLDC)
ILMN_1761946	PROM2	-2.86222	8.53178	-30.4827	5.98641e-53	2.29679e-50	110.396	prominin 2 (PROM2)
ILMN_1652037	UPP2	-2.8604	8.29767	-29.4244	1.51425e-51	4.52273e-49	107.177	uridine phosphorylase 2 (UPP2)
ILMN_1794875	AGPAT9	-2.85917	9.41105	-30.6507	3.61515e-53	1.43363e-50	110.898	1-acylglycerol-3-phosphate O-acyltransferase 9 (AGPAT9)
ILMN_1696099	ALDH4A1	-2.84412	9.24677	-26.3092	3.5692e-47	5.8484e-45	97.1332	aldehyde dehydrogenase 4 family, member A1 (ALDH4A1), nuclear gene encoding mitochondrial protein, transcript variant P5CDhL
ILMN_1739050	PIPOX	-2.83802	8.50842	-28.7353	1.30391e-50	3.41848e-48	105.031	pipecolic acid oxidase (PIPOX)
ILMN_1791123	TMPRSS2	-2.80972	8.37083	-30.2722	1.12992e-52	4.19858e-50	109.763	transmembrane protease, serine 2 (TMPRSS2)
ILMN_1738414	G6PC	-2.78192	8.4612	-23.4586	8.05845e-43	6.86438e-41	87.1161	glucose-6-phosphatase, catalytic (glycogen storage disease type I, von Gierke disease) (G6PC)
ILMN_1755582	PCSK1N	-2.77625	8.851	-31.9629	7.57501e-55	3.92827e-52	114.745	proprotein convertase subtilisin/kexin type 1 inhibitor (PCSK1N)
ILMN_2394287	ATP6V0A4	-2.76922	8.12292	-34.246	1.22886e-57	8.78653e-55	121.131	ATPase, H+ transporting, lysosomal V0 subunit a4 (ATP6V0A4), transcript variant 2
ILMN_1782389	LAD1	-2.7682	9.51206	-24.505	1.84561e-44	2.01146e-42	90.8913	ladinin 1 (LAD1)
ILMN_1671791	PCK2	-2.76713	10.2912	-24.2109	5.27271e-44	5.30542e-42	89.8421	phosphoenolpyruvate carboxykinase 2 (mitochondrial) (PCK2), nuclear gene encoding mitochondrial protein, transcript variant 1
ILMN_1692517	LOC653381	-2.75313	11.5045	-28.905	7.64627e-51	2.09788e-48	105.563	PREDICTED: similar to Sorbitol dehydrogenase (L-iditol 2-dehydrogenase) (LOC653381)
ILMN_1681437	DCXR	-2.75155	9.81431	-37.7588	1.22821e-61	1.93201e-58	130.266	dicarbonyl/L-xylulose reductase (DCXR)
ILMN_1763196	WDR72	-2.73944	10.6135	-20.7131	2.87889e-38	1.39198e-36	76.6278	WD repeat domain 72 (WDR72)
ILMN_1695193	ANGPTL3	-2.73614	9.07234	-19.8742	8.44804e-37	3.44872e-35	73.2453	angiopoietin-like 3 (ANGPTL3)
ILMN_3241522	LOC392871	-2.73459	9.09998	-22.743	1.14104e-41	8.41358e-40	84.4655	similar to argininosuccinate synthetase
ILMN_1736190	CYP4F3	-2.7335	8.64886	-23.296	1.46447e-42	1.21672e-40	86.5188	cytochrome P450, family 4, subfamily F, polypeptide 3 (CYP4F3)
ILMN_1731941	APOM	-2.72516	9.93462	-19.4566	4.69016e-36	1.73731e-34	71.5291	apolipoprotein M (APOM)
ILMN_1707169	AGMAT	-2.72415	9.21751	-21.5062	1.27519e-39	7.20687e-38	79.7472	agmatine ureohydrolase (agmatinase) (AGMAT)
ILMN_1683263	TSPAN8	-2.71427	8.71179	-21.0682	7.06518e-39	3.63591e-37	78.0339	tetraspanin 8 (TSPAN8)
ILMN_1762531	FGF9	-2.71319	8.32344	-32.1812	4.0334e-55	2.18782e-52	115.372	fibroblast growth factor 9 (glia-activating factor) (FGF9)
ILMN_1729180	GATM	-2.69937	11.4804	-17.5265	1.71453e-32	4.38064e-31	63.3136	glycine amidinotransferase (L-arginine:glycine amidinotransferase) (GATM), nuclear gene encoding mitochondrial protein
ILMN_1687848	C7	-2.69368	9.69486	-18.6844	1.18102e-34	3.75816e-33	68.2988	complement component 7 (C7)
ILMN_2079890	G6PC	-2.68994	8.41154	-23.0942	3.08659e-42	2.44395e-40	85.7732	glucose-6-phosphatase, catalytic subunit (G6PC)
ILMN_1679011	SLC12A3	-2.68529	8.12773	-25.2582	1.30652e-45	1.68e-43	93.5373	solute carrier family 12 (sodium/chloride transporters), member 3 (SLC12A3)
ILMN_1753026	LPPR1	-2.68485	8.28392	-39.0064	5.56674e-63	1.19409e-59	133.328	plasticity related gene 3 (PRG-3), transcript variant 2
ILMN_3246401	AIF1L	-2.65802	12.4015	-20.0801	3.6566e-37	1.56303e-35	74.0836	allograft inflammatory factor 1-like
ILMN_1693270	SUSD2	-2.65274	10.1452	-22.0094	1.83293e-40	1.16889e-38	81.688	sushi domain containing 2 (SUSD2)
ILMN_3275388	LOC340274	-2.65047	9.37428	-18.5139	2.43217e-34	7.48216e-33	67.5754	argininosuccinate synthase 1 pseudogene
ILMN_1802167	ALDH1L1	-2.64772	10.0927	-20.4277	9.00217e-38	4.1527e-36	75.4867	aldehyde dehydrogenase 1 family, member L1 (ALDH1L1)
ILMN_3209070	LOC341230	-2.64573	8.79001	-23.593	4.92976e-43	4.3403e-41	87.6074	argininosuccinate synthetase 1 pseudogene 13
ILMN_2323508	C9ORF58	-2.64142	9.53078	-25.4628	6.42745e-46	8.66622e-44	94.246	chromosome 9 open reading frame 58 (C9orf58), transcript variant 2
ILMN_1691156	MT1A	-2.64041	12.5112	-22.0481	1.5808e-40	1.01496e-38	81.8361	metallothionein 1A (MT1A)
ILMN_1770725	AIF1L	-2.63232	9.957	-23.7913	2.39497e-43	2.19033e-41	88.3292	chromosome 9 open reading frame 58 (C9orf58), transcript variant 1
ILMN_1685387	PIGR	-2.6303	8.84563	-21.4091	1.85999e-39	1.02901e-37	79.3694	polymeric immunoglobulin receptor (PIGR)
ILMN_1735445	SLC7A9	-2.62823	10.2899	-18.9104	4.55765e-35	1.51358e-33	69.2523	solute carrier family 7 (cationic amino acid transporter, y+ system), member 9 (SLC7A9)
ILMN_2178492	CYP4F2	-2.62763	8.153	-22.1674	1.00267e-40	6.58097e-39	82.2916	cytochrome P450, family 4, subfamily F, polypeptide 2 (CYP4F2)
ILMN_1676383	ENPP6	-2.62629	8.03983	-34.8575	2.33703e-58	1.96941e-55	122.779	ectonucleotide pyrophosphatase/phosphodiesterase 6 (ENPP6)
ILMN_3239643	LOC389332	-2.62598	8.89894	-24.4027	2.6563e-44	2.82965e-42	90.5274	uncharacterized LOC389332
ILMN_1751785	DMRT2	-2.60728	8.18092	-26.3375	3.24483e-47	5.39179e-45	97.2283	doublesex and mab-3 related transcription factor 2 (DMRT2), transcript variant 1
ILMN_1691264	NAT8B	-2.60417	10.6458	-16.5461	1.32551e-30	2.82913e-29	58.959	N-acetyltransferase 8B (gene/pseudogene) (NAT8B)
ILMN_2415421	SLC30A2	-2.60095	8.24113	-25.8742	1.56321e-46	2.32711e-44	95.6582	solute carrier family 30 (zinc transporter), member 2 (SLC30A2), transcript variant 2
ILMN_3241953	A2LD1	-2.59187	8.88251	-24.6814	9.87461e-45	1.1329e-42	91.5164	AIG2-like domain 1
ILMN_2244841	ALDH4A1	-2.58353	8.53952	-26.0445	8.75054e-47	1.35392e-44	96.2377	aldehyde dehydrogenase 4 family, member A1 (ALDH4A1), nuclear gene encoding mitochondrial protein, transcript variant P5CDhL
ILMN_1782204	AFP	-2.58297	8.30702	-27.8686	2.07367e-49	4.79698e-47	102.271	alpha-fetoprotein (AFP)
ILMN_2296510	SLC5A12	-2.56104	9.47535	-15.7713	4.48679e-29	8.26126e-28	55.4317	solute carrier family 5 (sodium/glucose cotransporter), member 12 (SLC5A12), transcript variant 1
ILMN_1795779	HBXIP	-2.55774	8.64793	-22.7858	9.72456e-42	7.2156e-40	84.6255	hepatitis B virus x interacting protein (HBXIP)
ILMN_1784040	NAPSA	-2.55729	9.61497	-20.7465	2.52108e-38	1.22652e-36	76.7607	napsin A aspartic peptidase (NAPSA)
ILMN_1740402	HAO2	-2.54593	8.60976	-19.3408	7.56972e-36	2.74787e-34	71.0498	hydroxyacid oxidase 2 (long chain) (HAO2), transcript variant 2
ILMN_1685194	CLDN10	-2.53717	8.10689	-29.5322	1.08484e-51	3.41299e-49	107.509	claudin 10 (CLDN10), transcript variant 2
ILMN_1679646	FTCD	-2.53341	8.3909	-26.4037	2.59641e-47	4.39165e-45	97.4509	formiminotransferase cyclodeaminase (FTCD), transcript variant B
ILMN_1690733	EGF	-2.53322	8.19225	-26.0138	9.71248e-47	1.49224e-44	96.1335	epidermal growth factor (beta-urogastrone) (EGF)
ILMN_1794951	SLC39A5	-2.51446	9.95329	-19.5958	2.64234e-36	1.01543e-34	72.1036	solute carrier family 39 (metal ion transporter), member 5 (SLC39A5)
ILMN_2069224	PVALB	-2.51407	8.25527	-18.7402	9.32937e-35	2.99295e-33	68.5349	parvalbumin (PVALB)
ILMN_1814215	SCNN1G	-2.51086	8.15835	-26.5878	1.39936e-47	2.45491e-45	98.068	sodium channel, nonvoltage-gated 1, gamma (SCNN1G)
ILMN_1668510	GLYAT	-2.51005	9.64456	-17.7014	7.99554e-33	2.10205e-31	64.0776	glycine-N-acyltransferase (GLYAT), nuclear gene encoding mitochondrial protein, transcript variant 2
ILMN_1685703	ACOX2	-2.47276	9.73253	-25.8193	1.88609e-46	2.75561e-44	95.4707	acyl-Coenzyme A oxidase 2, branched chain (ACOX2)
ILMN_2160210	TACSTD1	-2.45927	11.3512	-21.712	5.74788e-40	3.41193e-38	80.5445	tumor-associated calcium signal transducer 1 (TACSTD1)
ILMN_1680874	TUBB2B	-2.459	8.67787	-35.165	1.02404e-58	9.47557e-56	123.598	tubulin, beta 2B (TUBB2B)
ILMN_2352077	KL	-2.44952	10.4101	-19.6289	2.30628e-36	8.92828e-35	72.2398	klotho (KL), transcript variant 2
ILMN_1678170	MME	-2.44784	10.6218	-14.9111	2.44301e-27	3.86873e-26	51.4286	membrane metallo-endopeptidase (MME), transcript variant 1
ILMN_1657592	ACSM2B	-2.44749	10.7795	-12.8613	4.73718e-23	5.2098e-22	41.5456	acyl-CoA synthetase medium-chain family member 2B (ACSM2B), nuclear gene encoding mitochondrial protein
ILMN_1783963	AGXT2	-2.44117	9.86061	-17.8156	4.869e-33	1.30479e-31	64.5743	alanine-glyoxylate aminotransferase 2 (AGXT2), nuclear gene encoding mitochondrial protein
ILMN_1777591	C10ORF65	-2.43716	9.42331	-26.6373	1.18597e-47	2.10403e-45	98.2332	chromosome 10 open reading frame 65 (C10orf65)
ILMN_1716803	RALYL	-2.43701	7.91947	-40.8366	6.93855e-65	2.04648e-61	137.662	RALY RNA binding protein-like (RALYL), transcript variant 3
ILMN_1815203	HMGCS2	-2.43591	9.90561	-11.0987	3.17127e-19	2.61956e-18	32.7369	3-hydroxy-3-methylglutaryl-Coenzyme A synthase 2 (mitochondrial) (HMGCS2), nuclear gene encoding mitochondrial protein
ILMN_1730229	CGNL1	-2.4338	11.3168	-27.3815	1.0109e-48	2.14889e-46	100.691	cingulin-like 1 (CGNL1)
ILMN_1797154	AZGP1	-2.429	8.38477	-26.1899	5.34266e-47	8.46059e-45	96.7304	alpha-2-glycoprotein 1, zinc-binding (AZGP1)
ILMN_1672605	C7ORF41	-2.42479	9.77045	-35.4144	5.26725e-59	5.40362e-56	124.258	chromosome 7 open reading frame 41 (C7orf41)
ILMN_1661491	SH3GL2	-2.42129	8.16422	-31.3619	4.3771e-54	2.0656e-51	113	SH3-domain GRB2-like 2 (SH3GL2)
ILMN_1656638	BHMT	-2.38275	11.9747	-13.9942	1.90855e-25	2.52146e-24	47.0648	betaine-homocysteine methyltransferase (BHMT)
ILMN_1811345	GLYAT	-2.37818	8.34029	-26.4999	1.87879e-47	3.24769e-45	97.7739	glycine-N-acyltransferase (GLYAT), nuclear gene encoding mitochondrial protein, transcript variant 1
ILMN_1788942	GGT6	-2.37793	7.93912	-44.5378	1.62675e-68	9.69991e-65	145.9	gamma-glutamyltransferase 6 homolog (rat) (GGT6)
ILMN_1740443	LOC728811	-2.37217	11.7481	-16.0534	1.23352e-29	2.39463e-28	56.7249	PREDICTED: similar to UDP glycosyltransferase 2 family, polypeptide B17 (LOC728811)
ILMN_1760950	SLC23A1	-2.36997	8.68858	-25.774	2.20299e-46	3.16955e-44	95.3156	solute carrier family 23 (nucleobase transporters), member 1 (SLC23A1), transcript variant 1
ILMN_1689200	DHDH	-2.36732	9.04426	-20.2418	1.90205e-37	8.45989e-36	74.7379	dihydrodiol dehydrogenase (dimeric) (DHDH)
ILMN_3249032	EPCAM	-2.35761	10.4849	-21.892	2.87372e-40	1.77971e-38	81.2381	epithelial cell adhesion molecule
ILMN_1735996	NOX4	-2.34716	10.5588	-18.5279	2.29114e-34	7.06643e-33	67.6352	NADPH oxidase 4 (NOX4)
ILMN_1682326	PCP4	-2.34543	8.13802	-20.8645	1.57922e-38	7.82003e-37	77.2288	Purkinje cell protein 4 (PCP4)
ILMN_1779616	SUCLG1	-2.34247	11.3033	-35.3783	5.79713e-59	5.82068e-56	124.163	succinate-CoA ligase, alpha subunit (SUCLG1)
ILMN_1722716	SLC17A1	-2.34098	8.35411	-24.7663	7.31615e-45	8.58847e-43	91.816	solute carrier family 17 (sodium phosphate), member 1 (SLC17A1)
ILMN_1805104	ABAT	-2.3374	8.20561	-31.1941	7.1774e-54	3.28843e-51	112.508	4-aminobutyrate aminotransferase (ABAT), nuclear gene encoding mitochondrial protein, transcript variant 2
ILMN_1746128	ACSM2B	-2.33288	10.4941	-12.519	2.56961e-22	2.67451e-21	39.8538	acyl-CoA synthetase medium-chain family member 2B (ACSM2B), nuclear gene encoding mitochondrial protein
ILMN_1731783	ATP1A1	-2.33255	11.5275	-37.579	1.93208e-61	2.84927e-58	129.818	ATPase, Na+/K+ transporting, alpha 1 polypeptide (ATP1A1), transcript variant 1
ILMN_1749324	DPYS	-2.33184	10.6069	-16.3681	2.95694e-30	6.10683e-29	58.1554	dihydropyrimidinase (DPYS)
ILMN_1815480	NAT8	-2.32285	10.9845	-12.0699	2.40113e-21	2.32625e-20	37.6185	N-acetyltransferase 8 (camello like) (NAT8)
ILMN_1674353	MIOX	-2.31058	7.95794	-24.9739	3.52591e-45	4.27741e-43	92.5454	myo-inositol oxygenase (MIOX)
ILMN_1700831	SLC27A2	-2.29764	10.1391	-14.5733	1.20297e-26	1.77571e-25	49.8323	solute carrier family 27 (fatty acid transporter), member 2 (SLC27A2)
ILMN_2411317	SLC5A12	-2.29026	8.86549	-14.1785	7.88552e-26	1.08082e-24	47.9497	solute carrier family 5 (sodium/glucose cotransporter), member 12 (SLC5A12), transcript variant 1
ILMN_1767523	IL17RB	-2.2772	9.66551	-19.0312	2.74737e-35	9.31403e-34	69.7591	interleukin 17 receptor B (IL17RB)
ILMN_1721818	CLDN10	-2.27413	10.1326	-22.2863	6.38005e-41	4.3321e-39	82.7438	claudin 10 (CLDN10), transcript variant 2
ILMN_1779448	EFHD1	-2.27326	11.4117	-24.4954	1.90976e-44	2.07658e-42	90.8572	EF-hand domain family, member D1 (EFHD1)
ILMN_2148469	RASL11B	-2.26877	8.49299	-30.2486	1.21395e-52	4.44089e-50	109.691	RAS-like, family 11, member B (RASL11B)
ILMN_1738921	ACAA1	-2.2679	10.2472	-30.7277	2.87061e-53	1.15784e-50	111.128	acetyl-Coenzyme A acyltransferase 1 (peroxisomal 3-oxoacyl-Coenzyme A thiolase) (ACAA1), nuclear gene encoding mitochondrial protein
ILMN_1661994	ESRRG	-2.2623	8.61841	-34.3233	9.94736e-58	7.22193e-55	121.341	estrogen-related receptor gamma (ESRRG), transcript variant 2
ILMN_1717674	PEPD	-2.2538	11.699	-25.0512	2.6898e-45	3.33161e-43	92.8159	peptidase D (PEPD)
ILMN_3239925	LOC25845	-2.23748	10.0716	-18.8755	5.27689e-35	1.74141e-33	69.1055	uncharacterized LOC25845
ILMN_1776519	RAP1GAP	-2.23449	10.6593	-19.6746	1.91107e-36	7.47184e-35	72.428	RAP1 GTPase activating protein (RAP1GAP)
ILMN_1775566	ATP1A1	-2.23414	11.2938	-27.4727	7.50232e-49	1.62404e-46	100.988	ATPase, Na+/K+ transporting, alpha 1 polypeptide (ATP1A1), transcript variant 1
ILMN_1767113	AOX1	-2.23203	9.41172	-15.7682	4.55011e-29	8.37458e-28	55.4176	aldehyde oxidase 1 (AOX1)
ILMN_2095597	CDH16	-2.22834	9.67735	-24.3413	3.30724e-44	3.47599e-42	90.3083	cadherin 16, KSP-cadherin (CDH16)
ILMN_1700268	QPRT	-2.22672	10.2907	-19.5613	3.04496e-36	1.15789e-34	71.9616	quinolinate phosphoribosyltransferase (nicotinate-nucleotide pyrophosphorylase (carboxylating)) (QPRT)
ILMN_1669114	WNK4	-2.22636	8.02302	-29.819	4.49139e-52	1.49263e-49	108.388	WNK lysine deficient protein kinase 4 (WNK4)
ILMN_1788118	SLC23A3	-2.21643	10.1175	-12.9894	2.52241e-23	2.83281e-22	42.1762	solute carrier family 23 (nucleobase transporters), member 3 (SLC23A3)
ILMN_1739594	ACOT11	-2.20303	8.66184	-35.0652	1.33767e-58	1.19105e-55	123.333	acyl-CoA thioesterase 11 (ACOT11), transcript variant 2
ILMN_1675756	KCNJ15	-2.20242	9.26931	-21.3306	2.52582e-39	1.37958e-37	79.0632	potassium inwardly-rectifying channel, subfamily J, member 15 (KCNJ15), transcript variant 1
ILMN_1746801	CGN	-2.20202	9.02676	-25.1325	2.02437e-45	2.55433e-43	93.0999	cingulin (CGN)
ILMN_1684401	FMO1	-2.19953	10.0374	-14.7022	6.53739e-27	9.9262e-26	50.4429	flavin containing monooxygenase 1 (FMO1)
ILMN_3310491	MIR1978	-2.19792	12.5063	-22.861	7.34199e-42	5.51713e-40	84.9065	microRNA 1978
ILMN_1669802	CYP8B1	-2.19408	8.24548	-24.8385	5.67418e-45	6.72789e-43	92.07	cytochrome P450, family 8, subfamily B, polypeptide 1 (CYP8B1)
ILMN_1736527	TFCP2L1	-2.19095	8.0553	-33.5708	7.90618e-57	5.11097e-54	119.282	transcription factor CP2-like 1 (TFCP2L1)
ILMN_1755203	CUBN	-2.18362	11.1113	-12.6331	1.46111e-22	1.54981e-21	40.4186	cubilin (intrinsic factor-cobalamin receptor) (CUBN)
ILMN_1809623	ACSM2A	-2.1821	10.253	-13.9554	2.3006e-25	3.02248e-24	46.8777	acyl-CoA synthetase medium-chain family member 2A (ACSM2A), nuclear gene encoding mitochondrial protein
ILMN_1709796	AGXT	-2.17274	8.00108	-24.2323	4.88341e-44	4.96666e-42	89.9188	alanine-glyoxylate aminotransferase (AGXT)
ILMN_1807339	HRG	-2.17034	7.79112	-35.0239	1.49411e-58	1.30571e-55	123.223	histidine-rich glycoprotein (HRG)
ILMN_1657746	BPHL	-2.16885	10.1618	-26.8144	6.56876e-48	1.235e-45	98.823	biphenyl hydrolase-like (serine hydrolase; breast epithelial mucin-associated antigen) (BPHL)
ILMN_1754491	IYD	-2.16779	7.76693	-26.1054	7.11345e-47	1.11525e-44	96.4445	iodotyrosine deiodinase (IYD)
ILMN_1777644	PIB5PA	-2.16721	8.07709	-23.5026	6.85949e-43	5.90705e-41	87.2771	phosphatidylinositol (4,5) bisphosphate 5-phosphatase, A (PIB5PA), transcript variant 1
ILMN_1666972	SLC5A2	-2.16464	7.81774	-24.4018	2.66481e-44	2.83233e-42	90.5242	solute carrier family 5 (sodium/glucose cotransporter), member 2 (SLC5A2)
ILMN_2347145	DCN	-2.15972	11.4508	-11.2226	1.69536e-19	1.43123e-18	33.3626	decorin (DCN), transcript variant C
ILMN_1776363	ANK2	-2.15789	8.62828	-21.6169	8.29986e-40	4.83554e-38	80.1769	ankyrin 2, neuronal (ANK2), transcript variant 2
ILMN_1736184	GSTM3	-2.15419	9.00587	-29.7833	5.01046e-52	1.64201e-49	108.279	glutathione S-transferase M3 (brain) (GSTM3)
ILMN_1757477	GLYAT	-2.14745	9.99015	-15.4128	2.34689e-28	4.05833e-27	53.7747	glycine-N-acyltransferase (GLYAT), nuclear gene encoding mitochondrial protein, transcript variant 2
ILMN_1690621	GPR98	-2.14559	8.23637	-27.2976	1.33078e-48	2.7424e-46	100.417	G protein-coupled receptor 98 (GPR98), transcript variant 1
ILMN_1753101	VTCN1	-2.14547	7.81243	-29.9097	3.40321e-52	1.16377e-49	108.665	V-set domain containing T cell activation inhibitor 1 (VTCN1)
ILMN_1697460	REEP6	-2.14531	7.99746	-31.9158	8.68272e-55	4.40587e-52	114.61	receptor accessory protein 6 (REEP6)
ILMN_2145396	AKR7A3	-2.13972	10.8357	-20.9299	1.21901e-38	6.1133e-37	77.488	aldo-keto reductase family 7, member A3 (aflatoxin aldehyde reductase) (AKR7A3)
ILMN_1801743	FCAMR	-2.1387	8.34274	-20.2685	1.70756e-37	7.64532e-36	74.8459	Fc receptor, IgA, IgM, high affinity (FCAMR)
ILMN_1655261	ERP27	-2.13379	8.68254	-24.064	8.93787e-44	8.5729e-42	89.3146	endoplasmic reticulum protein 27 kDa (ERP27)
ILMN_1718132	ECHS1	-2.13366	11.4672	-31.1989	7.07632e-54	3.27391e-51	112.522	enoyl Coenzyme A hydratase, short chain, 1, mitochondrial (ECHS1), nuclear gene encoding mitochondrial protein
ILMN_1767711	CASR	-2.13117	7.72844	-32.8141	6.61463e-56	3.85371e-53	117.17	calcium-sensing receptor (hypocalciuric hypercalcemia 1, severe neonatal hyperparathyroidism) (CASR)
ILMN_1719906	HADH	-2.12968	11.211	-36.3654	4.32725e-60	4.98067e-57	126.737	hydroxyacyl-Coenzyme A dehydrogenase (HADH), nuclear gene encoding mitochondrial protein
ILMN_1748352	CTSL2	-2.11235	8.11746	-22.1729	9.82019e-41	6.49054e-39	82.3124	cathepsin L2 (CTSL2)
ILMN_1745817	NELL1	-2.09519	7.94024	-21.2489	3.47672e-39	1.85987e-37	78.7435	NEL-like 1 (chicken) (NELL1)
ILMN_1808677	UGT2B17	-2.09256	9.72891	-17.0571	1.35344e-31	3.18078e-30	61.2443	UDP glucuronosyltransferase 2 family, polypeptide B17 (UGT2B17)
ILMN_2064150	PRRG2	-2.09251	8.27557	-38.9535	6.33677e-63	1.26189e-59	133.2	proline rich Gla (G-carboxyglutamic acid) 2 (PRRG2)
ILMN_2104295	TMEM178	-2.09135	8.25129	-37.3501	3.44963e-61	4.93308e-58	129.243	transmembrane protein 178 (TMEM178)
ILMN_1765912	ACSM2B	-2.09033	9.75232	-11.6879	1.62717e-20	1.47499e-19	35.7052	acyl-CoA synthetase medium-chain family member 2B (ACSM2B), nuclear gene encoding mitochondrial protein
ILMN_1734929	BBOX1	-2.07594	11.8151	-11.2429	1.53043e-19	1.2978e-18	33.4649	butyrobetaine (gamma), 2-oxoglutarate dioxygenase (gamma-butyrobetaine hydroxylase) 1 (BBOX1)
ILMN_2185427	C16ORF11	-2.07081	7.75424	-39.3689	2.30283e-63	5.90613e-60	134.201	similar to hypothetical protein FLJ13841 (LOC146325)
ILMN_3251423	CHDH	-2.06742	9.39685	-24.2097	5.2963e-44	5.31782e-42	89.8377	choline dehydrogenase
ILMN_2136089	MTE	-2.06724	9.0802	-19.8632	8.83541e-37	3.59441e-35	73.2004	metallothionein E (MTE)
ILMN_1810275	SLC7A7	-2.06562	10.9265	-13.6918	8.20779e-25	1.02878e-23	45.6045	solute carrier family 7 (cationic amino acid transporter, y+ system), member 7 (SLC7A7)
ILMN_1755897	UGT2B7	-2.06	12.777	-14.7639	4.88465e-27	7.51096e-26	50.7348	PREDICTED: UDP glucuronosyltransferase 2 family, polypeptide B7 (UGT2B7)
ILMN_3247438	C19ORF69	-2.05863	7.99755	-29.8759	3.77414e-52	1.27218e-49	108.561	chromosome 19 open reading frame 69
ILMN_1767474	HAO2	-2.05838	8.07389	-27.2056	1.80063e-48	3.64693e-46	100.115	hydroxyacid oxidase 2 (long chain) (HAO2), transcript variant 1
ILMN_1686291	DIO1	-2.05616	7.80964	-20.3539	1.21083e-37	5.51017e-36	75.19	deiodinase, iodothyronine, type I (DIO1), transcript variant 4
ILMN_2228180	MSRA	-2.054	10.3225	-19.411	5.66181e-36	2.08414e-34	71.3406	methionine sulfoxide reductase A (MSRA)
ILMN_1679194	UGT2B7	-2.04973	12.8171	-14.7521	5.16511e-27	7.93189e-26	50.6789	PREDICTED: UDP glucuronosyltransferase 2 family, polypeptide B7 (UGT2B7)
ILMN_1763837	ANPEP	-2.04318	10.7217	-15.9138	2.33342e-29	4.41349e-28	56.0865	alanyl (membrane) aminopeptidase (aminopeptidase N, aminopeptidase M, microsomal aminopeptidase, CD13, p150) (ANPEP)
ILMN_1651568	MUC13	-2.04285	7.85311	-14.7188	6.04579e-27	9.20641e-26	50.5212	mucin 13, cell surface associated (MUC13)
ILMN_1760649	PCK2	-2.04237	8.30656	-21.7882	4.28465e-40	2.58233e-38	80.8385	phosphoenolpyruvate carboxykinase 2 (mitochondrial) (PCK2), nuclear gene encoding mitochondrial protein, transcript variant 2
ILMN_1707670	CLDN16	-2.04041	7.86813	-29.7252	5.98886e-52	1.94911e-49	108.101	claudin 16 (CLDN16)
ILMN_1717248	C9ORF66	-2.03848	9.39785	-17.1155	1.04508e-31	2.48206e-30	61.5033	chromosome 9 open reading frame 66 (C9orf66)
ILMN_1664464	PTGDS	-2.03482	8.92732	-19.3494	7.30689e-36	2.66064e-34	71.0852	prostaglandin D2 synthase 21kDa (brain) (PTGDS)
ILMN_1787266	SPINK1	-2.0246	8.75299	-11.9619	4.11944e-21	3.91936e-20	37.0787	serine peptidase inhibitor, Kazal type 1 (SPINK1)
ILMN_1661733	FOLR1	-2.0199	10.3078	-18.057	1.7161e-33	4.832e-32	65.6187	folate receptor 1 (adult) (FOLR1), transcript variant 8
ILMN_1664565	PROZ	-2.01908	7.62722	-25.5248	5.18859e-46	7.11787e-44	94.4599	protein Z, vitamin K-dependent plasma glycoprotein (PROZ)
ILMN_1765310	TCEAL2	-2.01274	7.94374	-32.1743	4.11409e-55	2.20623e-52	115.353	transcription elongation factor A (SII)-like 2 (TCEAL2)
ILMN_1836218	HS.481464	-2.01149	9.40974	-18.1736	1.03953e-33	3.00777e-32	66.1207	cDNA FLJ13116 fis, clone NT2RP3002659
ILMN_1719616	DNASE1	-2.00647	7.82065	-25.7413	2.46403e-46	3.50241e-44	95.2037	deoxyribonuclease I (DNASE1)
ILMN_1691572	TST	-2.00419	11.3576	-23.7526	2.75675e-43	2.49701e-41	88.1886	thiosulfate sulfurtransferase (rhodanese) (TST), nuclear gene encoding mitochondrial protein
ILMN_1800130	ETNK2	-2.00331	8.28306	-26.7618	7.82549e-48	1.44255e-45	98.6483	ethanolamine kinase 2 (ETNK2)
ILMN_1795976	SFXN2	-1.9951	8.12825	-28.8207	9.96336e-51	2.68675e-48	105.299	sideroflexin 2 (SFXN2)
ILMN_1810233	UGT2B11	-1.99142	11.5154	-11.8162	8.54712e-21	7.95243e-20	36.3489	UDP glucuronosyltransferase 2 family, polypeptide B11 (UGT2B11)
ILMN_1781013	CPN2	-1.98947	8.16837	-21.3768	2.10963e-39	1.16576e-37	79.2434	PREDICTED: carboxypeptidase N, polypeptide 2, 83kD (CPN2)
ILMN_1701497	CD5L	-1.98829	7.67039	-32.6788	9.71144e-56	5.45586e-53	116.789	CD5 molecule-like (CD5L)
ILMN_1731670	LPA	-1.96739	7.8563	-19.4079	5.73505e-36	2.10945e-34	71.3277	lipoprotein, Lp(a) (LPA)
ILMN_2407346	LDHD	-1.96352	8.20457	-25.7575	2.33118e-46	3.33366e-44	95.2591	lactate dehydrogenase D (LDHD), nuclear gene encoding mitochondrial protein, transcript variant 2
ILMN_1709237	EPHX2	-1.95632	10.2069	-19.6508	2.10738e-36	8.19861e-35	72.3301	epoxide hydrolase 2, cytoplasmic (EPHX2)
ILMN_1671489	PC	-1.95602	8.55948	-25.2194	1.49529e-45	1.9175e-43	93.4025	pyruvate carboxylase (PC), nuclear gene encoding mitochondrial protein, transcript variant A
ILMN_2162819	UGT2B11	-1.95554	9.37378	-16.2713	4.58243e-30	9.23353e-29	57.7167	UDP glucuronosyltransferase 2 family, polypeptide B11 (UGT2B11)
ILMN_1744929	PTGER1	-1.95295	7.83221	-32.5103	1.56965e-55	8.71452e-53	116.311	prostaglandin E receptor 1 (subtype EP1), 42kDa (PTGER1)
ILMN_1758323	ACPP	-1.94855	7.84074	-30.9406	1.52173e-53	6.52836e-51	111.76	acid phosphatase, prostate (ACPP)
ILMN_1708580	PDZK1IP1	-1.94231	10.9266	-14.8086	3.95801e-27	6.13206e-26	50.9454	PDZK1 interacting protein 1 (PDZK1IP1)
ILMN_2185884	DHRS4	-1.94223	11.2887	-24.7378	8.0911e-45	9.3815e-43	91.7154	dehydrogenase/reductase (SDR family) member 4 (DHRS4)
ILMN_1723123	FGFR3	-1.92289	10.2748	-17.9741	2.45236e-33	6.81163e-32	65.2612	fibroblast growth factor receptor 3 (achondroplasia, thanatophoric dwarfism) (FGFR3), transcript variant 2
ILMN_1737152	DAO	-1.92271	7.84528	-25.1753	1.74362e-45	2.21192e-43	93.249	D-amino-acid oxidase (DAO)
ILMN_2415189	ATP1A1	-1.92008	13.0809	-42.0121	4.54578e-66	1.65015e-62	140.351	ATPase, Na+/K+ transporting, alpha 1 polypeptide (ATP1A1), transcript variant 2
ILMN_2218104	PAH	-1.91991	7.82533	-21.3677	2.18574e-39	1.20499e-37	79.208	phenylalanine hydroxylase (PAH)
ILMN_1696318	DKFZP451M2119	-1.91974	7.98235	-21.9437	2.35696e-40	1.47712e-38	81.4365	hypothetical protein DKFZp451M2119 (DKFZp451M2119)
ILMN_1656977	HIBCH	-1.9184	10.4234	-25.0728	2.49453e-45	3.11427e-43	92.8912	3-hydroxyisobutyryl-Coenzyme A hydrolase (HIBCH), transcript variant 2
ILMN_2213297	C11ORF54	-1.90997	11.3022	-18.6492	1.37069e-34	4.32959e-33	68.1497	chromosome 11 open reading frame 54 (C11orf54)
ILMN_1688886	GPC5	-1.90771	7.80028	-25.3018	1.12281e-45	1.45567e-43	93.6887	glypican 5 (GPC5)
ILMN_3285762	LOC100131164	-1.90706	7.81819	-23.8734	1.77879e-43	1.66223e-41	88.6266	similar to anion exchanger
ILMN_2051972	GPC3	-1.90517	8.0182	-30.9035	1.69896e-53	7.22304e-51	111.65	glypican 3 (GPC3)
ILMN_3308961	MIR1974	-1.8975	9.04573	-17.1311	9.75622e-32	2.32294e-30	61.5722	microRNA 1974
ILMN_1730454	FOLR3	-1.89699	7.80559	-28.1555	8.23988e-50	2.01476e-47	103.192	folate receptor 3 (gamma) (FOLR3)
ILMN_3305273	LOC729779	-1.89113	8.15543	-16.6058	1.01351e-30	2.18097e-29	59.2278	similar to phosphoserine aminotransferase
ILMN_1722869	PDZD3	-1.88878	8.79855	-20.2269	2.01957e-37	8.92375e-36	74.6779	PDZ domain containing 3 (PDZD3)
ILMN_1684922	LOC644322	-1.88286	8.00317	-24.681	9.89074e-45	1.1329e-42	91.5147	PREDICTED: similar to Ribosome biogenesis protein BMS1 homolog, transcript variant 2 (LOC644322)
ILMN_1707464	MST1	-1.88126	10.4367	-21.3628	2.22768e-39	1.22668e-37	79.1889	macrophage stimulating 1 (hepatocyte growth factor-like) (MST1)
ILMN_1740418	CYP27B1	-1.88104	7.8658	-20.1005	3.36638e-37	1.44421e-35	74.1664	cytochrome P450, family 27, subfamily B, polypeptide 1 (CYP27B1), nuclear gene encoding mitochondrial protein
ILMN_1750062	PPARGC1A	-1.87953	9.34224	-21.995	1.93626e-40	1.22489e-38	81.6332	peroxisome proliferator-activated receptor gamma, coactivator 1 alpha (PPARGC1A)
ILMN_2168747	GSTA2	-1.87482	10.7243	-8.36212	3.39444e-13	1.81003e-12	18.8945	glutathione S-transferase A2 (GSTA2)
ILMN_2099259	MSTP9	-1.87368	7.85847	-24.3714	2.96986e-44	3.12836e-42	90.4159	macrophage stimulating, pseudogene 9 (MSTP9) on chromosome 1
ILMN_1664738	C11ORF54	-1.86818	9.9798	-19.04	2.64874e-35	8.98609e-34	69.7957	chromosome 11 open reading frame 54 (C11orf54)
ILMN_1798496	HOXB8	-1.86322	9.11531	-19.4686	4.46229e-36	1.65811e-34	71.579	homeobox B8 (HOXB8)
ILMN_1740917	SCNN1B	-1.85874	7.82063	-25.9431	1.23565e-46	1.86299e-44	95.8931	sodium channel, nonvoltage-gated 1, beta (Liddle syndrome) (SCNN1B)
ILMN_1735386	SLC22A11	-1.85781	10.1818	-10.705	2.33117e-18	1.80049e-17	30.7442	solute carrier family 22 (organic anion/urate transporter), member 11 (SLC22A11)
ILMN_3251540	GSTA2	-1.8396	10.5593	-7.929	2.95897e-12	1.48203e-11	16.7434	glutathione S-transferase alpha 2
ILMN_1728570	TCF21	-1.83721	8.53694	-28.0785	1.05488e-49	2.50155e-47	102.946	transcription factor 21 (TCF21), transcript variant 1
ILMN_1687971	CAPN3	-1.83276	8.79393	-19.263	1.04566e-35	3.7214e-34	70.7263	calpain 3, (p94) (CAPN3), transcript variant 2
ILMN_1800008	ACAT1	-1.82884	12.2859	-21.5685	1.00129e-39	5.76244e-38	79.9891	acetyl-Coenzyme A acetyltransferase 1 (acetoacetyl Coenzyme A thiolase) (ACAT1), nuclear gene encoding mitochondrial protein
ILMN_1676014	LOC728635	-1.82705	10.044	-22.3379	5.2476e-41	3.60991e-39	82.9393	PREDICTED: similar to peroxisomal short-chain alcohol dehydrogenase, transcript variant 1 (LOC728635)
ILMN_2197381	PCK1	-1.82572	7.91487	-20.3334	1.31504e-37	5.95568e-36	75.1073	phosphoenolpyruvate carboxykinase 1 (soluble) (PCK1)
ILMN_1746883	SAT2	-1.8177	10.1041	-31.499	2.92618e-54	1.39484e-51	113.401	spermidine/spermine N1-acetyltransferase family member 2 (SAT2)
ILMN_1733333	CALML3	-1.81509	7.57323	-18.3323	5.2703e-34	1.56225e-32	66.801	calmodulin-like 3 (CALML3)
ILMN_2315789	PTPRD	-1.81382	8.67004	-20.3135	1.4246e-37	6.4088e-36	75.0272	protein tyrosine phosphatase, receptor type, D (PTPRD), transcript variant 2
ILMN_2166457	HPGD	-1.809	8.51127	-15.4451	2.02097e-28	3.5076e-27	53.9244	hydroxyprostaglandin dehydrogenase 15-(NAD) (HPGD)
ILMN_1771084	ACSM3	-1.80882	9.51454	-21.4187	1.79156e-39	9.93483e-38	79.407	acyl-CoA synthetase medium-chain family member 3 (ACSM3), transcript variant 1
ILMN_1695157	CA4	-1.79822	9.24145	-16.3795	2.80816e-30	5.80918e-29	58.2071	carbonic anhydrase IV (CA4)
ILMN_1726666	GPX3	-1.79732	13.5192	-15.795	4.02411e-29	7.43546e-28	55.5407	glutathione peroxidase 3 (plasma) (GPX3)
ILMN_1764309	ADH1A	-1.77363	8.87236	-14.3127	4.15416e-26	5.8589e-25	48.5914	alcohol dehydrogenase 1A (class I), alpha polypeptide (ADH1A)
ILMN_1912287	HS.133181	-1.76991	9.19782	-20.5392	5.76067e-38	2.70499e-36	75.9335	BX093329 Soares_parathyroid_tumor_NbHPA cDNA clone IMAGp998A124183 ; IMAGE:1648403 sequence
ILMN_2340347	PC	-1.76985	8.12666	-24.6838	9.79333e-45	1.12997e-42	91.5246	pyruvate carboxylase (PC), nuclear gene encoding mitochondrial protein, transcript variant 2
ILMN_1778964	CLIC5	-1.76827	7.83656	-24.6768	1.00374e-44	1.14691e-42	91.5	chloride intracellular channel 5 (CLIC5)
ILMN_1791306	C9ORF103	-1.76809	9.34837	-28.0272	1.24394e-49	2.93514e-47	102.781	chromosome 9 open reading frame 103 (C9orf103)
ILMN_1684158	GPT2	-1.7678	9.13134	-16.9311	2.36818e-31	5.433e-30	60.684	glutamic pyruvate transaminase (alanine aminotransferase) 2 (GPT2)
ILMN_2354478	CYFIP2	-1.7669	9.54899	-23.1945	2.12965e-42	1.72089e-40	86.1443	cytoplasmic FMR1 interacting protein 2 (CYFIP2), transcript variant 1
ILMN_1714384	PCCA	-1.76624	10.4172	-25.2022	1.58776e-45	2.01963e-43	93.3426	propionyl Coenzyme A carboxylase, alpha polypeptide (PCCA)
ILMN_2346339	FOLR1	-1.76606	10.0362	-14.5936	1.0928e-26	1.61968e-25	49.9285	folate receptor 1 (adult) (FOLR1), transcript variant 7
ILMN_2406634	DNMT3L	-1.76538	7.64146	-18.2929	6.23713e-34	1.83845e-32	66.6323	DNA (cytosine-5-)-methyltransferase 3-like (DNMT3L), transcript variant 1
ILMN_1773073	PHYH	-1.75628	10.9673	-21.5443	1.09963e-39	6.25965e-38	79.8954	phytanoyl-CoA 2-hydroxylase (PHYH), transcript variant 2
ILMN_2413816	GRB14	-1.756	8.91087	-21.2502	3.45979e-39	1.85399e-37	78.7484	growth factor receptor-bound protein 14 (GRB14)
ILMN_1749403	TSPAN33	-1.75536	10.0674	-29.4574	1.36689e-51	4.18862e-49	107.279	tetraspanin 33 (TSPAN33)
ILMN_1770641	KLHL3	-1.75044	8.74151	-20.7585	2.40425e-38	1.1721e-36	76.8082	kelch-like 3 (Drosophila) (KLHL3)
ILMN_1700042	TLN2	-1.7501	9.11469	-21.7962	4.15418e-40	2.50691e-38	80.8694	talin 2 (TLN2)
ILMN_1770653	MAL2	-1.74991	9.0032	-15.5371	1.31992e-28	2.32679e-27	54.351	mal, T-cell differentiation protein 2 (MAL2)
ILMN_1781242	SOST	-1.74858	7.67754	-26.9161	4.68519e-48	8.96949e-46	99.1603	sclerosteosis (SOST)
ILMN_1719250	SLC44A4	-1.74636	8.33563	-23.6614	3.84131e-43	3.43975e-41	87.8569	solute carrier family 44, member 4 (SLC44A4), transcript variant 2
ILMN_1772894	TMEM27	-1.74415	10.9197	-8.89103	2.35563e-14	1.36549e-13	21.5486	transmembrane protein 27 (TMEM27)
ILMN_2056606	PPP1R1A	-1.74387	8.29584	-13.1899	9.43987e-24	1.09293e-22	43.1598	protein phosphatase 1, regulatory (inhibitor) subunit 1A (PPP1R1A)
ILMN_1692464	FLJ20699	-1.74268	9.92968	-23.3255	1.31384e-42	1.09932e-40	86.6273	hypothetical protein FLJ20699 (FLJ20699)
ILMN_1792182	RDH12	-1.74064	7.69386	-21.8386	3.52831e-40	2.15959e-38	81.0328	retinol dehydrogenase 12 (all-trans/9-cis/11-cis) (RDH12)
ILMN_1812070	ABCB1	-1.74053	9.06562	-21.82	3.79031e-40	2.30798e-38	80.9611	ATP-binding cassette, sub-family B (MDR/TAP), member 1 (ABCB1)
ILMN_2151281	GABARAPL1	-1.74023	10.791	-27.4059	9.33267e-49	1.99284e-46	100.771	GABA(A) receptor-associated protein like 1 (GABARAPL1)
ILMN_1731433	ABP1	-1.7378	10.1847	-11.6586	1.88508e-20	1.69964e-19	35.5581	amiloride binding protein 1 (amine oxidase (copper-containing)) (ABP1)
ILMN_1811933	SHMT1	-1.736	11.3598	-19.6726	1.92755e-36	7.5238e-35	72.4194	serine hydroxymethyltransferase 1 (soluble) (SHMT1), transcript variant 1
ILMN_1673450	DDN	-1.73448	7.64181	-28.8877	8.07217e-51	2.20193e-48	105.509	dendrin (DDN)
ILMN_1802131	SLC13A1	-1.73444	8.31132	-19.0584	2.45191e-35	8.35437e-34	69.873	solute carrier family 13 (sodium/sulfate symporters), member 1 (SLC13A1)
ILMN_1671482	GALM	-1.73328	9.92537	-24.6755	1.00839e-44	1.14944e-42	91.4954	galactose mutarotase (aldose 1-epimerase) (GALM)
ILMN_1717888	KHK	-1.72945	8.75507	-13.7166	7.28071e-25	9.17203e-24	45.7244	ketohexokinase (fructokinase) (KHK), transcript variant b
ILMN_1740960	MACROD1	-1.72416	8.56561	-25.8272	1.83559e-46	2.69017e-44	95.4978	MACRO domain containing 1 (MACROD1)
ILMN_1690040	TM7SF2	-1.72326	9.11696	-22.6385	1.68851e-41	1.21282e-39	84.0736	transmembrane 7 superfamily member 2 (TM7SF2)
ILMN_1766499	HSPA2	-1.71956	8.73724	-16.0807	1.08932e-29	2.12509e-28	56.8494	heat shock 70kDa protein 2 (HSPA2)
ILMN_1681116	NPHS1	-1.71833	7.50662	-27.3589	1.08872e-48	2.29366e-46	100.617	nephrosis 1, congenital, Finnish type (nephrin) (NPHS1)
ILMN_2061565	PLCH2	-1.71633	9.02534	-17.3899	3.11924e-32	7.78423e-31	62.7142	phospholipase C, eta 2 (PLCH2)
ILMN_2357334	CPN2	-1.71604	7.88022	-20.8796	1.48732e-38	7.38047e-37	77.2888	carboxypeptidase N, polypeptide 2 (CPN2)
ILMN_1730977	SLC44A4	-1.71329	8.30244	-23.6088	4.65263e-43	4.12711e-41	87.6653	solute carrier family 44, member 4 (SLC44A4)
ILMN_1761450	DHRS4L2	-1.71316	9.37216	-21.2865	3.00082e-39	1.62585e-37	78.8908	dehydrogenase/reductase (SDR family) member 4 like 2 (DHRS4L2)
ILMN_1718483	AKR7A3	-1.71249	8.20202	-19.7501	1.40279e-36	5.54897e-35	72.7376	aldo-keto reductase family 7, member A3 (aflatoxin aldehyde reductase) (AKR7A3)
ILMN_1704537	PHGDH	-1.71085	10.5001	-15.0424	1.31972e-27	2.13429e-26	52.0453	phosphoglycerate dehydrogenase (PHGDH)
ILMN_1723418	CEL	-1.71009	7.76981	-30.2823	1.09593e-52	4.1046e-50	109.793	carboxyl ester lipase (bile salt-stimulated lipase) (CEL)
ILMN_1708341	PDZK1	-1.70815	11.4932	-12.4805	3.1109e-22	3.21661e-21	39.6626	PDZ domain containing 1 (PDZK1)
ILMN_1780057	RENBP	-1.7078	9.91053	-20.3225	1.3738e-37	6.19209e-36	75.0636	renin binding protein (RENBP)
ILMN_2365176	ALDH8A1	-1.70677	8.87272	-16.9377	2.29962e-31	5.28856e-30	60.7134	aldehyde dehydrogenase 8 family, member A1 (ALDH8A1), transcript variant 1
ILMN_1748983	RTN4	-1.70358	8.94494	-17.2949	4.73479e-32	1.16621e-30	62.2962	reticulon 4 (RTN4), transcript variant 3
ILMN_1797391	SLC22A7	-1.70255	7.61577	-26.754	8.03147e-48	1.46904e-45	98.6223	solute carrier family 22 (organic anion transporter), member 7 (SLC22A7), transcript variant 1
ILMN_2198239	HGD	-1.69726	9.83316	-17.6233	1.12327e-32	2.91413e-31	63.7371	homogentisate 1,2-dioxygenase (homogentisate oxidase) (HGD) XM_930683
ILMN_1791826	RAB25	-1.69725	7.73084	-30.4925	5.81213e-53	2.2482e-50	110.425	RAB25, member RAS oncogene family (RAB25)
ILMN_2396903	KCNJ15	-1.69695	8.39258	-19.1715	1.52956e-35	5.33492e-34	70.3455	potassium inwardly-rectifying channel, subfamily J, member 15 (KCNJ15), transcript variant 3
ILMN_1761275	FUT6	-1.69627	8.27005	-22.2495	7.33677e-41	4.93908e-39	82.604	fucosyltransferase 6 (alpha (1,3) fucosyltransferase) (FUT6), transcript variant 1
ILMN_1714397	CRYL1	-1.69579	10.4998	-20.7224	2.77437e-38	1.34558e-36	76.6649	crystallin, lambda 1 (CRYL1)
ILMN_1681103	AQP1	-1.69544	9.76077	-16.0005	1.57007e-29	3.01927e-28	56.4833	aquaporin 1 (Colton blood group) (AQP1)
ILMN_3243598	PDZK1P1	-1.69415	10.656	-12.662	1.26628e-22	1.34892e-21	40.5618	PDZ domain containing 1 pseudogene 2; PDZ domain containing 1 pseudogene 1
ILMN_2133038	UGT3A1	-1.6929	8.31959	-17.3465	3.77373e-32	9.3631e-31	62.5235	UDP glycosyltransferase 3 family, polypeptide A1 (UGT3A1)
ILMN_3251260	CYP4F3	-1.69043	7.67344	-19.4486	4.84676e-36	1.7897e-34	71.4962	cytochrome P450, family 4, subfamily F, polypeptide 3
ILMN_2188722	GLS	-1.68909	11.3742	-20.0506	4.1224e-37	1.75262e-35	73.9636	glutaminase (GLS)
ILMN_1785095	ATP6V0E2	-1.6881	10.2419	-23.1081	2.93106e-42	2.33648e-40	85.8249	ATPase, H+ transporting V0 subunit e2 (ATP6V0E2), transcript variant 1
ILMN_1715463	SOSTDC1	-1.68425	7.98252	-28.5492	2.34929e-50	5.9605e-48	104.444	sclerostin domain containing 1 (SOSTDC1)
ILMN_1732000	FLJ42875	-1.68203	7.7444	-22.523	2.60765e-41	1.83668e-39	83.6388	PREDICTED: FLJ42875 protein, transcript variant 2 (FLJ42875)
ILMN_1736162	GC	-1.68041	8.19679	-9.0314	1.15678e-14	6.8348e-14	22.2567	group-specific component (vitamin D binding protein) (GC)
ILMN_1764175	GPD1	-1.6791	7.98236	-21.0257	8.35236e-39	4.27965e-37	77.8663	glycerol-3-phosphate dehydrogenase 1 (soluble) (GPD1)
ILMN_1761260	COBLL1	-1.67887	11.0153	-25.9624	1.15711e-46	1.76145e-44	95.9587	COBL-like 1 (COBLL1)
ILMN_1795257	GPT	-1.67866	8.68488	-16.8315	3.69094e-31	8.30216e-30	60.2395	glutamic-pyruvate transaminase (alanine aminotransferase) (GPT)
ILMN_1812031	PALM	-1.67713	9.81442	-31.0948	9.62927e-54	4.28693e-51	112.215	paralemmin (PALM), transcript variant 1
ILMN_1785252	SLC26A6	-1.67458	8.86552	-27.6969	3.61551e-49	8.04809e-47	101.717	solute carrier family 26, member 6 (SLC26A6), transcript variant 3
ILMN_1746618	PAQR7	-1.67227	8.76904	-32.8838	5.42985e-56	3.203e-53	117.367	progestin and adipoQ receptor family member VII (PAQR7)
ILMN_2223941	FBLN5	-1.66868	9.63978	-15.5228	1.41036e-28	2.47881e-27	54.2847	fibulin 5 (FBLN5)
ILMN_2413015	EMX1	-1.66631	8.1498	-32.9671	4.29049e-56	2.5958e-53	117.601	empty spiracles homeobox 1 (EMX1), transcript variant 2
ILMN_1782412	IRX2	-1.66615	7.72197	-24.0148	1.06728e-43	1.01137e-41	89.1372	iroquois homeobox 2 (IRX2)
ILMN_1699258	ALDH8A1	-1.66567	8.6418	-16.1374	8.4133e-30	1.65775e-28	57.1081	aldehyde dehydrogenase 8 family, member A1 (ALDH8A1), transcript variant 1
ILMN_1712918	NQO2	-1.66194	9.79429	-20.7589	2.39995e-38	1.17121e-36	76.81	NAD(P)H dehydrogenase, quinone 2 (NQO2)
ILMN_1796461	PRSS8	-1.65951	9.38378	-18.2597	7.18966e-34	2.10737e-32	66.49	protease, serine, 8 (PRSS8)
ILMN_1674193	EMX1	-1.65861	8.1743	-33.9171	3.03086e-57	2.0145e-54	120.235	empty spiracles homolog 1 (Drosophila) (EMX1)
ILMN_1810684	TINAG	-1.65813	9.29302	-13.6791	8.72722e-25	1.09214e-23	45.543	tubulointerstitial nephritis antigen (TINAG)
ILMN_2070521	BHMT2	-1.65631	9.63023	-16.8269	3.7674e-31	8.44595e-30	60.219	betaine-homocysteine methyltransferase 2 (BHMT2)
ILMN_1778687	RHCG	-1.65517	7.66029	-16.82	3.88618e-31	8.69573e-30	60.1879	Rh family, C glycoprotein (RHCG)
ILMN_1757387	UCHL1	-1.6523	8.62955	-14.3538	3.41514e-26	4.85287e-25	48.7875	ubiquitin carboxyl-terminal esterase L1 (ubiquitin thiolesterase) (UCHL1)
ILMN_2237428	SCD5	-1.64566	8.74324	-17.3058	4.51417e-32	1.11475e-30	62.344	stearoyl-CoA desaturase 5 (SCD5), transcript variant 1
ILMN_1677384	PTGER3	-1.644	8.35067	-18.5308	2.26328e-34	6.98835e-33	67.6475	prostaglandin E receptor 3 (subtype EP3) (PTGER3), transcript variant 9
ILMN_1691503	SLC5A10	-1.64323	9.56091	-10.049	6.54763e-17	4.54998e-16	27.4147	solute carrier family 5 (sodium/glucose cotransporter), member 10 (SLC5A10), transcript variant 1
ILMN_2181064	GBA3	-1.64131	10.7727	-10.3317	1.55356e-17	1.12601e-16	28.8503	glucosidase, beta, acid 3 (cytosolic) (GBA3)
ILMN_1791222	GLYCTK	-1.63993	8.44299	-26.0636	8.19949e-47	1.27704e-44	96.3026	glycerate kinase (GLYCTK)
ILMN_1752935	TMEM30B	-1.63558	8.20738	-18.9267	4.25741e-35	1.41787e-33	69.3205	transmembrane protein 30B (TMEM30B)
ILMN_1813741	KCNJ16	-1.63457	11.5495	-17.034	1.49997e-31	3.5129e-30	61.1414	potassium inwardly-rectifying channel, subfamily J, member 16 (KCNJ16), transcript variant 1
ILMN_2316918	PANK1	-1.63242	9.39695	-18.0902	1.48732e-33	4.22059e-32	65.762	pantothenate kinase 1 (PANK1), transcript variant gamma
ILMN_1769032	GLYATL1	-1.63146	8.22273	-21.7729	4.54465e-40	2.72511e-38	80.7795	glycine-N-acyltransferase-like 1 (GLYATL1)
ILMN_1678403	TMEM178	-1.63065	7.85295	-34.494	6.24873e-58	4.75619e-55	121.803	transmembrane protein 178 (TMEM178)
ILMN_1795190	CLDN2	-1.62948	10.3247	-9.91409	1.30112e-16	8.82961e-16	26.7296	claudin 2 (CLDN2)
ILMN_1740234	GSTO2	-1.62872	8.48727	-19.4605	4.61424e-36	1.71053e-34	71.5455	glutathione S-transferase omega 2 (GSTO2)
ILMN_1757747	LOC554235	-1.6286	7.65921	-26.332	3.30537e-47	5.47311e-45	97.2099	hypothetical protein LOC554235 (LOC554235)
ILMN_1762666	DHRS4	-1.62816	9.20328	-20.1694	2.54756e-37	1.11111e-35	74.4454	dehydrogenase/reductase (SDR family) member 4 (DHRS4)
ILMN_1763092	MCCD1	-1.62603	7.68298	-24.2672	4.31052e-44	4.43175e-42	90.0435	mitochondrial coiled-coil domain 1 (MCCD1)
ILMN_2391231	SORD	-1.62546	7.87206	-16.7333	5.72369e-31	1.261e-29	59.8001	sorbitol dehydrogenase (SORD)
ILMN_1748538	ALDH1A2	-1.62538	8.64103	-18.9809	3.39108e-35	1.14225e-33	69.5483	aldehyde dehydrogenase 1 family, member A2 (ALDH1A2), transcript variant 3
ILMN_2393296	GK	-1.62225	9.02218	-17.8363	4.45156e-33	1.19905e-31	64.6641	glycerol kinase (GK), transcript variant 1
ILMN_1740426	RASD1	-1.62176	10.8501	-12.1507	1.60435e-21	1.57468e-20	38.0218	RAS, dexamethasone-induced 1 (RASD1)
ILMN_2059886	TTC38	-1.61565	9.89577	-22.2243	8.07458e-41	5.40493e-39	82.5082	hypothetical protein FLJ20699 (FLJ20699)
ILMN_1748970	PRR15L	-1.6125	8.07554	-22.4512	3.41777e-41	2.38592e-39	83.3682	ATPase family, AAA domain containing 4 (ATAD4)
ILMN_1677200	CYFIP2	-1.61248	11.2374	-19.717	1.60618e-36	6.33228e-35	72.602	cytoplasmic FMR1 interacting protein 2 (CYFIP2), transcript variant 3
ILMN_1677885	FMO4	-1.61035	8.86455	-23.2153	1.97232e-42	1.60199e-40	86.221	flavin containing monooxygenase 4 (FMO4)
ILMN_1740949	LRRC19	-1.60988	7.9546	-27.0558	2.95098e-48	5.85124e-46	99.6217	leucine rich repeat containing 19 (LRRC19)
ILMN_1793954	LOC652322	-1.60966	7.99729	-24.6466	1.11709e-44	1.25516e-42	91.3931	PREDICTED: hypothetical protein LOC652322 (LOC652322)
ILMN_2070102	SLC5A2	-1.60722	7.4754	-21.889	2.90717e-40	1.79807e-38	81.2265	solute carrier family 5 (sodium/glucose cotransporter), member 2 (SLC5A2)
ILMN_1772809	SLC4A1	-1.60606	7.57068	-21.1519	5.0843e-39	2.65413e-37	78.3631	solute carrier family 4, anion exchanger, member 1 (erythrocyte membrane protein band 3, Diego blood group) (SLC4A1)
ILMN_1767446	RNF150	-1.60595	8.25292	-26.5842	1.41649e-47	2.47577e-45	98.0559	ring finger protein 150 (RNF150)
ILMN_1740430	SLC2A4RG	-1.60551	8.8858	-26.476	2.03581e-47	3.49352e-45	97.6938	SLC2A4 regulator (SLC2A4RG)
ILMN_1750800	ACO1	-1.6041	11.2841	-22.7419	1.14605e-41	8.43734e-40	84.4612	aconitase 1, soluble (ACO1)
ILMN_1761312	CRHBP	-1.59859	7.78392	-24.6529	1.09215e-44	1.23596e-42	91.4157	corticotropin releasing hormone binding protein (CRHBP)
ILMN_2406557	ALDH4A1	-1.59599	8.08843	-24.5211	1.7429e-44	1.90833e-42	90.9485	aldehyde dehydrogenase 4 family, member A1 (ALDH4A1), nuclear gene encoding mitochondrial protein, transcript variant P5CDhS
ILMN_1665775	MOSC2	-1.59542	9.5843	-18.5973	1.7069e-34	5.36286e-33	67.93	MOCO sulphurase C-terminal domain containing 2 (MOSC2)
ILMN_1843198	HS.10862	-1.59413	11.9154	-14.6817	7.20173e-27	1.08929e-25	50.346	cDNA: FLJ23313 fis, clone HEP11919
ILMN_2183687	LIME1	-1.59402	10.5995	-15.5686	1.14125e-28	2.02241e-27	54.4967	Lck interacting transmembrane adaptor 1 (LIME1)
ILMN_1805665	FLRT3	-1.58924	9.78709	-12.3851	4.99548e-22	5.08612e-21	39.1888	fibronectin leucine rich transmembrane protein 3 (FLRT3), transcript variant 2
ILMN_1803073	DNAJC12	-1.5885	8.37221	-16.6758	7.40275e-31	1.60839e-29	59.5425	DnaJ (Hsp40) homolog, subfamily C, member 12 (DNAJC12), transcript variant 1
ILMN_1789653	PBLD	-1.58512	9.25034	-13.4402	2.78265e-24	3.34052e-23	44.3824	phenazine biosynthesis-like protein domain containing (PBLD), transcript variant 2
ILMN_3251497	GSTA1	-1.58192	11.8449	-7.23057	9.20319e-11	4.14297e-10	13.3357	glutathione S-transferase alpha 1
ILMN_1725471	GK	-1.57976	8.7438	-18.3089	5.82356e-34	1.71977e-32	66.701	glycerol kinase (GK), transcript variant 2
ILMN_1807633	HRSP12	-1.57846	10.7884	-14.3419	3.61476e-26	5.11496e-25	48.7307	heat-responsive protein 12 (HRSP12)
ILMN_1701636	LOC647786	-1.5775	8.96837	-13.8905	3.14382e-25	4.08706e-24	46.5651	PREDICTED: similar to kidney-specific protein (KS) (LOC647786)
ILMN_2269256	DNAJC12	-1.57645	8.18805	-16.7159	6.18586e-31	1.35839e-29	59.7223	DnaJ (Hsp40) homolog, subfamily C, member 12 (DNAJC12), transcript variant 1
ILMN_1729734	MFSD4	-1.57645	7.77658	-18.8882	5.00277e-35	1.65558e-33	69.159	major facilitator superfamily domain containing 4 (MFSD4)
ILMN_2160209	TACSTD1	-1.57455	8.24503	-26.0887	7.53005e-47	1.17666e-44	96.3877	tumor-associated calcium signal transducer 1 (TACSTD1)
ILMN_1678690	UPB1	-1.57398	9.69935	-12.2284	1.08903e-21	1.08241e-20	38.4093	ureidopropionase, beta (UPB1)
ILMN_1751586	AQP7P2	-1.57286	8.14002	-25.3743	8.73216e-46	1.16079e-43	93.9399	PREDICTED: aquaporin 7 pseudogene 2, transcript variant 1 (AQP7P2), misc RNA
ILMN_2407564	GPR98	-1.57229	7.56526	-24.1864	5.75741e-44	5.70794e-42	89.7542	G protein-coupled receptor 98 (GPR98), transcript variant 2, transcribed RNA
ILMN_1667018	ACE2	-1.5711	9.50973	-11.242	1.53741e-19	1.30349e-18	33.4604	angiotensin I converting enzyme (peptidyl-dipeptidase A) 2 (ACE2)
ILMN_1815308	SDC1	-1.56261	10.5521	-16.5627	1.22967e-30	2.63216e-29	59.0342	syndecan 1 (SDC1), transcript variant 1
ILMN_2390853	CTSH	-1.56184	11.9814	-26.6029	1.33054e-47	2.34289e-45	98.1184	cathepsin H (CTSH), transcript variant 1
ILMN_1696657	LRRN2	-1.56083	8.17491	-16.8441	3.48922e-31	7.86341e-30	60.2958	leucine rich repeat neuronal 2 (LRRN2), transcript variant 2
ILMN_1739813	HYAL1	-1.56062	10.7297	-21.139	5.35023e-39	2.78679e-37	78.3121	hyaluronoglucosaminidase 1 (HYAL1), transcript variant 2
ILMN_1747577	ALAD	-1.55957	9.60618	-27.027	3.24513e-48	6.3544e-46	99.5269	aminolevulinate, delta-, dehydratase (ALAD), transcript variant 1
ILMN_1741597	LOC650200	-1.55926	7.63883	-34.8494	2.38895e-58	1.97784e-55	122.758	PREDICTED: similar to Nuclear protein 1 (Protein p8) (Candidate of metastasis 1) (LOC650200)
ILMN_1813270	ELF5	-1.55701	7.51688	-17.8562	4.083e-33	1.10546e-31	64.7507	E74-like factor 5 (ets domain transcription factor) (ELF5), transcript variant 1
ILMN_3235803	LOC653458	-1.55518	7.64197	-24.3771	2.91032e-44	3.07251e-42	90.4361	BMS1 homolog, ribosome assembly protein (yeast) pseudogene
ILMN_1717853	DMGDH	-1.55512	9.43699	-15.234	5.39073e-28	8.98918e-27	52.9419	dimethylglycine dehydrogenase (DMGDH), nuclear gene encoding mitochondrial protein
ILMN_1694106	GPD1L	-1.55484	9.94636	-27.7444	3.09922e-49	6.99787e-47	101.871	glycerol-3-phosphate dehydrogenase 1-like (GPD1L)
ILMN_1676449	SLIT2	-1.55398	8.41916	-16.319	3.69195e-30	7.52926e-29	57.9331	slit homolog 2 (Drosophila) (SLIT2)
ILMN_1691175	ADH6	-1.55058	7.76256	-20.5328	5.91048e-38	2.76983e-36	75.9079	alcohol dehydrogenase 6 (class V) (ADH6)
ILMN_2415329	SULT1C2	-1.55027	8.57084	-19.8302	1.0108e-36	4.08747e-35	73.0657	sulfotransferase family, cytosolic, 1C, member 2 (SULT1C2), transcript variant 1
ILMN_2205767	CTXN3	-1.54939	7.40715	-22.6685	1.50888e-41	1.08711e-39	84.1861	cortexin 3 (CTXN3)
ILMN_1807981	SIGIRR	-1.5434	9.20731	-30.0062	2.5348e-52	8.92683e-50	108.958	PREDICTED: single immunoglobulin and toll-interleukin 1 receptor (TIR) domain (SIGIRR)
ILMN_2150894	ALDH1B1	-1.54007	8.57362	-23.7958	2.35675e-43	2.15956e-41	88.3453	aldehyde dehydrogenase 1 family, member B1 (ALDH1B1), nuclear gene encoding mitochondrial protein
ILMN_2311020	DNAJC12	-1.5397	8.21451	-15.9603	1.88645e-29	3.59545e-28	56.2994	DnaJ (Hsp40) homolog, subfamily C, member 12 (DNAJC12), transcript variant 2
ILMN_2285375	SORD	-1.53934	7.76727	-21.9621	2.19616e-40	1.3837e-38	81.5072	sorbitol dehydrogenase (SORD)
ILMN_1707592	RGN	-1.53909	8.61001	-18.1581	1.1112e-33	3.20923e-32	66.054	regucalcin (senescence marker protein-30) (RGN), transcript variant 2
ILMN_1761010	PCCB	-1.53661	10.2157	-24.1506	6.54558e-44	6.40855e-42	89.626	propionyl Coenzyme A carboxylase, beta polypeptide (PCCB)
ILMN_1780255	KLK6	-1.53652	7.48144	-27.076	2.76055e-48	5.52005e-46	99.6883	kallikrein-related peptidase 6 (KLK6), transcript variant B
ILMN_2304404	PBLD	-1.53587	8.68946	-14.0856	1.23069e-25	1.65275e-24	47.5041	phenazine biosynthesis-like protein domain containing (PBLD), transcript variant 2
ILMN_1734559	SORD	-1.52151	7.9339	-16.4294	2.24124e-30	4.68615e-29	58.433	PREDICTED: sorbitol dehydrogenase (SORD)
ILMN_1765574	TFAP2A	-1.52096	7.92689	-18.1907	9.65948e-34	2.80517e-32	66.1943	transcription factor AP-2 alpha (activating enhancer binding protein 2 alpha) (TFAP2A), transcript variant 3
ILMN_1815319	CMTM4	-1.51718	9.5918	-25.0993	2.27318e-45	2.85302e-43	92.984	CKLF-like MARVEL transmembrane domain containing 4 (CMTM4), transcript variant 2
ILMN_1672443	QDPR	-1.51524	10.5557	-19.5919	2.68438e-36	1.03075e-34	72.0878	quinoid dihydropteridine reductase (QDPR)
ILMN_2332691	CAPN3	-1.51399	8.21984	-17.4021	2.95574e-32	7.3997e-31	62.7682	calpain 3, (p94) (CAPN3), transcript variant 3
ILMN_1653358	FUT3	-1.51391	7.57386	-29.9991	2.59062e-52	9.05585e-50	108.936	fucosyltransferase 3 (galactoside 3(4)-L-fucosyltransferase, Lewis blood group) (FUT3), transcript variant 4
ILMN_1795872	UGT1A9	-1.51368	9.09285	-8.40771	2.69954e-13	1.44881e-12	19.1222	UDP glucuronosyltransferase 1 family, polypeptide A9 (UGT1A9)
ILMN_1782937	LOC647169	-1.51237	11.5569	-6.53753	2.53958e-09	1.02854e-08	10.0572	PREDICTED: similar to Chain A, Glutathione Transferase A1-1 Complexed With An Ethacrynic Acid Glutathione Conjugate (Mutant R15k) (LOC647169)
ILMN_2053679	ACADM	-1.51168	11.1635	-23.1282	2.72116e-42	2.17651e-40	85.8992	acyl-Coenzyme A dehydrogenase, C-4 to C-12 straight chain (ACADM), nuclear gene encoding mitochondrial protein
ILMN_1687721	PROC	-1.50925	7.59074	-29.1176	3.9294e-51	1.11706e-48	106.227	protein C (inactivator of coagulation factors Va and VIIIa) (PROC)
ILMN_2336595	ACSS2	-1.50902	10.4706	-26.6996	9.62945e-48	1.74778e-45	98.4412	acyl-CoA synthetase short-chain family member 2 (ACSS2), transcript variant 2
ILMN_1704022	TMEM207	-1.50588	7.76652	-23.2492	1.74015e-42	1.42568e-40	86.3463	transmembrane protein 207 (TMEM207)
ILMN_1680652	SELENBP1	-1.50409	8.63551	-25.7542	2.35718e-46	3.36066e-44	95.248	selenium binding protein 1 (SELENBP1)
ILMN_1811632	FMO5	-1.50307	7.90372	-27.5528	5.77719e-49	1.26805e-46	101.249	flavin containing monooxygenase 5 (FMO5)
ILMN_1662731	COL4A3	-1.50231	8.21416	-29.4279	1.49766e-51	4.50166e-49	107.188	collagen, type IV, alpha 3 (Goodpasture antigen) (COL4A3), transcript variant 5
ILMN_1801833	ARHGAP24	-1.49963	10.0536	-27.5331	6.1599e-49	1.3458e-46	101.185	Rho GTPase activating protein 24 (ARHGAP24), transcript variant 2
ILMN_1806787	CSDC2	-1.49628	8.02384	-16.5389	1.36885e-30	2.91241e-29	58.9268	cold shock domain containing C2, RNA binding (CSDC2)
ILMN_2226324	BRP44L	-1.49577	11.4855	-24.9878	3.35814e-45	4.08438e-43	92.5942	brain protein 44-like (BRP44L)
ILMN_2219767	MYCN	-1.49358	8.01753	-23.1697	2.33408e-42	1.87645e-40	86.0526	v-myc myelocytomatosis viral related oncogene, neuroblastoma derived (avian) (MYCN)
ILMN_1737588	C21ORF33	-1.48885	11.5119	-28.769	1.17248e-50	3.09109e-48	105.137	chromosome 21 open reading frame 33 (C21orf33), nuclear gene encoding mitochondrial protein, transcript variant 2
ILMN_1778104	ACADM	-1.48876	10.5506	-17.5859	1.32233e-32	3.41367e-31	63.5737	acyl-Coenzyme A dehydrogenase, C-4 to C-12 straight chain (ACADM), nuclear gene encoding mitochondrial protein
ILMN_1671191	UQCRC1	-1.48826	10.6917	-34.5064	6.0416e-58	4.67392e-55	121.836	ubiquinol-cytochrome c reductase core protein I (UQCRC1)
ILMN_1714197	ACSS2	-1.4861	10.6783	-26.4787	2.01737e-47	3.47452e-45	97.7029	acyl-CoA synthetase short-chain family member 2 (ACSS2), transcript variant 1
ILMN_1756992	MUC1	-1.48321	11.4065	-11.9022	5.55379e-21	5.2355e-20	36.78	mucin 1, cell surface associated (MUC1), transcript variant 6
ILMN_1742330	PLXNB1	-1.48208	8.76363	-33.9556	2.72602e-57	1.83777e-54	120.34	plexin B1 (PLXNB1)
ILMN_2344079	ZGPAT	-1.48201	7.94442	-20.076	3.71799e-37	1.58783e-35	74.0669	zinc finger, CCCH-type with G patch domain (ZGPAT), transcript variant 3
ILMN_1718972	MFSD3	-1.47994	9.42538	-23.8285	2.09249e-43	1.93242e-41	88.4642	major facilitator superfamily domain containing 3 (MFSD3)
ILMN_1821517	HS.508682	-1.47872	13.324	-25.8693	1.58977e-46	2.3592e-44	95.6414	AV762101 MDS cDNA clone MDSEOA03 5 sequence
ILMN_2222880	SLC25A42	-1.47839	10.399	-15.0508	1.26881e-27	2.05478e-26	52.0847	solute carrier family 25, member 42 (SLC25A42)
ILMN_1804090	SLC25A10	-1.47833	8.4373	-19.6566	2.05838e-36	8.02122e-35	72.3537	solute carrier family 25 (mitochondrial carrier; dicarboxylate transporter), member 10 (SLC25A10), nuclear gene encoding mitochondrial protein
ILMN_2189371	NTNG1	-1.47755	7.4172	-27.875	2.03139e-49	4.72234e-47	102.292	netrin G1 (NTNG1), transcript variant 3
ILMN_1729281	SPHK2	-1.47689	9.99742	-30.766	2.55986e-53	1.05967e-50	111.242	sphingosine kinase 2 (SPHK2)
ILMN_1766712	TCF21	-1.47653	7.94913	-28.8052	1.04625e-50	2.78947e-48	105.25	transcription factor 21 (TCF21), transcript variant 2
ILMN_1655613	GSTA2	-1.47518	11.3292	-6.36629	5.66081e-09	2.22857e-08	9.267	glutathione S-transferase A2 (GSTA2)
ILMN_2387214	PALM	-1.47348	8.27281	-31.5669	2.39858e-54	1.15501e-51	113.599	paralemmin (PALM), transcript variant 1
ILMN_1713807	MAN1C1	-1.47293	8.39844	-20.492	6.95722e-38	3.2283e-36	75.7446	mannosidase, alpha, class 1C, member 1 (MAN1C1)
ILMN_1777031	PKLR	-1.47252	8.13898	-14.8645	3.04163e-27	4.7664e-26	51.2091	pyruvate kinase, liver and RBC (PKLR), nuclear gene encoding mitochondrial protein, transcript variant 2
ILMN_1752451	CTSH	-1.47237	9.25854	-29.6071	8.61305e-52	2.74634e-49	107.739	cathepsin H (CTSH), transcript variant 1
ILMN_2371911	MUC1	-1.47093	10.1903	-12.4664	3.33589e-22	3.43946e-21	39.5928	mucin 1, cell surface associated (MUC1), transcript variant 5
ILMN_1751232	SLC5A10	-1.46749	8.89146	-10.7736	1.64632e-18	1.28735e-17	31.0916	solute carrier family 5 (sodium/glucose cotransporter), member 10 (SLC5A10), transcript variant 1
ILMN_1666967	BRP44L	-1.46509	9.75093	-23.2391	1.80604e-42	1.4771e-40	86.3091	brain protein 44-like (BRP44L)
ILMN_2311873	GP2	-1.46259	7.42581	-19.8436	9.57033e-37	3.88669e-35	73.1204	glycoprotein 2 (zymogen granule membrane) (GP2), transcript variant 3
ILMN_1761131	PECI	-1.45896	10.7433	-23.1151	2.85595e-42	2.28046e-40	85.8508	peroxisomal D3,D2-enoyl-CoA isomerase (PECI), transcript variant 1
ILMN_2094416	PLGLB1	-1.45645	7.9771	-16.3976	2.58792e-30	5.38715e-29	58.2889	plasminogen-like B1 (PLGLB1)
ILMN_1670385	TUBAL3	-1.45469	7.57255	-26.5789	1.44192e-47	2.51091e-45	98.0381	tubulin, alpha-like 3 (TUBAL3)
ILMN_1701603	ALPL	-1.45196	10.5405	-9.2619	3.59075e-15	2.2018e-14	23.4219	alkaline phosphatase, liver/bone/kidney (ALPL)
ILMN_1715452	FREM1	-1.44971	7.54337	-34.16	1.55472e-57	1.09505e-54	120.898	FRAS1 related extracellular matrix 1 (FREM1)
ILMN_1813561	SCIN	-1.44784	9.18782	-11.7146	1.42268e-20	1.2981e-19	35.8395	scinderin (SCIN)
ILMN_1794213	ABHD14A	-1.44659	8.85665	-35.3157	6.84857e-59	6.73315e-56	123.998	abhydrolase domain containing 14A (ABHD14A)
ILMN_2113470	GSTA1	-1.44642	11.3636	-6.7983	7.38342e-10	3.11461e-09	11.2765	glutathione S-transferase A1 (GSTA1)
ILMN_1812096	CADM4	-1.44594	7.7327	-29.3407	1.96237e-51	5.7879e-49	106.919	cell adhesion molecule 4 (CADM4)
ILMN_1727091	ACMSD	-1.44538	10.4661	-11.2362	1.58325e-19	1.34042e-18	33.431	aminocarboxymuconate semialdehyde decarboxylase (ACMSD)
ILMN_1681754	GGH	-1.44508	9.46897	-19.4699	4.43892e-36	1.65203e-34	71.5842	gamma-glutamyl hydrolase (conjugase, folylpolygammaglutamyl hydrolase) (GGH)
ILMN_1734897	SLC4A4	-1.44397	10.1876	-11.4798	4.63367e-20	4.06445e-19	34.659	solute carrier family 4, sodium bicarbonate cotransporter, member 4 (SLC4A4), transcript variant 2
ILMN_1656560	PARM1	-1.4415	10.1344	-17.6774	8.87482e-33	2.32029e-31	63.9731	DKFZP564O0823 protein (DKFZP564O0823)
ILMN_2338038	AK3L1	-1.43718	9.76939	-16.6973	6.72345e-31	1.47028e-29	59.6389	adenylate kinase 3-like 1 (AK3L1), nuclear gene encoding mitochondrial protein, transcript variant 6
ILMN_1676822	C2ORF40	-1.43703	8.53071	-14.3072	4.26492e-26	6.00794e-25	48.5651	chromosome 2 open reading frame 40 (C2orf40)
ILMN_1694535	PDZK1	-1.43584	9.64072	-10.1451	4.01604e-17	2.82952e-16	27.9024	PREDICTED: PDZ domain containing 1 (PDZK1)
ILMN_1740938	APOE	-1.43491	12.7574	-10.8669	1.02586e-18	8.15558e-18	31.564	apolipoprotein E (APOE)
ILMN_1743784	SHMT1	-1.43482	8.80877	-15.8661	2.90366e-29	5.42679e-28	55.8675	serine hydroxymethyltransferase 1 (soluble) (SHMT1), transcript variant 1
ILMN_2415583	HS6ST2	-1.43456	7.36334	-27.5699	5.46472e-49	1.20507e-46	101.305	heparan sulfate 6-O-sulfotransferase 2 (HS6ST2), transcript variant L
ILMN_1803367	EVI1	-1.43398	9.74943	-18.0222	1.99293e-33	5.5815e-32	65.4689	ecotropic viral integration site 1 (EVI1)
ILMN_1681938	ALDH8A1	-1.43375	8.27364	-13.8102	4.63039e-25	5.93301e-24	46.1775	aldehyde dehydrogenase 8 family, member A1 (ALDH8A1), transcript variant 1
ILMN_1718852	PLCL1	-1.43126	8.11198	-28.4694	3.02597e-50	7.63628e-48	104.191	phospholipase C-like 1 (PLCL1)
ILMN_1755649	SLC16A5	-1.43119	8.39027	-19.7753	1.2654e-36	5.0393e-35	72.8408	solute carrier family 16, member 5 (monocarboxylic acid transporter 6) (SLC16A5)
ILMN_1735192	COLEC11	-1.42937	8.80293	-15.3877	2.63711e-28	4.53858e-27	53.6579	collectin sub-family member 11 (COLEC11), transcript variant 1
ILMN_1663640	MAOA	-1.42488	10.7753	-12.2826	8.31406e-22	8.32836e-21	38.6793	monoamine oxidase A (MAOA), nuclear gene encoding mitochondrial protein
ILMN_2094875	ABCB1	-1.42443	8.25756	-21.008	8.95603e-39	4.56419e-37	77.7965	ATP-binding cassette, sub-family B (MDR/TAP), member 1 (ABCB1)
ILMN_1813043	BHMT2	-1.4237	9.98646	-14.1805	7.81252e-26	1.07175e-24	47.959	betaine-homocysteine methyltransferase 2 (BHMT2)
ILMN_1733627	NEDD4L	-1.42264	9.04559	-21.8061	3.99816e-40	2.41894e-38	80.9077	neural precursor cell expressed, developmentally down-regulated 4-like (NEDD4L)
ILMN_1664350	GBA3	-1.42248	10.2318	-9.34363	2.37046e-15	1.47578e-14	23.8357	glucosidase, beta, acid 3 (cytosolic) (GBA3)
ILMN_1701831	GSTA1	-1.41627	11.244	-6.21094	1.16298e-08	4.47764e-08	8.55802	glutathione S-transferase A1 (GSTA1)
ILMN_1698179	TAGLN3	-1.41177	7.35981	-23.2294	1.87236e-42	1.52869e-40	86.2731	transgelin 3 (TAGLN3), transcript variant 3
ILMN_1774742	MTTP	-1.41156	7.51618	-17.4286	2.63217e-32	6.61773e-31	62.8843	microsomal triglyceride transfer protein (MTTP)
ILMN_2352131	ERBB2	-1.41083	10.2017	-20.1564	2.68555e-37	1.16913e-35	74.3926	v-erb-b2 erythroblastic leukemia viral oncogene homolog 2, neuro/glioblastoma derived oncogene homolog (avian) (ERBB2), transcript variant 1
ILMN_1787265	ZNF503	-1.40763	9.48141	-20.598	4.55499e-38	2.16035e-36	76.1686	zinc finger protein 503 (ZNF503)
ILMN_1672057	AQP7P2	-1.40628	7.77291	-22.6904	1.3899e-41	1.00754e-39	84.2682	aquaporin 7 pseudogene 2 (AQP7P2) on chromosome 9
ILMN_1674817	C1ORF115	-1.40563	9.90836	-17.2093	6.90546e-32	1.67201e-30	61.9183	chromosome 1 open reading frame 115 (C1orf115)
ILMN_1778924	PDE1A	-1.40534	8.64686	-16.8759	3.02789e-31	6.88954e-30	60.4378	phosphodiesterase 1A, calmodulin-dependent (PDE1A), transcript variant 2
ILMN_1728132	LDHB	-1.40228	11.8747	-27.786	2.70861e-49	6.1453e-47	102.005	lactate dehydrogenase B (LDHB)
ILMN_1806710	ESPN	-1.40098	8.0425	-19.8246	1.03437e-36	4.17562e-35	73.0426	espin (ESPN)
ILMN_1772731	HAGH	-1.40037	10.7101	-21.7745	4.51603e-40	2.7114e-38	80.7859	hydroxyacylglutathione hydrolase (HAGH), transcript variant 1
ILMN_2052373	RAB17	-1.39948	10.639	-14.9628	1.91648e-27	3.05852e-26	51.6717	RAB17, member RAS oncogene family (RAB17)
ILMN_1678619	DAK	-1.39768	8.18508	-25.0315	2.8818e-45	3.55079e-43	92.747	dihydroxyacetone kinase 2 homolog (S cerevisiae) (DAK)
ILMN_1779241	CRYM	-1.39625	7.90797	-18.6073	1.6363e-34	5.14792e-33	67.9723	crystallin, mu (CRYM), transcript variant 1
ILMN_2283325	GPR177	-1.39586	10.2675	-20.9877	9.70188e-39	4.92302e-37	77.7165	G protein-coupled receptor 177 (GPR177), transcript variant 1
ILMN_1824490	HS.560019	-1.39566	7.61377	-19.5282	3.48997e-36	1.31651e-34	71.8251	602644945F1 NIH_MGC_76 cDNA clone IMAGE:4766675 5 sequence
ILMN_1793859	ALDH2	-1.39518	10.625	-19.1677	1.55436e-35	5.4134e-34	70.3294	aldehyde dehydrogenase 2 family (mitochondrial) (ALDH2), nuclear gene encoding mitochondrial protein
ILMN_1724437	GCAT	-1.39459	8.28296	-25.6282	3.63362e-46	5.0732e-44	94.8158	glycine C-acetyltransferase (2-amino-3-ketobutyrate coenzyme A ligase) (GCAT), nuclear gene encoding mitochondrial protein
ILMN_1774901	GDPD3	-1.39419	8.07682	-20.3506	1.22729e-37	5.57969e-36	75.1765	glycerophosphodiester phosphodiesterase domain containing 3 (GDPD3)
ILMN_1670193	ACY3	-1.39086	8.40965	-19.8415	9.65381e-37	3.9105e-35	73.1117	aspartoacylase (aminocyclase) 3 (ACY3)
ILMN_1688162	SLC12A1	-1.38954	7.36625	-16.6486	8.36343e-31	1.81045e-29	59.4203	solute carrier family 12 (sodium/potassium/chloride transporters), member 1 (SLC12A1)
ILMN_2384536	PECI	-1.38879	9.73581	-19.282	9.66129e-36	3.46712e-34	70.8056	peroxisomal D3,D2-enoyl-CoA isomerase (PECI), transcript variant 1
ILMN_1814719	RBP4	-1.38669	7.9131	-12.7309	9.01125e-23	9.72444e-22	40.9022	retinol binding protein 4, plasma (RBP4)
ILMN_1688089	PEBP1	-1.3863	12.3953	-26.049	8.61533e-47	1.33739e-44	96.2532	phosphatidylethanolamine binding protein 1 (PEBP1)
ILMN_1683923	MT1H	-1.38595	7.47442	-19.6912	1.78571e-36	7.01659e-35	72.4959	metallothionein 1H (MT1H)
ILMN_1718023	APEH	-1.37739	10.1742	-34.5661	5.13807e-58	4.04118e-55	121.997	N-acylaminoacyl-peptide hydrolase (APEH)
ILMN_1742534	COL4A5	-1.37668	8.50395	-18.0203	2.01001e-33	5.62599e-32	65.4604	collagen, type IV, alpha 5 (Alport syndrome) (COL4A5), transcript variant 1
ILMN_1749868	FAM171A1	-1.37348	9.75034	-17.8914	3.50565e-33	9.59043e-32	64.9033	chromosome 10 open reading frame 38 (C10orf38)
ILMN_1750097	CLDN19	-1.37116	7.54879	-19.4888	4.10548e-36	1.5352e-34	71.6624	claudin 19 (CLDN19)
ILMN_1799535	GJB1	-1.36898	7.76754	-25.304	1.11439e-45	1.44874e-43	93.6963	gap junction protein, beta 1, 32kDa (GJB1), transcript variant 2
ILMN_2103024	RBP5	-1.36388	10.4451	-11.1305	2.70041e-19	2.24437e-18	32.8975	retinol binding protein 5, cellular (RBP5)
ILMN_1683194	DCN	-1.36192	8.77778	-9.66255	4.68132e-16	3.05809e-15	25.4526	decorin (DCN), transcript variant A1
ILMN_2181892	BEX2	-1.36064	9.48096	-12.8123	6.02846e-23	6.58082e-22	41.3044	brain expressed X-linked 2 (BEX2)
ILMN_2049184	DNASE1L3	-1.35497	8.37527	-19.4893	4.09668e-36	1.53312e-34	71.6646	deoxyribonuclease I-like 3 (DNASE1L3)
ILMN_2072178	ECHDC3	-1.35375	10.3627	-13.7466	6.29703e-25	7.96258e-24	45.8698	enoyl Coenzyme A hydratase domain containing 3 (ECHDC3)
ILMN_2372698	RGN	-1.35359	8.37274	-21.6806	6.48875e-40	3.83243e-38	80.4232	regucalcin (senescence marker protein-30) (RGN), transcript variant 2
ILMN_1763558	RGN	-1.35242	8.16715	-18.8157	6.78867e-35	2.21246e-33	68.8533	regucalcin (senescence marker protein-30) (RGN), transcript variant 2
ILMN_2399919	MLXIPL	-1.34718	8.65162	-14.6554	8.15491e-27	1.22443e-25	50.2216	MLX interacting protein-like (MLXIPL), transcript variant 3
ILMN_1662154	SLC22A12	-1.34649	7.56109	-13.7602	5.89633e-25	7.47894e-24	45.9356	solute carrier family 22 (organic anion/urate transporter), member 12 (SLC22A12), transcript variant 1
ILMN_1786720	PROM1	-1.34614	9.7374	-6.871	5.21678e-10	2.22048e-09	11.6197	prominin 1 (PROM1)
ILMN_1712314	DUSP9	-1.34565	7.41312	-24.9668	3.61551e-45	4.37486e-43	92.5204	dual specificity phosphatase 9 (DUSP9)
ILMN_1762718	CMTM4	-1.34511	8.47743	-27.8371	2.29621e-49	5.28587e-47	102.17	CKLF-like MARVEL transmembrane domain containing 4 (CMTM4), transcript variant 2
ILMN_1685540	SHRM	-1.34275	8.65671	-19.011	2.99011e-35	1.01152e-33	69.6743	shroom (SHRM)
ILMN_1719581	MYOM3	-1.34239	8.75495	-15.4946	1.60724e-28	2.81228e-27	54.1538	myomesin family, member 3 (MYOM3)
ILMN_3243185	RERGL	-1.33665	8.69991	-14.3601	3.31394e-26	4.71617e-25	48.8177	RERG/RAS-like
ILMN_1705172	SLC26A7	-1.33644	7.49425	-18.3801	4.29824e-34	1.28786e-32	67.0052	solute carrier family 26, member 7 (SLC26A7), transcript variant 1
ILMN_3307693	WFDC2	-1.33642	9.11959	-9.92016	1.26154e-16	8.57333e-16	26.7604	WAP four-disulfide core domain 2
ILMN_2206009	FCAMR	-1.33579	7.64046	-19.0179	2.90469e-35	9.83321e-34	69.7033	Fc receptor, IgA, IgM, high affinity (FCAMR)
ILMN_1665331	AMT	-1.33554	9.21353	-28.9723	6.19099e-51	1.70853e-48	105.773	aminomethyltransferase (AMT)
ILMN_2242900	IL1RL1	-1.33344	7.70084	-19.4874	4.12889e-36	1.54273e-34	71.6567	interleukin 1 receptor-like 1 (IL1RL1), transcript variant 2
ILMN_1803745	SUOX	-1.32913	9.97656	-30.5656	4.66683e-53	1.8201e-50	110.644	sulfite oxidase (SUOX), nuclear gene encoding mitochondrial protein, transcript variant 1
ILMN_1796377	C14ORF37	-1.3283	7.7501	-29.4788	1.27934e-51	3.94598e-49	107.345	chromosome 14 open reading frame 37 (C14orf37)
ILMN_3251346	NOX4	-1.32482	8.43312	-15.1349	8.56172e-28	1.40534e-26	52.4786	NADPH oxidase 4
ILMN_2313821	AIFM1	-1.32215	10.2904	-17.2132	6.78769e-32	1.64434e-30	61.9355	apoptosis-inducing factor, mitochondrion-associated, 1 (AIFM1), nuclear gene encoding mitochondrial protein, transcript variant 3
ILMN_2153916	HSPA2	-1.3219	8.00535	-14.3928	2.83592e-26	4.06407e-25	48.9736	heat shock 70kDa protein 2 (HSPA2)
ILMN_2225537	PTGR1	-1.31965	10.6895	-20.232	1.97883e-37	8.7519e-36	74.6983	leukotriene B4 12-hydroxydehydrogenase (LTB4DH)
ILMN_1740185	TPMT	-1.31809	9.98221	-26.2276	4.70211e-47	7.57328e-45	96.8579	thiopurine S-methyltransferase (TPMT)
ILMN_2231911	AUH	-1.31795	9.35706	-21.7837	4.35841e-40	2.62344e-38	80.8214	AU RNA binding protein/enoyl-Coenzyme A hydratase (AUH), nuclear gene encoding mitochondrial protein
ILMN_1788416	FAM108C1	-1.31781	8.88411	-23.4247	9.12566e-43	7.71772e-41	86.9917	family with sequence similarity 108, member C1 (FAM108C1)
ILMN_1663538	CLYBL	-1.31697	9.69194	-21.7633	4.71544e-40	2.82394e-38	80.7426	citrate lyase beta like (CLYBL)
ILMN_1689176	C4ORF31	-1.31172	8.03566	-10.1574	3.7719e-17	2.66307e-16	27.965	chromosome 4 open reading frame 31 (C4orf31)
ILMN_2371001	ATP6V1G3	-1.31111	7.44459	-17.0729	1.26233e-31	2.97556e-30	61.3141	ATPase, H+ transporting, lysosomal 13kDa, V1 subunit G3 (ATP6V1G3), transcript variant 1
ILMN_1753502	IGSF11	-1.3094	7.56262	-21.6072	8.61833e-40	4.98416e-38	80.1392	immunoglobulin superfamily, member 11 (IGSF11), transcript variant 2
ILMN_1816342	HS.534061	-1.30902	8.58221	-22.2758	6.64082e-41	4.49622e-39	82.7037	full-length cDNA clone XCL0BB001ZD04 of Neuroblastoma of (human)
ILMN_1762410	SLC22A2	-1.30896	10.4328	-8.07125	1.45659e-12	7.44642e-12	17.4472	solute carrier family 22 (organic cation transporter), member 2 (SLC22A2)
ILMN_1815556	PRAP1	-1.30619	7.71066	-18.1659	1.07468e-33	3.10564e-32	66.0874	proline-rich acidic protein 1 (PRAP1)
ILMN_1807652	STRA6	-1.30549	7.37529	-20.3461	1.24927e-37	5.66324e-36	75.1587	stimulated by retinoic acid gene 6 homolog (mouse) (STRA6)
ILMN_1652379	SUCLG2	-1.30536	10.1022	-25.034	2.85688e-45	3.52929e-43	92.7557	succinate-CoA ligase, GDP-forming, beta subunit (SUCLG2)
ILMN_1772910	GAS1	-1.30437	8.54685	-17.9408	2.83194e-33	7.82907e-32	65.1171	growth arrest-specific 1 (GAS1)
ILMN_1660729	ATP6V1C2	-1.30334	7.25316	-23.5464	5.84493e-43	5.07037e-41	87.4372	ATPase, H+ transporting, lysosomal 42kDa, V1 subunit C2 (ATP6V1C2), transcript variant 2
ILMN_1740233	UGT1A10	-1.30226	9.08206	-7.55998	1.83706e-11	8.69798e-11	14.9321	UDP glucuronosyltransferase 1 family, polypeptide A10 (UGT1A10)
ILMN_1738401	FOXC1	-1.30197	10.209	-13.3734	3.85282e-24	4.58212e-23	44.0567	forkhead box C1 (FOXC1)
ILMN_2086470	PDGFRA	-1.30049	8.27286	-13.8419	3.97332e-25	5.12308e-24	46.3307	platelet-derived growth factor receptor, alpha polypeptide (PDGFRA)
ILMN_2270802	KCNJ1	-1.29969	7.44972	-20.7207	2.79318e-38	1.35332e-36	76.6581	potassium inwardly-rectifying channel, subfamily J, member 1 (KCNJ1), transcript variant rom-k1
ILMN_1768227	DCN	-1.29899	9.14112	-7.91491	3.1738e-12	1.5861e-11	16.6739	decorin (DCN), transcript variant A2
ILMN_2167808	TM4SF5	-1.2977	8.51073	-11.5204	3.7764e-20	3.33418e-19	34.8635	transmembrane 4 L six family member 5 (TM4SF5)
ILMN_1755741	DACH1	-1.2976	8.09967	-27.0399	3.11007e-48	6.1153e-46	99.5693	dachshund homolog 1 (Drosophila) (DACH1), transcript variant 2
ILMN_2313672	IL1RL1	-1.29643	7.57133	-16.8299	3.71772e-31	8.35443e-30	60.2323	interleukin 1 receptor-like 1 (IL1RL1), transcript variant 2
ILMN_1657011	LOC286208	-1.29631	8.3194	-28.0936	1.00488e-49	2.39501e-47	102.994	PREDICTED: hypothetical protein LOC286208, transcript variant 1 (LOC286208)
ILMN_1726466	HDHD3	-1.29585	8.75947	-25.4059	7.82792e-46	1.04945e-43	94.0491	haloacid dehalogenase-like hydrolase domain containing 3 (HDHD3)
ILMN_2355486	FAM3B	-1.295	7.46616	-22.1552	1.05046e-40	6.87548e-39	82.245	family with sequence similarity 3, member B (FAM3B), transcript variant 2
ILMN_1664001	ARSF	-1.29377	7.67308	-18.7177	1.02609e-34	3.28064e-33	68.4396	arylsulfatase F (ARSF)
ILMN_1708328	RAB11FIP3	-1.29288	11.2196	-18.0772	1.57328e-33	4.4538e-32	65.7057	RAB11 family interacting protein 3 (class II) (RAB11FIP3)
ILMN_1784287	TGFBR3	-1.2923	10.0237	-21.0766	6.83678e-39	3.52221e-37	78.0667	transforming growth factor, beta receptor III (TGFBR3)
ILMN_2199439	CA2	-1.29211	11.0356	-16.4479	2.06189e-30	4.32264e-29	58.5165	carbonic anhydrase II (CA2)
ILMN_1813685	RAB7L1	-1.29202	9.16246	-18.9375	4.06843e-35	1.3578e-33	69.366	RAB7, member RAS oncogene family-like 1 (RAB7L1)
ILMN_1763011	C7ORF10	-1.29152	8.88878	-16.2863	4.2811e-30	8.66336e-29	57.7848	chromosome 7 open reading frame 10 (C7orf10)
ILMN_1657435	MT1M	-1.29072	8.07988	-10.5473	5.19357e-18	3.90457e-17	29.9442	metallothionein 1M (MT1M)
ILMN_1651819	GALNT11	-1.28935	11.5747	-17.5463	1.57224e-32	4.028e-31	63.4004	UDP-N-acetyl-alpha-D-galactosamine:polypeptide N-acetylgalactosaminyltransferase 11 (GalNAc-T11) (GALNT11)
ILMN_2234930	LPPR1	-1.28572	7.32912	-17.1353	9.57594e-32	2.28116e-30	61.5908	plasticity related gene 3 (PRG-3), transcript variant 2
ILMN_1764494	ATP5A1	-1.2843	12.829	-29.4512	1.39337e-51	4.24223e-49	107.26	ATP synthase, H+ transporting, mitochondrial F1 complex, alpha subunit 1, cardiac muscle (ATP5A1), nuclear gene encoding mitochondrial protein, transcript variant 2
ILMN_1674160	BIN1	-1.28363	10.0628	-18.5912	1.7518e-34	5.49661e-33	67.904	bridging integrator 1 (BIN1), transcript variant 4
ILMN_2314417	HYAL1	-1.28302	8.97415	-20.1164	3.15751e-37	1.36079e-35	74.2305	hyaluronoglucosaminidase 1 (HYAL1), transcript variant 3
ILMN_1723211	L2HGDH	-1.28251	8.425	-24.0173	1.05778e-43	1.00438e-41	89.1462	L-2-hydroxyglutarate dehydrogenase (L2HGDH)
ILMN_1726456	SLC3A2	-1.28115	10.2517	-19.6307	2.28901e-36	8.86868e-35	72.2473	solute carrier family 3 (activators of dibasic and neutral amino acid transport), member 2 (SLC3A2), transcript variant 6
ILMN_1702858	ADHFE1	-1.28078	8.7709	-30.251	1.20497e-52	4.44089e-50	109.699	alcohol dehydrogenase, iron containing, 1 (ADHFE1)
ILMN_1786041	ASB9	-1.27968	8.39711	-23.5382	6.02285e-43	5.21513e-41	87.4072	ankyrin repeat and SOCS box-containing 9 (ASB9), transcript variant 2
ILMN_1748323	CXCL14	-1.27858	10.6016	-10.5219	5.90865e-18	4.42455e-17	29.8154	chemokine (C-X-C motif) ligand 14 (CXCL14)
ILMN_1849399	HS.66049	-1.27671	7.69689	-24.0807	8.41537e-44	8.10469e-42	89.3748	Homo sapiens, clone IMAGE:3901628
ILMN_1707551	AFMID	-1.2758	8.31438	-20.4125	9.57046e-38	4.38911e-36	75.4254	arylformamidase (AFMID)
ILMN_2282352	PHYH	-1.27575	9.56354	-12.1762	1.41238e-21	1.39234e-20	38.1493	phytanoyl-CoA 2-hydroxylase (PHYH), transcript variant 1
ILMN_1656910	TRIM6	-1.27357	9.10001	-11.7374	1.26858e-20	1.16221e-19	35.9541	tripartite motif-containing 6 (TRIM6), transcript variant 2
ILMN_1799015	PXMP2	-1.27101	9.87739	-14.1343	9.74526e-26	1.32152e-24	47.7377	peroxisomal membrane protein 2, 22kDa (PXMP2)
ILMN_1806667	FRAS1	-1.27041	8.92499	-15.4025	2.46273e-28	4.25153e-27	53.7264	Fraser syndrome 1 (FRAS1)
ILMN_1794643	ZGPAT	-1.26966	9.6698	-20.4942	6.89615e-38	3.20627e-36	75.7535	zinc finger, CCCH-type with G patch domain (ZGPAT), transcript variant 1
ILMN_1701507	EHHADH	-1.26887	10.1846	-10.1525	3.86706e-17	2.72822e-16	27.9401	enoyl-Coenzyme A, hydratase/3-hydroxyacyl Coenzyme A dehydrogenase (EHHADH)
ILMN_1659610	TJP3	-1.26702	7.44271	-28.7285	1.33245e-50	3.46078e-48	105.009	tight junction protein 3 (zona occludens 3) (TJP3)
ILMN_1743078	LOC643031	-1.26465	13.6072	-14.8261	3.64453e-27	5.67247e-26	51.028	PREDICTED: similar to NADH dehydrogenase subunit 5 (LOC643031)
ILMN_1687508	ALDH7A1	-1.26448	10.8237	-22.6847	1.41956e-41	1.02746e-39	84.2471	aldehyde dehydrogenase 7 family, member A1 (ALDH7A1)
ILMN_1653501	SEMA3B	-1.26334	7.68928	-25.3657	8.99613e-46	1.19252e-43	93.9101	sema domain, immunoglobulin domain (Ig), short basic domain, secreted, (semaphorin) 3B (SEMA3B), transcript variant 2
ILMN_1744211	PLA2G4F	-1.26276	7.33176	-22.3898	4.31111e-41	2.98425e-39	83.1359	phospholipase A2, group IVF (PLA2G4F)
ILMN_1763461	ALDH7A1	-1.26107	10.9431	-18.4392	3.3416e-34	1.00956e-32	67.2573	aldehyde dehydrogenase 7 family, member A1 (ALDH7A1)
ILMN_1664176	FBLN5	-1.26054	8.76146	-13.7713	5.58881e-25	7.10252e-24	45.9892	fibulin 5 (FBLN5)
ILMN_1662640	C20ORF127	-1.26011	8.2707	-14.114	1.07423e-25	1.44964e-24	47.6402	chromosome 20 open reading frame 127 (C20orf127)
ILMN_1765966	CHGB	-1.25988	7.34342	-18.9235	4.31529e-35	1.43613e-33	69.307	chromogranin B (secretogranin 1) (CHGB)
ILMN_3245829	AQP7P1	-1.25783	7.89155	-24.1879	5.72575e-44	5.6885e-42	89.7597	aquaporin 7 pseudogene 1
ILMN_1791728	SLC25A25	-1.25677	9.20267	-19.7944	1.16999e-36	4.68702e-35	72.9192	solute carrier family 25 (mitochondrial carrier; phosphate carrier), member 25 (SLC25A25), nuclear gene encoding mitochondrial protein, transcript variant 1
ILMN_1714990	DBT	-1.25595	9.76664	-29.9733	2.80229e-52	9.72375e-50	108.858	dihydrolipoamide branched chain transacylase E2 (DBT), nuclear gene encoding mitochondrial protein
ILMN_1747546	TSPAN1	-1.25569	8.32541	-15.777	4.37035e-29	8.05629e-28	55.458	tetraspanin 1 (TSPAN1)
ILMN_1752199	LHPP	-1.25435	9.17231	-21.9833	2.02536e-40	1.2795e-38	81.5882	phospholysine phosphohistidine inorganic pyrophosphate phosphatase (LHPP)
ILMN_2187746	EMX2	-1.25347	10.2221	-10.4034	1.07897e-17	7.90522e-17	29.2142	empty spiracles homeobox 2 (EMX2)
ILMN_1708534	PAX8	-1.25328	9.29692	-18.2704	6.86692e-34	2.01653e-32	66.536	paired box 8 (PAX8), transcript variant PAX8A
ILMN_1776857	AQP1	-1.25312	8.71604	-14.3448	3.56403e-26	5.05227e-25	48.7448	aquaporin 1 (Colton blood group) (AQP1)
ILMN_1750674	SDSL	-1.25181	8.98372	-21.8239	3.73441e-40	2.27688e-38	80.976	serine dehydratase-like (SDSL)
ILMN_1677962	GPHN	-1.24724	8.6149	-22.0235	1.73625e-40	1.10997e-38	81.7423	gephyrin (GPHN), transcript variant 2
ILMN_1766079	SULT1C2	-1.2471	8.3694	-16.7323	5.74977e-31	1.26557e-29	59.7956	sulfotransferase family, cytosolic, 1C, member 2 (SULT1C2), transcript variant 1
ILMN_3248882	KIAA0114	-1.24601	8.40313	-30.9793	1.35599e-53	5.92505e-51	111.874	differentiation antagonizing non-protein coding RNA
ILMN_1664071	TNNT2	-1.24583	7.47369	-30.0949	1.93506e-52	6.9708e-50	109.227	troponin T type 2 (cardiac) (TNNT2), transcript variant 1
ILMN_2316878	PTPRO	-1.24453	8.06491	-18.122	1.29733e-33	3.71496e-32	65.8989	protein tyrosine phosphatase, receptor type, O (PTPRO), transcript variant 5
ILMN_1723443	LRP2	-1.24264	9.64687	-8.90986	2.14139e-14	1.24451e-13	21.6435	low density lipoprotein-related protein 2 (LRP2)
ILMN_1815154	MYH10	-1.24007	10.6455	-12.9634	2.86565e-23	3.20306e-22	42.0486	myosin, heavy chain 10, non-muscle (MYH10)
ILMN_1716733	MYOM2	-1.23996	8.56891	-16.6286	9.14687e-31	1.97371e-29	59.3306	myomesin (M-protein) 2, 165kDa (MYOM2)
ILMN_1716815	CEACAM1	-1.2389	9.49576	-14.5605	1.27815e-26	1.88138e-25	49.7716	carcinoembryonic antigen-related cell adhesion molecule 1 (biliary glycoprotein) (CEACAM1), transcript variant 2
ILMN_2113490	NTN4	-1.2384	9.86836	-13.1492	1.15175e-23	1.32631e-22	42.9607	netrin 4 (NTN4)
ILMN_2406299	SEMA3B	-1.23829	7.6325	-27.0443	3.06539e-48	6.05267e-46	99.5838	sema domain, immunoglobulin domain (Ig), short basic domain, secreted, (semaphorin) 3B (SEMA3B), transcript variant 2
ILMN_1706483	C1ORF116	-1.23789	7.61133	-24.2268	4.98043e-44	5.0436e-42	89.8991	chromosome 1 open reading frame 116 (C1orf116), transcript variant 1
ILMN_1794825	ALDH3A2	-1.23594	10.9558	-14.3633	3.26309e-26	4.64941e-25	48.8331	aldehyde dehydrogenase 3 family, member A2 (ALDH3A2), transcript variant 2
ILMN_1831106	HS.19193	-1.23466	8.66602	-18.153	1.13573e-33	3.27405e-32	66.0321	PREDICTED: hypothetical LOC400043 (LOC400043)
ILMN_1704531	PTGR1	-1.23343	10.1419	-17.1003	1.11818e-31	2.64745e-30	61.4356	leukotriene B4 12-hydroxydehydrogenase (LTB4DH)
ILMN_2401641	ALDH3A2	-1.23164	9.74701	-15.3349	3.37022e-28	5.73752e-27	53.4122	aldehyde dehydrogenase 3 family, member A2 (ALDH3A2), transcript variant 1
ILMN_2376847	PDE1A	-1.22982	8.30824	-15.3539	3.08505e-28	5.27106e-27	53.5008	phosphodiesterase 1A, calmodulin-dependent (PDE1A), transcript variant 2
ILMN_2217601	ANXA9	-1.2284	7.42446	-33.9764	2.57427e-57	1.76061e-54	120.397	annexin A9 (ANXA9)
ILMN_1664798	GRHPR	-1.22598	9.43252	-22.2372	7.69003e-41	5.16952e-39	82.557	glyoxylate reductase/hydroxypyruvate reductase (GRHPR)
ILMN_1756701	DHRS11	-1.22581	8.31732	-37.1026	6.47904e-61	8.99271e-58	128.619	short-chain dehydrogenase/reductase (MGC4172)
ILMN_1765610	AQP7P2	-1.22488	7.56898	-19.1844	1.45007e-35	5.07268e-34	70.399	PREDICTED: aquaporin 7 pseudogene 2, transcript variant 4 (AQP7P2), misc RNA
ILMN_1796801	ABCA8	-1.22353	8.0879	-17.6795	8.79435e-33	2.3018e-31	63.9822	ATP-binding cassette, sub-family A (ABC1), member 8 (ABCA8)
ILMN_2309245	BIN1	-1.22338	10.0378	-17.3172	4.29221e-32	1.06216e-30	62.3945	bridging integrator 1 (BIN1), transcript variant 1
ILMN_1729374	ETFB	-1.22333	10.9144	-14.1593	8.64519e-26	1.17939e-24	47.8576	electron-transfer-flavoprotein, beta polypeptide (ETFB), transcript variant 1
ILMN_1687306	LGALS2	-1.22126	9.75947	-8.54351	1.36296e-13	7.47204e-13	19.8018	lectin, galactoside-binding, soluble, 2 (LGALS2)
ILMN_1683102	SLC26A9	-1.2197	7.74677	-15.7417	5.13962e-29	9.40092e-28	55.2956	solute carrier family 26, member 9 (SLC26A9), transcript variant 1
ILMN_2386205	C21ORF33	-1.21946	9.15465	-20.3238	1.36657e-37	6.17128e-36	75.0689	chromosome 21 open reading frame 33 (C21orf33), nuclear gene encoding mitochondrial protein, transcript variant 2
ILMN_2234697	BEX1	-1.21903	7.90802	-11.7527	1.175e-20	1.0792e-19	36.0307	brain expressed, X-linked 1 (BEX1)
ILMN_3285785	LOC647307	-1.21833	9.29771	-20.4133	9.53682e-38	4.37794e-36	75.4289	similar to prostatic binding protein
ILMN_1657679	VAV3	-1.21709	9.72478	-21.3158	2.67628e-39	1.45839e-37	79.0053	vav 3 guanine nucleotide exchange factor (VAV3), transcript variant 1
ILMN_1709634	CMBL	-1.21649	11.9046	-11.1407	2.56498e-19	2.13821e-18	32.9489	carboxymethylenebutenolidase homolog (Pseudomonas) (CMBL)
ILMN_1764090	AK3L1	-1.21553	9.42534	-13.1276	1.28051e-23	1.46992e-22	42.8547	adenylate kinase 3-like 1 (AK3L1), nuclear gene encoding mitochondrial protein, transcript variant 7
ILMN_1728047	AKR1A1	-1.21501	11.5404	-18.4584	3.07956e-34	9.33383e-33	67.3391	aldo-keto reductase family 1, member A1 (aldehyde reductase) (AKR1A1), transcript variant 1
ILMN_1740717	ADH1C	-1.21492	7.39807	-23.2183	1.95052e-42	1.58701e-40	86.2322	alcohol dehydrogenase 1C (class I), gamma polypeptide (ADH1C)
ILMN_2380771	AKR1A1	-1.21309	11.6413	-19.3555	7.12394e-36	2.60206e-34	71.1106	aldo-keto reductase family 1, member A1 (aldehyde reductase) (AKR1A1), transcript variant 2
ILMN_1685952	ACSM3	-1.21171	8.11059	-18.8276	6.45682e-35	2.10868e-33	68.9035	acyl-CoA synthetase medium-chain family member 3 (ACSM3), transcript variant 1
ILMN_1750312	OSTBETA	-1.21169	7.31343	-20.2051	2.20568e-37	9.70971e-36	74.5896	organic solute transporter beta (OSTbeta)
ILMN_2289593	FXYD2	-1.21096	13.6783	-9.97289	9.64581e-17	6.61525e-16	27.0281	FXYD domain containing ion transport regulator 2 (FXYD2), transcript variant a
ILMN_1706690	KHK	-1.20919	9.2842	-9.98981	8.85006e-17	6.08809e-16	27.114	ketohexokinase (fructokinase) (KHK), transcript variant a
ILMN_1662795	CA2	-1.20865	11.8759	-15.9508	1.97077e-29	3.7486e-28	56.2556	carbonic anhydrase II (CA2)
ILMN_1776263	TMEM174	-1.20758	7.42373	-20.1408	2.86059e-37	1.23961e-35	74.3294	transmembrane protein 174 (TMEM174)
ILMN_2343264	PRDM16	-1.20681	7.33618	-25.6114	3.84972e-46	5.34329e-44	94.758	PR domain containing 16 (PRDM16), transcript variant 1
ILMN_1697820	HINT2	-1.20629	9.88907	-25.0536	2.66693e-45	3.31197e-43	92.8244	histidine triad nucleotide binding protein 2 (HINT2)
ILMN_1686562	KIF13B	-1.20621	8.94778	-22.8934	6.5077e-42	4.96934e-40	85.0272	kinesin family member 13B (KIF13B)
ILMN_1797557	PLEKHA6	-1.20504	8.42845	-23.7501	2.78157e-43	2.51465e-41	88.1796	pleckstrin homology domain containing, family A member 6 (PLEKHA6)
ILMN_1681949	PDGFRA	-1.20397	8.25086	-13.1155	1.3586e-23	1.5573e-22	42.7954	platelet-derived growth factor receptor, alpha polypeptide (PDGFRA)
ILMN_1683133	KLF15	-1.20382	7.90276	-23.773	2.55979e-43	2.32753e-41	88.2627	Kruppel-like factor 15 (KLF15)
ILMN_1718565	CDKN1C	-1.20342	8.53826	-17.5371	1.63659e-32	4.19058e-31	63.3602	cyclin-dependent kinase inhibitor 1C (p57, Kip2) (CDKN1C)
ILMN_1674135	RALGPS1	-1.20285	7.87269	-29.1026	4.11846e-51	1.1638e-48	106.18	Ral GEF with PH domain and SH3 binding motif 1 (RALGPS1)
ILMN_2172174	NP	-1.19972	9.56923	-24.8474	5.49968e-45	6.55392e-43	92.1012	nucleoside phosphorylase (NP)
ILMN_1721770	PAPPA	-1.19853	7.70865	-22.7113	1.28523e-41	9.35977e-40	84.3465	pregnancy-associated plasma protein A, pappalysin 1 (PAPPA)
ILMN_1710644	MARVELD3	-1.19747	7.89425	-19.9643	5.853e-37	2.43356e-35	73.6127	MARVEL domain containing 3 (MARVELD3), transcript variant 1
ILMN_1743445	FAM107A	-1.1957	9.53863	-14.2447	5.74808e-26	7.96879e-25	48.2663	family with sequence similarity 107, member A (FAM107A), transcript variant 2
ILMN_1725193	IGFBP2	-1.19544	8.5703	-14.6767	7.37419e-27	1.1143e-25	50.3223	insulin-like growth factor binding protein 2, 36kDa (IGFBP2)
ILMN_1705861	AP1M2	-1.19432	7.75954	-28.4185	3.55803e-50	8.88396e-48	104.03	adaptor-related protein complex 1, mu 2 subunit (AP1M2)
ILMN_1727098	PPP1R16B	-1.19311	8.58578	-16.9496	2.18133e-31	5.02387e-30	60.7663	protein phosphatase 1, regulatory (inhibitor) subunit 16B (PPP1R16B)
ILMN_1692651	PHB	-1.19272	10.1574	-24.2925	3.93728e-44	4.07466e-42	90.134	prohibitin (PHB)
ILMN_2341363	ATP5A1	-1.19123	13.0022	-25.4991	5.67048e-46	7.71169e-44	94.3712	ATP synthase, H+ transporting, mitochondrial F1 complex, alpha subunit 1, cardiac muscle (ATP5A1), nuclear gene encoding mitochondrial protein, transcript variant 2
ILMN_1719351	TCF21	-1.19029	7.49007	-33.5081	9.41304e-57	6.00285e-54	119.109	transcription factor 21 (TCF21), transcript variant 1
ILMN_2404407	ABAT	-1.18894	7.32517	-24.1395	6.81279e-44	6.64261e-42	89.586	4-aminobutyrate aminotransferase (ABAT), nuclear gene encoding mitochondrial protein, transcript variant 2
ILMN_1762606	AQP11	-1.18888	7.95348	-20.3034	1.48372e-37	6.66838e-36	74.9865	aquaporin 11 (AQP11)
ILMN_3248511	FAM167A	-1.18605	7.60083	-21.4731	1.44974e-39	8.1349e-38	79.6188	family with sequence similarity 167, member A
ILMN_1778173	AK3	-1.18368	10.5384	-30.0418	2.27444e-52	8.1313e-50	109.066	adenylate kinase 3 (AK3)
ILMN_1721495	ADAMTSL2	-1.18218	9.10442	-14.1448	9.26835e-26	1.25974e-24	47.7879	ADAMTS-like 2 (ADAMTSL2)
ILMN_1730740	VSIG8	-1.18158	7.35663	-27.71	3.46529e-49	7.75512e-47	101.759	V-set and immunoglobulin domain containing 8 (VSIG8)
ILMN_1713846	PPM1H	-1.179	8.2031	-20.9333	1.20285e-38	6.04512e-37	77.5013	protein phosphatase 1H (PP2C domain containing) (PPM1H)
ILMN_1683470	TMEM139	-1.17899	8.23346	-18.3876	4.16168e-34	1.24774e-32	67.0375	transmembrane protein 139 (TMEM139)
ILMN_1711888	COBL	-1.1786	9.01465	-15.4024	2.46311e-28	4.25153e-27	53.7263	cordon-bleu homolog (mouse) (COBL)
ILMN_3251155	PCBP2	-1.17671	9.09753	-21.6701	6.75674e-40	3.98074e-38	80.3827	poly(rC) binding protein 2
ILMN_2105960	KIF12	-1.17658	8.71471	-17.0676	1.29221e-31	3.04448e-30	61.2907	kinesin family member 12 (KIF12)
ILMN_1672536	FBLN1	-1.17604	9.93869	-8.40174	2.78183e-13	1.49111e-12	19.0924	fibulin 1 (FBLN1), transcript variant D
ILMN_1778357	DNMT3L	-1.17463	7.3276	-16.3332	3.46146e-30	7.08368e-29	57.9976	DNA (cytosine-5-)-methyltransferase 3-like (DNMT3L), transcript variant 2
ILMN_1800898	ARG2	-1.17422	8.36294	-12.5353	2.37093e-22	2.47427e-21	39.9343	arginase, type II (ARG2), nuclear gene encoding mitochondrial protein
ILMN_1791679	DNER	-1.17325	7.41529	-20.5307	5.95869e-38	2.78965e-36	75.8997	delta/notch-like EGF repeat containing (DNER)
ILMN_2210934	NR3C2	-1.17286	8.37735	-19.7589	1.35333e-36	5.37133e-35	72.7735	nuclear receptor subfamily 3, group C, member 2 (NR3C2)
ILMN_1732782	SCN2A	-1.17259	7.3203	-23.4682	7.78048e-43	6.65161e-41	87.1512	sodium channel, voltage-gated, type II, alpha subunit (SCN2A), transcript variant 2
ILMN_2043079	ILDR1	-1.17173	8.47246	-17.103	1.10443e-31	2.61643e-30	61.4479	immunoglobulin-like domain containing receptor 1 (ILDR1)
ILMN_1725675	ABCC6	-1.17171	8.02259	-16.6321	9.00676e-31	1.94436e-29	59.346	ATP-binding cassette, sub-family C (CFTR/MRP), member 6 (ABCC6), transcript variant 1
ILMN_1719661	SEPX1	-1.17168	11.0704	-16.274	4.52506e-30	9.12183e-29	57.7293	selenoprotein X, 1 (SEPX1)
ILMN_1692664	PRR5	-1.16827	8.55588	-23.0673	3.40913e-42	2.68582e-40	85.6738	proline rich 5 (renal) (PRR5), transcript variant 5
ILMN_1736154	PROSAPIP1	-1.16749	7.70542	-31.9459	7.95779e-55	4.08191e-52	114.696	ProSAPiP1 protein (ProSAPiP1)
ILMN_1755720	SLC2A2	-1.16676	8.57423	-8.85261	2.86131e-14	1.65031e-13	21.355	solute carrier family 2 (facilitated glucose transporter), member 2 (SLC2A2)
ILMN_1668507	DDAH1	-1.16527	10.3213	-15.3036	3.89792e-28	6.59071e-27	53.2666	dimethylarginine dimethylaminohydrolase 1 (DDAH1)
ILMN_1658706	ST6GALNAC2	-1.16281	7.81039	-26.013	9.73937e-47	1.49224e-44	96.1308	ST6 (alpha-N-acetyl-neuraminyl-2,3-beta-galactosyl-1, 3)-N-acetylgalactosaminide alpha-2,6-sialyltransferase 2 (ST6GALNAC2)
ILMN_1782938	SLC16A10	-1.16275	8.18301	-13.0639	1.75002e-23	1.98618e-22	42.5421	solute carrier family 16, member 10 (aromatic amino acid transporter) (SLC16A10)
ILMN_1682812	C21ORF33	-1.16273	9.49933	-16.4895	1.70949e-30	3.60951e-29	58.7042	chromosome 21 open reading frame 33 (C21orf33), nuclear gene encoding mitochondrial protein, transcript variant 1
ILMN_1740728	SMTNL2	-1.15987	8.01848	-22.4553	3.36615e-41	2.35685e-39	83.3834	smoothelin-like 2 (SMTNL2)
ILMN_2236440	GLOD5	-1.15893	7.40447	-25.8421	1.7449e-46	2.57324e-44	95.5484	glyoxalase domain containing 5 (GLOD5)
ILMN_1711124	MARVELD2	-1.15731	7.82315	-18.6557	1.33335e-34	4.21732e-33	68.1773	MARVEL domain containing 2 (MARVELD2), transcript variant 2
ILMN_1703174	FREM2	-1.15681	7.71939	-23.0657	3.42945e-42	2.69732e-40	85.6678	FRAS1 related extracellular matrix protein 2 (FREM2)
ILMN_2209238	MFSD4	-1.15676	7.40789	-18.5449	2.132e-34	6.61917e-33	67.7073	major facilitator superfamily domain containing 4 (MFSD4)
ILMN_1681601	SUCNR1	-1.15447	8.04883	-16.4761	1.81573e-30	3.82526e-29	58.6439	succinate receptor 1 (SUCNR1)
ILMN_1798841	PLCXD3	-1.152	7.57727	-24.4063	2.62226e-44	2.79971e-42	90.5403	phosphatidylinositol-specific phospholipase C, X domain containing 3 (PLCXD3)
ILMN_1802699	PCK2	-1.15062	7.5207	-19.8094	1.10084e-36	4.42879e-35	72.9802	phosphoenolpyruvate carboxykinase 2 (mitochondrial) (PCK2), nuclear gene encoding mitochondrial protein, transcript variant 2
ILMN_1788078	ACOT7	-1.14997	8.4436	-9.53995	8.73526e-16	5.61004e-15	24.8307	acyl-CoA thioesterase 7 (ACOT7), transcript variant hBACHc
ILMN_1665856	CA10	-1.14987	7.29519	-40.0641	4.3225e-64	1.1999e-60	135.855	carbonic anhydrase X (CA10)
ILMN_1720113	PTPRO	-1.14766	7.92313	-19.328	7.98266e-36	2.8911e-34	70.9967	protein tyrosine phosphatase, receptor type, O (PTPRO), transcript variant 1
ILMN_1753913	GPR177	-1.14728	8.37271	-21.8189	3.80707e-40	2.31222e-38	80.9567	G protein-coupled receptor 177 (GPR177), transcript variant 1
ILMN_1723414	HACL1	-1.14657	9.39697	-24.2469	4.63463e-44	4.73896e-42	89.971	2-hydroxyacyl-CoA lyase 1 (HACL1)
ILMN_1688228	LOC145837	-1.14574	8.46434	-11.9775	3.81125e-21	3.63127e-20	37.1565	PREDICTED: hypothetical protein LOC145837, transcript variant 2 (LOC145837)
ILMN_1672504	PDXK	-1.14568	10.3766	-17.3994	2.99187e-32	7.48222e-31	62.756	pyridoxal (pyridoxine, vitamin B6) kinase (PDXK)
ILMN_1764607	UGT1A7	-1.14542	8.5293	-8.26654	5.48358e-13	2.87912e-12	18.4178	UDP glucuronosyltransferase 1 family, polypeptide A7 (UGT1A7)
ILMN_1719209	FLJ31222	-1.1443	7.77644	-12.6686	1.22563e-22	1.30708e-21	40.5945	FLJ31222 protein (FLJ31222)
ILMN_2399300	NAV2	-1.14397	9.23605	-20.3998	1.00695e-37	4.61349e-36	75.3745	neuron navigator 2 (NAV2), transcript variant 2
ILMN_2206272	D2HGDH	-1.14342	10.2535	-17.4678	2.21694e-32	5.60962e-31	63.0562	D-2-hydroxyglutarate dehydrogenase (D2HGDH), nuclear gene encoding mitochondrial protein
ILMN_1658619	WWC1	-1.14185	9.81383	-16.0879	1.05419e-29	2.06167e-28	56.8823	WW and C2 domain containing 1 (WWC1)
ILMN_1656145	GOT1	-1.13818	11.0369	-15.3991	2.50128e-28	4.31583e-27	53.7109	glutamic-oxaloacetic transaminase 1, soluble (aspartate aminotransferase 1) (GOT1)
ILMN_1738742	PLAT	-1.13541	9.30025	-15.3833	2.69231e-28	4.62683e-27	53.6372	plasminogen activator, tissue (PLAT), transcript variant 1
ILMN_2082865	PLLP	-1.13434	8.98198	-15.9583	1.90415e-29	3.62479e-28	56.2901	plasma membrane proteolipid (plasmolipin) (PLLP)
ILMN_1727778	NTNG1	-1.13397	7.31378	-25.6879	2.95979e-46	4.157e-44	95.0206	netrin G1 (NTNG1), transcript variant 3
ILMN_1656369	C8ORF4	-1.13227	9.50702	-9.96788	9.89511e-17	6.7813e-16	27.0027	chromosome 8 open reading frame 4 (C8orf4)
ILMN_1751425	ERMP1	-1.1319	9.09084	-18.5906	1.75635e-34	5.50723e-33	67.9014	endoplasmic reticulum metallopeptidase 1 (ERMP1)
ILMN_1708798	EAF2	-1.1304	8.06769	-18.1319	1.24319e-33	3.57293e-32	65.9416	ELL associated factor 2 (EAF2)
ILMN_1788122	GSTA5	-1.12968	8.14827	-9.40511	1.73424e-15	1.09121e-14	24.1472	glutathione S-transferase A5 (GSTA5)
ILMN_1715543	ACOT1	-1.12617	8.70729	-14.9603	1.93936e-27	3.09294e-26	51.6598	acyl-CoA thioesterase 1 (ACOT1)
ILMN_1807211	NICN1	-1.12569	9.18425	-34.325	9.90268e-58	7.22193e-55	121.346	nicolin 1 (NICN1)
ILMN_1687235	HPN	-1.12432	10.13	-12.5597	2.10069e-22	2.20199e-21	40.0554	hepsin (transmembrane protease, serine 1) (HPN), transcript variant 2
ILMN_2414268	COLEC11	-1.12413	7.76941	-15.6265	8.73779e-29	1.56191e-27	54.7641	collectin sub-family member 11 (COLEC11), transcript variant 2
ILMN_2228780	SLC5A11	-1.1236	7.29876	-25.3111	1.08731e-45	1.42137e-43	93.7208	solute carrier family 5 (sodium/glucose cotransporter), member 11 (SLC5A11)
ILMN_1798992	MYL3	-1.12277	7.54918	-23.1839	2.21446e-42	1.78637e-40	86.1052	myosin, light polypeptide 3, alkali; ventricular, skeletal, slow (MYL3)
ILMN_1804593	HEPACAM2	-1.12215	7.40023	-13.0936	1.51274e-23	1.72587e-22	42.6879	hypothetical protein LOC253012 (LOC253012), transcript variant 2
ILMN_2399769	GPR177	-1.12133	9.06674	-18.7952	7.39875e-35	2.39639e-33	68.7671	G protein-coupled receptor 177 (GPR177), transcript variant 2
ILMN_1775163	PDE1A	-1.12077	8.16122	-14.5947	1.08726e-26	1.61248e-25	49.9336	phosphodiesterase 1A, calmodulin-dependent (PDE1A), transcript variant 2
ILMN_1729439	CYP4F2	-1.11747	7.3733	-15.6816	6.77665e-29	1.2234e-27	55.0187	cytochrome P450, family 4, subfamily F, polypeptide 2 (CYP4F2)
ILMN_1761511	APOH	-1.11682	7.25225	-13.362	4.07214e-24	4.82956e-23	44.0013	apolipoprotein H (beta-2-glycoprotein I) (APOH)
ILMN_2388263	HEPACAM2	-1.11539	7.25049	-13.0994	1.47012e-23	1.67941e-22	42.7165	hypothetical protein LOC253012 (LOC253012), transcript variant 2
ILMN_1796165	GLRX5	-1.11435	11.6922	-31.7069	1.59375e-54	8.00111e-52	114.005	glutaredoxin 5 (GLRX5)
ILMN_1785570	SUSD3	-1.11403	8.12938	-18.9461	3.92354e-35	1.31316e-33	69.4023	sushi domain containing 3 (SUSD3)
ILMN_1706579	SHBG	-1.11397	7.40603	-21.642	7.53043e-40	4.42001e-38	80.2742	sex hormone-binding globulin (SHBG)
ILMN_1806310	A1CF	-1.1136	8.99786	-8.58471	1.10736e-13	6.11625e-13	20.0084	APOBEC1 complementation factor (A1CF), transcript variant 1
ILMN_1669781	PRLR	-1.11324	7.56375	-21.0006	9.22326e-39	4.69531e-37	77.7671	prolactin receptor (PRLR)
ILMN_1705627	USP2	-1.11275	7.51454	-20.1169	3.15005e-37	1.35881e-35	74.2329	ubiquitin specific peptidase 2 (USP2), transcript variant 1
ILMN_2225595	ACAD8	-1.1124	9.13438	-27.2857	1.38408e-48	2.82753e-46	100.377	acyl-Coenzyme A dehydrogenase family, member 8 (ACAD8)
ILMN_1712088	CLYBL	-1.1107	9.2782	-20.2609	1.7611e-37	7.86262e-36	74.815	citrate lyase beta like (CLYBL)
ILMN_1665831	CLPTM1	-1.10897	10.0481	-22.8676	7.16371e-42	5.40036e-40	84.9311	cleft lip and palate associated transmembrane protein 1 (CLPTM1)
ILMN_1657862	AHCY	-1.10819	11.0625	-16.8824	2.9415e-31	6.69621e-30	60.4668	S-adenosylhomocysteine hydrolase (AHCY)
ILMN_1685441	ASAP3	-1.10806	8.67076	-22.7982	9.2838e-42	6.8994e-40	84.6718	development and differentiation enhancing factor-like 1 (DDEFL1)
ILMN_1671260	GPR177	-1.10775	9.45383	-14.1511	8.99157e-26	1.22389e-24	47.8183	G protein-coupled receptor 177 (GPR177), transcript variant 2
ILMN_1745849	ENTPD5	-1.10766	7.96089	-14.9656	1.89146e-27	3.02269e-26	51.6848	ectonucleoside triphosphate diphosphohydrolase 5 (ENTPD5)
ILMN_1745887	FBXO21	-1.1058	10.6783	-23.0046	4.30253e-42	3.34499e-40	85.441	F-box protein 21 (FBXO21), transcript variant 2
ILMN_3306482	LOC730107	-1.10575	9.41933	-17.0065	1.69392e-31	3.9495e-30	61.0196	similar to Glycine cleavage system H protein
ILMN_1783497	PANK1	-1.10527	8.37282	-15.2366	5.32634e-28	8.89124e-27	52.9539	pantothenate kinase 1 (PANK1), transcript variant beta
ILMN_1724832	OVOL2	-1.10476	7.13473	-36.7685	1.52576e-60	1.84621e-57	127.77	ovo-like 2 (Drosophila) (OVOL2)
ILMN_1774091	FECH	-1.10458	8.46849	-25.2185	1.50006e-45	1.91841e-43	93.3993	ferrochelatase (protoporphyria) (FECH), nuclear gene encoding mitochondrial protein, transcript variant 2
ILMN_1712999	LOC642103	-1.10372	8.38161	-9.58274	7.0265e-16	4.53919e-15	25.0477	PREDICTED: similar to Maltase-glucoamylase, intestinal (LOC642103)
ILMN_1716237	ACOT2	-1.10356	8.89059	-12.7663	7.5649e-23	8.20113e-22	41.0772	acyl-CoA thioesterase 2 (ACOT2), nuclear gene encoding mitochondrial protein
ILMN_2292646	GAD1	-1.1026	7.69398	-14.2956	4.50688e-26	6.32237e-25	48.5098	glutamate decarboxylase 1 (brain, 67kDa) (GAD1), transcript variant GAD67
ILMN_1769433	IQGAP2	-1.10156	8.80505	-15.1013	1.00141e-27	1.63056e-26	52.3217	IQ motif containing GTPase activating protein 2 (IQGAP2)
ILMN_2180885	FLJ21511	-1.0983	7.29747	-19.6568	2.05654e-36	8.02069e-35	72.3546	hypothetical protein FLJ21511 (FLJ21511)
ILMN_1657087	ZNF533	-1.0971	8.0013	-15.263	4.71015e-28	7.89896e-27	53.077	zinc finger protein 533 (ZNF533)
ILMN_2379520	HAGH	-1.09601	8.45615	-17.6583	9.64492e-33	2.51327e-31	63.8898	hydroxyacylglutathione hydrolase (HAGH), transcript variant 1
ILMN_2412849	SLC5A10	-1.09541	8.67054	-10.6671	2.8261e-18	2.16539e-17	30.5519	solute carrier family 5 (sodium/glucose cotransporter), member 10 (SLC5A10), transcript variant 2
ILMN_1742444	UGT2B10	-1.09511	7.66002	-14.6107	1.00771e-26	1.5011e-25	50.0096	UDP glucuronosyltransferase 2 family, polypeptide B10 (UGT2B10)
ILMN_2061435	MEG3	-1.09427	8.56681	-12.1681	1.47086e-21	1.44878e-20	38.1087	maternally expressed 3 (MEG3) on chromosome 14 XR_001346-XR_001372
ILMN_1784783	NME5	-1.09377	8.41624	-16.3221	3.64048e-30	7.433e-29	57.9471	non-metastatic cells 5, protein expressed in (nucleoside-diphosphate kinase) (NME5)
ILMN_1655545	ZMYND12	-1.09285	7.94306	-29.9246	3.25183e-52	1.12013e-49	108.71	zinc finger, MYND-type containing 12 (ZMYND12)
ILMN_1812297	CYP26B1	-1.09255	8.38619	-13.0979	1.48112e-23	1.69115e-22	42.709	cytochrome P450, family 26, subfamily B, polypeptide 1 (CYP26B1)
ILMN_1674908	HOXB5	-1.0924	9.05146	-14.0307	1.60201e-25	2.13199e-24	47.2401	homeobox B5 (HOXB5)
ILMN_1764266	CKMT2	-1.09165	8.18511	-8.85506	2.82599e-14	1.63033e-13	21.3674	creatine kinase, mitochondrial 2 (sarcomeric) (CKMT2), nuclear gene encoding mitochondrial protein, transcript variant 1
ILMN_2399463	VAV3	-1.09165	9.13487	-11.6609	1.8632e-20	1.68055e-19	35.5698	vav 3 guanine nucleotide exchange factor (VAV3), transcript variant 1
ILMN_1740076	SLC16A12	-1.09126	8.21539	-11.2923	1.19281e-19	1.01974e-18	33.714	solute carrier family 16, member 12 (monocarboxylic acid transporter 12) (SLC16A12)
ILMN_2406656	GATA3	-1.09118	7.43943	-28.3545	4.36246e-50	1.07785e-47	103.826	GATA binding protein 3 (GATA3), transcript variant 2
ILMN_1664369	DHTKD1	-1.0906	8.27811	-19.398	5.97355e-36	2.19205e-34	71.2869	dehydrogenase E1 and transketolase domain containing 1 (DHTKD1)
ILMN_1806434	PAQR5	-1.08967	7.90766	-24.7402	8.02295e-45	9.3254e-43	91.7239	progestin and adipoQ receptor family member V (PAQR5)
ILMN_1766918	KCNK5	-1.08965	8.07783	-16.7419	5.50856e-31	1.21645e-29	59.8385	potassium channel, subfamily K, member 5 (KCNK5)
ILMN_1658071	ATP1B1	-1.08926	12.4751	-17.8223	4.72853e-33	1.26859e-31	64.6037	ATPase, Na+/K+ transporting, beta 1 polypeptide (ATP1B1), transcript variant 1
ILMN_2300970	ETFB	-1.08885	10.4401	-17.14	9.37999e-32	2.23674e-30	61.6115	electron-transfer-flavoprotein, beta polypeptide (ETFB), transcript variant 2
ILMN_1703648	TMEM82	-1.08851	7.54515	-22.1449	1.0924e-40	7.14012e-39	82.2058	transmembrane protein 82 (TMEM82)
ILMN_2386982	PRKCZ	-1.08846	8.69467	-22.0316	1.68317e-40	1.07776e-38	81.7733	protein kinase C, zeta (PRKCZ), transcript variant 1
ILMN_3239861	C10ORF140	-1.08703	7.59464	-31.5766	2.33189e-54	1.13448e-51	113.627	chromosome 10 open reading frame 140
ILMN_1746819	C5	-1.08652	8.18211	-14.9114	2.43933e-27	3.8642e-26	51.4301	complement component 5 (C5)
ILMN_2046611	MCOLN3	-1.08578	7.67192	-21.1373	5.38494e-39	2.80177e-37	78.3056	mucolipin 3 (MCOLN3)
ILMN_1685709	TMEM125	-1.08406	8.23019	-17.2528	5.70028e-32	1.39163e-30	62.1104	transmembrane protein 125 (TMEM125)
ILMN_1769556	C5ORF23	-1.08182	9.30062	-7.76036	6.8329e-12	3.33559e-11	15.9129	chromosome 5 open reading frame 23 (C5orf23)
ILMN_2141118	C15ORF59	-1.08166	7.66751	-15.0746	1.13499e-27	1.8425e-26	52.1963	similar to RIKEN cDNA 6030419C18 gene (LOC388135)
ILMN_1687213	C8ORF13	-1.08126	7.53434	-21.1734	4.67365e-39	2.4588e-37	78.4474	chromosome 8 open reading frame 13 (C8orf13)
ILMN_1739429	HS6ST2	-1.08082	7.15751	-24.4389	2.3352e-44	2.49887e-42	90.6562	heparan sulfate 6-O-sulfotransferase 2 (HS6ST2), transcript variant S
ILMN_1798249	AK3L1	-1.07877	9.07825	-10.411	1.03817e-17	7.62527e-17	29.2527	adenylate kinase 3-like 1 (AK3L1), nuclear gene encoding mitochondrial protein, transcript variant 7
ILMN_1760199	CALB1	-1.07715	7.12604	-17.8708	3.83307e-33	1.04018e-31	64.8139	calbindin 1, 28kDa (CALB1)
ILMN_2122420	HMGCL	-1.07669	8.68678	-23.8871	1.69258e-43	1.58482e-41	88.6762	3-hydroxymethyl-3-methylglutaryl-Coenzyme A lyase (hydroxymethylglutaricaciduria) (HMGCL)
ILMN_2116877	OLFM4	-1.0764	7.1697	-13.5044	2.03685e-24	2.47161e-23	44.6947	olfactomedin 4 (OLFM4)
ILMN_2183692	PHYHD1	-1.07552	7.33422	-39.158	3.84555e-63	8.64169e-60	133.694	phytanoyl-CoA dioxygenase domain containing 1 (PHYHD1)
ILMN_2385566	PHYH	-1.07511	8.12057	-15.9771	1.74702e-29	3.34186e-28	56.3763	phytanoyl-CoA 2-hydroxylase (PHYH), transcript variant 1
ILMN_1876924	WNK1	-1.07427	10.1582	-17.5105	1.83881e-32	4.6855e-31	63.2435	WNK lysine deficient protein kinase 1 (WNK1)
ILMN_1660732	PPP2R2B	-1.07385	8.05942	-19.777	1.25663e-36	5.01281e-35	72.8477	protein phosphatase 2 (formerly 2A), regulatory subunit B, beta isoform (PPP2R2B), transcript variant 4
ILMN_1689699	LOC652002	-1.07248	7.3707	-21.5662	1.01032e-39	5.80024e-38	79.9802	PREDICTED: similar to matrix metalloproteinase 23B precursor (LOC652002)
ILMN_1798546	HDAC6	-1.07104	9.10252	-18.3877	4.16077e-34	1.24774e-32	67.0377	histone deacetylase 6 (HDAC6)
ILMN_1737089	CAPN5	-1.06997	8.73707	-21.9579	2.23206e-40	1.40257e-38	81.4909	calpain 5 (CAPN5)
ILMN_1728467	GHITM	-1.06913	12.3141	-28.605	1.96827e-50	5.07566e-48	104.62	growth hormone inducible transmembrane protein (GHITM)
ILMN_1801443	TSKU	-1.06696	9.44101	-7.80355	5.51669e-12	2.71044e-11	16.1252	tsukushin (TSKU)
ILMN_1694780	GCHFR	-1.06677	9.27229	-15.8713	2.8353e-29	5.30745e-28	55.8914	GTP cyclohydrolase I feedback regulator (GCHFR)
ILMN_2135321	CHDH	-1.06653	7.53929	-21.7793	4.43294e-40	2.6649e-38	80.8044	choline dehydrogenase (CHDH)
ILMN_2081087	HSPA12A	-1.0662	9.98736	-14.7167	6.10481e-27	9.2873e-26	50.5115	heat shock 70kDa protein 12A (HSPA12A)
ILMN_2254962	ACSS2	-1.06484	7.35136	-15.9419	2.05261e-29	3.89483e-28	56.2149	acyl-CoA synthetase short-chain family member 2 (ACSS2), transcript variant 2
ILMN_1801348	GOT2	-1.06283	10.728	-24.2466	4.63945e-44	4.73896e-42	89.97	glutamic-oxaloacetic transaminase 2, mitochondrial (aspartate aminotransferase 2) (GOT2), nuclear gene encoding mitochondrial protein
ILMN_3244114	DHRS11	-1.06282	7.85771	-32.0397	6.06659e-55	3.21673e-52	114.966	dehydrogenase/reductase (SDR family) member 11
ILMN_1680032	SLC7A13	-1.06178	7.11315	-18.0649	1.6588e-33	4.68183e-32	65.6527	solute carrier family 7, (cationic amino acid transporter, y+ system) member 13 (SLC7A13)
ILMN_1661799	HIGD1A	-1.06127	10.0372	-15.4648	1.84429e-28	3.2104e-27	54.016	HIG1 domain family, member 1A (HIGD1A), transcript variant 1
ILMN_1712719	MAP7	-1.06095	9.62573	-12.104	2.02503e-21	1.97119e-20	37.7889	microtubule-associated protein 7 (MAP7)
ILMN_2372398	ALDH5A1	-1.06086	8.84304	-16.4874	1.72609e-30	3.64293e-29	58.6946	aldehyde dehydrogenase 5 family, member A1 (succinate-semialdehyde dehydrogenase) (ALDH5A1), nuclear gene encoding mitochondrial protein, transcript variant 2
ILMN_1723436	PFKFB2	-1.06032	7.54009	-20.593	4.6457e-38	2.19674e-36	76.1489	6-phosphofructo-2-kinase/fructose-2,6-biphosphatase 2 (PFKFB2), transcript variant 2
ILMN_1767337	SFXN5	-1.06008	7.98913	-24.4678	2.10664e-44	2.26974e-42	90.7591	sideroflexin 5 (SFXN5)
ILMN_1674522	HIGD1A	-1.05959	10.8911	-16.8958	2.77199e-31	6.3317e-30	60.5263	HIG1 domain family, member 1A (HIGD1A), transcript variant 1
ILMN_3236950	LOC100133774	-1.05863	8.2502	-9.45346	1.35626e-15	8.59337e-15	24.3922
ILMN_2403237	CHN2	-1.05731	8.26237	-19.6808	1.86306e-36	7.30231e-35	72.4535	chimerin (chimaerin) 2 (CHN2), transcript variant 2
ILMN_1804711	SIGIRR	-1.05709	7.72793	-16.9812	1.89584e-31	4.39423e-30	60.9068	PREDICTED: single immunoglobulin and toll-interleukin 1 receptor (TIR) domain (SIGIRR)
ILMN_1740920	ACADSB	-1.05688	7.61081	-23.1076	2.93637e-42	2.33677e-40	85.8231	acyl-Coenzyme A dehydrogenase, short/branched chain (ACADSB), nuclear gene encoding mitochondrial protein
ILMN_1671568	ECHDC2	-1.05587	11.7615	-17.8718	3.81718e-33	1.0369e-31	64.8181	enoyl Coenzyme A hydratase domain containing 2 (ECHDC2)
ILMN_1804150	HIBADH	-1.05456	11.2788	-19.3441	7.46965e-36	2.71363e-34	71.0632	3-hydroxyisobutyrate dehydrogenase (HIBADH)
ILMN_1871361	HS.340945	-1.05411	7.85262	-16.0261	1.39688e-29	2.70165e-28	56.6003	BX098667 NCI_CGAP_Kid11 cDNA clone IMAGp998B025926 sequence
ILMN_1722073	MLXIPL	-1.05384	8.08594	-13.1079	1.41026e-23	1.61494e-22	42.7581	MLX interacting protein-like (MLXIPL), transcript variant 2
ILMN_1662161	TBC1D13	-1.05374	8.48588	-29.578	9.41846e-52	2.983e-49	107.65	TBC1 domain family, member 13 (TBC1D13)
ILMN_1663042	SDC4	-1.05299	10.1068	-13.1332	1.24602e-23	1.43172e-22	42.882	syndecan 4 (SDC4)
ILMN_1706344	ABHD6	-1.0512	9.32247	-12.9245	3.47081e-23	3.85572e-22	41.8568	abhydrolase domain containing 6 (ABHD6)
ILMN_2361603	NDRG2	-1.05016	10.077	-10.9241	7.676e-19	6.16052e-18	31.8537	NDRG family member 2 (NDRG2), transcript variant 6
ILMN_3235718	LOC91316	-1.04928	8.06822	-17.923	3.05836e-33	8.41067e-32	65.04	glucuronidase, beta/ immunoglobulin lambda-like polypeptide 1 pseudogene
ILMN_1668408	AIFM1	-1.04894	8.77582	-16.4857	1.73898e-30	3.66686e-29	58.6871	apoptosis-inducing factor, mitochondrion-associated, 1 (AIFM1), nuclear gene encoding mitochondrial protein, transcript variant 3
ILMN_3235606	LOC100132938	-1.04852	7.38175	-21.8103	3.93404e-40	2.38627e-38	80.9239	similar to Putative aquaporin-7-like protein 3
ILMN_1779882	ANKRD43	-1.04591	7.48998	-20.9592	1.08596e-38	5.48101e-37	77.6036	ankyrin repeat domain 43 (ANKRD43)
ILMN_1680251	SORCS1	-1.04484	7.4385	-15.2573	4.83494e-28	8.09571e-27	53.0508	sortilin-related VPS10 domain containing receptor 1 (SORCS1), transcript variant 2
ILMN_1780170	APOD	-1.04433	8.60992	-7.19882	1.07381e-10	4.81327e-10	13.183	apolipoprotein D (APOD)
ILMN_1687501	MOXD1	-1.04376	8.76178	-7.59375	1.5557e-11	7.40369e-11	15.0969	monooxygenase, DBH-like 1 (MOXD1), transcript variant 2
ILMN_1775448	PFN2	-1.04183	9.84997	-13.0936	1.51299e-23	1.72587e-22	42.6877	profilin 2 (PFN2), transcript variant 1
ILMN_3301749	SPNS2	-1.04014	9.23671	-16.2907	4.19624e-30	8.50987e-29	57.8048	spinster homolog 2
ILMN_2371724	CEACAM1	-1.03976	8.54179	-15.142	8.28148e-28	1.36124e-26	52.5119	carcinoembryonic antigen-related cell adhesion molecule 1 (biliary glycoprotein) (CEACAM1), transcript variant 2
ILMN_1745570	KLK7	-1.0387	7.21966	-24.5196	1.75251e-44	1.91441e-42	90.9431	kallikrein-related peptidase 7 (KLK7), transcript variant 1
ILMN_1715324	HSD17B8	-1.0386	9.23419	-18.9713	3.53102e-35	1.18853e-33	69.5078	hydroxysteroid (17-beta) dehydrogenase 8 (HSD17B8)
ILMN_1803673	LOC113230	-1.03784	7.65801	-27.3484	1.12678e-48	2.36329e-46	100.583	PREDICTED: hypothetical protein LOC113230 (LOC113230)
ILMN_1737096	CLDN10	-1.03775	9.28927	-8.15446	9.61093e-13	4.97204e-12	17.8602	claudin 10 (CLDN10), transcript variant 1
ILMN_1738849	SLC9A2	-1.03774	7.40165	-23.2507	1.73028e-42	1.42006e-40	86.352	solute carrier family 9 (sodium/hydrogen exchanger), member 2 (SLC9A2)
ILMN_1771800	PRKCA	-1.03673	8.89114	-18.8439	6.02864e-35	1.97568e-33	68.9722	protein kinase C, alpha (PRKCA)
ILMN_1786381	AQP6	-1.03554	7.19012	-15.5337	1.34121e-28	2.36255e-27	54.335	aquaporin 6, kidney specific (AQP6)
ILMN_3187771	C14ORF167	-1.03533	9.31235	-19.2252	1.22352e-35	4.32179e-34	70.5691	DHRS4 antisense RNA 1 (non-protein coding)
ILMN_2409754	PRR5	-1.03435	8.03067	-24.0607	9.04647e-44	8.64194e-42	89.3025	proline rich 5 (renal) (PRR5), transcript variant 4
ILMN_2380588	C6ORF108	-1.03247	10.3056	-15.5135	1.47199e-28	2.58424e-27	54.2418	chromosome 6 open reading frame 108 (C6orf108), transcript variant 2
ILMN_1685978	ATPIF1	-1.03102	8.40149	-28.1225	9.15842e-50	2.21707e-47	103.087	ATPase inhibitory factor 1 (ATPIF1), nuclear gene encoding mitochondrial protein, transcript variant 3
ILMN_1652846	PCYT2	-1.02873	7.99977	-24.7785	7.00963e-45	8.24917e-43	91.8588	phosphate cytidylyltransferase 2, ethanolamine (PCYT2)
ILMN_1764061	F11	-1.02825	7.32162	-24.0899	8.14161e-44	7.87317e-42	89.4079	coagulation factor XI (plasma thromboplastin antecedent) (F11)
ILMN_1755352	TUB	-1.02788	7.99924	-16.5893	1.09126e-30	2.344e-29	59.1538	tubby homolog (mouse) (TUB), transcript variant 2
ILMN_2376553	SLC23A1	-1.02684	7.38551	-21.9338	2.44814e-40	1.53223e-38	81.3985	solute carrier family 23 (nucleobase transporters), member 1 (SLC23A1), transcript variant 1
ILMN_2054607	CYP4V2	-1.02647	10.1968	-18.7334	9.60013e-35	3.07772e-33	68.5063	cytochrome P450, family 4, subfamily V, polypeptide 2 (CYP4V2)
ILMN_1701386	STRADB	-1.02435	9.49759	-16.3861	2.72569e-30	5.64901e-29	58.237	amyotrophic lateral sclerosis 2 (juvenile) chromosome region, candidate 2 (ALS2CR2)
ILMN_2135258	RAPGEF3	-1.02311	7.88505	-20.6012	4.49615e-38	2.13889e-36	76.1816	Rap guanine nucleotide exchange factor (GEF) 3 (RAPGEF3)
ILMN_2163723	KRT7	-1.02293	7.57111	-12.7928	6.639e-23	7.21891e-22	41.2079	keratin 7 (KRT7)
ILMN_1656285	METTL7A	-1.02229	8.80107	-18.1547	1.12736e-33	3.25191e-32	66.0395	methyltransferase like 7A (METTL7A)
ILMN_2047511	CENTA1	-1.01987	9.57139	-20.2329	1.9714e-37	8.72723e-36	74.702	centaurin, alpha 1 (CENTA1)
ILMN_1742859	ACSS2	-1.01921	7.42685	-16.1652	7.41491e-30	1.46654e-28	57.2347	acyl-CoA synthetase short-chain family member 2 (ACSS2), transcript variant 2
ILMN_1724207	IVD	-1.01879	8.54339	-18.1719	1.04706e-33	3.02769e-32	66.1135	isovaleryl Coenzyme A dehydrogenase (IVD), nuclear gene encoding mitochondrial protein
ILMN_1739274	PDHB	-1.01855	11.1224	-28.5617	2.25794e-50	5.7597e-48	104.483	pyruvate dehydrogenase (lipoamide) beta (PDHB)
ILMN_1712684	FAM20C	-1.01842	9.93566	-11.0304	4.48127e-19	3.66001e-18	32.3914	family with sequence similarity 20, member C (FAM20C)
ILMN_1810915	FAAH	-1.01768	8.34591	-16.5108	1.55302e-30	3.28796e-29	58.8004	fatty acid amide hydrolase (FAAH)
ILMN_1758404	TFAP2B	-1.01757	7.13983	-27.2691	1.46134e-48	2.9725e-46	100.323	transcription factor AP-2 beta (activating enhancer binding protein 2 beta) (TFAP2B)
ILMN_3277332	LOC441453	-1.01654	8.03254	-21.3112	2.72559e-39	1.48354e-37	78.9871	similar to olfactory receptor, family 7, subfamily A, member 17
ILMN_1661875	ANK3	-1.01558	8.04526	-17.2292	6.32508e-32	1.53622e-30	62.0062	ankyrin 3, node of Ranvier (ankyrin G) (ANK3), transcript variant 2
ILMN_1678353	FARP1	-1.0144	10.1696	-17.844	4.30536e-33	1.161e-31	64.6975	FERM, RhoGEF (ARHGEF) and pleckstrin domain protein 1 (chondrocyte-derived) (FARP1), transcript variant 1
ILMN_3259884	LOC100128907	-1.01362	7.27125	-19.7957	1.16414e-36	4.66754e-35	72.9243	hypothetical protein LOC100128907
ILMN_1740169	TYRO3	-1.01319	7.65262	-21.8253	3.71381e-40	2.26725e-38	80.9815	TYRO3 protein tyrosine kinase (TYRO3)
ILMN_1780861	LOC653506	-1.013	9.99182	-14.212	6.71959e-26	9.26392e-25	48.1099	PREDICTED: similar to meteorin, glial cell differentiation regulator-like (LOC653506)
ILMN_2113535	PCYOX1	-1.01104	10.1026	-13.4548	2.59207e-24	3.12126e-23	44.4534	prenylcysteine oxidase 1 (PCYOX1)
ILMN_1681634	PXMP2	-1.00953	8.665	-13.4857	2.23089e-24	2.70013e-23	44.6036	peroxisomal membrane protein 2, 22kDa (PXMP2)
ILMN_1761566	C5ORF32	-1.00936	10.3198	-20.4223	9.20023e-38	4.23992e-36	75.4649	chromosome 5 open reading frame 32 (C5orf32)
ILMN_1788239	AMDHD1	-1.00837	7.8518	-14.4005	2.73413e-26	3.92297e-25	49.0102	amidohydrolase domain containing 1 (AMDHD1)
ILMN_1751941	LOC728772	-1.00651	8.89124	-15.8479	3.15552e-29	5.88586e-28	55.7842	PREDICTED: similar to transmembrane protein 106A, transcript variant 1 (LOC728772)
ILMN_2124361	LEAP2	-1.00599	8.27883	-10.305	1.78001e-17	1.28598e-16	28.7145	liver expressed antimicrobial peptide 2 (LEAP2)
ILMN_2107991	HABP4	-1.00538	8.56073	-23.5891	4.99984e-43	4.3938e-41	87.5933	hyaluronan binding protein 4 (HABP4)
ILMN_3306730	RBM47	-1.00458	10.9728	-18.4725	2.89977e-34	8.83998e-33	67.3993	RNA binding motif protein 47
ILMN_1794132	NDUFS8	-1.00359	11.5818	-22.9582	5.11235e-42	3.92926e-40	85.2685	NADH dehydrogenase (ubiquinone) Fe-S protein 8, 23kDa (NADH-coenzyme Q reductase) (NDUFS8)
ILMN_1744293	MUPCDH	-1.00316	8.58829	-9.85902	1.72219e-16	1.15954e-15	26.4499	mucin-like protocadherin (MUPCDH), transcript variant 1
ILMN_2406410	RHBDD2	-1.00225	10.1509	-20.6955	3.08817e-38	1.49165e-36	76.5576	rhomboid domain containing 2 (RHBDD2), transcript variant 1
ILMN_1683313	ST3GAL1	-1.00215	9.48273	-13.5998	1.28189e-24	1.57782e-23	45.1582	ST3 beta-galactoside alpha-2,3-sialyltransferase 1 (ST3GAL1), transcript variant 1
ILMN_2349982	FGF1	-1.00031	7.48007	-20.6441	3.78987e-38	1.81756e-36	76.3527	fibroblast growth factor 1 (acidic) (FGF1), transcript variant 2
ILMN_2334193	SLC22A2	-1.00029	9.19263	-8.22253	6.83644e-13	3.568e-12	18.1987	solute carrier family 22 (organic cation transporter), member 2 (SLC22A2)

## Sheet: Upregulated_probes
ID	TARGET ID	LogFC	Aveexpr	T	P_Value	Adj_P_Val	B	Gene Title
ILMN_1756573	NDUFA4L2	4.96991	10.6509	36.5743	2.5178e-60	2.97044e-57	127.274	NADH dehydrogenase (ubiquinone) 1 alpha subcomplex, 4-like 2 (NDUFA4L2)
ILMN_1707727	ANGPTL4	4.38943	10.9692	29.8621	3.93637e-52	1.31746e-49	108.52	angiopoietin-like 4 (ANGPTL4), transcript variant 1
ILMN_1697189	PNCK	4.10985	9.35842	23.6939	3.41269e-43	3.07344e-41	87.9752	pregnancy upregulated non-ubiquitously expressed CaM kinase (PNCK)
ILMN_1725139	CA9	4.04906	8.83402	39.3557	2.37792e-63	5.90613e-60	134.17	carbonic anhydrase IX (CA9)
ILMN_1659990	C7ORF68	3.75636	9.31299	38.9483	6.41763e-63	1.26189e-59	133.188	hypoxia-inducible protein 2 (HIG2), transcript variant 1
ILMN_1685608	NPTX2	3.69793	8.80704	20.7749	2.25257e-38	1.10271e-36	76.8734	neuronal pentraxin II (NPTX2)
ILMN_1715508	NNMT	3.51714	9.61128	29.2156	2.89547e-51	8.38283e-49	106.531	nicotinamide N-methyltransferase (NNMT)
ILMN_1752755	VWF	3.42665	11.243	26.7785	7.40363e-48	1.38097e-45	98.7036	von Willebrand factor (VWF)
ILMN_2396875	IGFBP3	3.33995	11.2506	31.167	7.77578e-54	3.52834e-51	112.428	insulin-like growth factor binding protein 3 (IGFBP3), transcript variant 1
ILMN_1746085	IGFBP3	3.27106	11.8152	31.5955	2.20645e-54	1.08463e-51	113.682	insulin-like growth factor binding protein 3 (IGFBP3), transcript variant 2
ILMN_2364022	SLC16A3	3.20312	10.1683	38.4542	2.16605e-62	4.08872e-59	131.984	solute carrier family 16, member 3 (monocarboxylic acid transporter 4) (SLC16A3), transcript variant 2
ILMN_1745299	FABP7	3.16039	8.39056	11.5996	2.53595e-20	2.26698e-19	35.2616	fatty acid binding protein 7, brain (FABP7)
ILMN_1785732	TNFAIP6	2.8918	8.39188	24.1107	7.55589e-44	7.32177e-42	89.4825	tumor necrosis factor, alpha-induced protein 6 (TNFAIP6)
ILMN_1663866	TGFBI	2.81065	11.1809	20.6008	4.50419e-38	2.14056e-36	76.1798	transforming growth factor, beta-induced, 68kDa (TGFBI)
ILMN_2386444	ANGPTL4	2.78265	8.85133	29.3922	1.67271e-51	4.96458e-49	107.078	angiopoietin-like 4 (ANGPTL4), transcript variant 3
ILMN_1774207	ANGPT2	2.77542	8.60637	27.4376	8.41434e-49	1.81316e-46	100.874	angiopoietin 2 (ANGPT2)
ILMN_1796409	C1QB	2.76558	10.7124	24.8711	5.05932e-45	6.07156e-43	92.1846	complement component 1, q subcomponent, B chain (C1QB)
ILMN_1758731	CYP2J2	2.7315	9.67092	15.1828	6.84333e-28	1.13115e-26	52.7029	cytochrome P450, family 2, subfamily J, polypeptide 2 (CYP2J2)
ILMN_1749131	ENPP3	2.7282	9.43161	25.588	4.17249e-46	5.75742e-44	94.6776	ectonucleotide pyrophosphatase/phosphodiesterase 3 (ENPP3)
ILMN_2212878	ESM1	2.7265	10.0658	23.4876	7.24594e-43	6.21715e-41	87.2223	endothelial cell-specific molecule 1 (ESM1)
ILMN_1765796	ENO2	2.71532	8.70037	30.8498	1.99349e-53	8.39955e-51	111.491	enolase 2 (gamma, neuronal) (ENO2)
ILMN_2149226	CAV1	2.69354	10.3773	32.8954	5.25352e-56	3.13822e-53	117.4	caveolin 1, caveolae protein, 22kDa (CAV1)
ILMN_1789007	APOC1	2.64559	8.624	20.8991	1.37688e-38	6.86127e-37	77.3661	apolipoprotein C-I (APOC1)
ILMN_1760849	NETO2	2.64549	8.65209	34.0522	2.08973e-57	1.45024e-54	120.604	neuropilin (NRP) and tolloid (TLL)-like 2 (NETO2)
ILMN_1713182	LOC653879	2.63439	8.80862	21.8271	3.68748e-40	2.25409e-38	80.9887	PREDICTED: similar to Complement C3 precursor (LOC653879)
ILMN_1666665	COL23A1	2.60034	8.50195	25.8149	1.91451e-46	2.7885e-44	95.4558	collagen, type XXIII, alpha 1 (COL23A1)
ILMN_2105797	SLC6A3	2.59738	7.97157	17.6977	8.12518e-33	2.13256e-31	64.0615	solute carrier family 6 (neurotransmitter transporter, dopamine), member 3 (SLC6A3)
ILMN_1801584	CXCR4	2.58737	9.48853	20.6482	3.72781e-38	1.79144e-36	76.3692	chemokine (C-X-C motif) receptor 4 (CXCR4), transcript variant 2
ILMN_2104356	COL1A2	2.58498	10.1064	18.1858	9.86569e-34	2.86329e-32	66.1731	collagen, type I, alpha 2 (COL1A2)
ILMN_1656011	RGS1	2.57571	9.59011	22.4303	3.69959e-41	2.57125e-39	83.289	regulator of G-protein signaling 1 (RGS1)
ILMN_1673521	KISS1R	2.56566	8.01076	19.2863	9.49125e-36	3.40869e-34	70.8233	KISS1 receptor (KISS1R)
ILMN_1760247	CD70	2.56547	8.16184	19.9847	5.3875e-37	2.24992e-35	73.6956	CD70 molecule (CD70)
ILMN_1689329	SCD	2.55644	10.4079	25.285	1.19029e-45	1.53472e-43	93.6304	stearoyl-CoA desaturase (delta-9-desaturase) (SCD)
ILMN_1815205	LYZ	2.53784	9.90325	16.8471	3.44276e-31	7.76241e-30	60.3092	lysozyme (renal amyloidosis) (LYZ)
ILMN_1785902	C1QC	2.51222	10.6786	23.8137	2.2083e-43	2.03538e-41	88.4103	complement component 1, q subcomponent, C chain (C1QC)
ILMN_2375879	VEGFA	2.47634	10.1594	26.5329	1.68175e-47	2.91777e-45	97.8845	vascular endothelial growth factor A (VEGFA), transcript variant 2
ILMN_3250067	ANGPT2	2.46414	8.30516	26.6784	1.03353e-47	1.86871e-45	98.3706	angiopoietin 2
ILMN_1778977	TYROBP	2.4359	10.2099	24.6086	1.27769e-44	1.42206e-42	91.2589	TYRO protein tyrosine kinase binding protein (TYROBP), transcript variant 1
ILMN_1805737	PFKP	2.42691	10.6886	25.8394	1.76107e-46	2.58899e-44	95.5392	phosphofructokinase, platelet (PFKP)
ILMN_1701308	COL1A1	2.4177	9.34161	16.5151	1.52334e-30	3.22801e-29	58.8197	collagen, type I, alpha 1 (COL1A1)
ILMN_1671565	RNASET2	2.38463	11.6935	24.1623	6.27737e-44	6.19739e-42	89.6678	ribonuclease T2 (RNASET2)
ILMN_1762260	C3	2.37812	8.33165	20.815	1.92145e-38	9.49477e-37	77.0325	complement component 3 (C3)
ILMN_1796094	CD36	2.37277	8.77055	20.1125	3.20727e-37	1.37846e-35	74.2149	CD36 molecule (thrombospondin receptor) (CD36), transcript variant 3
ILMN_2183409	SCARB1	2.3689	8.88678	29.2877	2.31329e-51	6.78054e-49	106.755	scavenger receptor class B, member 1 (SCARB1)
ILMN_1659027	SLC2A1	2.35852	9.68421	29.7936	4.85439e-52	1.60198e-49	108.311	solute carrier family 2 (facilitated glucose transporter), member 1 (SLC2A1)
ILMN_3214389	LOC100133583	2.3446	9.80459	20.5364	5.82478e-38	2.73238e-36	75.9225	similar to major histocompatibility complex, class II, DQ beta 1
ILMN_2359800	MS4A6A	2.3277	9.6658	21.8873	2.92609e-40	1.80503e-38	81.2201	membrane-spanning 4-domains, subfamily A, member 6A (MS4A6A), transcript variant 3
ILMN_1767556	C10ORF10	2.32618	10.13	21.5492	1.07892e-39	6.15661e-38	79.9144	chromosome 10 open reading frame 10 (C10orf10)
ILMN_1808405	HLA-DQA1	2.32592	10.5248	18.5378	2.19714e-34	6.79459e-33	67.6772	PREDICTED: major histocompatibility complex, class II, DQ alpha 1, transcript variant 10 (HLA-DQA1)
ILMN_1721035	MS4A6A	2.29403	9.98865	22.3615	4.79775e-41	3.31495e-39	83.0289	membrane-spanning 4-domains, subfamily A, member 6A (MS4A6A), transcript variant 3
ILMN_3249667	LOC100133678	2.28756	10.9823	18.0085	2.11459e-33	5.90121e-32	65.4096	similar to HLA class II histocompatibility antigen
ILMN_1797731	MS4A6A	2.27958	9.52772	24.0063	1.10047e-43	1.04073e-41	89.1066	membrane-spanning 4-domains, subfamily A, member 6A (MS4A6A), transcript variant 2
ILMN_1691884	STC2	2.26324	9.32915	20.1144	3.18323e-37	1.36937e-35	74.2224	stanniocalcin 2 (STC2)
ILMN_3240308	LOC100133511	2.26036	8.17639	20.1935	2.31146e-37	1.0147e-35	74.5427	similar to Complement C3 precursor; complement component 3
ILMN_2058251	VIM	2.25862	12.4282	29.2131	2.91773e-51	8.39577e-49	106.523	vimentin (VIM)
ILMN_2211065	TMEM91	2.25713	9.45173	24.3873	2.80653e-44	2.96958e-42	90.4724	transmembrane protein 91 (TMEM91)
ILMN_1801077	PLIN2	2.25345	10.8738	17.4106	2.84859e-32	7.13903e-31	62.8051	adipose differentiation-related protein (ADFP)
ILMN_1654396	ITGB2	2.24585	10.998	23.0707	3.36643e-42	2.65661e-40	85.6864	integrin, beta 2 (antigen CD18 (p95), lymphocyte function-associated antigen 1; macrophage antigen 1 (mac-1) beta subunit) (ITGB2)
ILMN_2123743	FCER1G	2.24551	9.45052	24.0611	9.03092e-44	8.64194e-42	89.3042	Fc fragment of IgE, high affinity I, receptor for; gamma polypeptide (FCER1G)
ILMN_1651554	RGS5	2.2449	10.4743	16.7469	5.38601e-31	1.1905e-29	59.861	regulator of G-protein signaling 5 (RGS5)
ILMN_1685433	COL8A1	2.23818	9.15712	20.142	2.84668e-37	1.23472e-35	74.3342	collagen, type VIII, alpha 1 (COL8A1), transcript variant 2
ILMN_1657111	C14ORF78	2.23129	8.18538	24.1249	7.1794e-44	6.97126e-42	89.5336	PREDICTED: chromosome 14 open reading frame 78 (C14orf78)
ILMN_1725090	CTHRC1	2.21406	8.4476	19.2347	1.176e-35	4.16641e-34	70.6087	collagen triple helix repeat containing 1 (CTHRC1)
ILMN_1695880	LOX	2.21359	8.30292	19.5999	2.59814e-36	1.00007e-34	72.1205	lysyl oxidase (LOX)
ILMN_2320888	CXCR4	2.21253	8.68272	24.7498	7.75522e-45	9.05883e-43	91.7578	chemokine (C-X-C motif) receptor 4 (CXCR4), transcript variant 1
ILMN_1798360	CXCR7	2.20031	9.77137	22.1721	9.84878e-41	6.50034e-39	82.3095	chemokine (C-X-C motif) receptor 7 (CXCR7)
ILMN_1687301	VCAN	2.19612	9.14108	16.8409	3.53929e-31	7.96863e-30	60.2815	versican (VCAN)
ILMN_2082273	RGS5	2.17507	10.2255	16.6587	7.99332e-31	1.73272e-29	59.4656	regulator of G-protein signaling 5 (RGS5)
ILMN_1795325	ACTG2	2.17463	8.51338	13.5942	1.31698e-24	1.6189e-23	45.1312	actin, gamma 2, smooth muscle, enteric (ACTG2)
ILMN_2331082	MS4A7	2.17197	9.26544	25.7368	2.50187e-46	3.54552e-44	95.1885	membrane-spanning 4-domains, subfamily A, member 7 (MS4A7), transcript variant 2
ILMN_1803882	VEGFA	2.17088	8.99248	24.7449	7.89118e-45	9.19488e-43	91.7404	vascular endothelial growth factor A (VEGFA), transcript variant 3
ILMN_1787815	TRIB3	2.1701	8.32351	20.5599	5.30264e-38	2.49987e-36	76.0165	tribbles homolog 3 (Drosophila) (TRIB3)
ILMN_1726809	BHLHB3	2.16753	8.1289	33.8567	3.58098e-57	2.34708e-54	120.069	basic helix-loop-helix domain containing, class B, 3 (BHLHB3)
ILMN_2175912	ITGB2	2.16294	11.0596	22.6005	1.94758e-41	1.38625e-39	83.9308	integrin, beta 2 (complement component 3 receptor 3 and 4 subunit) (ITGB2)
ILMN_1776181	BIRC3	2.15609	9.31955	21.2057	4.11789e-39	2.18345e-37	78.5741	baculoviral IAP repeat-containing 3 (BIRC3), transcript variant 1
ILMN_3266606	FABP5L2	2.14562	8.88579	22.8774	6.907e-42	5.22353e-40	84.9676	fatty acid binding protein 5-like 2
ILMN_2109708	ECGF1	2.14465	10.706	24.1882	5.72023e-44	5.6885e-42	89.7607	endothelial cell growth factor 1 (platelet-derived) (ECGF1)
ILMN_1772359	LAPTM5	2.14154	8.97772	23.2836	1.53308e-42	1.26925e-40	86.473	lysosomal associated multispanning membrane protein 5 (LAPTM5)
ILMN_2379599	CD163	2.09596	9.17974	19.4988	3.93882e-36	1.47756e-34	71.7039	CD163 molecule (CD163), transcript variant 2
ILMN_1658835	CAV2	2.09222	9.4278	35.5149	4.03334e-59	4.22972e-56	124.523	caveolin 2 (CAV2), transcript variant 1
ILMN_1755974	ALDOC	2.0913	9.4026	25.5441	4.85536e-46	6.68016e-44	94.5262	aldolase C, fructose-bisphosphate (ALDOC)
ILMN_1680996	ALOX5	2.09029	9.052	21.3346	2.48747e-39	1.36128e-37	79.0786	PREDICTED: arachidonate 5-lipoxygenase (ALOX5)
ILMN_1791759	CXCL10	2.08945	8.77088	14.8124	3.88785e-27	6.03128e-26	50.9633	chemokine (C-X-C motif) ligand 10 (CXCL10)
ILMN_1794370	SEMA5B	2.0745	8.28899	25.3766	8.6626e-46	1.15479e-43	93.9479	sema domain, seven thrombospondin repeats (type 1 and type 1-like), transmembrane domain (TM) and short cytoplasmic domain, (semaphorin) 5B (SEMA5B), transcript variant 1
ILMN_1754894	C1ORF162	2.06963	9.65322	22.0526	1.55347e-40	9.98769e-39	81.8535	chromosome 1 open reading frame 162 (C1orf162)
ILMN_1735220	CAV2	2.06552	9.2553	28.9918	5.82316e-51	1.61647e-48	105.834	caveolin 2 (CAV2), transcript variant 1
ILMN_1795442	LAMA4	2.06494	8.31157	28.791	1.09427e-50	2.90112e-48	105.205	laminin, alpha 4 (LAMA4)
ILMN_1722622	CD163	2.05671	9.12156	19.5117	3.73517e-36	1.40451e-34	71.7571	CD163 molecule (CD163), transcript variant 2
ILMN_1723522	APOLD1	2.03861	9.40865	16.2831	4.3433e-30	8.77041e-29	57.7703	apolipoprotein L domain containing 1 (APOLD1)
ILMN_1761425	OLFML2A	2.03337	9.16573	20.5506	5.50439e-38	2.58981e-36	75.9791	olfactomedin-like 2A (OLFML2A)
ILMN_2098126	CCL5	2.02895	9.60348	16.1046	9.77084e-30	1.91804e-28	56.9583	chemokine (C-C motif) ligand 5 (CCL5)
ILMN_1809813	PGF	2.02588	7.99228	16.6762	7.38967e-31	1.60629e-29	59.5442	placental growth factor (PGF)
ILMN_1662932	LCP1	2.02495	9.7898	18.0526	1.74895e-33	4.91864e-32	65.5997	lymphocyte cytosolic protein 1 (L-plastin) (LCP1)
ILMN_1711566	TIMP1	2.02065	11.8938	18.8325	6.32327e-35	2.06793e-33	68.9244	TIMP metallopeptidase inhibitor 1 (TIMP1)
ILMN_1661599	DDIT4	2.02027	11.1012	24.2222	5.06299e-44	5.11623e-42	89.8827	DNA-damage-inducible transcript 4 (DDIT4)
ILMN_1723978	LGALS1	2.01618	11.2431	27.2921	1.35492e-48	2.77999e-46	100.399	lectin, galactoside-binding, soluble, 1 (galectin 1) (LGALS1)
ILMN_1772876	ZNF395	2.01359	10.8344	23.9009	1.61039e-43	1.51086e-41	88.726	zinc finger protein 395 (ZNF395)
ILMN_1653292	PFKFB4	2.01344	8.37155	33.2057	2.19196e-56	1.37234e-53	118.268	6-phosphofructo-2-kinase/fructose-2,6-biphosphatase 4 (PFKFB4)
ILMN_1708934	ADM	2.0123	11.9405	24.6172	1.23958e-44	1.38618e-42	91.2891	adrenomedullin (ADM)
ILMN_1680618	MYC	2.01094	9.53377	20.9103	1.3172e-38	6.58474e-37	77.4104	v-myc myelocytomatosis viral oncogene homolog (avian) (MYC)
ILMN_1718866	C5ORF46	2.00215	7.70875	12.6394	1.41568e-22	1.50298e-21	40.4503	similar to AVLV472 (MGC23985)
ILMN_3243156	AHNAK2	1.99578	7.90897	21.8096	3.94556e-40	2.39018e-38	80.921	AHNAK nucleoprotein 2
ILMN_1784863	CD36	1.99157	8.27698	18.8074	7.02828e-35	2.28739e-33	68.8185	CD36 molecule (thrombospondin receptor) (CD36), transcript variant 1
ILMN_1782538	VIM	1.98217	13.059	27.4942	6.99263e-49	1.52069e-46	101.059	vimentin (VIM)
ILMN_2186806	HLA-F	1.97017	10.9933	25.3874	8.34416e-46	1.11549e-43	93.9853	major histocompatibility complex, class I, F (HLA-F)
ILMN_1736670	PPP1R3C	1.96558	9.82429	26.863	5.58885e-48	1.05921e-45	98.9843	protein phosphatase 1, regulatory (inhibitor) subunit 3C (PPP1R3C)
ILMN_1772218	HLA-DPA1	1.96493	11.9209	19.614	2.45118e-36	9.44276e-35	72.1788	major histocompatibility complex, class II, DP alpha 1 (HLA-DPA1)
ILMN_1813925	NOL3	1.96489	8.51413	30.6851	3.2606e-53	1.30399e-50	111.001	nucleolar protein 3 (apoptosis repressor with CARD domain) (NOL3)
ILMN_2138765	PLIN2	1.95943	12.1752	16.5291	1.4308e-30	3.03737e-29	58.8825	adipose differentiation-related protein (ADFP)
ILMN_1685714	INHBB	1.95044	7.96617	23.2922	1.48535e-42	1.2319e-40	86.5046	inhibin, beta B (activin AB beta polypeptide) (INHBB)
ILMN_1771599	PLOD2	1.94305	11.2341	23.9407	1.39433e-43	1.31337e-41	88.87	procollagen-lysine, 2-oxoglutarate 5-dioxygenase 2 (PLOD2), transcript variant 2
ILMN_1774077	GBP2	1.92271	10.0781	20.7928	2.09795e-38	1.03022e-36	76.9446	guanylate binding protein 2, interferon-inducible (GBP2)
ILMN_1674376	ANGPTL4	1.92104	7.76603	26.2786	3.95829e-47	6.44123e-45	97.0299	angiopoietin-like 4 (ANGPTL4), transcript variant 1
ILMN_1705750	TGM2	1.91736	10.1117	19.6519	2.09802e-36	8.16896e-35	72.3346	transglutaminase 2 (C polypeptide, protein-glutamine-gamma-glutamyltransferase) (TGM2), transcript variant 1
ILMN_1709795	RAC2	1.90683	9.37258	17.0871	1.18547e-31	2.79857e-30	61.377	ras-related C3 botulinum toxin substrate 2 (rho family, small GTP binding protein Rac2) (RAC2)
ILMN_3239060	KRBA1	1.90458	9.27922	22.4829	3.03335e-41	2.127e-39	83.4876	KRAB-A domain containing 1
ILMN_2143795	MGC4677	1.901	9.70329	21.9115	2.66704e-40	1.66042e-38	81.3128	hypothetical protein MGC4677 (MGC4677)
ILMN_2371458	CXCR7	1.90061	8.66402	21.0845	6.62682e-39	3.42151e-37	78.098	chemokine (C-X-C motif) receptor 7 (CXCR7), transcript variant 1
ILMN_1653028	COL4A1	1.89951	11.9769	21.0779	6.80192e-39	3.50808e-37	78.0719	collagen, type IV, alpha 1 (COL4A1)
ILMN_1745356	CXCL9	1.89594	8.3184	12.9904	2.50983e-23	2.81936e-22	42.1812	chemokine (C-X-C motif) ligand 9 (CXCL9)
ILMN_1751079	TAP1	1.87242	10.2087	24.4742	2.05942e-44	2.22394e-42	90.7818	transporter 1, ATP-binding cassette, sub-family B (MDR/TAP) (TAP1)
ILMN_1781514	PCDH17	1.86928	8.72768	25.0125	3.07983e-45	3.7849e-43	92.6806	protocadherin 17 (PCDH17)
ILMN_1773262	ESM1	1.86788	8.40768	21.5427	1.10662e-39	6.29189e-38	79.8891	endothelial cell-specific molecule 1 (ESM1)
ILMN_1778401	HLA-B	1.85848	12.2491	25.4073	7.78877e-46	1.04718e-43	94.0541	major histocompatibility complex, class I, B (HLA-B)
ILMN_1765557	OLFML2B	1.85773	8.06764	21.5465	1.09027e-39	6.21387e-38	79.904	olfactomedin-like 2B (OLFML2B)
ILMN_2331087	MS4A7	1.85662	8.6196	26.6151	1.27728e-47	2.25753e-45	98.1592	membrane-spanning 4-domains, subfamily A, member 7 (MS4A7), transcript variant 2
ILMN_1723486	HK2	1.8514	7.86967	23.7962	2.3529e-43	2.15956e-41	88.3469	hexokinase 2 (HK2)
ILMN_2146761	FABP5	1.84868	8.37506	21.6163	8.31839e-40	4.84036e-38	80.1747	fatty acid binding protein 5 (psoriasis-associated) (FABP5)
ILMN_1729117	COL5A2	1.84647	8.81111	19.9468	6.28429e-37	2.60599e-35	73.5415	collagen, type V, alpha 2 (COL5A2)
ILMN_2402392	COL8A1	1.8366	8.45205	19.2544	1.08342e-35	3.85288e-34	70.6908	collagen, type VIII, alpha 1 (COL8A1), transcript variant 2
ILMN_2203271	FPR3	1.83471	8.18284	26.2243	4.75548e-47	7.63319e-45	96.8466	formyl peptide receptor 3 (FPR3)
ILMN_1792679	ITGA5	1.82734	8.53357	29.2037	3.00428e-51	8.59242e-49	106.494	integrin, alpha 5 (fibronectin receptor, alpha polypeptide) (ITGA5)
ILMN_1775708	SLC2A3	1.82158	10.5978	16.2359	5.37973e-30	1.07848e-28	57.556	solute carrier family 2 (facilitated glucose transporter), member 3 (SLC2A3)
ILMN_3239475	LOC100131551	1.8212	7.6358	20.9752	1.01925e-38	5.15533e-37	77.6671	hypothetical LOC100131551
ILMN_3239965	IDO1	1.82115	7.88173	17.901	3.36314e-33	9.22733e-32	64.9449	indoleamine 2,3-dioxygenase 1
ILMN_1773352	CCL5	1.81873	8.51904	15.1107	9.58643e-28	1.56429e-26	52.3654	chemokine (C-C motif) ligand 5 (CCL5)
ILMN_1744381	SERPINE1	1.81854	8.64073	12.7956	6.54577e-23	7.12246e-22	41.222	serpin peptidase inhibitor, clade E (nexin, plasminogen activator inhibitor type 1), member 1 (SERPINE1)
ILMN_1727087	GJA1	1.81256	8.88344	21.254	3.40821e-39	1.82977e-37	78.7634	gap junction protein, alpha 1, 43kDa (GJA1)
ILMN_1657234	CCL20	1.79743	8.30934	12.4672	3.32281e-22	3.42672e-21	39.5967	chemokine (C-C motif) ligand 20 (CCL20)
ILMN_1813206	CP	1.79573	7.60415	14.678	7.32954e-27	1.10791e-25	50.3284	ceruloplasmin (ferroxidase) (CP)
ILMN_1721559	FABP6	1.79412	7.49333	19.8789	8.28632e-37	3.38856e-35	73.2646	fatty acid binding protein 6, ileal (gastrotropin) (FABP6), transcript variant 2
ILMN_1667626	EGLN3	1.79172	7.83664	27.3429	1.14728e-48	2.38674e-46	100.565	egl nine homolog 3 (C elegans) (EGLN3)
ILMN_1704286	FXYD5	1.78206	9.02118	22.9121	6.06914e-42	4.6495e-40	85.097	FXYD domain containing ion transport regulator 5 (FXYD5), transcript variant 1
ILMN_2218208	SPARCL1	1.78085	11.005	16.5605	1.24211e-30	2.65473e-29	59.0241	SPARC-like 1 (mast9, hevin) (SPARCL1)
ILMN_2309848	FXYD5	1.77986	9.45867	23.5961	4.87409e-43	4.29931e-41	87.6188	FXYD domain containing ion transport regulator 5 (FXYD5), transcript variant 2
ILMN_1790778	PNMA2	1.77829	8.54035	15.9225	2.24328e-29	4.2464e-28	56.1259	paraneoplastic antigen MA2 (PNMA2)
ILMN_1773079	COL3A1	1.7774	10.2141	13.1014	1.4559e-23	1.66478e-22	42.7262	collagen, type III, alpha 1 (Ehlers-Danlos syndrome type IV, autosomal dominant) (COL3A1)
ILMN_1658494	C13ORF15	1.76761	11.2125	18.4648	2.9956e-34	9.1086e-33	67.3667	chromosome 13 open reading frame 15 (C13orf15)
ILMN_1727402	HCLS1	1.7674	9.47058	19.9701	5.7155e-37	2.38269e-35	73.6365	hematopoietic cell-specific Lyn substrate 1 (HCLS1)
ILMN_1785272	COL1A2	1.7644	10.4303	12.3101	7.24988e-22	7.29642e-21	38.8163	collagen, type I, alpha 2 (COL1A2)
ILMN_1689518	PECAM1	1.76342	10.5208	20.2371	1.93831e-37	8.60498e-36	74.719	platelet/endothelial cell adhesion molecule (CD31 antigen) (PECAM1)
ILMN_2076463	SLC15A4	1.75851	9.77584	34.7921	2.78811e-58	2.23007e-55	122.604	solute carrier family 15, member 4 (SLC15A4)
ILMN_1686623	CSF1R	1.7542	10.3699	18.7979	7.31595e-35	2.37283e-33	68.7784	colony stimulating factor 1 receptor, formerly McDonough feline sarcoma viral (v-fms) oncogene homolog (CSF1R)
ILMN_1779324	GZMA	1.74918	8.27555	15.1901	6.6136e-28	1.09586e-26	52.7371	granzyme A (granzyme 1, cytotoxic T-lymphocyte-associated serine esterase 3) (GZMA)
ILMN_1747744	LHFPL2	1.72463	8.27705	23.5142	6.57533e-43	5.6727e-41	87.3195	lipoma HMGIC fusion partner-like 2 (LHFPL2)
ILMN_1795251	SPARCL1	1.7242	11.0637	16.2836	4.33327e-30	8.75391e-29	57.7727	SPARC-like 1 (mast9, hevin) (SPARCL1)
ILMN_3237946	LOC100134134	1.72306	10.498	18.5188	2.38151e-34	7.33111e-33	67.5965
ILMN_2085862	SLC15A3	1.71396	9.36595	23.063	3.46457e-42	2.72041e-40	85.6576	solute carrier family 15, member 3 (SLC15A3)
ILMN_1682775	EDN1	1.70935	8.9071	13.0385	1.98201e-23	2.24031e-22	42.4175	endothelin 1 (EDN1)
ILMN_1682799	STAMBPL1	1.70709	8.41488	26.6664	1.07577e-47	1.9303e-45	98.3306	STAM binding protein-like 1 (STAMBPL1)
ILMN_1770922	TMEM45A	1.70495	7.74595	14.6702	7.60646e-27	1.14683e-25	50.2913	transmembrane protein 45A (TMEM45A)
ILMN_1795762	PLEK	1.70481	8.56897	17.7543	6.3515e-33	1.6839e-31	64.3081	pleckstrin (PLEK)
ILMN_1682993	NKG7	1.70237	8.13065	16.2411	5.25399e-30	1.05507e-28	57.5797	natural killer cell group 7 sequence (NKG7)
ILMN_1693452	GAL3ST4	1.69815	8.04706	26.1638	5.83555e-47	9.21021e-45	96.6423	galactose-3-O-sulfotransferase 4 (GAL3ST4)
ILMN_1666932	FCGR2A	1.69452	9.06219	23.3067	1.40792e-42	1.17387e-40	86.5581	Fc fragment of IgG, low affinity IIa, receptor (CD32) (FCGR2A)
ILMN_1768940	COL15A1	1.69369	8.81249	15.5731	1.11801e-28	1.9842e-27	54.5173	collagen, type XV, alpha 1 (COL15A1)
ILMN_2392261	FABP6	1.69216	7.48016	19.3016	8.90634e-36	3.21084e-34	70.887	fatty acid binding protein 6, ileal (gastrotropin) (FABP6), transcript variant 2
ILMN_2353732	CD8A	1.69083	8.02989	12.4991	2.83578e-22	2.93988e-21	39.7552	CD8a molecule (CD8A), transcript variant 2
ILMN_1752592	HLA-DRB4	1.68575	11.5241	14.8056	4.01316e-27	6.20935e-26	50.9316	major histocompatibility complex, class II, DR beta 4 (HLA-DRB4)
ILMN_1678841	UBD	1.68452	9.03793	11.5272	3.6498e-20	3.22731e-19	34.8976	ubiquitin D (UBD)
ILMN_1710937	IFI16	1.68128	9.11693	25.7834	2.13275e-46	3.08732e-44	95.3479	interferon, gamma-inducible protein 16 (IFI16)
ILMN_1811468	IRX3	1.68009	11.2041	11.9664	4.02687e-21	3.83283e-20	37.1015	iroquois homeobox 3 (IRX3)
ILMN_2194577	PLVAP	1.67304	9.36606	16.7621	5.03136e-31	1.11577e-29	59.9292	plasmalemma vesicle associated protein (PLVAP)
ILMN_1724533	LY96	1.67296	8.61075	17.4609	2.28474e-32	5.77191e-31	63.026	lymphocyte antigen 96 (LY96)
ILMN_1765446	EMP3	1.66547	9.84757	19.9627	5.88979e-37	2.4467e-35	73.6064	epithelial membrane protein 3 (EMP3)
ILMN_2169152	SRGN	1.66331	10.8508	17.1843	7.7104e-32	1.85644e-30	61.8078	serglycin (SRGN)
ILMN_1687583	CAV1	1.66004	8.13739	25.3315	1.01279e-45	1.32763e-43	93.7918	caveolin 1, caveolae protein, 22kDa (CAV1)
ILMN_1689655	HLA-DRA	1.65948	12.6043	17.8553	4.09972e-33	1.10871e-31	64.7466	major histocompatibility complex, class II, DR alpha (HLA-DRA)
ILMN_1714861	CD68	1.65708	10.9377	21.1823	4.51252e-39	2.37933e-37	78.4825	CD68 antigen (CD68)
ILMN_2130441	HLA-H	1.65673	12.4543	24.8705	5.06917e-45	6.07156e-43	92.1827	major histocompatibility complex, class I, H (pseudogene) (HLA-H) on chromosome 6
ILMN_2221808	DGCR5	1.65486	8.01795	16.8118	4.02985e-31	8.99587e-30	60.1515	DiGeorge syndrome critical region gene 5 (non-coding) (DGCR5) on chromosome 22
ILMN_1801205	GPNMB	1.65442	9.84764	12.9807	2.63206e-23	2.95034e-22	42.1337	glycoprotein (transmembrane) nmb (GPNMB), transcript variant 1
ILMN_1807042	MARCKS	1.65219	11.0612	22.6155	1.8412e-41	1.31648e-39	83.987	myristoylated alanine-rich protein kinase C substrate (MARCKS)
ILMN_2059797	NOL3	1.65142	8.40039	29.0506	4.84522e-51	1.36102e-48	106.018	nucleolar protein 3 (apoptosis repressor with CARD domain) (NOL3)
ILMN_1768482	CD8A	1.64979	8.05472	12.256	9.4941e-22	9.47623e-21	38.5465	CD8a molecule (CD8A), transcript variant 2
ILMN_1710734	GZMK	1.64899	8.20554	11.0655	3.75113e-19	3.07967e-18	32.5691	granzyme K (granzyme 3; tryptase II) (GZMK)
ILMN_1684620	SPAG4	1.64424	7.69923	30.385	8.03575e-53	3.05819e-50	110.102	sperm associated antigen 4 (SPAG4)
ILMN_1762861	HLA-F	1.64293	9.11047	21.2622	3.30062e-39	1.77808e-37	78.7955	major histocompatibility complex, class I, F (HLA-F), transcript variant 1
ILMN_1801377	SLC29A4	1.64008	8.79292	19.675	1.90824e-36	7.46698e-35	72.4295	solute carrier family 29 (nucleoside transporters), member 4 (SLC29A4)
ILMN_1810289	FER1L3	1.63768	9.68645	26.3188	3.45603e-47	5.6827e-45	97.1654	fer-1-like 3, myoferlin (C elegans) (FER1L3), transcript variant 2
ILMN_1731374	CPE	1.63674	9.69488	12.5799	1.90053e-22	1.99883e-21	40.1556	carboxypeptidase E (CPE)
ILMN_1670926	CHST15	1.63537	9.62875	18.1781	1.01976e-33	2.95417e-32	66.14	B cell RAG associated protein (GALNAC4S-6ST)
ILMN_2074477	GPR4	1.63087	8.42996	21.0254	8.36363e-39	4.28078e-37	77.865	G protein-coupled receptor 4 (GPR4)
ILMN_1761733	HLA-DMB	1.63032	10.8989	17.2904	4.82976e-32	1.18771e-30	62.2763	major histocompatibility complex, class II, DM beta (HLA-DMB)
ILMN_1793476	PRKCDBP	1.62952	9.76155	27.3271	1.20806e-48	2.50041e-46	100.513	protein kinase C, delta binding protein (PRKCDBP)
ILMN_1815895	LOC649143	1.62889	10.1809	14.0235	1.65791e-25	2.20081e-24	47.2057	PREDICTED: similar to HLA class II histocompatibility antigen, DRB1-9 beta chain precursor (MHC class I antigen DRB1*9) (DR-9) (DR9), transcript variant 2 (LOC649143)
ILMN_2261600	FCGR1B	1.62801	7.73761	18.0403	1.84406e-33	5.16764e-32	65.5467	Fc fragment of IgG, high affinity Ib, receptor (CD64) (FCGR1B), transcript variant 1
ILMN_1732967	KIAA1949	1.62484	8.9513	24.1604	6.3204e-44	6.22685e-42	89.661	KIAA1949 (KIAA1949)
ILMN_2140059	LAMA4	1.62227	7.82811	25.6794	3.04738e-46	4.26733e-44	94.9915	laminin, alpha 4 (LAMA4)
ILMN_1718063	LIPA	1.6166	10.8835	23.0579	3.53106e-42	2.76801e-40	85.6386	lipase A, lysosomal acid, cholesterol esterase (Wolman disease) (LIPA)
ILMN_1678143	ARHGDIB	1.61501	11.6338	22.0232	1.73818e-40	1.10997e-38	81.7411	Rho GDP dissociation inhibitor (GDI) beta (ARHGDIB)
ILMN_1688480	CCND1	1.61227	12.0092	20.6471	3.74414e-38	1.79745e-36	76.3648	cyclin D1 (CCND1)
ILMN_1729905	GAL3ST1	1.60871	9.29989	14.6526	8.26565e-27	1.23987e-25	50.2081	galactose-3-O-sulfotransferase 1 (GAL3ST1)
ILMN_1655077	PRDM1	1.59749	8.12351	27.1297	2.31211e-48	4.64302e-46	99.8652	PR domain containing 1, with ZNF domain (PRDM1), transcript variant 1
ILMN_1808707	FSCN1	1.5963	10.503	23.3636	1.14213e-42	9.60752e-41	86.7673	fascin homolog 1, actin-bundling protein (Strongylocentrotus purpuratus) (FSCN1)
ILMN_1679731	SLC15A4	1.59133	8.81935	32.7515	7.89764e-56	4.49033e-53	116.994	solute carrier family 15, member 4 (SLC15A4)
ILMN_1752932	MPZL2	1.59079	10.2017	18.0949	1.45784e-33	4.1419e-32	65.7821	myelin protein zero-like 2 (MPZL2), transcript variant 1
ILMN_3302919	MYOF	1.59058	9.31854	25.8962	1.45038e-46	2.16598e-44	95.733	myoferlin
ILMN_1677814	ABCC3	1.58887	10.0735	16.2825	4.3554e-30	8.79109e-29	57.7676	ATP-binding cassette, sub-family C (CFTR/MRP), member 3 (ABCC3)
ILMN_3293685	LOC286444	1.58706	10.6827	15.5225	1.41258e-28	2.4818e-27	54.2831
ILMN_1760347	SRGN	1.58357	10.7396	17.5638	1.45638e-32	3.74337e-31	63.477	serglycin (SRGN)
ILMN_1656670	HLA-G	1.57344	8.50783	18.5121	2.45011e-34	7.53246e-33	67.568	HLA-G histocompatibility antigen, class I, G (HLA-G)
ILMN_2142185	CLEC14A	1.57343	9.7313	15.7405	5.167e-29	9.44369e-28	55.2903	C-type lectin domain family 14, member A (CLEC14A)
ILMN_1704730	CD93	1.56989	10.5712	19.9276	6.7968e-37	2.80865e-35	73.463	CD93 molecule (CD93)
ILMN_2376108	PSMB9	1.56693	8.43882	22.7807	9.91017e-42	7.33027e-40	84.6065	proteasome (prosome, macropain) subunit, beta type, 9 (large multifunctional peptidase 2) (PSMB9), transcript variant 1
ILMN_1654324	HEYL	1.56534	9.25748	17.404	2.93227e-32	7.34483e-31	62.7761	hairy/enhancer-of-split related with YRPW motif-like (HEYL)
ILMN_1799725	DOCK2	1.55246	8.51309	20.0318	4.44858e-37	1.88438e-35	73.8873	dedicator of cytokinesis 2 (DOCK2)
ILMN_1760027	WAS	1.55119	9.04334	17.8244	4.68712e-33	1.25819e-31	64.6125	Wiskott-Aldrich syndrome (eczema-thrombocytopenia) (WAS)
ILMN_1709683	RASSF2	1.5494	8.17145	24.6247	1.20717e-44	1.35315e-42	91.3156	Ras association (RalGDS/AF-6) domain family 2 (RASSF2), transcript variant 2
ILMN_2148913	TMEM45A	1.5411	7.61295	14.3204	4.00448e-26	5.65456e-25	48.6281	transmembrane protein 45A (TMEM45A)
ILMN_1763452	EVI2B	1.53918	8.29971	18.1158	1.33223e-33	3.80104e-32	65.8723	ecotropic viral integration site 2B (EVI2B)
ILMN_1652199	LOC642113	1.53812	9.86119	6.34574	6.22895e-09	2.44734e-08	9.17278	PREDICTED: similar to Ig kappa chain V-III region HAH precursor (LOC642113)
ILMN_1666894	CSPG4	1.53145	8.16146	20.6307	3.99694e-38	1.91104e-36	76.2994	chondroitin sulfate proteoglycan 4 (CSPG4)
ILMN_2396444	CD14	1.52837	11.6465	17.4691	2.20409e-32	5.5861e-31	63.062	CD14 molecule (CD14), transcript variant 2
ILMN_1794782	ABCG1	1.52781	8.77825	26.7389	8.44601e-48	1.5389e-45	98.5721	ATP-binding cassette, sub-family G (WHITE), member 1 (ABCG1), transcript variant 2
ILMN_1661266	HLA-DQB1	1.52768	8.25393	13.4854	2.23346e-24	2.70255e-23	44.6024	major histocompatibility complex, class II, DQ beta 1 (HLA-DQB1)
ILMN_2336781	SOD2	1.52618	10.4216	15.0034	1.58424e-27	2.54898e-26	51.8623	superoxide dismutase 2, mitochondrial (SOD2), nuclear gene encoding mitochondrial protein, transcript variant 2
ILMN_1758418	TNFSF13B	1.52245	8.04452	17.8268	4.63728e-33	1.24552e-31	64.6232	tumor necrosis factor (ligand) superfamily, member 13b (TNFSF13B)
ILMN_1656310	INDO	1.51961	7.54917	16.3048	3.93611e-30	7.99608e-29	57.8689	indoleamine-pyrrole 2,3 dioxygenase (INDO)
ILMN_1739508	LOC652493	1.51731	9.93809	6.43263	4.15361e-09	1.65412e-08	9.57208	PREDICTED: similar to Ig kappa chain V-I region HK102 precursor (LOC652493)
ILMN_1740015	CD14	1.51428	9.68187	16.2075	6.11843e-30	1.22035e-28	57.4271	CD14 molecule (CD14), transcript variant 1
ILMN_1660654	CDCA2	1.51371	7.44632	23.4301	8.94793e-43	7.581e-41	87.0114	cell division cycle associated 2 (CDCA2)
ILMN_1706505	COL5A1	1.51284	8.80475	12.5636	2.06096e-22	2.16275e-21	40.0745	collagen, type V, alpha 1 (COL5A1)
ILMN_1698766	PYCARD	1.51234	8.74314	20.6623	3.52498e-38	1.69569e-36	76.4252	PYD and CARD domain containing (PYCARD), transcript variant 1
ILMN_1773125	ENTPD1	1.51223	8.08305	26.7733	7.53259e-48	1.39949e-45	98.6863	ectonucleoside triphosphate diphosphohydrolase 1 (ENTPD1), transcript variant 2
ILMN_1807825	LY86	1.50851	8.04259	22.7044	1.31871e-41	9.58881e-40	84.3208	lymphocyte antigen 86 (LY86)
ILMN_1742981	TUBA1A	1.50782	9.91094	19.5323	3.43132e-36	1.29542e-34	71.842	tubulin, alpha 1a (TUBA1A)
ILMN_1788955	PDLIM1	1.507	9.37776	24.8099	6.2754e-45	7.40356e-43	91.9694	PDZ and LIM domain 1 (elfin) (PDLIM1)
ILMN_1796179	HIST1H2BK	1.50519	9.61166	14.8345	3.50204e-27	5.46149e-26	51.068	histone cluster 1, H2bk (HIST1H2BK)
ILMN_1752046	SH2B3	1.50508	9.56719	24.3884	2.79505e-44	2.96407e-42	90.4765	SH2B adaptor protein 3 (SH2B3)
ILMN_2261416	CD3D	1.50273	7.9341	12.9881	2.53891e-23	2.84999e-22	42.1697	CD3d molecule, delta (CD3-TCR complex) (CD3D), transcript variant 1
ILMN_2148785	GBP1	1.49893	9.01087	15.6035	9.71288e-29	1.73031e-27	54.6582	guanylate binding protein 1, interferon-inducible, 67kDa (GBP1)
ILMN_2282641	TBXAS1	1.49778	8.42605	24.2496	4.59019e-44	4.70903e-42	89.9807	thromboxane A synthase 1 (platelet, cytochrome P450, family 5, subfamily A) (TBXAS1), transcript variant TXS-I
ILMN_2407389	GPNMB	1.49702	9.1805	11.9339	4.73824e-21	4.49181e-20	36.9388	glycoprotein (transmembrane) nmb (GPNMB), transcript variant 2
ILMN_3210741	LOC642956	1.49657	7.89593	20.4198	9.29369e-38	4.27882e-36	75.4548
ILMN_1678842	THBS2	1.49594	9.1186	9.30754	2.84769e-15	1.76243e-14	23.6529	thrombospondin 2 (THBS2)
ILMN_2289849	FCGR2A	1.49557	8.22601	22.6142	1.85014e-41	1.32088e-39	83.9821	Fc fragment of IgG, low affinity IIa, receptor (CD32) (FCGR2A)
ILMN_1772612	ANGPTL2	1.49495	9.22485	16.0949	1.02101e-29	1.99845e-28	56.9143	angiopoietin-like 2 (ANGPTL2)
ILMN_1752520	SLFN11	1.49473	9.01001	25.7749	2.19603e-46	3.1692e-44	95.3187	schlafen family member 11 (SLFN11)
ILMN_1711899	ANXA2	1.49301	8.59925	19.5694	2.94558e-36	1.12191e-34	71.9949	annexin A2 (ANXA2), transcript variant 2
ILMN_1741404	MSC	1.49077	7.74459	22.2081	8.58962e-41	5.72532e-39	82.4463	musculin (activated B-cell factor-1) (MSC)
ILMN_1691717	RHBDF2	1.48785	8.87311	28.2355	6.37779e-50	1.56758e-47	103.448	rhomboid 5 homolog 2 (Drosophila) (RHBDF2), transcript variant 2
ILMN_2184184	ANXA1	1.48698	10.5092	17.2589	5.54845e-32	1.35597e-30	62.1374	annexin A1 (ANXA1)
ILMN_2088437	CX3CR1	1.48275	8.56882	14.6271	9.32617e-27	1.39232e-25	50.0872	chemokine (C-X3-C motif) receptor 1 (CX3CR1)
ILMN_1737918	C1QA	1.48257	8.25391	19.2364	1.16789e-35	4.14077e-34	70.6157	complement component 1, q subcomponent, alpha polypeptide (C1QA)
ILMN_1695025	CD2	1.47697	8.05099	13.8353	4.10219e-25	5.28059e-24	46.2988	CD2 molecule (CD2)
ILMN_3211132	LOC645173	1.47687	10.4019	21.6374	7.66727e-40	4.48916e-38	80.2562
ILMN_1699214	LOC647450	1.4766	9.63053	6.37367	5.46954e-09	2.15579e-08	9.30087	PREDICTED: similar to Ig kappa chain V-I region HK101 precursor (LOC647450)
ILMN_1807106	LDHA	1.47155	12.9003	26.3261	3.37133e-47	5.56281e-45	97.1901	lactate dehydrogenase A (LDHA)
ILMN_1719236	CDH5	1.46828	9.43086	18.1172	1.32415e-33	3.78256e-32	65.8784	cadherin 5, type 2, VE-cadherin (vascular epithelium) (CDH5)
ILMN_1659913	ISG20	1.4678	8.38057	19.9699	5.72097e-37	2.38286e-35	73.6355	interferon stimulated exonuclease gene 20kDa (ISG20)
ILMN_1653466	HES4	1.4678	9.85235	17.9351	2.90327e-33	8.01218e-32	65.0922	hairy and enhancer of split 4 (Drosophila) (HES4)
ILMN_1796316	MMP9	1.46632	7.67732	9.70359	3.79887e-16	2.49683e-15	25.6609	matrix metallopeptidase 9 (gelatinase B, 92kDa gelatinase, 92kDa type IV collagenase) (MMP9)
ILMN_1761464	CD74	1.46552	10.302	13.9871	1.97525e-25	2.60665e-24	47.0304	CD74 molecule, major histocompatibility complex, class II invariant chain (CD74), transcript variant 1
ILMN_2067656	CCND2	1.46425	9.95002	16.39	2.67835e-30	5.55578e-29	58.2545	cyclin D2 (CCND2)
ILMN_2222234	PRDX4	1.45998	10.3959	29.5273	1.10149e-51	3.44242e-49	107.494	peroxiredoxin 4 (PRDX4)
ILMN_1788203	HEY1	1.45755	8.35456	20.0054	4.95275e-37	2.08497e-35	73.7799	hairy/enhancer-of-split related with YRPW motif 1 (HEY1), transcript variant 2
ILMN_1765701	LOC399942	1.45675	8.07213	20.5632	5.23257e-38	2.4693e-36	76.0298	PREDICTED: similar to Tubulin alpha-2 chain (Alpha-tubulin 2), transcript variant 5 (LOC399942)
ILMN_1787461	RUNX3	1.45621	8.15689	19.8765	8.3687e-37	3.41928e-35	73.2547	runt-related transcription factor 3 (RUNX3), transcript variant 2
ILMN_1738552	SLC1A3	1.45547	7.84542	19.9955	5.15495e-37	2.16046e-35	73.7398	solute carrier family 1 (glial high affinity glutamate transporter), member 3 (SLC1A3)
ILMN_2066066	HLA-DRB6	1.45377	10.8344	16.187	6.71696e-30	1.33353e-28	57.3337	major histocompatibility complex, class II, DR beta 6 (pseudogene) (HLA-DRB6) on chromosome 6
ILMN_1686097	TOP2A	1.45113	7.52051	22.9189	5.91748e-42	4.54068e-40	85.1223	topoisomerase (DNA) II alpha 170kDa (TOP2A)
ILMN_1724994	COL4A2	1.4486	9.15435	16.9835	1.87682e-31	4.35443e-30	60.9169	collagen, type IV, alpha 2 (COL4A2)
ILMN_2314169	PTHLH	1.44851	7.56889	9.83349	1.96118e-16	1.31482e-15	26.3203	parathyroid hormone-like hormone (PTHLH), transcript variant 1
ILMN_3228688	LOC730415	1.44678	11.9754	15.707	6.02803e-29	1.09499e-27	55.1359
ILMN_2325837	CD3D	1.44672	7.83177	12.7281	9.13514e-23	9.84913e-22	40.8885	CD3d molecule, delta (CD3-TCR complex) (CD3D), transcript variant 2
ILMN_1699931	HCST	1.44513	9.0954	14.6175	9.75641e-27	1.45471e-25	50.042	hematopoietic cell signal transducer (HCST), transcript variant 2
ILMN_1795089	RASAL3	1.44371	8.48286	19.7717	1.28407e-36	5.10904e-35	72.8261	hypothetical protein FLJ21438 (FLJ21438)
ILMN_1701877	AXL	1.4429	8.81675	21.1643	4.84294e-39	2.54219e-37	78.4118	AXL receptor tyrosine kinase (AXL), transcript variant 1
ILMN_1723912	IFI44L	1.44289	8.75711	17.3743	3.33958e-32	8.32091e-31	62.6459	interferon-induced protein 44-like (IFI44L)
ILMN_1667825	MLKL	1.44026	8.95332	27.6623	4.04582e-49	8.96368e-47	101.605	mixed lineage kinase domain-like (MLKL)
ILMN_1672124	C4ORF18	1.43897	8.74493	17.0446	1.43064e-31	3.35719e-30	61.1888	chromosome 4 open reading frame 18 (C4orf18), transcript variant 2
ILMN_1782419	GNG11	1.43552	10.637	22.3398	5.20959e-41	3.58899e-39	82.9466	guanine nucleotide binding protein (G protein), gamma 11 (GNG11)
ILMN_3240375	LOC647506	1.43471	8.81993	6.43804	4.04994e-09	1.61379e-08	9.597
ILMN_2329914	SPRY1	1.43043	10.7366	13.0384	1.98293e-23	2.24082e-22	42.417	sprouty homolog 1, antagonist of FGF signaling (Drosophila) (SPRY1), transcript variant 1
ILMN_2383611	PTPRE	1.42928	8.60302	26.4609	2.14154e-47	3.66164e-45	97.6432	protein tyrosine phosphatase, receptor type, E (PTPRE), transcript variant 2
ILMN_2157441	HLA-DRA	1.42831	13.1519	16.5483	1.31211e-30	2.8018e-29	58.9692	major histocompatibility complex, class II, DR alpha (HLA-DRA)
ILMN_2377669	CD247	1.42812	8.05688	16.0988	1.00288e-29	1.96541e-28	56.9322	CD247 molecule (CD247), transcript variant 1
ILMN_1769245	GLIPR1	1.42735	7.9989	19.6243	2.34979e-36	9.08183e-35	72.2211	GLI pathogenesis-related 1 (glioma) (GLIPR1)
ILMN_1713749	CORO1A	1.4267	8.18607	16.3063	3.91026e-30	7.95383e-29	57.8755	coronin, actin binding protein, 1A (CORO1A)
ILMN_3249748	LDHA	1.4245	13.1926	26.0118	9.77866e-47	1.49341e-44	96.1267	lactate dehydrogenase A
ILMN_2326509	CASP1	1.4235	8.44403	22.5003	2.8407e-41	1.99487e-39	83.5532	caspase 1, apoptosis-related cysteine peptidase (interleukin 1, beta, convertase) (CASP1), transcript variant delta
ILMN_1812392	TMSB10	1.41978	13.2998	23.9919	1.15887e-43	1.09377e-41	89.0549	thymosin beta 10 (TMSB10)
ILMN_1666078	HLA-H	1.41958	9.64396	19.4657	4.51695e-36	1.6771e-34	71.5668	major histocompatibility complex, class I, H (pseudogene) (HLA-H) on chromosome 6
ILMN_1655549	SIGLEC10	1.41753	7.50738	20.8051	1.99806e-38	9.84241e-37	76.9934	sialic acid binding Ig-like lectin 10 (SIGLEC10)
ILMN_3240520	ELTD1	1.41744	8.7662	15.3813	2.71744e-28	4.66493e-27	53.6278	EGF, latrophilin and seven transmembrane domain containing 1
ILMN_1764788	TNFRSF1B	1.41586	8.95145	19.5891	2.7163e-36	1.04131e-34	72.076	tumor necrosis factor receptor superfamily, member 1B (TNFRSF1B)
ILMN_1781155	LYN	1.41545	9.33972	22.092	1.33681e-40	8.6775e-39	82.0038	v-yes-1 Yamaguchi sarcoma viral related oncogene homolog (LYN)
ILMN_1803094	PDGFD	1.41503	8.6346	15.1724	7.18363e-28	1.1845e-26	52.6543	platelet derived growth factor D (PDGFD), transcript variant 2
ILMN_1801710	APBB1IP	1.41114	8.67139	18.7171	1.02864e-34	3.28656e-33	68.4371	amyloid beta (A4) precursor protein-binding, family B, member 1 interacting protein (APBB1IP)
ILMN_1676256	TPSAB1	1.41013	8.32933	12.6176	1.57698e-22	1.66822e-21	40.3423	tryptase alpha/beta 1 (TPSAB1)
ILMN_1712389	CKLF	1.41003	9.62021	24.1953	5.57695e-44	5.57589e-42	89.786	chemokine-like factor (CKLF), transcript variant 5
ILMN_1886655	HS.554324	1.4088	8.0596	11.5107	3.96612e-20	3.4983e-19	34.8145	full-length cDNA clone CS0DI056YK21 of Placenta Cot 25-normalized of (human)
ILMN_1798975	EGFR	1.40844	8.76043	14.9984	1.62172e-27	2.60486e-26	51.8389	epidermal growth factor receptor (erythroblastic leukemia viral (v-erb-b) oncogene homolog, avian) (EGFR), transcript variant 1
ILMN_2208903	CD52	1.40785	8.53697	13.0991	1.47215e-23	1.68132e-22	42.7151	CD52 molecule (CD52)
ILMN_1769911	SLC38A1	1.4074	9.49122	18.9935	3.21758e-35	1.08458e-33	69.6009	solute carrier family 38, member 1 (SLC38A1), transcript variant 1
ILMN_2326512	CASP1	1.40687	8.47218	22.0794	1.40252e-40	9.07904e-39	81.9558	caspase 1, apoptosis-related cysteine peptidase (interleukin 1, beta, convertase) (CASP1), transcript variant delta
ILMN_1779252	TRIM22	1.40356	8.59452	19.3288	7.95746e-36	2.8864e-34	70.9998	tripartite motif-containing 22 (TRIM22)
ILMN_2363658	PXDN	1.40316	8.81125	18.0939	1.46396e-33	4.15678e-32	65.7779	peroxidasin homolog (Drosophila) (PXDN) XM_935183 XM_935184 XM_936786 XM_942966 XM_942982 XM_942986 XM_942994 XM_943000
ILMN_1684349	IL2RB	1.40299	7.7814	18.6881	1.16267e-34	3.70477e-33	68.3145	interleukin 2 receptor, beta (IL2RB)
ILMN_1696187	PYGL	1.40211	9.07635	27.8108	2.50011e-49	5.72731e-47	102.085	phosphorylase, glycogen; liver (Hers disease, glycogen storage disease type VI) (PYGL)
ILMN_1699071	C21ORF7	1.40174	8.82258	18.3119	5.7493e-34	1.69891e-32	66.7139	chromosome 21 open reading frame 7 (C21orf7)
ILMN_1674250	NCKAP1L	1.39959	7.95676	20.0027	5.00672e-37	2.10259e-35	73.769	NCK-associated protein 1-like (NCKAP1L)
ILMN_1702363	SULF1	1.39794	9.22406	13.1111	1.38858e-23	1.59088e-22	42.7736	sulfatase 1 (SULF1)
ILMN_1658847	MGC61598	1.39705	8.78505	17.2791	5.07721e-32	1.2458e-30	62.2263	PREDICTED: similar to ankyrin-repeat protein Nrarp (MGC61598)
ILMN_1680274	LOC652694	1.39402	8.49271	6.67443	1.3305e-09	5.51058e-09	10.695	PREDICTED: similar to Ig kappa chain V-I region HK102 precursor (LOC652694)
ILMN_2110908	MYC	1.39344	7.96177	20.4174	9.38313e-38	4.31578e-36	75.4452	v-myc myelocytomatosis viral oncogene homolog (avian) (MYC)
ILMN_1674063	OAS2	1.39282	8.96943	22.218	8.27233e-41	5.52945e-39	82.484	2'-5'-oligoadenylate synthetase 2, 69/71kDa (OAS2), transcript variant 1
ILMN_1676528	BTN3A2	1.3916	8.6075	21.9584	2.22782e-40	1.40178e-38	81.4928	butyrophilin, subfamily 3, member A2 (BTN3A2)
ILMN_1676924	CD247	1.39137	8.07536	16.4266	2.27028e-30	4.74477e-29	58.4201	CD247 molecule (CD247), transcript variant 2
ILMN_1695311	HLA-DMA	1.39084	11.0082	17.1625	8.49132e-32	2.03822e-30	61.7112	major histocompatibility complex, class II, DM alpha (HLA-DMA)
ILMN_2201678	FSTL1	1.39075	9.86513	15.2737	4.48129e-28	7.53121e-27	53.1269	follistatin-like 1 (FSTL1)
ILMN_1714602	CD86	1.38857	8.28635	20.0674	3.85028e-37	1.64285e-35	74.0319	CD86 molecule (CD86), transcript variant 2
ILMN_3239629	LOC729679	1.38646	10.1743	19.6212	2.38026e-36	9.18454e-35	72.2082
ILMN_1727043	GLT25D1	1.38634	9.5952	26.9155	4.69467e-48	8.96949e-46	99.1583	glycosyltransferase 25 domain containing 1 (GLT25D1)
ILMN_1705442	CMTM3	1.38576	9.19829	20.6803	3.28071e-38	1.58141e-36	76.4971	CKLF-like MARVEL transmembrane domain containing 3 (CMTM3), transcript variant 1
ILMN_1803945	HCP5	1.38508	9.97527	19.9072	7.3853e-37	3.03853e-35	73.3799	HLA complex P5 (HCP5)
ILMN_2297765	KCNMA1	1.38338	8.24348	14.1082	1.1045e-25	1.48964e-24	47.6124	potassium large conductance calcium-activated channel, subfamily M, alpha member 1 (KCNMA1), transcript variant 2
ILMN_2393765	IGLL1	1.38275	11.0589	6.28993	8.07168e-09	3.14334e-08	8.91755	immunoglobulin lambda-like polypeptide 1 (IGLL1), transcript variant 1
ILMN_3223126	TYMP	1.38245	7.88937	20.4948	6.88129e-38	3.20252e-36	75.7556	thymidine phosphorylase
ILMN_2413779	SEZ6L2	1.3801	8.95413	13.7872	5.17552e-25	6.59211e-24	46.0661	seizure related 6 homolog (mouse)-like 2 (SEZ6L2), transcript variant 2
ILMN_1701195	PLA2G7	1.37859	7.53864	14.4821	1.85475e-26	2.6998e-25	49.3988	phospholipase A2, group VII (platelet-activating factor acetylhydrolase, plasma) (PLA2G7)
ILMN_1651610	LOC730525	1.37741	9.40558	12.3674	5.45268e-22	5.53967e-21	39.1012	PREDICTED: hypothetical protein LOC730525 (LOC730525)
ILMN_2334296	IL18BP	1.37668	8.99403	18.8819	5.1377e-35	1.69666e-33	69.1323	interleukin 18 binding protein (IL18BP), transcript variant A
ILMN_1748473	GIMAP4	1.37448	10.2767	20.4355	8.7245e-38	4.02855e-36	75.5181	GTPase, IMAP family member 4 (GIMAP4)
ILMN_1750974	S100A9	1.37289	8.93633	15.292	4.11528e-28	6.94082e-27	53.2122	S100 calcium binding protein A9 (calgranulin B) (S100A9)
ILMN_2339835	PTGS1	1.37097	8.18712	11.3712	8.00932e-20	6.9272e-19	34.1121	prostaglandin-endoperoxide synthase 1 (prostaglandin G/H synthase and cyclooxygenase) (PTGS1), transcript variant 2
ILMN_1751228	C20ORF46	1.3699	7.76578	25.52	5.27639e-46	7.21734e-44	94.4431	chromosome 20 open reading frame 46 (C20orf46)
ILMN_3205656	LOC391075	1.36806	11.2848	22.0619	1.49961e-40	9.65458e-39	81.8888
ILMN_1716276	CCL4L2	1.36542	7.93998	14.6242	9.45272e-27	1.41076e-25	50.0737	chemokine (C-C motif) ligand 4-like 2 (CCL4L2)
ILMN_1796216	VASH1	1.36429	8.07595	26.9068	4.83205e-48	9.19474e-46	99.1295	vasohibin 1 (VASH1)
ILMN_1777190	CFD	1.36363	9.0098	11.0706	3.65604e-19	3.00474e-18	32.5948	complement factor D (adipsin) (CFD)
ILMN_1785646	PMP22	1.35735	10.1883	16.8278	3.75319e-31	8.41809e-30	60.2228	peripheral myelin protein 22 (PMP22), transcript variant 2
ILMN_1739170	TM4SF18	1.35311	9.55147	17.4687	2.20751e-32	5.58876e-31	63.0605	transmembrane 4 L six family member 18 (TM4SF18)
ILMN_1701114	GBP1	1.3505	8.57088	14.2248	6.32059e-26	8.73171e-25	48.1712	guanylate binding protein 1, interferon-inducible, 67kDa (GBP1)
ILMN_1693334	P4HA1	1.35012	9.25877	25.3496	9.51214e-46	1.25739e-43	93.8544	procollagen-proline, 2-oxoglutarate 4-dioxygenase (proline 4-hydroxylase), alpha polypeptide I (P4HA1), transcript variant 1
ILMN_1706643	COL6A3	1.34594	9.50152	10.3804	1.213e-17	8.85149e-17	29.0973	collagen, type VI, alpha 3 (COL6A3), transcript variant 3
ILMN_2066858	TNFSF13B	1.34527	8.46116	16.6875	7.02686e-31	1.53592e-29	59.5947	tumor necrosis factor (ligand) superfamily, member 13b (TNFSF13B)
ILMN_1844464	HS.534427	1.34438	7.98631	11.5288	3.62046e-20	3.2025e-19	34.9057	Human mRNA for T-cell specific protein
ILMN_1766925	CDH13	1.34302	7.72828	21.0478	7.65666e-39	3.93172e-37	77.9534	cadherin 13, H-cadherin (heart) (CDH13)
ILMN_2414027	CKLF	1.3414	9.12438	24.6522	1.0949e-44	1.23611e-42	91.4132	chemokine-like factor (CKLF), transcript variant 6
ILMN_2315044	FGG	1.34139	7.48994	6.48709	3.21856e-09	1.29331e-08	9.82351	fibrinogen gamma chain (FGG), transcript variant gamma-A
ILMN_2083946	TGFA	1.3405	8.7174	15.3605	2.99202e-28	5.11952e-27	53.5314	transforming growth factor, alpha (TGFA)
ILMN_1689353	APLN	1.34031	7.91076	18.3474	4.94123e-34	1.46655e-32	66.8656	apelin (APLN)
ILMN_1691860	SPRY1	1.33891	10.0055	12.4662	3.33925e-22	3.44217e-21	39.5918	sprouty homolog 1, antagonist of FGF signaling (Drosophila) (SPRY1), transcript variant 2
ILMN_2376859	PDGFD	1.33748	8.24033	14.5709	1.21682e-26	1.79503e-25	49.8208	platelet derived growth factor D (PDGFD), transcript variant 1
ILMN_1797875	ALOX5AP	1.33698	9.47403	13.83	4.20936e-25	5.41412e-24	46.2729	arachidonate 5-lipoxygenase-activating protein (ALOX5AP)
ILMN_1660923	HCG4	1.33461	10.9012	17.1679	8.28911e-32	1.99374e-30	61.7354	HLA complex group 4 (HCG4) on chromosome 6
ILMN_1697268	EMILIN2	1.33431	8.18074	19.8875	8.00043e-37	3.28149e-35	73.2998	elastin microfibril interfacer 2 (EMILIN2)
ILMN_2087646	HLX	1.33375	8.24641	20.5089	6.50241e-38	3.03517e-36	75.8123	H20-like homeobox (HLX)
ILMN_1660364	PSCD4	1.33315	8.0514	19.6164	2.42702e-36	9.35733e-35	72.1887	pleckstrin homology, Sec7 and coiled-coil domains 4 (PSCD4)
ILMN_1810420	DYSF	1.33133	9.21022	21.1629	4.87087e-39	2.55402e-37	78.406	dysferlin, limb girdle muscular dystrophy 2B (autosomal recessive) (DYSF)
ILMN_1803429	CD44	1.33024	10.4204	14.3532	3.42519e-26	4.86568e-25	48.7846	CD44 molecule (Indian blood group) (CD44), transcript variant 4
ILMN_1806165	HSPA6	1.32944	8.15903	18.7806	7.86706e-35	2.5411e-33	68.7056	heat shock 70kDa protein 6 (HSP70B') (HSPA6)
ILMN_1806040	TYMS	1.32893	8.6226	27.7954	2.62757e-49	5.99023e-47	102.035	thymidylate synthetase (TYMS)
ILMN_1797822	SEL1L3	1.32844	9.77779	17.3541	3.65078e-32	9.07234e-31	62.5566	KIAA0746 protein (KIAA0746)
ILMN_1784602	CDKN1A	1.32799	10.8369	13.5452	1.67083e-24	2.04006e-23	44.8929	cyclin-dependent kinase inhibitor 1A (p21, Cip1) (CDKN1A), transcript variant 1
ILMN_1742167	TUBA1C	1.32694	11.987	20.2407	1.91046e-37	8.48933e-36	74.7335	tubulin, alpha 1c (TUBA1C)
ILMN_2390299	PSMB8	1.32671	9.51307	22.2991	6.07763e-41	4.14465e-39	82.7924	proteasome (prosome, macropain) subunit, beta type, 8 (large multifunctional peptidase 7) (PSMB8), transcript variant 1
ILMN_1744963	ERO1L	1.32589	8.39652	28.4112	3.64153e-50	9.04459e-48	104.007	ERO1-like (S cerevisiae) (ERO1L)
ILMN_1767006	PSMB8	1.32567	8.60772	20.4933	6.921e-38	3.21465e-36	75.7499	proteasome (prosome, macropain) subunit, beta type, 8 (large multifunctional peptidase 7) (PSMB8), transcript variant 2
ILMN_1662799	GPSM3	1.32446	8.16272	19.0781	2.25844e-35	7.7455e-34	69.9553	G-protein signaling modulator 3 (AGS3-like, C elegans) (GPSM3)
ILMN_1791280	HSPB8	1.3231	9.06818	19.0893	2.1554e-35	7.41368e-34	70.0021	heat shock 22kDa protein 8 (HSPB8)
ILMN_1814074	PHKA2	1.32285	9.1467	22.7158	1.26347e-41	9.21551e-40	84.3636	phosphorylase kinase, alpha 2 (liver) (PHKA2)
ILMN_2169966	TM4SF18	1.3216	9.60406	17.5868	1.31736e-32	3.40272e-31	63.5775	transmembrane 4 L six family member 18 (TM4SF18)
ILMN_3244117	STMN3	1.31969	10.1111	15.9043	2.43813e-29	4.60232e-28	56.0425	stathmin-like 3
ILMN_1784661	TMEM2	1.31916	9.00165	26.8219	6.40677e-48	1.20937e-45	98.848	transmembrane protein 2 (TMEM2)
ILMN_1771385	GBP4	1.31196	9.39918	15.2801	4.34933e-28	7.31988e-27	53.1568	guanylate binding protein 4 (GBP4)
ILMN_1730710	ADORA3	1.31172	7.58985	19.9205	6.99463e-37	2.88282e-35	73.4343	adenosine A3 receptor (ADORA3), transcript variant 2
ILMN_3188984	C20ORF199	1.31039	10.61	22.2295	7.9174e-41	5.31479e-39	82.5278	chromosome 20 open reading frame 199
ILMN_1726720	NUSAP1	1.30981	8.01372	26.3506	3.10416e-47	5.17627e-45	97.2726	nucleolar and spindle associated protein 1 (NUSAP1), transcript variant 2
ILMN_2112256	TNFRSF4	1.30794	7.74085	22.1677	1.00169e-40	6.58097e-39	82.2925	tumor necrosis factor receptor superfamily, member 4 (TNFRSF4)
ILMN_1810852	LAMC1	1.30694	10.8387	21.9275	2.50758e-40	1.56735e-38	81.3745	laminin, gamma 1 (formerly LAMB2) (LAMC1)
ILMN_1660691	RAB31	1.30601	10.1335	20.0262	4.55115e-37	1.92105e-35	73.8645	RAB31, member RAS oncogene family (RAB31)
ILMN_1802106	APOBEC3G	1.3058	7.81374	16.6861	7.06949e-31	1.54381e-29	59.5886	apolipoprotein B mRNA editing enzyme, catalytic polypeptide-like 3G (APOBEC3G)
ILMN_2412214	LGALS9	1.30439	7.86754	21.1252	5.64797e-39	2.93539e-37	78.2579	lectin, galactoside-binding, soluble, 9 (galectin 9) (LGALS9), transcript variant long
ILMN_1810844	RARRES2	1.29933	10.3753	12.6129	1.61436e-22	1.70508e-21	40.3189	retinoic acid receptor responder (tazarotene induced) 2 (RARRES2)
ILMN_1745075	RPLP0	1.2981	9.34674	16.7962	4.3201e-31	9.60745e-30	60.0819	ribosomal protein, large, P0 (RPLP0), transcript variant 2
ILMN_1805842	FHL1	1.29709	9.61895	11.0993	3.16202e-19	2.61283e-18	32.7398	four and a half LIM domains 1 (FHL1)
ILMN_1783909	COL6A2	1.29641	8.77099	15.0315	1.38838e-27	2.24303e-26	51.9945	collagen, type VI, alpha 2 (COL6A2), transcript variant 2C2
ILMN_1714433	MARCKSL1	1.29629	9.23255	16.052	1.24131e-29	2.40866e-28	56.7186	MARCKS-like 1 (MARCKSL1)
ILMN_1717261	HLA-DRB3	1.29468	10.2041	19.2652	1.03588e-35	3.68938e-34	70.7358	major histocompatibility complex, class II, DR beta 3 (HLA-DRB3)
ILMN_2413808	CD53	1.29122	7.87836	18.5742	1.88263e-34	5.87975e-33	67.8319	CD53 molecule (CD53), transcript variant 2
ILMN_1808777	EHD2	1.29122	7.8891	27.3767	1.02686e-48	2.17302e-46	100.675	EH-domain containing 2 (EHD2)
ILMN_1780334	KCNJ2	1.2911	7.74459	21.561	1.03073e-39	5.91021e-38	79.9601	potassium inwardly-rectifying channel, subfamily J, member 2 (KCNJ2)
ILMN_2370976	FER1L3	1.2907	8.4034	22.336	5.28438e-41	3.62464e-39	82.9323	fer-1-like 3, myoferlin (C elegans) (FER1L3), transcript variant 1
ILMN_1728478	CXCL16	1.28942	9.83324	16.6474	8.40882e-31	1.81944e-29	59.4148	chemokine (C-X-C motif) ligand 16 (CXCL16)
ILMN_2406501	SOD2	1.28906	8.59446	13.7	7.88629e-25	9.89852e-24	45.6445	superoxide dismutase 2, mitochondrial (SOD2), nuclear gene encoding mitochondrial protein, transcript variant 3
ILMN_1810725	FAM129A	1.28812	8.24403	18.3557	4.76995e-34	1.42018e-32	66.9009	family with sequence similarity 129, member A (FAM129A), transcript variant 2
ILMN_1700896	SAP30	1.28794	7.74385	27.9736	1.47804e-49	3.47017e-47	102.609	Sin3A-associated protein, 30kDa (SAP30)
ILMN_1720235	ADSSL1	1.28737	9.28071	10.4336	9.25597e-18	6.83138e-17	29.3673	adenylosuccinate synthase like 1 (ADSSL1), transcript variant 2
ILMN_3243644	LOC100132564	1.28625	8.00938	11.6898	1.61156e-20	1.46196e-19	35.7148
ILMN_2058782	IFI27	1.28476	10.7247	16.536	1.38685e-30	2.94805e-29	58.9137	interferon, alpha-inducible protein 27 (IFI27)
ILMN_1800512	HMOX1	1.28133	9.82852	15.0978	1.01827e-27	1.65643e-26	52.3049	heme oxygenase (decycling) 1 (HMOX1)
ILMN_2410924	PLOD2	1.28016	8.05895	18.4459	3.2476e-34	9.81791e-33	67.2859	procollagen-lysine, 2-oxoglutarate 5-dioxygenase 2 (PLOD2), transcript variant 2
ILMN_1658044	LOC648814	1.27933	8.0444	17.8878	3.5612e-33	9.72549e-32	64.8876	PREDICTED: hypothetical protein LOC648814 (LOC648814)
ILMN_2364521	AXL	1.27872	8.59254	20.1076	3.27173e-37	1.40488e-35	74.1949	AXL receptor tyrosine kinase (AXL), transcript variant 1
ILMN_1733538	RGS10	1.27706	9.00028	16.703	6.55514e-31	1.43614e-29	59.6643	regulator of G-protein signaling 10 (RGS10), transcript variant 1
ILMN_1673899	FAM57A	1.27681	8.04461	21.5203	1.20703e-39	6.84626e-38	79.8021	family with sequence similarity 57, member A (FAM57A)
ILMN_1682312	CYBB	1.27671	8.0378	18.8081	7.00741e-35	2.28217e-33	68.8215	cytochrome b-245, beta polypeptide (chronic granulomatous disease) (CYBB)
ILMN_1701875	ZYX	1.27559	9.5751	19.3547	7.14757e-36	2.60867e-34	71.1073	zyxin (ZYX), transcript variant 1
ILMN_2308849	MYADM	1.27262	10.8518	15.9928	1.6262e-29	3.12341e-28	56.4481	myeloid-associated differentiation marker (MYADM), transcript variant 4
ILMN_2347592	NMB	1.27262	8.35672	14.1359	9.67172e-26	1.31295e-24	47.7453	neuromedin B (NMB), transcript variant 1
ILMN_1780533	RNASE6	1.27022	8.05074	17.9699	2.49786e-33	6.92983e-32	65.2428	ribonuclease, RNase A family, k6 (RNASE6)
ILMN_1763433	TRIM9	1.2695	7.78389	16.8229	3.83578e-31	8.58702e-30	60.201	tripartite motif-containing 9 (TRIM9), transcript variant 1
ILMN_1695763	PDIA5	1.26723	9.07494	17.6184	1.14789e-32	2.97637e-31	63.7154	protein disulfide isomerase family A, member 5 (PDIA5)
ILMN_1688848	TMEM44	1.26542	8.06047	20.005	4.96068e-37	2.08645e-35	73.7783	transmembrane protein 44 (TMEM44), transcript variant 1
ILMN_1671106	GJA4	1.2618	8.77989	16.5225	1.47351e-30	3.12524e-29	58.853	gap junction protein, alpha 4, 37kDa (GJA4)
ILMN_1693552	CD300A	1.25786	7.49166	21.8009	4.07878e-40	2.46455e-38	80.8877	CD300a molecule (CD300A)
ILMN_1751028	SERPINH1	1.25652	9.45919	20.8092	1.96563e-38	9.70292e-37	77.0098	serpin peptidase inhibitor, clade H (heat shock protein 47), member 1, (collagen binding protein 1) (SERPINH1)
ILMN_2042771	PTTG1	1.25514	7.8171	18.2429	7.72394e-34	2.25601e-32	66.4182	pituitary tumor-transforming 1 (PTTG1)
ILMN_1722898	SFRP2	1.25494	7.71164	7.94609	2.71787e-12	1.36402e-11	16.8278	secreted frizzled-related protein 2 (SFRP2)
ILMN_1652631	GLIPR2	1.25339	8.72017	16.5449	1.3321e-30	2.84191e-29	58.9541	chromosome 9 open reading frame 19 (C9orf19)
ILMN_2329927	ABCG1	1.25281	7.94977	22.0674	1.46801e-40	9.47701e-39	81.9102	ATP-binding cassette, sub-family G (WHITE), member 1 (ABCG1), transcript variant 2
ILMN_1706434	LOC440359	1.25129	9.64683	22.8367	8.03919e-42	6.02186e-40	84.8158	PREDICTED: similar to muscle Y-box protein YB2 (LOC440359)
ILMN_1798706	EBI2	1.25099	8.05666	14.2826	4.79591e-26	6.69993e-25	48.4476	Epstein-Barr virus induced gene 2 (lymphocyte-specific G protein-coupled receptor) (EBI2)
ILMN_2232177	ACTN1	1.25046	9.43013	17.8772	3.72785e-33	1.01571e-31	64.8418	actinin, alpha 1 (ACTN1)
ILMN_2208413	ARHGAP15	1.25032	8.62759	17.1964	7.31051e-32	1.76556e-30	61.8612	Rho GTPase activating protein 15 (ARHGAP15)
ILMN_1666594	IRF8	1.24961	8.89395	13.6429	1.04014e-24	1.29274e-23	45.3674	interferon regulatory factor 8 (IRF8)
ILMN_2054019	ISG15	1.24713	9.19923	18.5729	1.89284e-34	5.90773e-33	67.8265	ISG15 ubiquitin-like modifier (ISG15)
ILMN_2379644	CD74	1.24632	12.1695	14.066	1.35221e-25	1.80873e-24	47.4098	CD74 molecule, major histocompatibility complex, class II invariant chain (CD74), transcript variant 2
ILMN_2373062	RHBDF2	1.24557	8.26937	25.9457	1.22484e-46	1.85856e-44	95.9018	rhomboid 5 homolog 2 (Drosophila) (RHBDF2), transcript variant 1
ILMN_1708375	IRF1	1.24466	9.38468	14.8758	2.88357e-27	4.53293e-26	51.2626	interferon regulatory factor 1 (IRF1)
ILMN_1784320	ELMO1	1.24363	8.20905	24.6056	1.29135e-44	1.43052e-42	91.2482	engulfment and cell motility 1 (ELMO1), transcript variant 1
ILMN_1711617	GMFG	1.24269	8.59665	21.3582	2.26803e-39	1.24599e-37	79.171	glia maturation factor, gamma (GMFG)
ILMN_2307861	COL6A3	1.24105	8.52509	10.6316	3.38514e-18	2.57992e-17	30.3716	collagen, type VI, alpha 3 (COL6A3), transcript variant 1
ILMN_1702301	DOCK10	1.24024	8.66394	22.2948	6.17913e-41	4.20778e-39	82.7758	dedicator of cytokinesis 10 (DOCK10)
ILMN_1663916	ARHGAP9	1.23989	8.05242	15.8761	2.7731e-29	5.2034e-28	55.9136	Rho GTPase activating protein 9 (ARHGAP9), transcript variant 2
ILMN_1747195	PSMB8	1.23953	8.78491	22.8781	6.8882e-42	5.21767e-40	84.9704	proteasome (prosome, macropain) subunit, beta type, 8 (large multifunctional peptidase 7) (PSMB8), transcript variant 2
ILMN_2114568	GBP5	1.23938	7.49499	12.8026	6.32471e-23	6.88669e-22	41.2564	guanylate binding protein 5 (GBP5)
ILMN_3278506	LOC148430	1.23719	9.67807	13.9443	2.42702e-25	3.18061e-24	46.8242	similar to ribosomal protein S2
ILMN_2091310	TMEM16A	1.23709	8.1867	15.7192	5.69885e-29	1.03676e-27	55.1922	transmembrane protein 16A (TMEM16A)
ILMN_2176063	FCGR1A	1.23286	7.44894	17.5715	1.40857e-32	3.6264e-31	63.5105	Fc fragment of IgG, high affinity Ia, receptor (CD64) (FCGR1A)
ILMN_1667966	C1ORF24	1.23254	8.62033	17.7808	5.66122e-33	1.50767e-31	64.4234	chromosome 1 open reading frame 24 (C1orf24), transcript variant 2
ILMN_1801766	CCDC109B	1.23168	8.18698	15.0036	1.58237e-27	2.54684e-26	51.8635	coiled-coil domain containing 109B (CCDC109B)
ILMN_2352303	RASSF2	1.23002	8.10299	22.9671	4.94561e-42	3.80731e-40	85.3017	Ras association (RalGDS/AF-6) domain family member 2 (RASSF2), transcript variant 2
ILMN_1782788	CSDA	1.22973	11.769	27.7098	3.46746e-49	7.75512e-47	101.759	cold shock domain protein A (CSDA)
ILMN_1758281	CALCRL	1.22798	8.43186	16.0785	1.10002e-29	2.14244e-28	56.8396	calcitonin receptor-like (CALCRL)
ILMN_1769520	UBE2L6	1.22402	10.6287	20.6736	3.36889e-38	1.62226e-36	76.4705	ubiquitin-conjugating enzyme E2L 6 (UBE2L6), transcript variant 1
ILMN_1667081	CCND2	1.22391	8.7995	17.1098	1.07194e-31	2.54202e-30	61.4779	cyclin D2 (CCND2)
ILMN_1726589	CD248	1.22379	9.06634	13.788	5.15485e-25	6.56933e-24	46.0701	CD248 molecule, endosialin (CD248)
ILMN_2285996	KIAA0101	1.22372	7.47573	22.1701	9.92609e-41	6.54221e-39	82.3017	KIAA0101 (KIAA0101), transcript variant 1
ILMN_1804530	LOC653888	1.22369	8.69731	18.2211	8.47895e-34	2.46994e-32	66.3248	PREDICTED: similar to Actin-related protein 2/3 complex subunit 1B (ARP2/3 complex 41 kDa subunit) (p41-ARC) (LOC653888)
ILMN_2331231	TNFRSF6B	1.22332	8.08565	14.4272	2.40802e-26	3.46771e-25	49.1374	tumor necrosis factor receptor superfamily, member 6b, decoy (TNFRSF6B), transcript variant M68C
ILMN_2115005	FGD2	1.22273	8.14117	17.1167	1.0398e-31	2.47075e-30	61.5083	FYVE, RhoGEF and PH domain containing 2 (FGD2)
ILMN_1803686	ADA	1.22241	7.80036	17.1616	8.5265e-32	2.04562e-30	61.7071	adenosine deaminase (ADA)
ILMN_1734543	PTPRE	1.22065	8.32777	25.0023	3.19183e-45	3.90222e-43	92.6449	protein tyrosine phosphatase, receptor type, E (PTPRE), transcript variant 2
ILMN_1711408	ANXA4	1.21905	8.15062	20.2661	1.724e-37	7.70428e-36	74.8363	annexin A4 (ANXA4)
ILMN_1723962	LXN	1.21842	9.16115	21.2701	3.19978e-39	1.7277e-37	78.8266	latexin (LXN)
ILMN_2230025	PDLIM3	1.21794	8.37635	12.312	7.18213e-22	7.22977e-21	38.8257	PDZ and LIM domain 3 (PDLIM3)
ILMN_2359907	CD68	1.2166	9.8822	17.7092	7.72976e-33	2.03638e-31	64.1115	CD68 molecule (CD68), transcript variant 1
ILMN_1754798	KSR1	1.21608	7.39555	18.2659	6.99947e-34	2.0529e-32	66.5168	kinase suppressor of ras 1 (KSR1)
ILMN_1727194	CALU	1.21582	9.13426	22.9705	4.88482e-42	3.76666e-40	85.3141	calumenin (CALU)
ILMN_1765258	HLA-E	1.21491	11.9794	18.584	1.80636e-34	5.64904e-33	67.8733	major histocompatibility complex, class I, E (HLA-E)
ILMN_1789648	SCGN	1.21411	7.40488	9.13608	6.80177e-15	4.08634e-14	22.7855	secretagogin, EF-hand calcium binding protein (SCGN)
ILMN_1766955	VCAM1	1.21283	9.49961	10.0621	6.12582e-17	4.26755e-16	27.4811	vascular cell adhesion molecule 1 (VCAM1), transcript variant 1
ILMN_3245630	ECSCR	1.21112	8.73012	17.8526	4.14675e-33	1.1195e-31	64.7351	endothelial cell-specific chemotaxis regulator
ILMN_1677827	TLR7	1.21081	7.63203	20.2119	2.14584e-37	9.46395e-36	74.6172	toll-like receptor 7 (TLR7)
ILMN_2301083	UBE2C	1.21078	7.42164	16.8475	3.43723e-31	7.75365e-30	60.3108	ubiquitin-conjugating enzyme E2C (UBE2C), transcript variant 3
ILMN_1760062	IFI44	1.20994	9.02767	21.3613	2.24101e-39	1.23258e-37	79.183	interferon-induced protein 44 (IFI44)
ILMN_2165753	HLA-A29.1	1.20917	10.0929	11.9059	5.45105e-21	5.14428e-20	36.7987	major histocompatibility complex class I HLA-A291 (HLA-A291) XM_001132736 XM_001132742 XM_001132747 XM_001132750 XM_001132753 XM_001132757 XM_001132760 XM_001132769 XM_001132772 XM_001132776 XM_001132779 XM_001132781 XM_00
ILMN_1764729	JAG2	1.2059	8.32445	19.3761	6.54059e-36	2.39455e-34	71.1961	jagged 2 (JAG2), transcript variant 1
ILMN_1804601	LOC649923	1.20563	8.7008	5.19752	1.04611e-06	3.43831e-06	4.14873	PREDICTED: similar to Ig gamma-2 chain C region (LOC649923)
ILMN_1774602	FBLN2	1.20547	8.68321	10.8101	1.36838e-18	1.07643e-17	31.2763	fibulin 2 (FBLN2), transcript variant 2
ILMN_1801504	RUNX1	1.20445	7.71431	18.7186	1.02205e-34	3.26993e-33	68.4436	runt-related transcription factor 1 (acute myeloid leukemia 1; aml1 oncogene) (RUNX1), transcript variant 1
ILMN_1768483	KCNK3	1.20363	7.9284	14.9627	1.91761e-27	3.05929e-26	51.6711	potassium channel, subfamily K, member 3 (KCNK3)
ILMN_1673363	CD97	1.20358	10.036	16.7997	4.25419e-31	9.46979e-30	60.0973	CD97 molecule (CD97), transcript variant 1
ILMN_2085760	ARPC1B	1.20351	8.52298	16.6794	7.28551e-31	1.58584e-29	59.5585	actin related protein 2/3 complex, subunit 1B, 41kDa (ARPC1B)
ILMN_1734276	PMEPA1	1.20332	9.04661	13.3999	3.38608e-24	4.0372e-23	44.1859	prostate transmembrane protein, androgen induced 1 (PMEPA1), transcript variant 2
ILMN_3245057	ASAP1	1.19933	9.85283	23.1481	2.52776e-42	2.0287e-40	85.9729	ArfGAP with SH3 domain, ankyrin repeat and PH domain 1
ILMN_2206722	FER1L4	1.19786	7.61835	19.4561	4.6981e-36	1.73845e-34	71.5274	fer-1-like 4 (C elegans) (FER1L4) on chromosome 20
ILMN_1764577	MFNG	1.19776	8.32584	22.9967	4.43039e-42	3.43308e-40	85.4117	MFNG O-fucosylpeptide 3-beta-N-acetylglucosaminyltransferase (MFNG)
ILMN_1751851	CECR1	1.19718	9.94232	12.1837	1.36099e-21	1.34337e-20	38.1863	cat eye syndrome chromosome region, candidate 1 (CECR1), transcript variant 2
ILMN_1766411	AP1S2	1.19709	9.25647	20.6199	4.17426e-38	1.98977e-36	76.256	adaptor-related protein complex 1, sigma 2 subunit (AP1S2)
ILMN_1741148	ALDOA	1.19687	11.6999	29.0457	4.91996e-51	1.37383e-48	106.002	aldolase A, fructose-bisphosphate (ALDOA), transcript variant 3
ILMN_1689578	TLR3	1.1951	8.00405	18.5869	1.78422e-34	5.5835e-33	67.8856	toll-like receptor 3 (TLR3)
ILMN_1805175	TGFA	1.19338	8.5708	14.7657	4.84526e-27	7.45282e-26	50.7429	transforming growth factor, alpha (TGFA), transcript variant 2
ILMN_1701514	TRAF3IP2	1.1933	9.28981	21.5588	1.03967e-39	5.95423e-38	79.9515	TRAF3 interacting protein 2 (TRAF3IP2), transcript variant 2
ILMN_1814194	TCF4	1.19324	8.66847	15.3217	3.58337e-28	6.08722e-27	53.3508	transcription factor 4 (TCF4), transcript variant 2
ILMN_2267914	CD68	1.1923	8.02117	17.8556	4.09457e-33	1.10795e-31	64.7478	CD68 molecule (CD68), transcript variant 1
ILMN_2325763	VCAM1	1.19187	8.70583	10.061	6.1583e-17	4.28827e-16	27.4758	vascular cell adhesion molecule 1 (VCAM1), transcript variant 2
ILMN_1658926	NOTCH3	1.19085	9.28949	14.2908	4.61105e-26	6.45889e-25	48.4869	Notch homolog 3 (Drosophila) (NOTCH3)
ILMN_3269537	LOC100130562	1.19061	10.1263	14.7354	5.58872e-27	8.56289e-26	50.5999
ILMN_1803423	ARHGEF6	1.19058	9.41641	21.1542	5.03954e-39	2.6366e-37	78.372	Rac/Cdc42 guanine nucleotide exchange factor (GEF) 6 (ARHGEF6)
ILMN_1742450	TAPBP	1.18977	10.1289	18.3521	4.84407e-34	1.43953e-32	66.8854	TAP binding protein (tapasin) (TAPBP), transcript variant 1
ILMN_1679262	DPYSL3	1.18816	9.40795	11.1786	2.11764e-19	1.77533e-18	33.1404	dihydropyrimidinase-like 3 (DPYSL3)
ILMN_1775327	PKM2	1.18811	9.66305	22.2265	8.00837e-41	5.36823e-39	82.5164	pyruvate kinase, muscle (PKM2), transcript variant 2
ILMN_3200384	LOC441013	1.18783	12.1115	21.9676	2.15102e-40	1.35707e-38	81.5279
ILMN_1796712	S100A10	1.18772	12.0322	17.4907	2.0049e-32	5.10045e-31	63.1569	S100 calcium binding protein A10 (annexin II ligand, calpactin I, light polypeptide (p11)) (S100A10)
ILMN_1656920	CRIP1	1.18665	10.1978	10.5422	5.33099e-18	4.00533e-17	29.9182	cysteine-rich protein 1 (intestinal) (CRIP1)
ILMN_1782560	CD86	1.18627	7.65103	19.1575	1.62172e-35	5.64386e-34	70.2869	CD86 antigen (CD28 antigen ligand 2, B7-2 antigen) (CD86), transcript variant 1
ILMN_1796734	SPARC	1.18583	11.7482	14.1803	7.82049e-26	1.07253e-24	47.958	secreted protein, acidic, cysteine-rich (osteonectin) (SPARC)
ILMN_3294335	LOC646294	1.18497	11.4416	22.4527	3.39933e-41	2.37656e-39	83.3736
ILMN_1758146	SIRPA	1.18397	11.2785	18.855	5.75254e-35	1.89176e-33	69.0191	signal-regulatory protein alpha (SIRPA), transcript variant 2
ILMN_1667430	DEGS1	1.18352	9.50799	17.5601	1.48014e-32	3.80028e-31	63.4608	degenerative spermatocyte homolog 1, lipid desaturase (Drosophila) (DEGS1), transcript variant 1
ILMN_1800276	RCN1	1.18211	10.4762	21.0904	6.47593e-39	3.34727e-37	78.121	reticulocalbin 1, EF-hand calcium binding domain (RCN1)
ILMN_1796537	FYB	1.18199	8.34681	14.4754	1.91498e-26	2.78232e-25	49.3668	FYN binding protein (FYB-120/130) (FYB), transcript variant 1
ILMN_2125747	LOC606724	1.18074	7.92462	15.1424	8.26695e-28	1.35932e-26	52.5137	coronin, actin binding protein, 1A pseudogene (LOC606724) on chromosome 16
ILMN_1732923	SIPA1L2	1.18068	8.90643	23.5257	6.30387e-43	5.44846e-41	87.3616	signal-induced proliferation-associated 1 like 2 (SIPA1L2)
ILMN_1763000	ADAP2	1.17984	8.9972	19.9927	5.21341e-37	2.18108e-35	73.7285	centaurin, alpha 2 (CENTA2)
ILMN_1779258	LOC644774	1.17946	10.8444	13.1579	1.10389e-23	1.27276e-22	43.0032	PREDICTED: similar to Phosphoglycerate kinase 1 (LOC644774)
ILMN_1769779	PTP4A3	1.17866	7.91627	19.1292	1.82496e-35	6.30465e-34	70.1687	protein tyrosine phosphatase type IVA, member 3 (PTP4A3), transcript variant 2
ILMN_1695851	PARVG	1.17807	7.62358	19.8193	1.0571e-36	4.26373e-35	73.0208	parvin, gamma (PARVG)
ILMN_2366330	FERMT3	1.17739	7.93933	17.8536	4.12921e-33	1.11605e-31	64.7394	fermitin family homolog 3 (Drosophila) (FERMT3), transcript variant URP2SF
ILMN_1808590	GUCY1A3	1.17691	9.96435	14.3843	2.95342e-26	4.22348e-25	48.933	guanylate cyclase 1, soluble, alpha 3 (GUCY1A3)
ILMN_1800261	TUBA1B	1.17557	12.3202	27.007	3.46701e-48	6.76082e-46	99.4609	tubulin, alpha 1b (TUBA1B)
ILMN_3297126	TYMP	1.17517	7.64522	20.5997	4.5241e-38	2.14785e-36	76.1754	thymidine phosphorylase
ILMN_1674036	BIRC7	1.17349	7.25075	9.68309	4.21677e-16	2.76342e-15	25.5568	baculoviral IAP repeat-containing 7 (livin) (BIRC7), transcript variant 2
ILMN_1728512	YWHAH	1.17179	11.95	24.2969	3.87541e-44	4.01944e-42	90.1499	tyrosine 3-monooxygenase/tryptophan 5-monooxygenase activation protein, eta polypeptide (YWHAH)
ILMN_2409167	ANXA2	1.16889	12.1408	19.2082	1.31307e-35	4.61394e-34	70.4983	annexin A2 (ANXA2), transcript variant 1
ILMN_1784884	LILRB3	1.16698	7.77215	19.7874	1.20422e-36	4.81187e-35	72.8904	leukocyte immunoglobulin-like receptor, subfamily B (with TM and ITIM domains), member 3 (LILRB3), transcript variant 2
ILMN_3248091	C6ORF223	1.16671	7.39527	13.7968	4.9397e-25	6.31391e-24	46.1128	chromosome 6 open reading frame 223
ILMN_1766675	CDH6	1.16652	9.83535	11.451	5.35557e-20	4.67854e-19	34.5143	cadherin 6, type 2, K-cadherin (fetal kidney) (CDH6)
ILMN_1667371	SLA	1.16549	8.23767	15.8098	3.75956e-29	6.96028e-28	55.6088	Src-like-adaptor (SLA)
ILMN_2360730	CAV2	1.16478	8.03893	30.1642	1.56762e-52	5.69059e-50	109.437	caveolin 2 (CAV2), transcript variant 1
ILMN_1742866	F2R	1.16459	8.9022	13.1967	9.12787e-24	1.05732e-22	43.1935	coagulation factor II (thrombin) receptor (F2R)
ILMN_2120273	AP1S2	1.16417	9.34008	21.1503	5.11793e-39	2.66873e-37	78.3565	adaptor-related protein complex 1, sigma 2 subunit (AP1S2)
ILMN_2392043	SPI1	1.16397	7.84806	18.9706	3.54098e-35	1.19104e-33	69.505	spleen focus forming virus (SFFV) proviral integration oncogene spi1 (SPI1), transcript variant 2
ILMN_1775486	SSPN	1.16332	8.28592	25.5992	4.01526e-46	5.55671e-44	94.716	sarcospan (Kras oncogene-associated gene) (SSPN)
ILMN_1676893	ADCY3	1.16239	9.57669	16.7465	5.39486e-31	1.19189e-29	59.8594	adenylate cyclase 3 (ADCY3)
ILMN_1780898	PRKCH	1.16154	9.29376	19.2467	1.11861e-35	3.96903e-34	70.6588	protein kinase C, eta (PRKCH)
ILMN_1714820	ITGB1	1.15938	10.5758	13.1675	1.0533e-23	1.21651e-22	43.0502	integrin, beta 1 (fibronectin receptor, beta polypeptide, antigen CD29 includes MDF2, MSK12) (ITGB1), transcript variant 1D
ILMN_1758128	CYGB	1.15831	8.66479	15.3355	3.36096e-28	5.72381e-27	53.415	cytoglobin (CYGB)
ILMN_1683026	PSMB10	1.15774	10.9444	18.1181	1.31908e-33	3.77035e-32	65.8822	proteasome (prosome, macropain) subunit, beta type, 10 (PSMB10)
ILMN_1723706	GRAMD4	1.15735	8.5258	14.964	1.90594e-27	3.04376e-26	51.6772	GRAM domain containing 4 (GRAMD4)
ILMN_1719433	CD1D	1.15713	7.5401	24.1649	6.21798e-44	6.15163e-42	89.6773	CD1d molecule (CD1D)
ILMN_1761941	C4ORF18	1.15633	8.39466	17.6943	8.24442e-33	2.16266e-31	64.0469	chromosome 4 open reading frame 18 (C4orf18), transcript variant 2
ILMN_2264011	GRAP	1.15512	8.77056	18.3549	4.785e-34	1.42376e-32	66.8977	GRB2-related adaptor protein (GRAP)
ILMN_2101885	TUBB	1.15498	10.6671	21.2776	3.10694e-39	1.67949e-37	78.856	tubulin, beta (TUBB)
ILMN_1765668	IL20RB	1.15491	7.46049	7.92466	3.02353e-12	1.51308e-11	16.722	interleukin 20 receptor beta (IL20RB)
ILMN_1756937	ST8SIA4	1.15481	7.47852	26.4515	2.21086e-47	3.76653e-45	97.6114	ST8 alpha-N-acetyl-neuraminide alpha-2,8-sialyltransferase 4 (ST8SIA4), transcript variant 1
ILMN_1718936	LST1	1.15438	7.715	18.8448	6.00556e-35	1.97222e-33	68.976	leukocyte specific transcript 1 (LST1), transcript variant 1
ILMN_1781626	C1S	1.15424	9.90016	8.85037	2.89387e-14	1.66807e-13	21.3437	complement component 1, s subcomponent (C1S), transcript variant 1
ILMN_2254635	ITGAX	1.15391	7.53489	17.3139	4.35609e-32	1.0774e-30	62.3797	integrin, alpha X (complement component 3 receptor 4 subunit) (ITGAX)
ILMN_1728934	PRC1	1.15252	7.8156	24.1581	6.37262e-44	6.26521e-42	89.6527	protein regulator of cytokinesis 1 (PRC1), transcript variant 2
ILMN_2063168	MALL	1.15187	8.77446	12.5445	2.26508e-22	2.36747e-21	39.98	mal, T-cell differentiation protein-like (MALL)
ILMN_2105441	IGJ	1.15123	8.53729	6.49099	3.16024e-09	1.27053e-08	9.84154	immunoglobulin J polypeptide, linker protein for immunoglobulin alpha and mu polypeptides (IGJ)
ILMN_2366634	PKM2	1.15118	10.491	21.7123	5.73976e-40	3.4114e-38	80.5459	pyruvate kinase, muscle (PKM2), transcript variant 3
ILMN_1766551	CPA3	1.14973	7.84035	13.3511	4.29552e-24	5.0881e-23	43.9478	carboxypeptidase A3 (mast cell) (CPA3)
ILMN_2122103	ETS1	1.14838	9.19862	18.2582	7.23486e-34	2.11931e-32	66.4837	v-ets erythroblastosis virus E26 oncogene homolog 1 (avian) (ETS1)
ILMN_1691364	STAT1	1.1469	10.0428	10.7466	1.88812e-18	1.4684e-17	30.9547	signal transducer and activator of transcription 1, 91kDa (STAT1), transcript variant beta
ILMN_1746465	FJX1	1.14682	8.19961	20.0026	5.00796e-37	2.10259e-35	73.7688	four jointed box 1 (Drosophila) (FJX1)
ILMN_2090105	TAGLN2	1.1468	10.8097	19.1395	1.74829e-35	6.05308e-34	70.2117	transgelin 2 (TAGLN2)
ILMN_1809928	COL6A2	1.14649	8.23989	14.3294	3.83661e-26	5.4199e-25	48.671	collagen, type VI, alpha 2 (COL6A2), transcript variant 2C2
ILMN_3236825	RAPGEF5	1.14531	9.31611	14.7983	4.15493e-27	6.41818e-26	50.8968	Rap guanine nucleotide exchange factor (GEF) 5
ILMN_3217815	LOC646294	1.14467	11.7227	15.6431	8.09367e-29	1.45283e-27	54.8408
ILMN_1799139	PLOD2	1.14446	7.62868	13.534	1.76351e-24	2.14766e-23	44.8389	procollagen-lysine, 2-oxoglutarate 5-dioxygenase 2 (PLOD2), transcript variant 1
ILMN_2232478	APOBEC3G	1.14248	7.81408	15.9431	2.0414e-29	3.87669e-28	56.2204	apolipoprotein B mRNA editing enzyme, catalytic polypeptide-like 3G (APOBEC3G)
ILMN_1718833	UGT2B7	1.14037	8.44404	13.7092	7.54607e-25	9.48858e-24	45.6886	PREDICTED: UDP glucuronosyltransferase 2 family, polypeptide B7, transcript variant 3 (UGT2B7)
ILMN_1720461	SLC17A4	1.14032	7.40769	11.4763	4.71593e-20	4.13123e-19	34.6414	solute carrier family 17 (sodium phosphate), member 4 (SLC17A4)
ILMN_3217172	LOC286444	1.14017	11.9312	21.5666	1.00845e-39	5.79658e-38	79.982
ILMN_1652825	IL10RA	1.14008	7.83702	16.8709	3.09601e-31	7.03098e-30	60.4156	interleukin 10 receptor, alpha (IL10RA)
ILMN_3235832	LOC728835	1.13978	7.86966	12.016	3.14244e-21	3.01045e-20	37.3495
ILMN_1768284	P2RY8	1.13826	8.03583	17.2455	5.88545e-32	1.43609e-30	62.0784	purinergic receptor P2Y, G-protein coupled, 8 (P2RY8)
ILMN_1702691	TNFAIP3	1.13764	8.06731	22.1771	9.66335e-41	6.40482e-39	82.3285	tumor necrosis factor, alpha-induced protein 3 (TNFAIP3)
ILMN_1794707	ATHL1	1.13511	8.68182	10.2185	2.76435e-17	1.96761e-16	28.2752	ATH1, acid trehalase-like 1 (yeast) (ATHL1)
ILMN_1721113	HLA-C	1.1348	9.01465	16.1809	6.9063e-30	1.36939e-28	57.3058	major histocompatibility complex, class I, C (HLA-C)
ILMN_1750805	ARHGAP30	1.13457	7.78288	16.8976	2.74959e-31	6.28661e-30	60.5344	Rho GTPase activating protein 30 (ARHGAP30), transcript variant 1
ILMN_2079655	KLRB1	1.13445	8.05882	13.4685	2.42489e-24	2.92517e-23	44.5201	killer cell lectin-like receptor subfamily B, member 1 (KLRB1)
ILMN_2044453	LPAR5	1.1344	7.7136	19.379	6.46221e-36	2.36953e-34	71.2082	lysophosphatidic acid receptor 5 (LPAR5)
ILMN_3241234	LOC730278	1.13279	9.58166	14.8739	2.91025e-27	4.57335e-26	51.2533
ILMN_1701947	GPR34	1.13273	7.91649	17.4623	2.27084e-32	5.74292e-31	63.0322	G protein-coupled receptor 34 (GPR34), transcript variant 1
ILMN_1704554	LOC648470	1.13128	7.76562	21.7112	5.76358e-40	3.41695e-38	80.5418	PREDICTED: similar to Caspase-4 precursor (CASP-4) (ICH-2 protease) (TX protease) (ICE(rel)-II) (LOC648470)
ILMN_2082209	C20ORF100	1.13014	8.73551	16.3942	2.62745e-30	5.46461e-29	58.2737	chromosome 20 open reading frame 100 (C20orf100)
ILMN_3178258	FABP5L2	1.12989	7.5707	17.8717	3.81881e-33	1.0369e-31	64.8176	fatty acid binding protein 5-like 2
ILMN_1671054	HLA-A	1.12858	11.458	18.2245	8.35781e-34	2.43615e-32	66.3392	major histocompatibility complex, class I, A (HLA-A)
ILMN_2205999	OSMR	1.12711	7.82915	20.767	2.32434e-38	1.13548e-36	76.842	oncostatin M receptor (OSMR)
ILMN_2218277	RPS2	1.12708	11.9339	15.4604	1.88251e-28	3.27331e-27	53.9955	ribosomal protein S2 (RPS2)
ILMN_2055156	PAG1	1.12702	8.01223	25.505	5.556e-46	7.57784e-44	94.3916	phosphoprotein associated with glycosphingolipid microdomains 1 (PAG1)
ILMN_2399827	HSF4	1.12674	7.64584	16.296	4.09659e-30	8.3185e-29	57.8289	heat shock transcription factor 4 (HSF4), transcript variant 1
ILMN_2373791	ENPP2	1.12563	10.7147	8.2698	5.3946e-13	2.8343e-12	18.434	ectonucleotide pyrophosphatase/phosphodiesterase 2 (autotaxin) (ENPP2), transcript variant 2
ILMN_2368530	IL32	1.12429	10.7801	9.63583	5.36318e-16	3.49384e-15	25.317	interleukin 32 (IL32), transcript variant 4
ILMN_2096719	GRK5	1.1237	8.91813	18.9303	4.19394e-35	1.3987e-33	69.3355	G protein-coupled receptor kinase 5 (GRK5)
ILMN_2145116	TMEM173	1.1226	9.17869	18.9465	3.91787e-35	1.31219e-33	69.4037	transmembrane protein 173 (TMEM173)
ILMN_2368318	FGR	1.1222	8.20646	17.897	3.4218e-33	9.37192e-32	64.9276	Gardner-Rasheed feline sarcoma viral (v-fgr) oncogene homolog (FGR), transcript variant 3
ILMN_1780058	DEGS1	1.1207	10.7644	19.2954	9.14117e-36	3.28546e-34	70.861	degenerative spermatocyte homolog 1, lipid desaturase (Drosophila) (DEGS1), transcript variant 1
ILMN_2061043	CD48	1.11941	7.60237	13.8411	3.98928e-25	5.14086e-24	46.3267	CD48 molecule (CD48)
ILMN_1852151	HS.125395	1.11823	8.12608	10.1214	4.53035e-17	3.18095e-16	27.7822	BX110351 NCI_CGAP_Kid5 cDNA clone IMAGp998C243778 sequence
ILMN_1756049	NT5DC3	1.11794	8.52578	15.721	5.65261e-29	1.02914e-27	55.2003	5'-nucleotidase domain containing 3 (NT5DC3), transcript variant 2
ILMN_1766169	BCAT1	1.11706	7.81354	15.5341	1.33847e-28	2.35861e-27	54.3371	branched chain aminotransferase 1, cytosolic (BCAT1)
ILMN_3250257	ACVRL1	1.1168	9.62596	14.178	7.90625e-26	1.08334e-24	47.9471	activin A receptor type II-like 1
ILMN_1815634	COX4I2	1.1161	7.579	16.4214	2.32449e-30	4.84733e-29	58.3965	cytochrome c oxidase subunit IV isoform 2 (lung) (COX4I2), nuclear gene encoding mitochondrial protein
ILMN_1687538	ETS1	1.11609	10.7725	17.1871	7.61746e-32	1.83499e-30	61.82	v-ets erythroblastosis virus E26 oncogene homolog 1 (avian) (ETS1)
ILMN_1711157	NOTCH4	1.11587	8.68568	16.5831	1.12241e-30	2.40762e-29	59.1256	Notch homolog 4 (Drosophila) (NOTCH4)
ILMN_2390919	FBLN2	1.1155	8.30804	10.8632	1.045e-18	8.29933e-18	31.5456	fibulin 2 (FBLN2), transcript variant 2
ILMN_2404688	NUPR1	1.11501	9.49518	13.5096	1.9855e-24	2.40993e-23	44.7202	nuclear protein 1 (NUPR1), transcript variant 1
ILMN_1756417	ANKRD37	1.11449	8.72222	16.4231	2.30604e-30	4.81097e-29	58.4044	ankyrin repeat domain 37 (ANKRD37)
ILMN_1665877	RNF149	1.11399	10.2996	23.2568	1.6924e-42	1.3914e-40	86.3741	ring finger protein 149 (RNF149)
ILMN_1749070	HLA-DPB1	1.11182	8.0155	15.6761	6.95159e-29	1.25354e-27	54.9932	major histocompatibility complex, class II, DP beta 1 (HLA-DPB1)
ILMN_1796629	EDNRA	1.11127	8.40663	16.3794	2.80913e-30	5.80918e-29	58.2068	endothelin receptor type A (EDNRA)
ILMN_2360710	TPM1	1.10882	11.1156	13.1574	1.10678e-23	1.27577e-22	43.0006	tropomyosin 1 (alpha) (TPM1), transcript variant 3
ILMN_1661264	SHMT2	1.10803	10.7891	18.6597	1.31106e-34	4.15237e-33	68.1942	serine hydroxymethyltransferase 2 (mitochondrial) (SHMT2), nuclear gene encoding mitochondrial protein
ILMN_1662843	CD53	1.10717	7.62585	17.4544	2.35016e-32	5.93082e-31	62.9978	CD53 molecule (CD53), transcript variant 2
ILMN_3304898	LOC92755	1.1063	9.73529	14.0087	1.78022e-25	2.35653e-24	47.1345
ILMN_1780799	ENPP2	1.10576	10.6439	8.19384	7.89251e-13	4.10464e-12	18.0559	ectonucleotide pyrophosphatase/phosphodiesterase 2 (autotaxin) (ENPP2), transcript variant 2
ILMN_2353633	EMR2	1.10565	7.66135	20.2673	1.71608e-37	7.67616e-36	74.8409	egf-like module containing, mucin-like, hormone receptor-like 2 (EMR2), transcript variant 2
ILMN_1703538	AIF1	1.10402	9.38056	13.8662	3.53534e-25	4.58215e-24	46.4476	allograft inflammatory factor 1 (AIF1), transcript variant 3
ILMN_1786065	UHRF1	1.09841	7.43244	21.5288	1.16779e-39	6.63165e-38	79.8352	ubiquitin-like, containing PHD and RING finger domains, 1 (UHRF1), transcript variant 1
ILMN_1777998	ARHGAP25	1.09755	8.1729	21.4165	1.80689e-39	1.00081e-37	79.3984	Rho GTPase activating protein 25 (ARHGAP25), transcript variant 2
ILMN_1677085	RGS19	1.09681	7.9955	21.7475	5.01154e-40	2.99367e-38	80.6817	regulator of G-protein signaling 19 (RGS19), transcript variant 1
ILMN_1677198	C1R	1.09623	9.36121	8.56235	1.23952e-13	6.81827e-13	19.8962	complement component 1, r subcomponent (C1R)
ILMN_1667791	PPFIA4	1.09489	7.66147	17.3825	3.22247e-32	8.03761e-31	62.6816	protein tyrosine phosphatase, receptor type, f polypeptide (PTPRF), interacting protein (liprin), alpha 4 (PPFIA4)
ILMN_2092118	FPR1	1.09456	7.72568	16.8536	3.34547e-31	7.56473e-30	60.338	formyl peptide receptor 1 (FPR1)
ILMN_1678454	CASP4	1.0934	9.10783	21.0174	8.63238e-39	4.40877e-37	77.8334	caspase 4, apoptosis-related cysteine peptidase (CASP4), transcript variant alpha
ILMN_1668039	GYPC	1.09323	9.5903	15.1869	6.71554e-28	1.1112e-26	52.7218	glycophorin C (Gerbich blood group) (GYPC), transcript variant 2
ILMN_1704101	HSF4	1.09312	7.63379	16.4547	2.00007e-30	4.19864e-29	58.547	heat shock transcription factor 4 (HSF4), transcript variant 2
ILMN_1774836	PLOD3	1.09201	9.89918	26.7633	7.78808e-48	1.44128e-45	98.6531	procollagen-lysine, 2-oxoglutarate 5-dioxygenase 3 (PLOD3)
ILMN_2056032	CD99	1.09081	9.32894	18.4023	3.90989e-34	1.17449e-32	67.1	CD99 molecule (CD99), transcript variant 1
ILMN_1732799	CD34	1.0893	10.3051	12.6066	1.66516e-22	1.75638e-21	40.2879	CD34 antigen (CD34), transcript variant 2
ILMN_1776678	GIMAP7	1.08913	9.78833	13.8394	4.0233e-25	5.18328e-24	46.3182	GTPase, IMAP family member 7 (GIMAP7)
ILMN_2170209	RASD2	1.08853	7.43125	20.7538	2.44943e-38	1.19289e-36	76.7895	RASD family, member 2 (RASD2)
ILMN_1710906	RNF145	1.08852	8.75236	29.6597	7.32395e-52	2.36729e-49	107.901	ring finger protein 145 (RNF145)
ILMN_1690963	ASAP1	1.08757	9.27296	22.8989	6.3747e-42	4.87566e-40	85.0478	development and differentiation enhancing factor 1 (DDEF1)
ILMN_1693014	CEBPB	1.08661	11.1136	13.4623	2.49882e-24	3.01359e-23	44.4901	CCAAT/enhancer binding protein (C/EBP), beta (CEBPB)
ILMN_1685625	UCP2	1.08491	8.69943	10.4799	7.31378e-18	5.44135e-17	29.6024	uncoupling protein 2 (mitochondrial, proton carrier) (UCP2), nuclear gene encoding mitochondrial protein
ILMN_1723684	DARC	1.08415	8.16819	7.49443	2.53529e-11	1.18788e-10	14.6127	Duffy blood group, chemokine receptor (DARC), transcript variant 2
ILMN_1764109	C1R	1.08364	8.82141	8.99611	1.38336e-14	8.13786e-14	22.0785	complement component 1, r subcomponent (C1R)
ILMN_1785699	PTHLH	1.08223	7.19683	9.04669	1.07045e-14	6.33584e-14	22.3339	parathyroid hormone-like hormone (PTHLH), transcript variant 3
ILMN_1802252	GAPDH	1.0815	11.4544	21.4848	1.38543e-39	7.7926e-38	79.6642	glyceraldehyde-3-phosphate dehydrogenase (GAPDH)
ILMN_1699489	TUBB6	1.08073	7.94089	24.4651	2.12693e-44	2.28638e-42	90.7495	PREDICTED: tubulin, beta 6 (TUBB6)
ILMN_1698001	NCK1	1.07997	9.4409	28.1089	9.56733e-50	2.30353e-47	103.043	NCK adaptor protein 1 (NCK1)
ILMN_1736567	CD74	1.07893	13.1872	13.712	7.44493e-25	9.36391e-24	45.7021	CD74 molecule, major histocompatibility complex, class II invariant chain (CD74), transcript variant 1
ILMN_1672650	PKM2	1.07807	9.00758	15.4154	2.31897e-28	4.01301e-27	53.7866	pyruvate kinase, muscle (PKM2), transcript variant 1
ILMN_1716246	FRZB	1.07735	9.94529	8.93468	1.88851e-14	1.10175e-13	21.7686	frizzled-related protein (FRZB)
ILMN_2103107	ADAMDEC1	1.07622	7.32247	11.1224	2.81426e-19	2.33776e-18	32.8562	ADAM-like, decysin 1 (ADAMDEC1)
ILMN_1784110	PCTK3	1.07504	9.37055	14.1158	1.06521e-25	1.43788e-24	47.6486	PCTAIRE protein kinase 3 (PCTK3), transcript variant 1
ILMN_1716687	TPM1	1.07484	11.1061	12.282	8.33863e-22	8.3512e-21	38.6763	tropomyosin 1 (alpha) (TPM1), transcript variant 7
ILMN_1805192	ITPRIP	1.07462	9.37974	13.8693	3.48159e-25	4.51745e-24	46.463	KIAA1754 (KIAA1754)
ILMN_1764964	IFNGR2	1.07382	10.9453	24.0838	8.32217e-44	8.03132e-42	89.3859	interferon gamma receptor 2 (interferon gamma transducer 1) (IFNGR2)
ILMN_1694213	PLEKHO1	1.0733	8.39917	21.2487	3.48003e-39	1.85987e-37	78.7425	pleckstrin homology domain containing, family O member 1 (PLEKHO1)
ILMN_1703108	UBE2L6	1.07224	8.57095	16.4674	1.88859e-30	3.96814e-29	58.6044	ubiquitin-conjugating enzyme E2L 6 (UBE2L6), transcript variant 1
ILMN_1724658	BNIP3	1.07205	11.6184	15.3568	3.04397e-28	5.20463e-27	53.5142	BCL2/adenovirus E1B 19kDa interacting protein 3 (BNIP3), nuclear gene encoding mitochondrial protein
ILMN_1742544	MEF2C	1.07005	7.97618	17.0625	1.32171e-31	3.10775e-30	61.2681	myocyte enhancer factor 2C (MEF2C)
ILMN_2148819	TUBA1A	1.06777	12.8255	24.1995	5.49376e-44	5.50437e-42	89.8011	tubulin, alpha 1a (TUBA1A)
ILMN_2383934	ITGB1	1.06645	11.3789	11.9069	5.42469e-21	5.12095e-20	36.8035	integrin, beta 1 (fibronectin receptor, beta polypeptide, antigen CD29 includes MDF2, MSK12) (ITGB1), transcript variant 1C-2
ILMN_2408851	ARHGAP30	1.06599	7.63431	18.7712	8.18806e-35	2.63576e-33	68.6656	Rho GTPase activating protein 30 (ARHGAP30), transcript variant 2
ILMN_2388070	TMEM44	1.06526	7.62397	20.3937	1.03184e-37	4.72293e-36	75.3501	transmembrane protein 44 (TMEM44), transcript variant 1
ILMN_1813314	HIST1H2BK	1.06441	7.86396	13.2788	6.11189e-24	7.16053e-23	43.5949	histone cluster 1, H2bk (HIST1H2BK)
ILMN_2330307	SLC43A3	1.06404	7.6	20.8171	1.90521e-38	9.42442e-37	77.041	solute carrier family 43, member 3 (SLC43A3)
ILMN_2348788	CD44	1.06366	8.2046	12.6817	1.14874e-22	1.22842e-21	40.6593	CD44 molecule (Indian blood group) (CD44), transcript variant 5
ILMN_2169801	TPSAB1	1.0629	7.78125	11.7488	1.19843e-20	1.09944e-19	36.011	tryptase alpha/beta 1 (TPSAB1)
ILMN_1665583	TUBB	1.062	10.0637	16.322	3.642e-30	7.433e-29	57.9467	tubulin, beta (TUBB)
ILMN_1696463	SPI1	1.06186	7.7675	19.6991	1.7284e-36	6.80843e-35	72.5286	spleen focus forming virus (SFFV) proviral integration oncogene spi1 (SPI1), transcript variant 1
ILMN_1815500	ITPR3	1.06161	9.71525	12.0563	2.56965e-21	2.4834e-20	37.5507	inositol 1,4,5-triphosphate receptor, type 3 (ITPR3)
ILMN_1802708	BTN3A1	1.0613	7.99625	20.1747	2.49359e-37	1.08958e-35	74.4668	butyrophilin, subfamily 3, member A1 (BTN3A1)
ILMN_1690105	STAT1	1.06066	9.01715	11.5152	3.87753e-20	3.42155e-19	34.8371	signal transducer and activator of transcription 1, 91kDa (STAT1), transcript variant alpha
ILMN_2351466	NTM	1.05911	7.60916	12.2924	7.91796e-22	7.94676e-21	38.7281	neurotrimin (HNT), transcript variant 2
ILMN_1812477	DOC2A	1.05867	7.48601	13.0459	1.91146e-23	2.16316e-22	42.4538	double C2-like domains, alpha (DOC2A)
ILMN_3248324	MGC16384	1.05719	8.10717	15.7723	4.46504e-29	8.22443e-28	55.4365	hypothetical LOC114130
ILMN_1701731	AKR1B1	1.05703	11.0519	8.65652	7.70855e-14	4.30451e-13	20.3687	aldo-keto reductase family 1, member B1 (aldose reductase) (AKR1B1)
ILMN_1669881	TSPAN13	1.05699	8.42487	14.8893	2.70617e-27	4.26828e-26	51.3261	tetraspanin 13 (TSPAN13)
ILMN_1674228	LOC651751	1.05644	8.16584	6.0345	2.61167e-08	9.80486e-08	7.76235	PREDICTED: similar to Ig kappa chain V-II region RPMI 6410 precursor (LOC651751)
ILMN_1661366	PGAM1	1.05611	9.29156	12.5114	2.66852e-22	2.77257e-21	39.8161	phosphoglycerate mutase 1 (brain) (PGAM1)
ILMN_1766054	ABCA1	1.05532	10.3319	20.3236	1.36795e-37	6.17162e-36	75.0678	ATP-binding cassette, sub-family A (ABC1), member 1 (ABCA1)
ILMN_1719303	P4HB	1.05272	11.5063	23.5856	5.06355e-43	4.43328e-41	87.5807	procollagen-proline, 2-oxoglutarate 4-dioxygenase (proline 4-hydroxylase), beta polypeptide (P4HB)
ILMN_1736700	ALDOA	1.05209	12.094	8.86793	2.6478e-14	1.52922e-13	21.4322	aldolase A, fructose-bisphosphate (ALDOA), transcript variant 2
ILMN_3238196	CYTH4	1.05194	7.7787	18.23	8.16399e-34	2.38113e-32	66.3627	cytohesin 4
ILMN_2345898	SLA	1.05156	8.03451	16.3578	3.09759e-30	6.36666e-29	58.1089	Src-like-adaptor (SLA), transcript variant 2
ILMN_1733270	CD163	1.05143	7.66595	15.5564	1.20721e-28	2.13528e-27	54.4404	CD163 molecule (CD163), transcript variant 1
ILMN_1668417	WASPIP	1.05127	8.26514	20.0951	3.44202e-37	1.47398e-35	74.1441	Wiskott-Aldrich syndrome protein interacting protein (WASPIP)
ILMN_1715068	AQP9	1.05121	7.38187	9.54177	8.65504e-16	5.56079e-15	24.8399	aquaporin 9 (AQP9)
ILMN_1758315	SLC9A9	1.05077	7.7439	16.0183	1.44739e-29	2.79476e-28	56.5648	solute carrier family 9 (sodium/hydrogen exchanger), member 9 (SLC9A9)
ILMN_1814230	MTCP1	1.04941	9.68427	15.1731	7.16056e-28	1.18152e-26	52.6575	mature T-cell proliferation 1 (MTCP1), nuclear gene encoding mitochondrial protein, transcript variant B1
ILMN_1739792	RHOG	1.04822	9.69522	20.901	1.36673e-38	6.82509e-37	77.3735	ras homolog gene family, member G (rho G) (RHOG)
ILMN_3244457	EHBP1L1	1.04798	8.57511	20.0893	3.52378e-37	1.50762e-35	74.1206	EH domain binding protein 1-like 1
ILMN_2112417	PGAM1	1.0476	10.5526	12.3665	5.47876e-22	5.56497e-21	39.0965	phosphoglycerate mutase 1 (brain) (PGAM1)
ILMN_1702636	TUBB6	1.04692	7.92856	17.9195	3.10451e-33	8.53261e-32	65.025	tubulin, beta 6 (TUBB6)
ILMN_2046730	S100A10	1.04595	12.6922	16.3833	2.76085e-30	5.71435e-29	58.2241	S100 calcium binding protein A10 (S100A10)
ILMN_1764709	MAFB	1.04492	9.34041	14.5661	1.24469e-26	1.83328e-25	49.7982	v-maf musculoaponeurotic fibrosarcoma oncogene homolog B (avian) (MAFB)
ILMN_2372974	SIRPA	1.04482	8.36287	18.9185	4.40516e-35	1.46397e-33	69.2863	signal-regulatory protein alpha (SIRPA), transcript variant 3
ILMN_1706841	PGAM4	1.04371	10.2757	17.5211	1.75548e-32	4.4804e-31	63.29	phosphoglycerate mutase family member 4 (PGAM4)
ILMN_1790692	GNLY	1.04358	7.47886	18.12	1.30867e-33	3.74514e-32	65.8902	granulysin (GNLY), transcript variant 519
ILMN_1736863	TMEM140	1.04342	9.81634	16.2536	4.96376e-30	9.98486e-29	57.6366	transmembrane protein 140 (TMEM140)
ILMN_1703692	LOC647000	1.04321	9.63809	22.7391	1.15802e-41	8.51218e-40	84.4508	PREDICTED: similar to tubulin, beta 5 (LOC647000)
ILMN_2371280	CSF3R	1.04258	7.83232	18.5278	2.29254e-34	7.06643e-33	67.6346	colony stimulating factor 3 receptor (granulocyte) (CSF3R), transcript variant 4
ILMN_1761463	EFHD2	1.04113	9.76794	20.2991	1.50983e-37	6.77705e-36	74.9691	EF-hand domain family, member D2 (EFHD2)
ILMN_2196078	SLAMF6	1.04059	7.56132	12.274	8.67661e-22	8.67679e-21	38.6366	SLAM family member 6 (SLAMF6)
ILMN_2066060	HLA-DRB6	1.04049	8.88583	11.9497	4.37986e-21	4.15959e-20	37.0174	major histocompatibility complex, class II, DR beta 6 (pseudogene) (HLA-DRB6) on chromosome 6
ILMN_1751904	EDNRB	1.03975	8.9685	9.45119	1.37201e-15	8.68966e-15	24.3807	endothelin receptor type B (EDNRB), transcript variant 1
ILMN_1767665	LOC493869	1.03974	7.95246	17.2163	6.69649e-32	1.62308e-30	61.9491	similar to RIKEN cDNA 2310016C16 (LOC493869)
ILMN_1760509	EOMES	1.03728	7.4726	10.667	2.82733e-18	2.16598e-17	30.5515	eomesodermin homolog (Xenopus laevis) (EOMES)
ILMN_2086105	SPRY4	1.03679	9.09361	13.6475	1.01714e-24	1.26683e-23	45.3898	sprouty homolog 4 (Drosophila) (SPRY4)
ILMN_1786176	CD37	1.03662	7.61802	14.3574	3.35669e-26	4.77269e-25	48.8048	CD37 antigen (CD37)
ILMN_1697561	FBXL16	1.03615	7.81192	14.1297	9.96235e-26	1.34941e-24	47.7156	F-box and leucine-rich repeat protein 16 (FBXL16)
ILMN_1750961	TM6SF1	1.03516	7.59928	22.6925	1.37906e-41	1.00122e-39	84.276	transmembrane 6 superfamily member 1 (TM6SF1)
ILMN_1731233	GZMH	1.03498	7.4944	15.9802	1.72266e-29	3.29659e-28	56.3904	granzyme H (cathepsin G-like 2, protein h-CCPX) (GZMH)
ILMN_2253732	ST8SIA4	1.0335	7.39784	25.2987	1.13502e-45	1.46747e-43	93.6779	ST8 alpha-N-acetyl-neuraminide alpha-2,8-sialyltransferase 4 (ST8SIA4), transcript variant 1
ILMN_2255310	RPS15A	1.03193	10.2289	15.5002	1.56589e-28	2.74197e-27	54.1799	ribosomal protein S15a (RPS15A), transcript variant 2
ILMN_1699852	CES8	1.03135	7.85693	11.7475	1.2062e-20	1.10635e-19	36.0045	hypothetical protein FLJ37464 (FLJ37464)
ILMN_1652082	ELF4	1.03114	8.13998	24.8491	5.46537e-45	6.52953e-43	92.1075	E74-like factor 4 (ets domain transcription factor) (ELF4)
ILMN_2087656	SLCO2B1	1.03044	10.017	13.0106	2.27285e-23	2.55925e-22	42.2805	solute carrier organic anion transporter family, member 2B1 (SLCO2B1)
ILMN_1659075	HLA-DOA	1.03009	8.66679	12.5501	2.20255e-22	2.30364e-21	40.008	major histocompatibility complex, class II, DO alpha (HLA-DOA)
ILMN_2359710	PTP4A3	1.02853	7.99239	18.5514	2.0737e-34	6.45513e-33	67.7351	protein tyrosine phosphatase type IVA, member 3 (PTP4A3), transcript variant 2
ILMN_2127298	F2RL3	1.02738	7.62698	11.3439	9.19265e-20	7.92493e-19	33.9743	coagulation factor II (thrombin) receptor-like 3 (F2RL3)
ILMN_1697543	SPINK5L3	1.02678	7.24066	9.17568	5.5634e-15	3.36377e-14	22.9857	serine PI Kazal type 5-like 3 (SPINK5L3)
ILMN_3178302	FNDC3B	1.0267	10.0647	26.6433	1.16236e-47	2.06992e-45	98.2533	fibronectin type III domain containing 3B
ILMN_1744212	INPP5D	1.02653	7.77082	19.6738	1.91757e-36	7.49108e-35	72.4246	inositol polyphosphate-5-phosphatase, 145kDa (INPP5D), transcript variant 2
ILMN_1699574	NRP1	1.02609	10.5606	13.0794	1.6216e-23	1.84487e-22	42.6183	neuropilin 1 (NRP1), transcript variant 1
ILMN_1790859	PLAC9	1.02599	8.37934	11.0232	4.6474e-19	3.79176e-18	32.355	placenta-specific 9 (PLAC9)
ILMN_3241262	PABPC4L	1.0258	8.05861	15.6976	6.29456e-29	1.13986e-27	55.0926	poly(A) binding protein, cytoplasmic 4-like
ILMN_1662026	BTK	1.02558	7.58112	18.5374	2.20104e-34	6.80219e-33	67.6754	Bruton agammaglobulinemia tyrosine kinase (BTK)
ILMN_1676899	YEATS2	1.0253	8.53487	26.9238	4.56752e-48	8.79778e-46	99.1857	YEATS domain containing 2 (YEATS2)
ILMN_1690939	ECGF1	1.02525	7.56066	18.8907	4.95217e-35	1.63998e-33	69.1691	endothelial cell growth factor 1 (platelet-derived) (ECGF1)
ILMN_1767448	LHFP	1.02255	9.82945	11.3023	1.13386e-19	9.70931e-19	33.7646	lipoma HMGIC fusion partner (LHFP)
ILMN_1740407	CHSY3	1.02239	7.48796	21.8836	2.96803e-40	1.82851e-38	81.2058	chondroitin sulfate synthase 3 (CHSY3)
ILMN_1762825	CANX	1.02205	8.80389	24.6576	1.07421e-44	1.21858e-42	91.4322	calnexin (CANX), transcript variant 1
ILMN_1666444	RBMS1	1.02142	9.28474	17.5788	1.36435e-32	3.51639e-31	63.5424	RNA binding motif, single stranded interacting protein 1 (RBMS1), transcript variant 3
ILMN_1809467	VAMP5	1.02116	9.94347	18.7929	7.4716e-35	2.41833e-33	68.7573	vesicle-associated membrane protein 5 (myobrevin) (VAMP5)
ILMN_2329429	GIMAP6	1.02022	8.64221	17.6333	1.07547e-32	2.79782e-31	63.7807	GTPase, IMAP family member 6 (GIMAP6), transcript variant 3
ILMN_2414325	TNFAIP8	1.02001	8.38475	15.3218	3.5821e-28	6.08722e-27	53.3512	tumor necrosis factor, alpha-induced protein 8 (TNFAIP8), transcript variant 2
ILMN_1810560	P8	1.01952	8.79737	12.8468	5.08615e-23	5.58317e-22	41.4745	p8 protein (candidate of metastasis 1) (P8)
ILMN_1719627	SLC27A3	1.01936	9.28826	17.1274	9.91603e-32	2.35861e-30	61.5559	solute carrier family 27 (fatty acid transporter), member 3 (SLC27A3)
ILMN_2049766	NFE2L3	1.01849	7.91787	15.2858	4.23415e-28	7.13366e-27	53.1837	nuclear factor (erythroid-derived 2)-like 3 (NFE2L3)
ILMN_1738992	MNDA	1.01844	7.6231	20.1966	2.2822e-37	1.00372e-35	74.5555	myeloid cell nuclear differentiation antigen (MNDA)
ILMN_2415235	CSNK1E	1.01796	10.1596	18.7524	8.86362e-35	2.8474e-33	68.5862	casein kinase 1, epsilon (CSNK1E), transcript variant 1
ILMN_1664303	HTATIP2	1.01661	9.00465	21.2247	3.82277e-39	2.03154e-37	78.6485	HIV-1 Tat interactive protein 2, 30kDa (HTATIP2)
ILMN_1791576	CHSY1	1.01573	9.82751	19.2476	1.11485e-35	3.95869e-34	70.6622	chondroitin sulfate synthase 1 (CHSY1)
ILMN_3283772	LOC644237	1.01549	9.55751	17.7882	5.48293e-33	1.46432e-31	64.4554
ILMN_1712431	FAM113B	1.01484	8.26108	15.783	4.25196e-29	7.84725e-28	55.4855	family with sequence similarity 113, member B (FAM113B)
ILMN_2041101	ANXA2P1	1.01313	8.7719	16.5402	1.36086e-30	2.89803e-29	58.9327	annexin A2 pseudogene 1 (ANXA2P1) on chromosome 4
ILMN_2376455	CSF2RA	1.01264	7.43024	17.3125	4.38252e-32	1.08337e-30	62.3737	colony stimulating factor 2 receptor, alpha, low-affinity (granulocyte-macrophage) (CSF2RA), transcript variant 6
ILMN_2230892	IL10RB	1.01226	9.8479	24.2992	3.84438e-44	3.99604e-42	90.1579	interleukin 10 receptor, beta (IL10RB)
ILMN_2388547	EPSTI1	1.0115	9.09765	13.6064	1.24099e-24	1.52908e-23	45.1906	epithelial stromal interaction 1 (breast) (EPSTI1), transcript variant 2
ILMN_1691341	IL7R	1.01109	8.10111	9.52486	9.43222e-16	6.03957e-15	24.7542	PREDICTED: interleukin 7 receptor (IL7R)
ILMN_3243714	LOC642073	1.0104	8.07804	14.2294	6.18425e-26	8.54836e-25	48.193
ILMN_1775405	ARL4A	1.00953	8.03466	14.6711	7.57201e-27	1.14263e-25	50.2958	ADP-ribosylation factor-like 4A (ARL4A), transcript variant 1
ILMN_1759326	P2RX7	1.0089	7.5975	23.7907	2.40062e-43	2.19125e-41	88.3269	purinergic receptor P2X, ligand-gated ion channel, 7 (P2RX7)
ILMN_2170949	SNX10	1.00834	8.66271	16.3491	3.22102e-30	6.60597e-29	58.0697	sorting nexin 10 (SNX10)
ILMN_2155816	DIRAS2	1.00561	7.29657	17.097	1.13421e-31	2.68159e-30	61.4213	DIRAS family, GTP-binding RAS-like 2 (DIRAS2)
ILMN_2411282	QSOX1	1.00235	9.62866	13.7949	4.98505e-25	6.3667e-24	46.1036	quiescin Q6 sulfhydryl oxidase 1 (QSOX1), transcript variant 2
ILMN_2109416	NAPSB	1.00105	8.11443	9.74604	3.06074e-16	2.0275e-15	25.8764	napsin B aspartic peptidase pseudogene (NAPSB) on chromosome 19 XR_001413
ILMN_1653039	LOC642934	1.00096	9.65181	13.2165	8.28902e-24	9.62992e-23	43.2899	PREDICTED: hypothetical LOC642934 (LOC642934)
ILMN_2370208	CMTM3	1.00015	7.75947	18.8425	6.06257e-35	1.98404e-33	68.9666	CKLF-like MARVEL transmembrane domain containing 3 (CMTM3), transcript variant 5
