# Supplementary material for: Integrative Genome-Wide Gene Expression Profiling of Clear Cell Renal Cell Carcinoma in Czech Republic and in the United States
Source: PLoS One. 2013 Mar 5;8(3):e57886. doi: 10.1371/journal.pone.0057886 (PMC3589490; doi:10.1371/journal.pone.0057886)
Supplement: Table S2 — Enriched GO categories among the transcripts significantly differentially expressed between ccRCC tumour and adjacent non-tumour tissues in microarray analysis of K2 series using DAVID tools. (XLS) [file pone.0057886.s004.xls]

## Sheet: Downregulated GO terms
Category	GO Term	GO Name	Count	%	PValue	Genes	Fold Enrichment	Bonferroni	Benjamini	FDR
GOTERM_BP_ALL	GO:0006082	organic acid metabolic process	106	15.0568	4.64397e-42	ALDH8A1, LDHB, ALDH1L1, EHHADH, SLC7A8, GCAT, SLC7A9, AGXT, BBOX1, PDHB, HIBADH, GLDC, SLC7A7, GOT2, GOT1, DAO, SCD5, HADH, DDAH1, ACSM2B, ALDH6A1, GATM, SUCLG1, ACSM2A, QDPR, FBP1, PPARGC1A, PECI, LOC730107, MOXD1, BHMT, ACAA1, RBP4, HACL1, ACADSB, ASS1, PFKFB2, ALDOB, PAH, FOLR1, ARG2, ALDH4A1, ANGPTL3, GAD1, GPD1, BHMT2, PTGR1, ACY1, ACMSD, EPHX2, GGH, HGD, TST, CEL, SLC25A10, FAAH, GLS, PRODH…	4.67125	1.19211e-38	1.19211e-38	8.21709e-39
GOTERM_BP_ALL	GO:0019752	carboxylic acid metabolic process	105	14.9148	1.5124e-41	ALDH8A1, LDHB, ALDH1L1, EHHADH, SLC7A8, GCAT, SLC7A9, AGXT, BBOX1, PDHB, HIBADH, GLDC, SLC7A7, GOT2, GOT1, DAO, SCD5, HADH, DDAH1, ACSM2B, ALDH6A1, GATM, SUCLG1, ACSM2A, QDPR, FBP1, PECI, PPARGC1A, LOC730107, MOXD1, BHMT, ACAA1, RBP4, HACL1, ACADSB, ASS1, PFKFB2, ALDOB, PAH, FOLR1, ARG2, ALDH4A1, ANGPTL3, GAD1, GPD1, BHMT2, PTGR1, ACY1, ACMSD, EPHX2, GGH, HGD, CEL, SLC25A10, FAAH, GLS, PRODH2, QP…	4.66047	3.88233e-38	1.94117e-38	2.67606e-38
GOTERM_BP_ALL	GO:0043436	oxoacid metabolic process	105	14.9148	1.5124e-41	ALDH8A1, LDHB, ALDH1L1, EHHADH, SLC7A8, GCAT, SLC7A9, AGXT, BBOX1, PDHB, HIBADH, GLDC, SLC7A7, GOT2, GOT1, DAO, SCD5, HADH, DDAH1, ACSM2B, ALDH6A1, GATM, SUCLG1, ACSM2A, QDPR, FBP1, PECI, PPARGC1A, LOC730107, MOXD1, BHMT, ACAA1, RBP4, HACL1, ACADSB, ASS1, PFKFB2, ALDOB, PAH, FOLR1, ARG2, ALDH4A1, ANGPTL3, GAD1, GPD1, BHMT2, PTGR1, ACY1, ACMSD, EPHX2, GGH, HGD, CEL, SLC25A10, FAAH, GLS, PRODH2, QP…	4.66047	3.88233e-38	1.94117e-38	2.67606e-38
GOTERM_BP_ALL	GO:0042180	cellular ketone metabolic process	105	14.9148	9.76778e-41	ALDH8A1, LDHB, ALDH1L1, EHHADH, SLC7A8, GCAT, SLC7A9, AGXT, BBOX1, PDHB, HIBADH, GLDC, SLC7A7, GOT2, GOT1, DAO, SCD5, HADH, DDAH1, ACSM2B, ALDH6A1, GATM, SUCLG1, ACSM2A, QDPR, FBP1, PECI, PPARGC1A, LOC730107, MOXD1, BHMT, ACAA1, RBP4, HACL1, ACADSB, ASS1, PFKFB2, ALDOB, PAH, FOLR1, ARG2, ALDH4A1, ANGPTL3, GAD1, GPD1, BHMT2, PTGR1, ACY1, ACMSD, EPHX2, GGH, HGD, CEL, SLC25A10, FAAH, GLS, PRODH2, QP…	4.57006	2.50739e-37	8.35796e-38	1.72832e-37
GOTERM_BP_ALL	GO:0055114	oxidation reduction	92	13.0682	7.09337e-27	ALDH8A1, TM7SF2, ACOX2, SEPX1, LDHB, D2HGDH, ALDH1L1, UQCRC1, EHHADH, NELL1, LDHD, OGDHL, ADH1C, ADH1A, BBOX1, PDHB, HIBADH, GLDC, MSRA, MIOX, NDUFS8, GPX3, AKR7A3, DAO, ACAD8, SCD5, DHTKD1, HADH, NQO2, HPD, SUOX, ALDH6A1, ACADM, ALDH5A1, AIFM1, QDPR, GRHPR, PPARGC1A, MOXD1, DHDH, ALDH7A1, DHRS4, ALDH1B1, HAO2, HSD11B2, PCYOX1, PHYHD1, ACADSB, SORD, ADHFE1, DHRS4L2, MOSC2, ADH6, PAH, PIPOX, ALDH3…	3.55306	1.82087e-23	4.55217e-24	1.25511e-23
GOTERM_BP_ALL	GO:0032787	monocarboxylic acid metabolic process	59	8.38068	6.68791e-24	ALDH8A1, ACOX2, LDHB, ALDH1L1, EHHADH, ACOT2, ACOT1, ECHDC2, AGXT, BBOX1, ACSF2, PDHB, CRYL1, ACOT11, DAO, SCD5, HADH, ACSM2B, ACADM, ALDH5A1, ACSM2A, FBP1, GRHPR, PPARGC1A, PECI, G6PC, PTGDS, HAO2, SLC27A2, ACAA1, RBP4, HACL1, ACADSB, PFKFB2, ALDOB, ECHS1, PIPOX, ALDH1A2, AKR1A1, FOLR1, CYP26B1, ANGPTL3, GPD1, SHMT1, PTGR1, EPHX2, FTCD, PCK2, PCK1, ACSM3, CEL, CYP4A11, FAAH, SLC25A10, CYP4F3, GP…	4.83728	1.71679e-20	3.43357e-21	1.18337e-20
GOTERM_BP_ALL	GO:0006519	cellular amino acid and derivative metabolic process	62	8.80682	1.4063e-22	AMT, GCAT, SLC7A8, SLC7A9, BPHL, AGXT, BBOX1, HIBADH, AFMID, GLDC, AUH, SLC7A7, GOT2, MSRA, GOT1, GPX3, DAO, ACAD8, DDAH1, HPD, ALDH6A1, DDC, PEPD, ACADM, GATM, ALDH5A1, QDPR, MOXD1, LOC730107, HAGH, BHMT, ABAT, PCYOX1, ENPP6, ASS1, DPYS, PAH, AGMAT, FOLR1, ARG2, CKMT2, ALDH4A1, DMGDH, ETNK2, GAD1, GSTA1, SHMT1, BHMT2, ACY1, MAOA, SDSL, FTCD, GGH, HGD, TPMT, AMDHD1, GGT6, GLS, PHGDH, PRODH2, HIBC…	4.34675	3.60997e-19	6.01662e-20	2.48832e-19
GOTERM_BP_ALL	GO:0009308	amine metabolic process	64	9.09091	4.90228e-21	AMT, GCAT, SLC7A8, SLC7A9, AGXT, BBOX1, HIBADH, AFMID, GLDC, AUH, SLC7A7, GOT2, C4ORF31, MSRA, GOT1, DAO, ACAD8, DDAH1, HPD, ALDH6A1, DDC, HYAL1, PEPD, ACADM, GATM, ALDH5A1, QDPR, MOXD1, LOC730107, BHMT, ABAT, FOXC1, ENPP6, ASS1, DPYS, PAH, DCN, AGMAT, FOLR1, CKMT2, ARG2, ALDH4A1, DMGDH, SULT1C2, ETNK2, GAD1, SHMT1, BHMT2, ACY1, SPHK2, MAOA, SDSL, GGH, FTCD, HGD, ABP1, AMDHD1, GLS, PHGDH, PRODH2,…	3.94853	1.25841e-17	1.79774e-18	8.67414e-18
GOTERM_BP_ALL	GO:0006520	cellular amino acid metabolic process	45	6.39205	1.46994e-18	ASS1, AMT, GCAT, SLC7A8, DPYS, SLC7A9, PAH, AGXT, HIBADH, SLC7A7, AUH, AFMID, GLDC, GOT2, MSRA, GOT1, FOLR1, ARG2, DMGDH, ALDH4A1, DAO, ACAD8, GAD1, DDAH1, HPD, ALDH6A1, SHMT1, BHMT2, PEPD, ACY1, ALDH5A1, SDSL, GGH, QDPR, FTCD, HGD, MOXD1, LOC730107, AMDHD1, GLS, BHMT, PHGDH, PRODH2, HIBCH, PSAT1	4.91383	3.77334e-15	4.71668e-16	2.60093e-15
GOTERM_BP_ALL	GO:0044106	cellular amine metabolic process	52	7.38636	2.41155e-18	AMT, GCAT, SLC7A8, SLC7A9, AGXT, HIBADH, BBOX1, AFMID, GLDC, AUH, SLC7A7, GOT2, MSRA, GOT1, DAO, ACAD8, DDAH1, HPD, ALDH6A1, DDC, ACADM, PEPD, ALDH5A1, QDPR, MOXD1, LOC730107, BHMT, ENPP6, ASS1, DPYS, PAH, AGMAT, FOLR1, ARG2, DMGDH, ALDH4A1, ETNK2, GAD1, SHMT1, BHMT2, ACY1, MAOA, GGH, FTCD, SDSL, HGD, AMDHD1, GLS, PHGDH, PRODH2, HIBCH, PSAT1	4.20745	6.19046e-15	6.87828e-16	4.26702e-15
GOTERM_BP_ALL	GO:0016054	organic acid catabolic process	32	4.54545	3.82997e-18	ACOX2, HACL1, AMT, EHHADH, ECHS1, PAH, AFMID, AUH, GLDC, GOT2, GOT1, AKR1A1, DMGDH, ALDH4A1, ACAD8, GAD1, DDAH1, HPD, ALDH6A1, SHMT1, ACADM, HGD, LOC730107, MOXD1, CEL, AMDHD1, GLS, FAAH, HAO2, PRODH2, HIBCH, ACAA1	7.11447	9.83154e-15	9.83154e-16	6.77679e-15
GOTERM_BP_ALL	GO:0046395	carboxylic acid catabolic process	32	4.54545	3.82997e-18	ACOX2, HACL1, AMT, EHHADH, ECHS1, PAH, AFMID, AUH, GLDC, GOT2, GOT1, AKR1A1, DMGDH, ALDH4A1, ACAD8, GAD1, DDAH1, HPD, ALDH6A1, SHMT1, ACADM, HGD, LOC730107, MOXD1, CEL, AMDHD1, GLS, FAAH, HAO2, PRODH2, HIBCH, ACAA1	7.11447	9.83154e-15	9.83154e-16	6.77679e-15
GOTERM_BP_ALL	GO:0009063	cellular amino acid catabolic process	22	3.125	1.22822e-13	SHMT1, ALDH6A1, AMT, HGD, PAH, LOC730107, MOXD1, AFMID, GLDC, AUH, GOT2, AMDHD1, GOT1, GLS, PRODH2, DMGDH, ALDH4A1, ACAD8, HIBCH, GAD1, DDAH1, HPD	7.98416	3.15204e-10	2.86549e-11	2.17271e-10
GOTERM_BP_ALL	GO:0006629	lipid metabolic process	80	11.3636	2.12807e-13	ALDH8A1, ACOX2, TM7SF2, EHHADH, ACOT2, ECHDC2, ACOT1, ACSS2, ACSF2, AZGP1, CRYL1, ACOT7, LPA, APOD, APOE, AGPAT9, ACOT11, APOH, SCD5, ACAD8, HADH, PCYT2, ACSM2B, ACADM, ALDH5A1, ACSM2A, PECI, PPARGC1A, UGT1A10, G6PC, UGT2B17, PTGDS, HAO2, UGT2B11, HSD11B2, UGT2B10, SLC27A2, ACAA1, GC, RBP4, HACL1, ENPP6, ACADSB, PLCXD3, TFCP2L1, ECHS1, ALDH3A2, UGT1A7, ALDH1A2, PLCL1, UGT1A9, CYP27B1, PLCH2, CYP2…	2.42837	5.46334e-10	4.55278e-11	3.76588e-10
GOTERM_BP_ALL	GO:0009310	amine catabolic process	23	3.26705	2.5687e-13	SHMT1, ALDH6A1, AMT, MAOA, HGD, PAH, LOC730107, MOXD1, AFMID, GLDC, AUH, GOT2, AMDHD1, GOT1, GLS, PRODH2, DMGDH, ALDH4A1, ACAD8, HIBCH, GAD1, DDAH1, HPD	7.27694	6.59477e-10	5.0729e-11	4.5457e-10
GOTERM_BP_ALL	GO:0007588	excretion	20	2.84091	5.49741e-13	CLDN16, KNG1, PTGER3, CLCNKA, NR3C2, CLCNKB, AQP6, GRHPR, ATP6V1B1, AQP1, AQP2, KCNJ1, NPHS2, NPHS1, KCNK5, NEDD4L, SCNN1G, SCNN1B, ATP6V0A4, SCNN1A	8.50977	1.41129e-09	1.00807e-10	9.72789e-10
GOTERM_BP_ALL	GO:0006066	alcohol metabolic process	52	7.38636	3.94461e-12	TM7SF2, LDHB, DAK, OGDHL, ADH1C, ADH1A, HIBADH, PDHB, GOT1, APOE, PPP1R1A, MIOX, DHTKD1, DDC, ALDH5A1, FBP1, PPARGC1A, MOXD1, RENBP, G6PC, PKLR, RBP4, ENPP6, SORD, FUT6, PFKFB2, ALDOB, ADH6, PAH, GPD1L, GALM, AKR1A1, FUT3, DMGDH, ETNK2, ANGPTL3, CHDH, GPD1, CUBN, SPHK2, MAOA, GDPD3, PCK2, PCK1, KHK, CEL, HMGCS2, SLC25A10, ALDH2, GPT, GK, DCXR, PC	2.99131	1.01258e-08	6.75056e-10	6.97965e-09
GOTERM_BP_ALL	GO:0006732	coenzyme metabolic process	29	4.11932	1.56955e-11	LDHB, ALDH1L1, ALDOB, ACOT2, ACOT1, PIPOX, HIBADH, PDHB, AFMID, GPHN, FOLR1, GPX3, HMGCL, GSTA1, GPD1, SHMT1, PDXK, ALDH5A1, SUCLG2, ACO1, SUCLG1, FTCD, HAGH, DBT, GLYAT, GGT6, PANK1, QPRT, DCXR	4.67759	4.02902e-08	2.51814e-09	2.77717e-08
GOTERM_BP_ALL	GO:0006631	fatty acid metabolic process	33	4.6875	1.74615e-11	ACOX2, HACL1, ACADSB, EHHADH, ACOT2, ACOT1, ECHS1, ECHDC2, ACSF2, CRYL1, ACOT11, SCD5, HADH, ANGPTL3, ACSM2B, PTGR1, ACADM, ALDH5A1, ACSM2A, EPHX2, PPARGC1A, PECI, ACSM3, CEL, CYP4A11, PTGDS, FAAH, HAO2, CYP4F3, CYP4F2, HPGD, SLC27A2, ACAA1	4.11305	4.48236e-08	2.63668e-09	3.08965e-08
GOTERM_BP_ALL	GO:0051186	cofactor metabolic process	32	4.54545	5.61323e-11	LDHB, ALAD, ALDH1L1, ALDOB, ACOT2, ACOT1, PIPOX, HIBADH, PDHB, AFMID, UGT1A7, GPHN, UGT1A9, FOLR1, GPX3, HMGCL, GSTA1, GPD1, SHMT1, FECH, PDXK, ALDH5A1, SUCLG2, ACO1, SUCLG1, FTCD, HAGH, UGT1A10, DBT, GLYAT, GGT6, PANK1, QPRT, DCXR	4.04978	1.44092e-07	8.00509e-09	9.93211e-08
GOTERM_BP_ALL	GO:0005975	carbohydrate metabolic process	55	7.8125	3.44635e-10	SLC5A2, LDHB, DAK, OGDHL, TSPAN8, HIBADH, PDHB, ST3GAL1, C4ORF31, GOT1, PPP1R1A, SLC2A2, MIOX, DHTKD1, HYAL1, ALDH5A1, FBP1, SLC3A2, PPARGC1A, DHDH, ST6GALNAC2, HAGH, RENBP, G6PC, ALDH1B1, PKLR, FOXC1, TM4SF5, RBP4, SORD, FUT6, PFKFB2, ALDOB, DCN, GPD1L, GALM, AKR1A1, FUT3, ANGPTL3, GPD1, C9ORF103, KL, GDPD3, PCK2, MAN1C1, PCK1, KHK, GBA3, SLC25A10, ALDH2, GPT, GK, LRP2, DCXR, PC	2.56096	8.84678e-07	4.6562e-08	6.09801e-07
GOTERM_BP_ALL	GO:0006090	pyruvate metabolic process	15	2.13068	4.97796e-10	RBP4, LDHB, GPD1, PFKFB2, ALDOB, FBP1, PCK2, AGXT, PPARGC1A, PDHB, PCK1, G6PC, SLC25A10, GPT, PC	8.81369	1.27784e-06	6.38921e-08	8.80804e-07
GOTERM_BP_ALL	GO:0055085	transmembrane transport	57	8.09659	5.93503e-10	SLC5A2, SLC22A12, SLC16A12, SLC9A2, SLC22A11, AQP6, AQP1, AQP2, SLC23A1, SLC25A25, MCOLN3, SLC23A3, SLC2A2, SLC22A6, SLC22A2, SLC22A7, SLC22A8, SCN2A, ATP6V1C2, SLC26A6, RHCG, SLC26A7, SLC26A9, GC, RBP4, MFSD3, MFSD4, CLCNKA, CLCNKB, SFXN2, ATP6V1B1, SFXN5, SLC47A2, FOLR3, FOLR1, SLC30A2, SLC39A5, SLC25A42, SPNS2, SLC12A1, CUBN, SLC12A3, ABCB1, SLC16A5, ATP6V0E2, SLC17A1, SLC16A9, SLC25A10, SLC13…	2.47217	1.52352e-06	7.25486e-08	1.05015e-06
GOTERM_BP_ALL	GO:0006820	anion transport	25	3.55114	2.79566e-09	SLC22A12, CLCNKA, CLCNKB, SLC22A11, AQP6, WNK4, SLC22A6, SLC4A1, SLC4A4, PTGER3, SLC12A1, SLC12A3, SLC22A7, SLC22A8, SLC34A1, TST, SLC16A5, SLC26A6, SLC26A7, CLIC5, SLC17A1, SLC26A9, SLC13A1, SLC13A3, PCYOX1	4.31439	7.17643e-06	3.26203e-07	4.94666e-06
GOTERM_BP_ALL	GO:0006811	ion transport	67	9.51705	4.46343e-09	KCNJ16, KCNJ15, SLC5A2, ATP1B1, SLC36A2, SLC22A12, SLC9A2, SLC22A11, AQP6, AQP1, SLC23A1, MCOLN3, AQP11, WNK4, KCNK5, SLC22A6, SLC4A1, SLC4A4, SLC22A2, PTGER3, SLC22A7, SCN2A, SLC22A8, SLC3A2, WNK1, SLC34A1, ATP6V1C2, SLC26A6, RHCG, SLC26A7, CLIC5, SLC26A9, PLLP, PCYOX1, ATP6V1G3, CLDN16, FXYD2, FXYD4, CLCNKA, CLCNKB, SFXN2, ATP6V1B1, SFXN5, KCNJ1, CYP27B1, SLC30A2, NEDD4L, SLC39A5, SCNN1G, SCNN1…	2.15293	1.14576e-05	4.98158e-07	7.89764e-06
GOTERM_BP_ALL	GO:0046165	alcohol biosynthetic process	14	1.98864	1.10936e-08	RBP4, GPD1, SORD, SPHK2, ALDOB, FBP1, PCK2, PPARGC1A, PCK1, G6PC, GOT1, SLC25A10, GPT, PC	7.85219	2.84769e-05	1.18655e-06	1.96291e-05
GOTERM_BP_ALL	GO:0019318	hexose metabolic process	28	3.97727	1.52807e-08	LDHB, RBP4, SORD, PFKFB2, FUT6, OGDHL, ALDOB, HIBADH, PDHB, GALM, AKR1A1, PPP1R1A, FUT3, DHTKD1, GPD1, ALDH5A1, FBP1, PCK2, PPARGC1A, PCK1, KHK, G6PC, RENBP, SLC25A10, PKLR, GPT, DCXR, PC	3.59892	3.92249e-05	1.56902e-06	2.70379e-05
GOTERM_BP_ALL	GO:0044255	cellular lipid metabolic process	51	7.24432	1.62729e-08	ACOX2, ALDH8A1, EHHADH, ACOT2, ACOT1, ECHDC2, ACSF2, CRYL1, APOE, ACOT11, AGPAT9, APOH, SCD5, HADH, PCYT2, ACSM2B, ACADM, ALDH5A1, ACSM2A, PPARGC1A, PECI, G6PC, PTGDS, HAO2, SLC27A2, ACAA1, RBP4, HACL1, ACADSB, ECHS1, ALDH1A2, PLCH2, CYP26B1, ETNK2, ANGPTL3, GPD1, PTGR1, SPHK2, EPHX2, MTTP, PCK1, ACSM3, RDH12, CYP4A11, CEL, HMGCS2, FAAH, PLA2G4F, CYP4F3, CYP4F2, HPGD	2.39277	4.17717e-05	1.60664e-06	2.87934e-05
GOTERM_BP_ALL	GO:0044262	cellular carbohydrate metabolic process	42	5.96591	1.67952e-08	RBP4, LDHB, SORD, FUT6, PFKFB2, ALDOB, OGDHL, DAK, TSPAN8, HIBADH, PDHB, GPD1L, ST3GAL1, GALM, GOT1, AKR1A1, PPP1R1A, MIOX, FUT3, DHTKD1, ANGPTL3, GPD1, ALDH5A1, FBP1, PCK2, GDPD3, MAN1C1, PPARGC1A, ST6GALNAC2, PCK1, GBA3, KHK, RENBP, G6PC, SLC25A10, PKLR, GPT, GK, LRP2, DCXR, PC, TM4SF5	2.67827	4.31122e-05	1.59678e-06	2.97175e-05
GOTERM_BP_ALL	GO:0019319	hexose biosynthetic process	12	1.70455	1.74643e-08	GPD1, RBP4, G6PC, SORD, SLC25A10, ALDOB, FBP1, GPT, PCK2, PPARGC1A, PC, PCK1	9.5529	4.48298e-05	1.6011e-06	3.09015e-05
GOTERM_BP_ALL	GO:0006094	gluconeogenesis	11	1.5625	2.04711e-08	GPD1, RBP4, G6PC, SLC25A10, ALDOB, FBP1, GPT, PCK2, PPARGC1A, PC, PCK1	10.8585	5.25479e-05	1.81204e-06	3.62217e-05
GOTERM_BP_ALL	GO:0006725	cellular aromatic compound metabolic process	23	3.26705	2.57283e-08	ALDH1L1, DPYS, ANPEP, PAH, CLYBL, PIPOX, AFMID, UGT1A7, UGT1A9, GPHN, FOLR1, HPD, DDC, ALDH6A1, SHMT1, FECH, MAOA, FTCD, QDPR, EPHX2, HGD, TPMT, MOXD1, UGT1A10, HAO2	4.17354	6.60423e-05	2.20148e-06	4.55238e-05
GOTERM_BP_ALL	GO:0065008	regulation of biological quality	101	14.3466	9.69821e-08	ALDH8A1, CASR, SLC22A12, CRHBP, SLC9A2, SLC7A8, CALB1, AQP2, LPA, GOT1, ANK3, AQP11, APOE, APOH, RGN, SLC4A1, APOM, F11, MLXIPL, SLC34A1, PPARGC1A, UGT1A10, RENBP, RHCG, HSD11B2, ABAT, PALM, RBP4, FGFR3, MYL3, ERBB2, PTH1R, MST1, PAH, ATP6V1B1, PFN2, ALB, ANGPTL3, GAD1, PLAT, CUBN, MAOA, EPHX2, CEL, ATP6V0E2, TGFBR3, DIO1, PCSK1N, CRYM, MYH10, RTN4, TLN2, FAM3B, PROZ, SLC22A2, SHBG, PRKCA, KNG1, …	1.69674	0.000248922	8.03071e-06	0.000171601
GOTERM_BP_ALL	GO:0046364	monosaccharide biosynthetic process	12	1.70455	1.41333e-07	GPD1, RBP4, G6PC, SORD, SLC25A10, ALDOB, FBP1, GPT, PCK2, PPARGC1A, PC, PCK1	8.00378	0.000362737	1.13375e-05	0.000250076
GOTERM_BP_ALL	GO:0006006	glucose metabolic process	23	3.26705	2.22525e-07	GPD1, RBP4, LDHB, SORD, ALDH5A1, PFKFB2, OGDHL, ALDOB, FBP1, PCK2, PPARGC1A, HIBADH, PDHB, PCK1, G6PC, AKR1A1, PPP1R1A, SLC25A10, PKLR, GPT, DHTKD1, DCXR, PC	3.70981	0.000571058	1.73096e-05	0.000393736
GOTERM_BP_ALL	GO:0006766	vitamin metabolic process	16	2.27273	2.54611e-07	GC, ALDH8A1, RBP4, SHMT1, ACADM, PDXK, BBOX1, RDH12, ALDH1A2, CYP27B1, AKR1A1, FOLR1, CYP26B1, QPRT, LRP2, PSAT1	5.26471	0.000653374	1.9223e-05	0.000450511
GOTERM_BP_ALL	GO:0006814	sodium ion transport	21	2.98295	2.58645e-07	SLC5A2, FXYD2, ATP1B1, SLC12A1, SLC12A3, SLC9A2, SCN2A, SLC34A1, ATP1A1, SLC23A1, SLC17A1, SLC13A1, SLC13A3, NEDD4L, SCNN1G, SCNN1B, SLC4A4, SLC5A10, SCNN1A, SLC5A11, SLC5A12	3.9865	0.000663722	1.89696e-05	0.000457649
GOTERM_BP_ALL	GO:0005996	monosaccharide metabolic process	28	3.97727	3.26591e-07	LDHB, RBP4, SORD, PFKFB2, FUT6, OGDHL, ALDOB, HIBADH, PDHB, GALM, AKR1A1, PPP1R1A, FUT3, DHTKD1, GPD1, ALDH5A1, FBP1, PCK2, PPARGC1A, PCK1, KHK, G6PC, RENBP, SLC25A10, PKLR, GPT, DCXR, PC	3.11258	0.000838007	2.32875e-05	0.000577871
GOTERM_BP_ALL	GO:0009056	catabolic process	88	12.5	3.32936e-07	ACOX2, LDHB, ALDH1L1, AMT, EHHADH, OGDHL, UCHL1, KLHL3, DNASE1L3, PDHB, HIBADH, GLDC, AFMID, AUH, GOT2, PRR15L, AZGP1, GOT1, APOE, GPX3, MIOX, ACAD8, FBXO21, DHTKD1, DDAH1, HPD, HYAL1, ALDH6A1, ACADM, ALDH5A1, ACO1, SUCLG2, AIFM1, SUCLG1, LOC730107, MOXD1, ASB9, UGT1A10, G6PC, HAO2, PKLR, ABAT, PCYOX1, C6ORF108, ACAA1, HACL1, ENPP6, PLCXD3, SORD, USP2, FUT6, PFKFB2, ALDOB, ECHS1, UPP2, DPYS, PAH,…	1.73319	0.000854282	2.30983e-05	0.000589098
GOTERM_BP_ALL	GO:0042221	response to chemical stimulus	89	12.642	4.50516e-07	ATP1B1, CASR, D2HGDH, UQCRC1, SLC22A12, SLC7A8, BPHL, AQP1, AGXT, AQP2, GOT2, SLC23A1, MSRA, GSTM3, GOT1, APOE, GATA3, NDUFS8, GPX3, SLC22A6, APOM, PRKCA, DDC, SUOX, GATM, EMX1, EMX2, SLC22A8, SLC34A1, FBP1, SLIT2, TNNT2, UGT1A10, G6PC, SDC1, PDGFRA, UGT2B11, CA4, ABAT, PEBP1, HSD11B2, CA2, ALPL, RBP4, ERBB2, PFKFB2, ALDOB, C5, ADH6, GCGR, AK3L1, SLC47A2, UGT1A7, PRSS8, FMO4, ALDH1A2, UGT1A9, CYP…	1.71458	0.00115581	3.04331e-05	0.000797145
GOTERM_BP_ALL	GO:0009309	amine biosynthetic process	16	2.27273	7.26599e-07	SHMT1, DDC, BHMT2, ASS1, PAH, AGMAT, AGXT, BBOX1, GOT2, GOT1, BHMT, PHGDH, ALDH4A1, PRODH2, ETNK2, PSAT1	4.87473	0.00186344	4.7824e-05	0.00128564
GOTERM_BP_ALL	GO:0009636	response to toxin	14	1.98864	7.45361e-07	PRKCA, DDC, PTGR1, SLC22A8, SLC7A8, EPHX2, BPHL, SLC23A1, GLYAT, SDC1, PEBP1, MT1H, PDZD3, HDAC6	5.66388	0.00191151	4.78324e-05	0.00131884
GOTERM_BP_ALL	GO:0009064	glutamine family amino acid metabolic process	13	1.84659	8.01749e-07	ASS1, ALDH5A1, GGH, GOT2, AMDHD1, GOT1, GLS, ARG2, PHGDH, ALDH4A1, PRODH2, DDAH1, GAD1	6.16958	0.00205597	5.0196e-05	0.00141861
GOTERM_BP_ALL	GO:0044275	cellular carbohydrate catabolic process	16	2.27273	1.38169e-06	LDHB, GPD1, SORD, FUT6, PFKFB2, OGDHL, ALDOB, HIBADH, PDHB, GPD1L, GBA3, G6PC, PKLR, MIOX, FUT3, DHTKD1	4.64533	0.00354051	8.44438e-05	0.00244474
GOTERM_BP_ALL	GO:0016052	carbohydrate catabolic process	18	2.55682	1.6786e-06	GPD1, HYAL1, LDHB, SORD, PFKFB2, FUT6, OGDHL, ALDOB, HIBADH, PDHB, GPD1L, GBA3, G6PC, AKR1A1, PKLR, MIOX, FUT3, DHTKD1	4.07532	0.00429969	0.000100203	0.00297008
GOTERM_BP_ALL	GO:0044271	nitrogen compound biosynthetic process	33	4.6875	3.19582e-06	ALAD, ATP1B1, ASS1, PAH, AGMAT, ATP6V1B1, AGXT, BBOX1, GOT2, GPHN, GOT1, ARG2, ALDH4A1, ETNK2, GCHFR, DDC, SHMT1, BHMT2, FECH, SPHK2, AK3, QDPR, ATP1A1, NME5, ATP6V1C2, ATP6V0E2, BHMT, PHGDH, PRODH2, QPRT, ATP5A1, ATP6V0A4, PSAT1	2.5058	0.00817011	0.00018643	0.00565456
GOTERM_BP_ALL	GO:0006575	cellular amino acid derivative metabolic process	22	3.125	3.50814e-06	GSTA1, ENPP6, DDC, ACADM, GATM, ALDH5A1, MAOA, PAH, AGMAT, TPMT, MOXD1, BBOX1, AFMID, HAGH, GGT6, CKMT2, GPX3, PHGDH, ABAT, DMGDH, ETNK2, PCYOX1	3.27062	0.00896499	0.0002001	0.00620716
GOTERM_BP_ALL	GO:0046164	alcohol catabolic process	15	2.13068	4.0031e-06	LDHB, GPD1, SORD, MAOA, FUT6, PFKFB2, ALDOB, OGDHL, HIBADH, PDHB, GPD1L, PKLR, MIOX, FUT3, DHTKD1	4.57006	0.0102234	0.000223366	0.00708288
GOTERM_BP_ALL	GO:0019400	alditol metabolic process	9	1.27841	4.01019e-06	GPD1L, GPD1, GOT1, SORD, DAK, GK, ANGPTL3, GDPD3, PCK1	8.8842	0.0102414	0.000219001	0.00709543
GOTERM_BP_ALL	GO:0015698	inorganic anion transport	16	2.27273	4.45113e-06	SLC12A1, PTGER3, SLC12A3, CLCNKA, SLC34A1, CLCNKB, AQP6, TST, SLC26A6, SLC26A7, WNK4, SLC17A1, CLIC5, SLC26A9, SLC13A1, PCYOX1	4.24573	0.011361	0.000238015	0.00787557
GOTERM_BP_ALL	GO:0008652	cellular amino acid biosynthetic process	12	1.70455	4.70307e-06	GOT2, SHMT1, BHMT2, GOT1, ASS1, BHMT, PHGDH, PRODH2, ALDH4A1, PAH, PSAT1, AGXT	5.80666	0.0120002	0.000246353	0.00832133
GOTERM_BP_ALL	GO:0015672	monovalent inorganic cation transport	32	4.54545	5.5995e-06	KCNJ16, SLC5A2, KCNJ15, FXYD2, SLC36A2, ATP1B1, SLC9A2, ATP6V1B1, KCNJ1, SLC23A1, KCNK5, SCNN1G, NEDD4L, SLC4A4, SCNN1B, SCNN1A, SLC12A1, SLC12A3, SCN2A, SLC34A1, ATP1A1, ATP6V1C2, ATP6V0E2, SLC17A1, SLC13A1, SLC13A3, ATP5A1, ATP6V1G3, ATP6V0A4, SLC5A10, SLC5A11, SLC5A12	2.48335	0.0142711	0.000287438	0.00990735
GOTERM_BP_ALL	GO:0043648	dicarboxylic acid metabolic process	10	1.42045	5.76531e-06	GOT2, GOT1, ALDH5A1, SUCLG1, ACMSD, PAH, QPRT, GAD1, PC, PCK1	7.25833	0.0146906	0.000290146	0.0102007
GOTERM_BP_ALL	GO:0015711	organic anion transport	11	1.5625	7.75483e-06	SLC26A6, SLC16A5, PTGER3, SLC22A12, SLC26A7, SLC22A7, SLC22A8, SLC26A9, SLC22A6, SLC13A3, SLC22A11	6.16958	0.0197099	0.000382748	0.0137206
GOTERM_BP_ALL	GO:0015849	organic acid transport	20	2.84091	8.1996e-06	SLC36A2, SLC22A12, SLC16A10, SLC3A2, SLC7A8, SLC7A9, SLC7A13, AGXT, SLC7A7, GOT2, SLC26A6, SLC16A5, SLC23A1, FOLR3, SLC26A7, FOLR1, SLC25A10, SLC22A6, SLC13A3, PDZK1	3.33491	0.0208285	0.000397062	0.0145074
GOTERM_BP_ALL	GO:0006081	cellular aldehyde metabolic process	9	1.27841	1.03493e-05	ALDH8A1, RBP4, ALDH7A1, AKR1A1, AKR7A3, DAO, GRHPR, AGXT, ALDH3A2	7.93232	0.026217	0.000491857	0.0183106
GOTERM_BP_ALL	GO:0046903	secretion	30	4.26136	1.31618e-05	CLDN16, FAM3B, NR3C2, CLCNKA, CLCNKB, AQP6, ATP6V1B1, AQP1, AGXT, GCGR, AQP2, KCNJ1, KCNK5, SCNN1G, NEDD4L, SCNN1B, SCNN1A, SLC22A2, KNG1, PTGER3, GRHPR, CEL, SLC26A7, NPHS2, SCIN, NPHS1, CA2, LRP2, ATP6V0A4, MYH10	2.46783	0.0332221	0.000614112	0.023286
GOTERM_BP_ALL	GO:0006544	glycine metabolic process	7	0.994318	1.56258e-05	SHMT1, AMT, PHGDH, DMGDH, AGXT, LOC730107, GLDC	11.5166	0.0393178	0.000716023	0.0276448
GOTERM_BP_ALL	GO:0008152	metabolic process	359	50.9943	1.60714e-05	ALDH8A1, LDHB, ALAD, SLC2A4RG, ATP1B1, CRHBP, NELL1, EHHADH, LDHD, GCAT, DNASE1L3, BBOX1, HIBADH, GLDC, GOT2, GOT1, APOD, APOE, WNK4, PPP1R1A, APOH, SCD5, APOM, DDAH1, GPT2, ACSM2B, F11, TYRO3, CRYAA, GATM, SUCLG2, SUCLG1, ACSM2A, WNK1, ZNF503, PPARGC1A, PTPRO, DHDH, LOC730107, TMEM27, NME5, BHMT, PDGFRA, HSD11B2, ABAT, ATPIF1, WFDC2, ACAA1, GC, ENPP6, RBP4, CTSL2, ERMP1, HACL1, PLCXD3, ACADSB, A…	1.15856	0.0404162	0.000723522	0.0284331
GOTERM_BP_ALL	GO:0006810	transport	147	20.8807	1.72616e-05	ATP1B1, SLC36A2, SLC22A12, SLC9A2, SLC7A8, SLC7A9, SLC22A11, SELENBP1, AQP6, AQP1, AGXT, SLC7A7, AQP2, GOT2, LPA, SLC25A25, MCOLN3, APOD, AQP11, APOE, SLC2A2, WNK4, KCNK5, APOH, RAB25, SLC4A1, SLC4A4, APOM, KIF13B, SCN2A, SLC34A1, WNK1, TNNT2, RHCG, RAB17, ATP6V1G3, BIN1, SH3GL2, ABCA8, RBP5, FRAS1, GC, FXYD2, RBP4, FXYD4, OSTBETA, ADHFE1, SFXN2, ATP6V1B1, SFXN5, KCNJ1, FOLR3, FOLR1, ALB, SLC30A2…	1.37988	0.0433436	0.000763692	0.0305385
GOTERM_BP_ALL	GO:0034637	cellular carbohydrate biosynthetic process	13	1.84659	1.828e-05	RBP4, GPD1, SORD, ALDOB, FBP1, PCK2, PPARGC1A, PCK1, G6PC, GOT1, SLC25A10, GPT, PC	4.64954	0.0458413	0.000795027	0.0323399
GOTERM_BP_ALL	GO:0051234	establishment of localization	148	21.0227	1.88804e-05	ATP1B1, SLC36A2, SLC22A12, SLC9A2, SLC7A8, SLC7A9, SLC22A11, SELENBP1, AQP6, AQP1, AGXT, SLC7A7, AQP2, GOT2, LPA, SLC25A25, MCOLN3, APOD, ANK3, AQP11, APOE, SLC2A2, WNK4, KCNK5, APOH, RAB25, SLC4A1, SLC4A4, APOM, KIF13B, SCN2A, SLC34A1, WNK1, TNNT2, RHCG, RAB17, ATP6V1G3, BIN1, SH3GL2, ABCA8, RBP5, FRAS1, GC, FXYD2, RBP4, FXYD4, OSTBETA, ADHFE1, SFXN2, ATP6V1B1, SFXN5, KCNJ1, FOLR3, FOLR1, ALB, S…	1.37515	0.0473107	0.000807447	0.0334019
GOTERM_BP_ALL	GO:0006071	glycerol metabolic process	8	1.13636	2.37754e-05	GPD1L, GPD1, GOT1, DAK, GK, ANGPTL3, GDPD3, PCK1	8.58376	0.0592071	0.00100003	0.0420601
GOTERM_BP_ALL	GO:0019751	polyol metabolic process	10	1.42045	2.41933e-05	GPD1L, GPD1, GOT1, SORD, DAK, MIOX, GK, ANGPTL3, GDPD3, PCK1	6.16958	0.0602157	0.00100119	0.0427992
GOTERM_BP_ALL	GO:0046942	carboxylic acid transport	19	2.69886	2.7089e-05	SLC36A2, SLC16A10, SLC3A2, SLC7A8, SLC7A9, SLC7A13, AGXT, SLC7A7, GOT2, SLC26A6, SLC16A5, SLC23A1, FOLR3, SLC26A7, FOLR1, SLC25A10, SLC22A6, SLC13A3, PDZK1	3.18972	0.0671758	0.00110318	0.0479208
GOTERM_BP_ALL	GO:0051179	localization	162	23.0114	3.31479e-05	ATP1B1, SLC36A2, SLC22A12, SLC9A2, SLC7A8, SLC7A9, SLC22A11, SELENBP1, AQP6, AQP1, AGXT, SLC7A7, AQP2, GOT2, LPA, SLC25A25, MCOLN3, APOD, ANK3, AQP11, APOE, SLC2A2, WNK4, KCNK5, APOH, RAB25, SLC4A1, SLC4A4, APOM, KIF13B, PLXNB1, SCN2A, EMX2, SLC34A1, WNK1, TNNT2, RHCG, RAB17, ATP6V1G3, BIN1, SH3GL2, ABCA8, RBP5, FRAS1, GC, PALM, FXYD2, RBP4, FXYD4, OSTBETA, ADHFE1, SFXN2, ATP6V1B1, SFXN5, KCNJ1, …	1.33575	0.0815723	0.00132868	0.058636
GOTERM_BP_ALL	GO:0046483	heterocycle metabolic process	31	4.40341	3.8348e-05	ATP1B1, ALAD, ALDH1L1, DPYS, PAH, ATP6V1B1, PIPOX, AFMID, UGT1A7, GPHN, UGT1A9, FOLR1, ALDH4A1, ALDH6A1, SHMT1, FECH, PDXK, AK3, QDPR, FTCD, ATP1A1, MOXD1, UGT1A10, AMDHD1, NME5, ATP6V1C2, G6PC, ATP6V0E2, PRODH2, ATP5A1, ATP6V0A4, PSAT1, ABCC6	2.2905	0.093751	0.00151333	0.0678316
GOTERM_BP_ALL	GO:0010817	regulation of hormone levels	19	2.69886	3.89513e-05	ALDH8A1, KLK6, SHBG, RBP4, FAM3B, CRHBP, RDH12, UGT1A7, AFP, UGT1A10, ALDH1A2, UGT1A9, CYP26B1, UGT2B11, ACE2, HSD11B2, DIO1, LRP2, PCSK1N, CRYM, HSD17B8	3.10522	0.0951535	0.00151385	0.0688984
GOTERM_BP_ALL	GO:0009069	serine family amino acid metabolic process	8	1.13636	5.73887e-05	SHMT1, AMT, PHGDH, DMGDH, PSAT1, AGXT, LOC730107, GLDC	7.59333	0.136983	0.0021964	0.101495
GOTERM_BP_ALL	GO:0010038	response to metal ion	17	2.41477	6.41125e-05	D2HGDH, CASR, GATM, ALDOB, SLC34A1, GGH, CAPN3, MT1X, TNNT2, KHK, SDC1, ABAT, PEBP1, NEDD4L, CA2, IGFBP2, MT1H	3.25218	0.151752	0.0024174	0.113381
GOTERM_BP_ALL	GO:0055067	monovalent inorganic cation homeostasis	10	1.42045	6.54622e-05	C7, ATP6V0E2, RHCG, AQP11, SLC9A2, SLC26A9, NR3C2, NEDD4L, ATP6V1B1, ATP6V0A4	5.48407	0.154686	0.0024325	0.115766
GOTERM_BP_ALL	GO:0009062	fatty acid catabolic process	9	1.27841	7.57003e-05	ACOX2, HACL1, CEL, ACADM, FAAH, EHHADH, HAO2, ECHS1, ACAA1	6.16958	0.176614	0.00277229	0.13386
GOTERM_BP_ALL	GO:0010035	response to inorganic substance	22	3.125	8.79365e-05	PRKCA, CASR, D2HGDH, GATM, ALDOB, SLC34A1, GGH, CAPN3, MT1X, TNNT2, KHK, SDC1, APOE, GPX3, PDGFRA, ABAT, PEBP1, NEDD4L, CA2, IGFBP2, MT1H, HDAC6	2.64841	0.202077	0.00317443	0.155481
GOTERM_BP_ALL	GO:0042445	hormone metabolic process	15	2.13068	9.17132e-05	ALDH8A1, KLK6, RBP4, CRHBP, RDH12, UGT1A7, AFP, ALDH1A2, UGT1A10, UGT1A9, CYP26B1, UGT2B11, HSD11B2, DIO1, PCSK1N, CRYM, HSD17B8	3.49222	0.209776	0.00326464	0.162154
GOTERM_BP_ALL	GO:0009065	glutamine family amino acid catabolic process	7	0.994318	0.000101761	GOT2, GOT1, GLS, PRODH2, ALDH4A1, GAD1, DDAH1	8.63741	0.229899	0.00357214	0.179904
GOTERM_BP_ALL	GO:0048545	response to steroid hormone stimulus	21	2.98295	0.000102169	PRKCA, ALPL, ERBB2, ALDOB, AQP1, AGXT, PRSS8, UGT1A7, ALDH1A2, UGT1A10, SDC1, GSTM3, UGT1A9, GOT1, CYP27B1, GATA3, PDGFRA, ALDH2, PEBP1, CA4, HSD11B2, CA2, IGFBP2	2.69919	0.230706	0.00353808	0.180625
GOTERM_BP_ALL	GO:0006812	cation transport	42	5.96591	0.000141275	KCNJ16, SLC5A2, KCNJ15, FXYD2, SLC36A2, ATP1B1, SLC9A2, SFXN2, ATP6V1B1, AQP1, SFXN5, KCNJ1, SLC23A1, CYP27B1, KCNK5, SLC30A2, SLC39A5, SCNN1G, NEDD4L, SLC4A4, SCNN1B, SCNN1A, SLC22A2, SLC12A1, SLC12A3, SCN2A, SLC34A1, SLC3A2, ATP1A1, ATP6V1C2, ATP6V0E2, RHCG, SLC17A1, SLC13A1, SLC13A3, ATP6V1G3, ATP5A1, ATP6V0A4, SLC5A10, PDZK1, SLC5A11, SLC5A12	1.8743	0.30419	0.00482404	0.249679
GOTERM_BP_ALL	GO:0044248	cellular catabolic process	66	9.375	0.000181874	ACOX2, ALDH1L1, AMT, EHHADH, UCHL1, KLHL3, DNASE1L3, PDHB, GLDC, AFMID, AUH, GOT2, GOT1, APOE, GPX3, ACAD8, FBXO21, DDAH1, HPD, ALDH6A1, ACADM, ALDH5A1, AIFM1, SUCLG2, ACO1, SUCLG1, MOXD1, LOC730107, ASB9, UGT1A10, HAO2, ABAT, PCYOX1, C6ORF108, ACAA1, HACL1, USP2, DPYS, ECHS1, UPP2, PAH, UGT1A7, UGT1A9, CYP27B1, AKR1A1, CYP26B1, ALDH4A1, DMGDH, NEDD4L, ANGPTL3, GAD1, SHMT1, MAOA, EPHX2, HGD, PLG,…	1.59059	0.373066	0.00612477	0.321322
GOTERM_BP_ALL	GO:0006091	generation of precursor metabolites and energy	28	3.97727	0.000182242	LDHB, UQCRC1, ALDOB, OGDHL, ATP6V1B1, GCGR, PDHB, GOT1, PPP1R1A, NDUFS8, DHTKD1, ETFB, FECH, KL, SUCLG2, ACO1, ALDH5A1, SUCLG1, PPARGC1A, PCK1, ATP6V1C2, G6PC, ATP6V0E2, PKLR, ATPIF1, ATP5A1, ATP6V0A4, ACAA1	2.20765	0.373657	0.00605765	0.32197
GOTERM_BP_ALL	GO:0048878	chemical homeostasis	39	5.53977	0.000237854	CLDN16, PRKCZ, RBP4, C7, CASR, ERBB2, PTH1R, SLC9A2, NR3C2, SLC7A8, ATP6V1B1, CYP27B1, GOT1, AQP11, APOE, RGN, SLC4A1, NEDD4L, ANGPTL3, APOM, MT1H, KLK6, KNG1, PRKCA, PTGER3, ACO1, MLXIPL, SLC34A1, EPHX2, MAL, PPARGC1A, MTTP, PCK1, G6PC, ATP6V0E2, RHCG, SLC26A9, PLLP, ATP6V0A4	1.87979	0.456998	0.00779819	0.420026
GOTERM_BP_ALL	GO:0030195	negative regulation of blood coagulation	7	0.994318	0.000238937	F11, KNG1, APOE, APOH, TSPAN8, PLG, PROC	7.51079	0.458507	0.00773481	0.421936
GOTERM_BP_ALL	GO:0042558	pteridine and derivative metabolic process	7	0.994318	0.000238937	SHMT1, GPHN, ALDH1L1, FOLR1, QDPR, PAH, PIPOX	7.51079	0.458507	0.00773481	0.421936
GOTERM_BP_ALL	GO:0046174	polyol catabolic process	4	0.568182	0.000255464	GPD1L, GPD1, SORD, MIOX	24.6783	0.481004	0.00816473	0.451058
GOTERM_BP_ALL	GO:0032781	positive regulation of ATPase activity	5	0.710227	0.000283746	TNNT2, CASR, MYL3, ALDOB, RGN	13.7102	0.517357	0.00895324	0.500875
GOTERM_BP_ALL	GO:0051180	vitamin transport	7	0.994318	0.000307783	GC, RBP4, SLC23A1, CUBN, FOLR3, FOLR1, PDZK1	7.19784	0.546246	0.0095903	0.543197
GOTERM_BP_ALL	GO:0019748	secondary metabolic process	12	1.70455	0.000320375	ALDH8A1, RDH12, GPD1, ALDH1A2, LDHB, RBP4, ALDOB, CYP26B1, QPRT, HIBADH, DCXR, AFMID	3.74861	0.560683	0.00986111	0.565361
GOTERM_BP_ALL	GO:0009081	branched chain family amino acid metabolic process	6	0.852273	0.000320597	ALDH6A1, DAO, ACAD8, HIBCH, HIBADH, AUH	9.25437	0.560934	0.00975101	0.565752
GOTERM_BP_ALL	GO:0006536	glutamate metabolic process	6	0.852273	0.000320597	GOT2, AMDHD1, GOT1, ALDH5A1, PRODH2, GAD1	9.25437	0.560934	0.00975101	0.565752
GOTERM_BP_ALL	GO:0031667	response to nutrient levels	20	2.84091	0.000407222	ALPL, MUC1, RBP4, SUOX, CUBN, GATM, ALDOB, PPARGC1A, GCGR, UGT1A7, UGT1A10, ALDH1A2, UGT1A9, G6PC, CYP27B1, HMGCS2, ALB, HSD11B2, LRP2, IGFBP2, APOM, HDAC6	2.50541	0.648502	0.0122253	0.718098
GOTERM_BP_ALL	GO:0009725	response to hormone stimulus	30	4.26136	0.000468527	ALPL, RBP4, ERBB2, ALDOB, AQP1, AGXT, GCGR, UGT1A7, PRSS8, ALDH1A2, UGT1A9, GSTM3, CYP27B1, GOT1, GATA3, PRKCA, GATM, GGH, FBP1, PCK1, KHK, UGT1A10, SDC1, HMGCS2, PDGFRA, ALDH2, PEBP1, CA4, TGFBR3, HSD11B2, CA2, IGFBP2	2.0173	0.699705	0.0138909	0.825782
GOTERM_BP_ALL	GO:0050819	negative regulation of coagulation	7	0.994318	0.000491419	F11, KNG1, APOE, APOH, TSPAN8, PLG, PROC	6.64416	0.716851	0.0143986	0.865964
GOTERM_BP_ALL	GO:0042493	response to drug	21	2.98295	0.000492368	NAT8, NAT8B, EMX1, SLC22A12, ERBB2, EMX2, GGH, ABCB1, ATP1A1, CAPN3, SLC47A2, UGT1A7, PRSS8, UGT1A10, UGT1A9, HMGCS2, ABAT, PEBP1, CA4, HSD11B2, LRP2, IGFBP2, PDZK1, ABCC6	2.39928	0.71754	0.0142634	0.867629
GOTERM_BP_ALL	GO:0030193	regulation of blood coagulation	8	1.13636	0.000512547	F11, KNG1, APOE, APOH, TSPAN8, HRG, PLG, PROC	5.48407	0.731806	0.0146782	0.903036
GOTERM_BP_ALL	GO:0009719	response to endogenous stimulus	32	4.54545	0.000526672	ALPL, RBP4, ERBB2, ALDOB, AQP1, AGXT, AK3L1, GCGR, UGT1A7, PRSS8, ALDH1A2, UGT1A9, GSTM3, CYP27B1, GOT1, GATA3, PRKCA, GATM, GGH, FBP1, PCK1, KHK, UGT1A10, SDC1, HMGCS2, PDGFRA, ALDH2, PEBP1, CA4, TGFBR3, HSD11B2, CA2, IGFBP2, HDAC6	1.94989	0.741361	0.0149135	0.927812
GOTERM_BP_ALL	GO:0034754	cellular hormone metabolic process	10	1.42045	0.00056122	ALDH8A1, RDH12, UGT1A7, AFP, ALDH1A2, UGT1A10, RBP4, UGT1A9, CYP26B1, UGT2B11, HSD11B2, HSD17B8	4.18277	0.763322	0.0157111	0.98839
GOTERM_BP_ALL	GO:0009991	response to extracellular stimulus	21	2.98295	0.000631481	ALPL, MUC1, RBP4, SUOX, CUBN, GATM, ALDOB, PPARGC1A, GCGR, AQP2, UGT1A7, UGT1A10, ALDH1A2, UGT1A9, G6PC, CYP27B1, HMGCS2, ALB, HSD11B2, LRP2, IGFBP2, APOM, HDAC6	2.35566	0.802403	0.0174709	1.11148
GOTERM_BP_ALL	GO:0009071	serine family amino acid catabolic process	5	0.710227	0.00069648	SHMT1, AMT, DMGDH, LOC730107, GLDC	11.2174	0.832787	0.0190473	1.22522
GOTERM_BP_ALL	GO:0006821	chloride transport	10	1.42045	0.000720995	SLC26A6, SLC12A1, SLC12A3, SLC26A7, WNK4, CLIC5, SLC26A9, CLCNKA, CLCNKB, PCYOX1	4.04563	0.842992	0.0195037	1.26809
GOTERM_BP_ALL	GO:0009110	vitamin biosynthetic process	7	0.994318	0.000750687	ALDH8A1, ALDH1A2, PDXK, CYP27B1, AKR1A1, QPRT, PSAT1	6.16958	0.854523	0.0200875	1.31998
GOTERM_BP_ALL	GO:0034440	lipid oxidation	8	1.13636	0.000850298	ACOX2, HACL1, ACADM, EHHADH, HAO2, ECHS1, PPARGC1A, ACAA1	5.06222	0.887369	0.0224895	1.49389
GOTERM_BP_ALL	GO:0019395	fatty acid oxidation	8	1.13636	0.000850298	ACOX2, HACL1, ACADM, EHHADH, HAO2, ECHS1, PPARGC1A, ACAA1	5.06222	0.887369	0.0224895	1.49389
GOTERM_BP_ALL	GO:0044242	cellular lipid catabolic process	11	1.5625	0.000934466	ACOX2, HACL1, CEL, ACADM, FAAH, EHHADH, HAO2, PLA2G4F, ECHS1, ANGPTL3, ACAA1	3.57186	0.909273	0.0244376	1.64062
GOTERM_BP_ALL	GO:0019439	aromatic compound catabolic process	6	0.852273	0.000994924	ALDH1L1, EPHX2, HGD, PAH, AFMID, HPD	7.4035	0.922327	0.0257369	1.74588
GOTERM_BP_ALL	GO:0006767	water-soluble vitamin metabolic process	8	1.13636	0.000995277	SHMT1, PDXK, ACADM, AKR1A1, FOLR1, QPRT, PSAT1, BBOX1	4.93566	0.922397	0.0254892	1.7465
GOTERM_BP_ALL	GO:0046700	heterocycle catabolic process	11	1.5625	0.00103591	ALDH6A1, ALDH1L1, DPYS, MOXD1, AFMID, UGT1A7, UGT1A10, AMDHD1, UGT1A9, ALDH4A1, PRODH2, ATP5A1, ABCC6	3.52547	0.930091	0.0262548	1.81719
GOTERM_BP_ALL	GO:0050818	regulation of coagulation	8	1.13636	0.00115901	F11, KNG1, APOE, APOH, TSPAN8, HRG, PLG, PROC	4.81528	0.949049	0.0290441	2.03104
GOTERM_BP_ALL	GO:0016051	carbohydrate biosynthetic process	13	1.84659	0.001276	RBP4, GPD1, SORD, ALDOB, FBP1, PCK2, PPARGC1A, PCK1, G6PC, GOT1, SLC25A10, GPT, PC	2.9983	0.962281	0.0316225	2.23389
GOTERM_BP_ALL	GO:0046394	carboxylic acid biosynthetic process	16	2.27273	0.00155087	SHMT1, BHMT2, ASS1, PAH, AGXT, ACSM3, GOT2, GOT1, AKR1A1, PTGDS, BHMT, PHGDH, PRODH2, ALDH4A1, SCD5, PSAT1	2.54744	0.981392	0.0379427	2.70888
GOTERM_BP_ALL	GO:0016053	organic acid biosynthetic process	16	2.27273	0.00155087	SHMT1, BHMT2, ASS1, PAH, AGXT, ACSM3, GOT2, GOT1, AKR1A1, PTGDS, BHMT, PHGDH, PRODH2, ALDH4A1, SCD5, PSAT1	2.54744	0.981392	0.0379427	2.70888
GOTERM_BP_ALL	GO:0042133	neurotransmitter metabolic process	6	0.852273	0.00158048	ALDH5A1, MAOA, ABAT, PAH, GAD1, GCHFR	6.73045	0.982756	0.0382892	2.75993
GOTERM_BP_ALL	GO:0050878	regulation of body fluid levels	15	2.13068	0.00172296	PLAT, F11, KNG1, PTGER3, MST1, PLG, PROC, AQP2, CEL, LPA, FBLN5, PROZ, APOH, HSD11B2, SLC22A2	2.62535	0.988045	0.0412822	3.00516
GOTERM_BP_ALL	GO:0043603	cellular amide metabolic process	9	1.27841	0.00174739	GPD1, LDHB, ASS1, ARG2, ALDOB, QPRT, HIBADH, DCXR, AFMID	3.96616	0.988773	0.0414692	3.04716
GOTERM_BP_ALL	GO:0016042	lipid catabolic process	17	2.41477	0.00176509	ACOX2, ENPP6, HACL1, PLCXD3, ACADM, EHHADH, ECHS1, AZGP1, CEL, CYP27B1, APOE, FAAH, PLCH2, HAO2, PLA2G4F, ANGPTL3, ACAA1	2.42504	0.989273	0.0414974	3.07757
GOTERM_BP_ALL	GO:0019320	hexose catabolic process	10	1.42045	0.00177037	LDHB, PFKFB2, FUT6, PKLR, ALDOB, OGDHL, FUT3, DHTKD1, HIBADH, PDHB	3.57657	0.989418	0.0412418	3.08664
GOTERM_BP_ALL	GO:0006775	fat-soluble vitamin metabolic process	7	0.994318	0.00185917	GC, ALDH8A1, RDH12, ALDH1A2, RBP4, CYP27B1, CYP26B1	5.2348	0.991578	0.0428786	3.23908
GOTERM_BP_ALL	GO:0042060	wound healing	18	2.55682	0.00194751	PLAT, KLK6, F11, KNG1, GATM, ERBB2, MST1, PLG, PROC, SDC1, LPA, FBLN5, PROZ, PDGFRA, APOH, SCNN1G, SCNN1B, MYH10	2.32571	0.99329	0.0444729	3.39049
GOTERM_BP_ALL	GO:0015701	bicarbonate transport	4	0.568182	0.00203971	SLC26A6, PTGER3, SLC26A7, SLC26A9	14.1019	0.994707	0.0461213	3.54829
GOTERM_BP_ALL	GO:0006546	glycine catabolic process	4	0.568182	0.00203971	AMT, DMGDH, LOC730107, GLDC	14.1019	0.994707	0.0461213	3.54829
GOTERM_BP_ALL	GO:0046365	monosaccharide catabolic process	10	1.42045	0.00216639	LDHB, PFKFB2, FUT6, PKLR, ALDOB, OGDHL, FUT3, DHTKD1, HIBADH, PDHB	3.47582	0.996179	0.0484916	3.7647
GOTERM_BP_ALL	GO:0006885	regulation of pH	7	0.994318	0.00218165	ATP6V0E2, RHCG, AQP11, SLC9A2, SLC26A9, ATP6V1B1, ATP6V0A4	5.08083	0.996326	0.0484035	3.79073
GOTERM_BP_ALL	GO:0031960	response to corticosteroid stimulus	11	1.5625	0.00221575	ALPL, PRKCA, ALDOB, AGXT, UGT1A7, PRSS8, UGT1A10, UGT1A9, SDC1, GOT1, PEBP1, HSD11B2, IGFBP2	3.19367	0.996634	0.0487218	3.8489

## Sheet: Upregulated GO terms
Category	GO Term	GO Name	Count	%	PValue	Genes	Fold Enrichment	Bonferroni	Benjamini	FDR
GOTERM_BP_ALL	GO:0002376	immune system process	128	22.4168	1.2056e-40	AQP9, MMP9, S100A9, EDN1, JAG2, TLR3, APOBEC3G, LOC100133583, C1QC, TLR7, TAPBP, CXCL10, CD48, IGLL1, CFD, PAG1, HLA-H, GBP5, LOC653879, CD3D, LOC652694, HLA-A, EOMES, LOC652493, CCL4L2, HLA-C, HLA-B, HLA-E, HLA-G, HLA-DQA1, HLA-F, C1QA, C1QB, CD34, LILRB3, VEGFA, HLA-DPA1, GBP4, GBP2, GBP1, HLA-DRA, LST1, ENPP2, HLA-DRB3, ENPP3, CD70, ITGB2, IL32, OAS2, CCL5, ITGB1, CD74, ADA, TIMP1, DOCK2, TUBB…	3.72524	3.4022e-37	3.4022e-37	2.1561e-37
GOTERM_BP_ALL	GO:0006955	immune response	99	17.338	6.86863e-35	AQP9, TLR3, LOC100133583, APOBEC3G, C1QC, TLR7, CXCL10, TAPBP, IGLL1, CFD, PAG1, HLA-H, LOC653879, GBP5, LOC652694, HLA-A, EOMES, LOC652493, CCL4L2, HLA-C, HLA-B, HLA-E, HLA-G, HLA-DQA1, HLA-F, C1QA, C1QB, LILRB3, VEGFA, HLA-DPA1, GBP4, GBP2, GBP1, HLA-DRA, LST1, ENPP2, HLA-DRB3, ENPP3, IL32, CD70, OAS2, CCL5, ADA, CD74, TUBB, LOC100133511, HLA-DRB4, FCER1G, HLA-DPB1, HLA-DOA, ARHGDIB, IGJ, PSMB8…	4.16736	1.93833e-31	9.69163e-32	1.22839e-31
GOTERM_BP_ALL	GO:0050896	response to stimulus	240	42.0315	1.52964e-32	ADCY3, LDHA, ADORA3, AQP9, AIF1, OSMR, PGF, EDN1, PTGS1, S100A9, PDLIM1, LOC100133583, PTTG1, C1QC, ISG20, CD48, HIST1H2BK, CD44, ISG15, PLOD2, SERPINE1, IGLL1, CFD, GBP5, STC2, LOC652694, EOMES, APOLD1, IFI44, HLA-DQA1, C1QA, C1QB, UHRF1, CD36, LILRB3, CX3CR1, VEGFA, HLA-DPA1, HLA-DRA, TNFRSF6B, ENPP2, ENPP3, ALDOC, HLA-DRB3, CD70, OAS2, SERPINH1, CD74, ADA, RAC2, CKLF, HLA-DRB4, FCER1G, C7ORF68…	1.99054	4.31663e-29	1.43888e-29	2.73561e-29
GOTERM_BP_ALL	GO:0006950	response to stress	147	25.7443	6.04705e-28	F2RL3, ADORA3, AQP9, PGF, AIF1, PTGS1, S100A9, EDN1, JAG2, TLR3, APOBEC3G, PDLIM1, PTTG1, TLR7, C1QC, TAPBP, CXCL10, CD48, DYSF, HIST1H2BK, CD44, PLOD2, SERPINE1, SLC2A1, CSF3R, CYGB, LOX, CFD, EGFR, LOC653879, GNLY, APOLD1, HLA-C, CCL4L2, HLA-B, CSDA, HLA-G, DDIT4, C1QA, C1QB, TNFAIP6, UHRF1, CD36, DARC, LILRB3, HSPB8, CX3CR1, VEGFA, MNDA, COL1A1, HLA-DRA, TNFRSF6B, CAV1, FGR, ALDOC, IL32, ITGB2…	2.53392	1.70648e-24	4.2662e-25	1.08146e-24
GOTERM_BP_ALL	GO:0009605	response to external stimulus	96	16.8126	3.22186e-23	F2RL3, LDHA, ADORA3, AIF1, SLC6A3, S100A9, TLR3, TLR7, C1QC, CXCL10, DYSF, CD44, SERPINE1, LOX, CFD, LOC653879, STC2, CCL4L2, C1QA, C1QB, TNFAIP6, CD36, DARC, CX3CR1, COL1A1, CAV1, ENPP2, ITGB2, CCL5, FGG, DOCK2, LOC100133511, RAC2, CKLF, SCARB1, ENTPD1, NOTCH3, P2RX7, CDKN1A, CORO1A, ITGA5, SFRP2, CXCL16, ECSCR, FABP7, NRP1, ACVRL1, LXN, LY86, CD97, EDNRB, SLC1A3, CXCR4, HMOX1, MYC, KCNMA1, LYN,…	3.05071	9.09209e-20	1.81842e-20	5.762e-20
GOTERM_BP_ALL	GO:0006952	defense response	74	12.9597	3.84832e-21	ADORA3, AIF1, LY86, S100A9, TLR3, BNIP3, APOBEC3G, C1QC, TLR7, CXCL10, TAPBP, CD97, CD48, TMEM173, HIST1H2BK, CD44, CXCR4, HMOX1, HCP5, CSF3R, CFD, LOC653879, LYN, LY96, GNLY, LYZ, CCL4L2, HLA-C, HLA-B, WAS, HLA-G, CD163, C1QA, INHBB, TNFAIP6, C1QB, IL20RB, DARC, LILRB3, CX3CR1, PLA2G7, MNDA, HLA-DRA, FGR, C3, CXCL9, ITGB2, IL32, C1R, C1S, CCL5, ITGB1, TNFRSF4, CD74, TNFRSF1B, TUBB, LOC100133511,…	3.49488	1.086e-17	1.80999e-18	6.88237e-18
GOTERM_BP_ALL	GO:0009611	response to wounding	67	11.7338	2.86144e-20	F2RL3, ACVRL1, NRP1, ADORA3, AIF1, LY86, S100A9, TLR3, TLR7, C1QC, CXCL10, CD97, SLC1A3, DYSF, CD44, CXCR4, HMOX1, SERPINE1, LOX, CFD, LOC653879, LYN, LY96, LYZ, CCL4L2, WAS, CD163, C1QA, C1QB, TNFAIP6, CD36, IL20RB, ADM, DARC, CX3CR1, PLA2G7, VCAN, C3, COL3A1, CXCL9, ITGB2, C1R, C1S, CCL5, TPM1, TNFRSF4, FGG, TNFRSF1B, LOC100133511, CCL20, IL10RB, SCARB1, ENTPD1, CEBPB, LIPA, PLEK, ANXA1, IDO1, …	3.67176	8.07498e-17	1.15357e-17	5.11742e-17
GOTERM_BP_ALL	GO:0006954	inflammatory response	44	7.70578	2.31748e-14	ADORA3, AIF1, C3, LY86, S100A9, CXCL9, TLR3, C1R, ITGB2, C1S, CCL5, TNFRSF4, TLR7, C1QC, CXCL10, CD97, TNFRSF1B, LOC100133511, CD44, CCL20, CXCR4, IL10RB, HMOX1, CFD, CEBPB, LOC653879, LIPA, LYN, LY96, ANXA1, LYZ, CCL4L2, IDO1, CD163, C1QA, C1QB, TNFAIP6, P2RX7, CYBB, IL20RB, NUPR1, DARC, PLA2G7, ALOX5, CD14, F2R	3.93228	6.54807e-11	8.18512e-12	4.15001e-11
GOTERM_BP_ALL	GO:0019882	antigen processing and presentation	23	4.02802	3.83404e-14	HLA-DQB1, CD8A, HLA-DRB3, LOC100133583, HLA-DMB, HLA-DMA, CD74, TAPBP, LOC100133678, HLA-DRB4, FCER1G, HLA-DPB1, HLA-DOA, HLA-H, HLA-A, HLA-C, HLA-B, HLA-E, HLA-G, HLA-DQA1, PSMB8, PSMB9, HLA-F, CD1D, HLA-DPA1, HLA-DRA	8.04869	1.0809e-10	1.20101e-11	6.85008e-11
GOTERM_BP_ALL	GO:0048518	positive regulation of biological process	133	23.2925	5.42663e-14	MEF2C, PGF, OSMR, SLC6A3, MMP9, PTGS1, EDN1, TLR3, C1QC, TLR7, BTK, CXCL10, CD44, PDGFD, CFD, FNDC3B, EGFR, LOC653879, EOMES, CSDA, C1QA, PTHLH, C1QB, CD37, CD36, VEGFA, PRDM1, LAMC1, HLA-DRA, FGD2, CAV2, CAV1, APOC1, CD70, ABCA1, CCL5, ITGB1, CD74, ADA, TIMP1, TUBB, LOC100133511, RAC2, FCER1G, SCARB1, TCF4, RUNX1, RUNX3, ANGPTL4, MAFB, LGALS1, LGALS9, PSMB8, ABCG1, PSMB9, TRAF3IP2, CDKN1A, P2RX7…	1.90016	1.53206e-10	1.53206e-11	9.7089e-11
GOTERM_BP_ALL	GO:0042221	response to chemical stimulus	96	16.8126	2.7756e-13	ADCY3, PXDN, AQP9, OSMR, PGF, SLC6A3, PTGS1, EDN1, S100A9, JAG2, TLR3, BNIP3, PDLIM1, TLR7, CXCL10, CD48, EDNRA, EDNRB, SLC1A3, CD44, PLOD2, CXCR4, HMOX1, SERPINE1, CYGB, LOX, CASP1, MYC, EGFR, KCNMA1, NOL3, LYN, STC2, LY96, APOLD1, CCL4L2, DDIT4, C1QB, CCND1, CA9, ADM, CCND2, CX3CR1, VEGFA, COL1A1, CAV2, CAV1, ENPP2, ALDOC, COL3A1, CXCL9, FPR1, EGLN3, GNG11, ITGB2, FPR3, C1S, CCL5, TPM1, SERPINH…	2.17669	7.83262e-10	7.12057e-11	4.96381e-10
GOTERM_BP_ALL	GO:0042127	regulation of cell proliferation	70	12.2592	4.47183e-13	ACVRL1, NRP1, AIF1, OSMR, PGF, MARCKSL1, EDN1, PTGS1, JAG2, GJA1, CXCL10, EDNRA, EDNRB, KISS1R, HLX, HMOX1, SERPINE1, TGFA, HSF4, CALCRL, MYC, RHOG, EGFR, LYN, VASH1, PTHLH, CCND1, CD86, IL20RB, ADM, TNFSF13B, CCND2, NCK1, VEGFA, LAMC1, PMP22, EMP3, CAV2, CAV1, LST1, EGLN3, RPS15A, ITGB1, TNFRSF4, ADA, CDH5, TIMP1, VCAM1, RAC2, TGM2, INPP5D, GPNMB, QSOX1, RUNX3, HCLS1, ANXA1, IDO1, SPARC, STAT1, …	2.58344	1.26199e-09	1.05166e-10	7.99771e-10
GOTERM_BP_ALL	GO:0002682	regulation of immune system process	45	7.88091	2.07609e-12	LST1, C3, COL3A1, CD247, SPI1, TLR3, APOBEC3G, C1R, C1S, CCL5, IL7R, TNFRSF4, TLR7, C1QC, HLA-DMA, CD74, ADA, VCAM1, LOC100133511, CD44, HMOX1, HLX, CD2, FCER1G, INPP5D, CFD, HLA-DOA, RUNX1, PAG1, LOC653879, LYN, MAFB, IDO1, CD1D, C1QA, C1QB, CORO1A, CD37, CDKN1A, P2RX7, CD86, TNFSF13B, IL20RB, ETS1, NCK1, VEGFA, HLA-DRA	3.3949	5.8588e-09	4.50677e-10	3.71294e-09
GOTERM_BP_ALL	GO:0048519	negative regulation of biological process	118	20.6655	3.67099e-12	MEF2C, AIF1, SLC6A3, PTGS1, EDN1, TLR3, APOBEC3G, C1QC, SERPINE1, TGFBI, PAG1, EGFR, STMN3, ACTN1, TMSB10, CSDA, VASH1, DDIT4, PTHLH, VEGFA, TNFAIP8, PRDM1, COL1A1, PMP22, TNFAIP3, EMP3, TNFRSF6B, CAV2, CAV1, LST1, APOC1, ABCA1, FXYD5, CCL5, ITGB1, ADA, CD74, TIMP1, TCF4, RUNX1, RUNX3, SRGN, ANGPTL4, ARHGDIB, MAFB, PSMB8, ABCG1, PSMB9, NOTCH3, CDKN1A, P2RX7, CORO1A, RGS1, ETS1, NOTCH4, RGS5, FABP…	1.89147	1.03594e-08	7.39959e-10	6.56516e-09
GOTERM_BP_ALL	GO:0048513	organ development	112	19.6147	3.17487e-11	MEF2C, PGF, MMP9, SLC6A3, EDN1, PDLIM3, CSPG4, JAG2, BTK, CXCL10, CD44, SERPINE1, LOX, FABP5L2, EGFR, CD3D, EOMES, APOLD1, CSDA, PTHLH, C1QB, VEGFA, COL1A2, VAMP5, PRDM1, COL1A1, LAMC1, CAV2, CAV1, ALDOC, TAGLN2, ITGB1, ADA, CD74, TIMP1, DOCK2, ITGAX, AHNAK2, RUNX1, RUNX3, SRGN, ANGPTL4, MAFB, NOTCH3, P2RX7, LAMA4, CDKN1A, ADAP2, NOTCH4, ECSCR, FABP7, FABP5, GYPC, ACVRL1, HTATIP2, NRP1, CD8A, GJA…	1.87173	8.95949e-08	5.97299e-09	5.67796e-08
GOTERM_BP_ALL	GO:0001775	cell activation	36	6.30473	6.83286e-11	CD8A, ELF4, COL3A1, EDN1, JAG2, TLR3, IL7R, TNFRSF4, ITGB1, HLA-DMA, TLR7, CD74, ADA, CD48, VCAM1, DOCK2, FGG, CD93, CXCR4, CD2, ENTPD1, EGFR, CD3D, LYN, PLEK, APOLD1, EOMES, WAS, CD1D, VWF, P2RX7, CD86, NCK1, IRF1, LCP1, F2R	3.64331	1.92823e-07	1.20515e-08	1.22199e-07
GOTERM_BP_ALL	GO:0048583	regulation of response to stimulus	47	8.23117	9.73975e-11	OSMR, SLC6A3, EDN1, TLR3, APOBEC3G, C1QC, HLA-DMA, TLR7, EDNRA, HLX, HMOX1, SERPINE1, CALCRL, CFD, LOC653879, LYN, ANXA2P1, C1QA, C1QB, CD86, CD37, TNFSF13B, IL20RB, VEGFA, HLA-DRA, TNFRSF6B, CAV1, C3, COL3A1, CD247, C1R, C1S, IL7R, CCL5, TNFRSF4, ADA, TNFRSF1B, LOC100133511, TGM2, FCER1G, INPP5D, PLEK, BIRC7, IDO1, ANXA2, CD1D, CDH13, P2RX7, FABP7, F2R	2.93576	2.74856e-07	1.6168e-08	1.74186e-07
GOTERM_BP_ALL	GO:0002684	positive regulation of immune system process	32	5.6042	1.64477e-10	C3, CD247, TLR3, C1R, C1S, IL7R, TNFRSF4, C1QC, HLA-DMA, TLR7, ADA, CD74, VCAM1, LOC100133511, HLX, CD2, FCER1G, INPP5D, CFD, LOC653879, LYN, IDO1, CD1D, C1QA, C1QB, CORO1A, CD37, CDKN1A, P2RX7, CD86, TNFSF13B, NCK1, VEGFA, HLA-DRA	3.90525	4.64155e-07	2.57864e-08	2.94152e-07
GOTERM_BP_ALL	GO:0001568	blood vessel development	32	5.6042	3.43338e-10	CAV1, HTATIP2, ACVRL1, NRP1, PGF, EDN1, COL3A1, CSPG4, GJA4, CDH5, EDNRA, TYMP, HEY1, CD44, CXCR4, HMOX1, TGM2, TGFA, LOX, ANGPT2, ANGPTL4, APOLD1, COL15A1, ANXA2P1, COL5A1, ANXA2, CDH13, LAMA4, VEGFA, NOTCH4, ECSCR, COL1A2, COL1A1	3.79367	9.68898e-07	5.09947e-08	6.14027e-07
GOTERM_BP_ALL	GO:0048523	negative regulation of cellular process	105	18.3888	4.84825e-10	MEF2C, AIF1, PTGS1, EDN1, TLR3, C1QC, TGFBI, PAG1, EGFR, STMN3, ACTN1, TMSB10, CSDA, VASH1, DDIT4, PTHLH, TNFAIP8, VEGFA, PRDM1, COL1A1, PMP22, TNFAIP3, EMP3, TNFRSF6B, CAV2, CAV1, LST1, APOC1, ABCA1, FXYD5, ITGB1, ADA, CD74, TIMP1, TCF4, RUNX1, RUNX3, SRGN, ARHGDIB, ANGPTL4, MAFB, PSMB8, ABCG1, PSMB9, NOTCH3, P2RX7, CORO1A, CDKN1A, RGS1, ETS1, NOTCH4, RGS5, FABP7, FABP6, ACVRL1, HTATIP2, NRP1, S…	1.8372	1.36818e-06	6.51513e-08	8.67065e-07
GOTERM_BP_ALL	GO:0070482	response to oxygen levels	24	4.20315	4.62582e-10	KCNMA1, CAV1, NOL3, PGF, ALDOC, EDN1, EGLN3, APOLD1, JAG2, BNIP3, PDLIM1, ADA, SOD2, DDIT4, EDNRA, CDKN1A, CA9, ADM, CXCR4, PLOD2, HMOX1, VEGFA, CASP1, ANGPTL4	4.94388	1.3054e-06	6.52703e-08	8.27284e-07
GOTERM_BP_ALL	GO:0001944	vasculature development	32	5.6042	6.30842e-10	CAV1, HTATIP2, ACVRL1, NRP1, PGF, EDN1, COL3A1, CSPG4, GJA4, CDH5, EDNRA, TYMP, HEY1, CD44, CXCR4, HMOX1, TGM2, TGFA, LOX, ANGPT2, ANGPTL4, APOLD1, COL15A1, ANXA2P1, COL5A1, ANXA2, CDH13, LAMA4, VEGFA, NOTCH4, ECSCR, COL1A2, COL1A1	3.70298	1.78023e-06	8.09198e-08	1.1282e-06
GOTERM_BP_ALL	GO:0048002	antigen processing and presentation of peptide antigen	12	2.10158	8.90487e-10	HLA-H, HLA-A, HLA-C, HLA-B, HLA-E, HLA-DMA, HLA-G, CD74, HLA-F, TAPBP, FCER1G, HLA-DOA, HLA-DRA	12.448	2.51295e-06	1.09259e-07	1.59255e-06
GOTERM_BP_ALL	GO:0048731	system development	133	23.2925	9.8106e-10	MEF2C, PGF, SLC6A3, MMP9, EDN1, PDLIM3, CSPG4, JAG2, BTK, CXCL10, CD44, SERPINE1, RAPGEF5, LOX, FABP5L2, EGFR, STMN3, CD3D, EOMES, APOLD1, CSDA, PTHLH, C1QB, DOC2A, HES4, VEGFA, COL1A2, VAMP5, PRDM1, COL1A1, LAMC1, PMP22, CAV2, CAV1, LST1, ALDOC, TAGLN2, ITGB1, ADA, CD74, TIMP1, SEMA5B, DOCK2, TUBB, ITGAX, AHNAK2, RUNX1, RUNX3, SRGN, GAL3ST1, ANGPTL4, MAFB, NOTCH3, CDKN1A, P2RX7, LAMA4, ADAP2, ST…	1.65795	2.76855e-06	1.10742e-07	1.75453e-06
GOTERM_BP_ALL	GO:0001666	response to hypoxia	23	4.02802	9.77568e-10	KCNMA1, CAV1, NOL3, PGF, ALDOC, EDN1, EGLN3, APOLD1, JAG2, BNIP3, PDLIM1, ADA, SOD2, DDIT4, EDNRA, CA9, ADM, CXCR4, PLOD2, HMOX1, VEGFA, CASP1, ANGPTL4	4.98538	2.75869e-06	1.14946e-07	1.74829e-06
GOTERM_BP_ALL	GO:0051239	regulation of multicellular organismal process	70	12.2592	1.18015e-09	NRP1, CYP2J2, ADORA3, HTATIP2, SLC6A3, PTGS1, EDN1, SPI1, TLR3, C1QC, HLA-DMA, TLR7, EDNRB, KISS1R, SLC1A3, HLX, HMOX1, SERPINE1, GUCY1A3, CALCRL, CASP1, ANGPT2, EGFR, KCNMA1, LYN, APOLD1, ANXA2P1, VASH1, PTHLH, INHBB, CD86, CCND1, IL20RB, ADM, CCND2, VEGFA, IRX3, CAV1, APOC1, IL7R, CCL5, TPM1, TNFRSF4, ADA, CD74, PYCARD, CD2, FCER1G, INPP5D, HLA-DOA, RUNX1, SRGN, ANGPTL4, COL4A2, CEBPB, PLEK, MA…	2.16987	3.33039e-06	1.28092e-07	2.1106e-06
GOTERM_BP_ALL	GO:0048522	positive regulation of cellular process	111	19.4396	2.54698e-09	MEF2C, PGF, OSMR, MMP9, EDN1, TLR3, TLR7, BTK, CXCL10, CD44, PDGFD, FNDC3B, EGFR, LOC653879, EOMES, PTHLH, CD36, VEGFA, LAMC1, FGD2, CAV2, CAV1, APOC1, CD70, ABCA1, CCL5, ITGB1, ADA, CD74, TIMP1, TUBB, LOC100133511, RAC2, SCARB1, TCF4, RUNX1, RUNX3, MAFB, LGALS1, PSMB8, LGALS9, PSMB9, TRAF3IP2, CDKN1A, P2RX7, CORO1A, ETS1, CXCL16, NOTCH4, ACVRL1, HTATIP2, NRP1, CD8A, ELF4, MARCKSL1, SPI1, BNIP3, …	1.74555	7.18756e-06	2.66207e-07	4.55504e-06
GOTERM_BP_ALL	GO:0050776	regulation of immune response	29	5.07881	4.0361e-09	C3, COL3A1, CD247, TLR3, C1R, APOBEC3G, C1S, IL7R, TNFRSF4, C1QC, HLA-DMA, TLR7, ADA, LOC100133511, HMOX1, HLX, FCER1G, INPP5D, CFD, LOC653879, LYN, IDO1, CD1D, C1QA, C1QB, P2RX7, CD86, CD37, TNFSF13B, IL20RB, HLA-DRA	3.72705	1.13898e-05	4.06782e-07	7.21819e-06
GOTERM_BP_ALL	GO:0002504	antigen processing and presentation of peptide or polysaccharide antigen via MHC class II	12	2.10158	6.86671e-09	HLA-DQB1, HLA-DRB3, LOC100133583, HLA-DMB, HLA-DMA, HLA-DQA1, CD74, LOC100133678, HLA-DRB4, FCER1G, HLA-DPA1, HLA-DPB1, HLA-DOA, HLA-DRA	10.5619	1.93777e-05	6.68202e-07	1.22805e-05
GOTERM_BP_ALL	GO:0042110	T cell activation	21	3.67776	1.03597e-08	CD3D, CD8A, ELF4, EOMES, JAG2, IL7R, TNFRSF4, HLA-DMA, WAS, ADA, CD74, CD1D, CD48, DOCK2, CD86, P2RX7, CXCR4, NCK1, CD2, IRF1, LCP1	4.84088	2.92348e-05	9.74506e-07	1.85274e-05
GOTERM_BP_ALL	GO:0048856	anatomical structure development	137	23.993	1.4147e-08	MEF2C, MPZL2, PGF, SLC6A3, MMP9, EDN1, PDLIM3, JAG2, CSPG4, BTK, CXCL10, CD44, SERPINE1, RAPGEF5, LOX, FABP5L2, EGFR, STMN3, CD3D, EOMES, APOLD1, CCL4L2, CSDA, PTHLH, C1QB, DOC2A, HES4, VEGFA, COL1A2, VAMP5, PRDM1, LAMC1, COL1A1, PMP22, CAV2, CAV1, LST1, ALDOC, TAGLN2, ITGB1, CD74, ADA, TIMP1, SEMA5B, DOCK2, TUBB, ITGAX, AHNAK2, RUNX1, RUNX3, SRGN, GAL3ST1, ANGPTL4, MAFB, LGALS1, NOTCH3, CDKN1A, …	1.57467	3.9922e-05	1.28783e-06	2.53006e-05
GOTERM_BP_ALL	GO:0050793	regulation of developmental process	53	9.28196	3.61516e-08	NRP1, HTATIP2, EDN1, SPI1, TLR3, HLA-DMA, C1QC, HLX, HMOX1, SERPINE1, HSF4, ANGPT2, FNDC3B, LYN, APOLD1, EOMES, VASH1, PTHLH, CCND1, CD86, CD36, CCND2, VEGFA, ALDOA, FGD2, IRX3, CAV1, LST1, ITGB2, ABCA1, IL7R, CCL5, ITGB1, ADA, CD74, CD2, INPP5D, RUNX1, HLA-DOA, SRGN, ANGPTL4, COL4A2, MAFB, ABCG1, SOD2, NOTCH3, CORO1A, LAMA4, P2RX7, YWHAH, ETS1, NOTCH4, IGFBP3	2.28398	0.000102015	3.18811e-06	6.46537e-05
GOTERM_BP_ALL	GO:0051270	regulation of cell motion	25	4.37828	4.91173e-08	NRP1, ACVRL1, ENPP2, MMP9, EDN1, JAG2, TPM1, ADA, CXCL10, KISS1R, CXCR4, HMOX1, SCARB1, EGFR, LYN, ACTN1, VASH1, CDH13, LAMA4, CORO1A, ETS1, CXCL16, VEGFA, IGFBP3, F2R	3.76234	0.000138599	4.20026e-06	8.78416e-05
GOTERM_BP_ALL	GO:0045321	leukocyte activation	28	4.90368	7.18302e-08	CD8A, ELF4, EDN1, JAG2, TLR3, IL7R, TNFRSF4, HLA-DMA, TLR7, ITGB1, ADA, CD74, CD48, VCAM1, DOCK2, CD93, CXCR4, CD2, LYN, CD3D, EOMES, WAS, CD1D, P2RX7, CD86, NCK1, IRF1, LCP1	3.36061	0.000202684	5.96189e-06	0.000128462
GOTERM_BP_ALL	GO:0008284	positive regulation of cell proliferation	38	6.65499	1.04323e-07	NRP1, OSMR, MARCKSL1, PGF, EDN1, RPS15A, TNFRSF4, ITGB1, ADA, CXCL10, TIMP1, VCAM1, RAC2, HLX, TGM2, TGFA, HSF4, CALCRL, MYC, RHOG, EGFR, LYN, HCLS1, STAT1, PTHLH, CDH13, CORO1A, CDKN1A, CD86, CCND1, TNFSF13B, ADM, CCND2, NCK1, VEGFA, NOTCH4, LAMC1, F2R	2.66599	0.000294356	8.41139e-06	0.000186572
GOTERM_BP_ALL	GO:0007155	cell adhesion	53	9.28196	1.21202e-07	NRP1, MPZL2, FERMT3, CD97, CD93, CD44, TGFBI, CSF3R, ZYX, EGFR, PARVG, SIGLEC10, ACTN1, CCL4L2, SSPN, SIRPA, TNFAIP6, CD36, CD34, CX3CR1, VCAN, LAMC1, COL3A1, IL32, ITGB2, CCL5, ITGB1, CDH5, CDH6, VCAM1, ITGAX, COL6A3, CD2, COL6A2, SCARB1, ENTPD1, GPNMB, COL8A1, THBS2, PLEK, COL15A1, CD99, PCDH17, EMILIN2, COL5A1, CDH13, VWF, CORO1A, LAMA4, ITGA5, CD300A, PECAM1, NTM	2.19914	0.000341973	9.50082e-06	0.000216758
GOTERM_BP_ALL	GO:0022610	biological adhesion	53	9.28196	1.26394e-07	NRP1, MPZL2, FERMT3, CD97, CD93, CD44, TGFBI, CSF3R, ZYX, EGFR, PARVG, SIGLEC10, ACTN1, CCL4L2, SSPN, SIRPA, TNFAIP6, CD36, CD34, CX3CR1, VCAN, LAMC1, COL3A1, IL32, ITGB2, CCL5, ITGB1, CDH5, CDH6, VCAM1, ITGAX, COL6A3, CD2, COL6A2, SCARB1, ENTPD1, GPNMB, COL8A1, THBS2, PLEK, COL15A1, CD99, PCDH17, EMILIN2, COL5A1, CDH13, VWF, CORO1A, LAMA4, ITGA5, CD300A, PECAM1, NTM	2.196	0.00035662	9.64005e-06	0.000226043
GOTERM_BP_ALL	GO:0002252	immune effector process	20	3.50263	1.55474e-07	LOC653879, LYN, CD8A, C3, BNIP3, C1R, C1S, IL7R, HLA-DMA, TLR7, C1QC, CD74, TRAF3IP2, C1QA, C1QB, TUBB, LOC100133511, TNFSF13B, FCER1G, INPP5D, CFD, HLA-DRA	4.33511	0.000438651	1.15459e-05	0.00027805
GOTERM_BP_ALL	GO:0051704	multi-organism process	51	8.9317	3.09333e-07	HTATIP2, PGF, TLR3, BNIP3, APOBEC3G, TLR7, ISG20, ISG15, HIST1H2BK, CD93, CXCR4, RPLP0, CXCR7, GUCY1A3, ZYX, IFNGR2, LYN, LY96, GNLY, HLA-A, LYZ, CCL4L2, HLA-C, IFI44, IFI16, HLA-B, PTHLH, CD86, ADM, CX3CR1, CAV1, FGR, VIM, CD247, RPS15A, CCL5, ITGB1, VCAM1, CCL20, TAP1, HLA-DRB4, SCARB1, HLA-DPB1, IL2RB, IDO1, STAT1, TRIM22, CD1D, P2RX7, ITGA5, CD14, F2R	2.1752	0.000872558	2.23828e-05	0.000553212
GOTERM_BP_ALL	GO:0032101	regulation of response to external stimulus	21	3.67776	5.36535e-07	CAV1, LOC653879, PLEK, OSMR, C3, SLC6A3, EDN1, IDO1, ANXA2P1, CCL5, ADA, ANXA2, EDNRA, CDH13, TNFRSF1B, LOC100133511, IL20RB, VEGFA, SERPINE1, TGM2, FCER1G, CALCRL, FABP7, F2R	3.83617	0.00151296	3.78518e-05	0.000959538
GOTERM_BP_ALL	GO:0042330	taxis	21	3.67776	5.93983e-07	ENPP2, S100A9, CXCL9, FPR1, ITGB2, CCL4L2, FPR3, CCL5, CXCL10, EDNRB, TYMP, CORO1A, DOCK2, RAC2, CCL20, CXCR4, CXCL16, CX3CR1, CKLF, ECSCR, CMTM3	3.81219	0.00167482	4.08826e-05	0.00106228
GOTERM_BP_ALL	GO:0006935	chemotaxis	21	3.67776	5.93983e-07	ENPP2, S100A9, CXCL9, FPR1, ITGB2, CCL4L2, FPR3, CCL5, CXCL10, EDNRB, TYMP, CORO1A, DOCK2, RAC2, CCL20, CXCR4, CXCL16, CX3CR1, CKLF, ECSCR, CMTM3	3.81219	0.00167482	4.08826e-05	0.00106228
GOTERM_BP_ALL	GO:0001525	angiogenesis	20	3.50263	7.51495e-07	NRP1, ACVRL1, HTATIP2, PGF, EDN1, CSPG4, APOLD1, COL15A1, ANXA2P1, ANXA2, EDNRA, CDH13, TYMP, CXCR4, HMOX1, VEGFA, ECSCR, NOTCH4, TGFA, ANGPT2, ANGPTL4	3.92504	0.00211847	5.04921e-05	0.00134397
GOTERM_BP_ALL	GO:0051707	response to other organism	29	5.07881	8.3743e-07	FGR, TLR3, RPS15A, BNIP3, APOBEC3G, CCL5, TLR7, ISG20, ISG15, CCL20, HIST1H2BK, CXCR4, GUCY1A3, SCARB1, IFNGR2, LY96, GNLY, LYZ, CCL4L2, IFI44, IDO1, IFI16, STAT1, TRIM22, CD1D, P2RX7, ADM, CD14, F2R	2.90453	0.00236044	5.37083e-05	0.00149765
GOTERM_BP_ALL	GO:0040011	locomotion	37	6.47986	8.18953e-07	CAV2, CTHRC1, ACVRL1, NRP1, ENPP2, S100A9, FPR1, CXCL9, ITGB2, FPR3, CCL5, ITGB1, CXCL10, VCAM1, EDNRB, DOCK2, TYMP, CD44, CCL20, RAC2, CXCR4, CKLF, SCARB1, CCL4L2, COL5A1, CDH13, CORO1A, CD34, ETS1, ITGA5, CXCL16, NCK1, ECSCR, CX3CR1, VCAN, LAMC1, CMTM3	2.49345	0.00230842	5.37447e-05	0.00146461
GOTERM_BP_ALL	GO:0009607	response to biotic stimulus	34	5.95447	1.25482e-06	FGR, TLR3, RPS15A, BNIP3, APOBEC3G, CCL5, SERPINH1, TLR7, ISG20, ISG15, CCL20, HIST1H2BK, CXCR4, HSPA6, GUCY1A3, SCARB1, ERO1L, IFNGR2, LY96, GNLY, TMEM91, LYZ, IFI44, CCL4L2, IDO1, IFI16, STAT1, TRIM22, CD1D, P2RX7, CCND1, ADM, CD14, F2R	2.57172	0.00353485	7.86883e-05	0.00224411
GOTERM_BP_ALL	GO:0046649	lymphocyte activation	23	4.02802	1.3721e-06	CD3D, CD8A, ELF4, EOMES, JAG2, IL7R, TNFRSF4, ITGB1, HLA-DMA, WAS, ADA, CD74, CD1D, CD48, VCAM1, DOCK2, CD86, P2RX7, CXCR4, NCK1, CD2, IRF1, LCP1	3.35699	0.00386457	8.41717e-05	0.00245384
GOTERM_BP_ALL	GO:0030334	regulation of cell migration	21	3.67776	1.42774e-06	EGFR, ACVRL1, ENPP2, MMP9, EDN1, JAG2, TPM1, VASH1, ADA, CXCL10, CDH13, CORO1A, KISS1R, LAMA4, CXCR4, HMOX1, CXCL16, VEGFA, SCARB1, IGFBP3, F2R	3.60918	0.00402098	8.57215e-05	0.00255335
GOTERM_BP_ALL	GO:0044419	interspecies interaction between organisms	28	4.90368	1.65772e-06	CAV1, HTATIP2, VIM, CD247, TLR3, BNIP3, APOBEC3G, TLR7, ITGB1, VCAM1, ISG15, CD93, CXCR4, CXCR7, RPLP0, TAP1, GUCY1A3, SCARB1, ZYX, IL2RB, LYN, HLA-A, HLA-C, HLA-B, STAT1, CD1D, CD86, ITGA5, CX3CR1	2.87374	0.00466717	9.74556e-05	0.00296464
GOTERM_BP_ALL	GO:0002460	adaptive immune response based on somatic recombination of immune receptors built from immunoglobulin superfamily domains	14	2.45184	1.9509e-06	LOC653879, CD8A, C3, C1R, C1S, HLA-DMA, C1QC, CD74, C1QA, C1QB, IL18BP, LOC100133511, VEGFA, FCER1G, INPP5D, HLA-DRA	5.28096	0.00549033	0.00011235	0.00348895
GOTERM_BP_ALL	GO:0002250	adaptive immune response	14	2.45184	1.9509e-06	LOC653879, CD8A, C3, C1R, C1S, HLA-DMA, C1QC, CD74, C1QA, C1QB, IL18BP, LOC100133511, VEGFA, FCER1G, INPP5D, HLA-DRA	5.28096	0.00549033	0.00011235	0.00348895
GOTERM_BP_ALL	GO:0048584	positive regulation of response to stimulus	25	4.37828	2.06279e-06	C3, OSMR, CD247, TLR3, C1R, C1S, CCL5, C1QC, HLA-DMA, TLR7, ADA, EDNRA, LOC100133511, TGM2, FCER1G, CFD, LOC653879, LYN, IDO1, CD1D, C1QA, CDH13, C1QB, P2RX7, TNFSF13B, VEGFA, HLA-DRA	3.07683	0.0058043	0.000116417	0.00368905
GOTERM_BP_ALL	GO:0030097	hemopoiesis	25	4.37828	2.06279e-06	CD8A, MMP9, JAG2, IL7R, HLA-DMA, ITGB1, ADA, CD74, TIMP1, VCAM1, DOCK2, SH2B3, RUNX1, PLEK, LYN, CD3D, HCLS1, EOMES, IFI16, CD1D, SOD2, IRF8, NOTCH4, VEGFA, IRF1	3.07683	0.0058043	0.000116417	0.00368905
GOTERM_BP_ALL	GO:0050778	positive regulation of immune response	19	3.3275	2.40134e-06	LOC653879, LYN, C3, CD247, TLR3, C1R, IDO1, C1S, HLA-DMA, TLR7, C1QC, ADA, CD1D, C1QA, C1QB, P2RX7, LOC100133511, TNFSF13B, FCER1G, CFD, HLA-DRA	3.80593	0.00675368	0.000132866	0.00429449
GOTERM_BP_ALL	GO:0050865	regulation of cell activation	21	3.67776	2.47149e-06	LST1, PLEK, IDO1, IL7R, TNFRSF4, HLA-DMA, ADA, CD74, VCAM1, CORO1A, CD86, CDKN1A, TNFSF13B, IL20RB, HMOX1, NCK1, HLX, CD2, INPP5D, HLA-DOA, PAG1	3.48543	0.00695028	0.000134117	0.00441993
GOTERM_BP_ALL	GO:0007275	multicellular organismal development	141	24.6935	2.93353e-06	MEF2C, PGF, SLC6A3, MMP9, EDN1, PDLIM3, JAG2, CSPG4, BTK, CXCL10, CD44, SERPINE1, RAPGEF5, LOX, FABP5L2, EGFR, STMN3, CD3D, EOMES, APOLD1, CECR1, CSDA, PTHLH, C1QB, DOC2A, HES4, VEGFA, COL1A2, VAMP5, PRDM1, LAMC1, COL1A1, PMP22, CAV2, MFNG, CAV1, LST1, ALDOC, TAGLN2, ITGB1, CD74, ADA, TIMP1, SEMA5B, DOCK2, TUBB, ITGAX, AHNAK2, RUNX1, ANGPTL2, RUNX3, SRGN, GAL3ST1, ANGPTL4, CSF1R, ARHGDIB, MAFB, N…	1.42945	0.00824425	0.000156185	0.00524621
GOTERM_BP_ALL	GO:0006928	cell motion	38	6.65499	2.99374e-06	CAV2, CTHRC1, ACVRL1, NRP1, ENPP2, VIM, S100A9, FPR1, ITGB2, FPR3, CCL5, ITGB1, TPM1, LOC653888, VCAM1, CD97, EDNRB, DOCK2, TUBB, CD44, CXCR4, CKLF, SCARB1, RUNX3, ARHGDIB, ANXA1, CCL4L2, COL5A1, ELMO1, ARPC1B, CDH13, CORO1A, CD34, ETS1, ITGA5, CXCL16, NCK1, VCAN, LAMC1	2.32362	0.00841277	0.000156439	0.00535389
GOTERM_BP_ALL	GO:0051249	regulation of lymphocyte activation	19	3.3275	3.23104e-06	LST1, IDO1, IL7R, TNFRSF4, HLA-DMA, CD74, ADA, VCAM1, CORO1A, CD86, CDKN1A, TNFSF13B, IL20RB, NCK1, HLX, CD2, INPP5D, HLA-DOA, PAG1	3.72878	0.00907658	0.000165768	0.00577826
GOTERM_BP_ALL	GO:0042981	regulation of apoptosis	54	9.45709	3.66014e-06	MEF2C, HTATIP2, MMP9, JAG2, BNIP3, BTK, EDNRB, CASP4, CD44, HMOX1, CASP1, TOP2A, MYC, KCNMA1, EGFR, NOL3, ARHGEF6, ACTN1, IFI16, CSDA, TNFSF13B, TNFAIP8, VEGFA, TNFAIP3, TNFRSF6B, FGD2, CD70, TNFRSF4, CD74, ADA, TUBB, TGM2, CD2, PYCARD, INPP5D, RUNX3, ANGPTL4, IL2RB, CEBPB, LGALS1, ANXA1, BIRC7, IDO1, BIRC3, STAT1, ANXA4, SOD2, CDH13, P2RX7, CDKN1A, NUPR1, ETS1, IGFBP3, F2R	1.9508	0.0102758	0.000181193	0.00654562
GOTERM_BP_ALL	GO:0048514	blood vessel morphogenesis	23	4.02802	3.64768e-06	CAV1, NRP1, ACVRL1, HTATIP2, PGF, EDN1, CSPG4, APOLD1, COL15A1, ANXA2P1, ANXA2, EDNRA, CDH13, TYMP, HEY1, CXCR4, HMOX1, VEGFA, ECSCR, NOTCH4, TGM2, TGFA, ANGPT2, ANGPTL4	3.16607	0.010241	0.0001838	0.00652333
GOTERM_BP_ALL	GO:0030199	collagen fibril organization	9	1.57618	4.16127e-06	P4HA1, COL3A1, COL1A2, COL1A1, LOX, ANXA2P1, SERPINH1, COL5A2, COL5A1, ANXA2	9.01405	0.0116744	0.000199016	0.00744178
GOTERM_BP_ALL	GO:0002449	lymphocyte mediated immunity	13	2.27671	4.10054e-06	LOC653879, CD8A, C3, C1R, C1S, C1QC, HLA-DMA, CD74, C1QA, C1QB, TUBB, LOC100133511, FCER1G, INPP5D, HLA-DRA	5.39412	0.0115051	0.000199493	0.00733318
GOTERM_BP_ALL	GO:0002694	regulation of leukocyte activation	20	3.50263	4.3043e-06	LST1, IDO1, IL7R, TNFRSF4, HLA-DMA, CD74, ADA, VCAM1, CORO1A, CD86, CDKN1A, TNFSF13B, IL20RB, HMOX1, NCK1, HLX, CD2, INPP5D, HLA-DOA, PAG1	3.49943	0.0120733	0.000202426	0.00769756
GOTERM_BP_ALL	GO:0009615	response to virus	16	2.8021	4.61306e-06	FGR, TLR3, BNIP3, RPS15A, CCL4L2, APOBEC3G, IFI44, IFI16, CCL5, STAT1, TRIM22, TLR7, ISG20, ISG15, CXCR4, IFNGR2	4.26353	0.0129337	0.000213388	0.0082497
GOTERM_BP_ALL	GO:0043067	regulation of programmed cell death	54	9.45709	4.84313e-06	MEF2C, HTATIP2, MMP9, JAG2, BNIP3, BTK, EDNRB, CASP4, CD44, HMOX1, CASP1, TOP2A, MYC, KCNMA1, EGFR, NOL3, ARHGEF6, ACTN1, IFI16, CSDA, TNFSF13B, TNFAIP8, VEGFA, TNFAIP3, TNFRSF6B, FGD2, CD70, TNFRSF4, CD74, ADA, TUBB, TGM2, CD2, PYCARD, INPP5D, RUNX3, ANGPTL4, IL2RB, CEBPB, LGALS1, ANXA1, BIRC7, IDO1, BIRC3, STAT1, ANXA4, SOD2, CDH13, P2RX7, CDKN1A, NUPR1, ETS1, IGFBP3, F2R	1.93158	0.0135744	0.000220417	0.00866113
GOTERM_BP_ALL	GO:0010941	regulation of cell death	54	9.45709	5.45471e-06	MEF2C, HTATIP2, MMP9, JAG2, BNIP3, BTK, EDNRB, CASP4, CD44, HMOX1, CASP1, TOP2A, MYC, KCNMA1, EGFR, NOL3, ARHGEF6, ACTN1, IFI16, CSDA, TNFSF13B, TNFAIP8, VEGFA, TNFAIP3, TNFRSF6B, FGD2, CD70, TNFRSF4, CD74, ADA, TUBB, TGM2, CD2, PYCARD, INPP5D, RUNX3, ANGPTL4, IL2RB, CEBPB, LGALS1, ANXA1, BIRC7, IDO1, BIRC3, STAT1, ANXA4, SOD2, CDH13, P2RX7, CDKN1A, NUPR1, ETS1, IGFBP3, F2R	1.92447	0.0152754	0.000244307	0.00975478
GOTERM_BP_ALL	GO:0048869	cellular developmental process	93	16.2872	5.85278e-06	MEF2C, RARRES2, HTATIP2, NRP1, CD8A, PGF, MMP9, EDN1, JAG2, CSPG4, BNIP3, GJA1, HLA-DMA, BTK, EDNRA, EDNRB, SPRY1, SLC1A3, HEY1, CD44, CXCR4, HLX, HSF4, ANGPT2, EGFR, KCNMA1, CD3D, LYN, STMN3, APOLD1, EOMES, CCL4L2, IFI16, INHBB, PTHLH, CCND1, ADM, CCND2, HES4, VEGFA, VAMP5, VCAN, PRDM1, COL1A1, LAMC1, PMP22, CAV2, IRX3, CAV1, LST1, FHL1, C1S, IL7R, TPM1, ITGB1, ADA, CD74, TIMP1, VCAM1, SEMA5B, T…	1.58336	0.0163809	0.000258038	0.0104666
GOTERM_BP_ALL	GO:0030154	cell differentiation	90	15.7618	6.20598e-06	MEF2C, RARRES2, HTATIP2, NRP1, CD8A, PGF, MMP9, EDN1, CSPG4, JAG2, BNIP3, GJA1, HLA-DMA, BTK, EDNRA, EDNRB, SPRY1, SLC1A3, HEY1, CD44, CXCR4, HLX, HSF4, ANGPT2, EGFR, KCNMA1, CD3D, LYN, STMN3, APOLD1, EOMES, IFI16, INHBB, PTHLH, CCND1, ADM, CCND2, HES4, VEGFA, VAMP5, VCAN, PRDM1, COL1A1, LAMC1, PMP22, CAV2, IRX3, CAV1, LST1, FHL1, C1S, IL7R, TPM1, ITGB1, ADA, CD74, TIMP1, VCAM1, SEMA5B, TYMP, DOC…	1.59687	0.0173609	0.0002694	0.0110982
GOTERM_BP_ALL	GO:0002443	leukocyte mediated immunity	14	2.45184	6.97223e-06	LOC653879, LYN, CD8A, C3, C1R, C1S, C1QC, HLA-DMA, CD74, C1QA, C1QB, TUBB, LOC100133511, FCER1G, INPP5D, HLA-DRA	4.7283	0.0194834	0.000298072	0.0124684
GOTERM_BP_ALL	GO:0032502	developmental process	150	26.2697	7.58088e-06	MEF2C, RARRES2, MPZL2, PGF, SLC6A3, MMP9, PTGS1, EDN1, PDLIM3, JAG2, CSPG4, BTK, CXCL10, CD44, SERPINE1, RAPGEF5, LOX, FABP5L2, EGFR, STMN3, CD3D, EOMES, APOLD1, CECR1, CCL4L2, CSDA, PTHLH, C1QB, DOC2A, HES4, VEGFA, COL1A2, VAMP5, PRDM1, LAMC1, COL1A1, PMP22, CAV2, MFNG, CAV1, LST1, ALDOC, TAGLN2, CCL5, ITGB1, CD74, ADA, TIMP1, SEMA5B, TUBB, DOCK2, ITGAX, AHNAK2, ERO1L, RUNX1, ANGPTL2, RUNX3, SRG…	1.38399	0.0211661	0.000314558	0.0135568
GOTERM_BP_ALL	GO:0008283	cell proliferation	35	6.1296	7.48429e-06	BCAT1, ELF4, OSMR, PGF, LY86, CD70, IL7R, TNFRSF4, CD74, ISG20, EDNRA, DOCK2, CXCR4, HMOX1, TGFBI, CKLF, TGFA, SCARB1, MTCP1, COL8A1, MYC, RUNX3, CSF1R, EGFR, CRIP1, LIPA, FSCN1, IFI16, CDH13, UHRF1, P2RX7, CD86, TNFSF13B, VEGFA, FABP7	2.33162	0.0208993	0.000315186	0.0133841
GOTERM_BP_ALL	GO:0010033	response to organic substance	49	8.58144	8.34081e-06	ADCY3, AQP9, PGF, OSMR, SLC6A3, PTGS1, TLR3, CD48, EDNRA, CD44, HMOX1, LOX, CASP1, MYC, KCNMA1, EGFR, LYN, LY96, C1QB, CCND1, ADM, CA9, CCND2, COL1A1, CAV2, CAV1, ALDOC, COL3A1, GNG11, C1S, CCL5, SERPINH1, PLIN2, ENO2, COL6A2, HSPA6, SCARB1, ERO1L, HCLS1, IDO1, STAT1, ABCG1, CDH13, P2RX7, CDKN1A, CORO1A, CXCL16, CD14, F2R	1.97395	0.023263	0.00034107	0.0149157
GOTERM_BP_ALL	GO:0040012	regulation of locomotion	21	3.67776	1.02006e-05	EGFR, ACVRL1, ENPP2, MMP9, EDN1, JAG2, TPM1, VASH1, ADA, CXCL10, CDH13, CORO1A, KISS1R, LAMA4, CXCR4, HMOX1, CXCL16, VEGFA, SCARB1, IGFBP3, F2R	3.17683	0.0283758	0.000411147	0.0182412
GOTERM_BP_ALL	GO:0048534	hemopoietic or lymphoid organ development	25	4.37828	1.1008e-05	CD8A, MMP9, JAG2, IL7R, HLA-DMA, ITGB1, ADA, CD74, TIMP1, VCAM1, DOCK2, SH2B3, RUNX1, PLEK, LYN, CD3D, HCLS1, EOMES, IFI16, CD1D, SOD2, IRF8, NOTCH4, VEGFA, IRF1	2.79281	0.0305872	0.000437436	0.019685
GOTERM_BP_ALL	GO:0030198	extracellular matrix organization	15	2.62697	1.23857e-05	COL4A2, MMP9, COL3A1, OLFML2A, ANXA2P1, SERPINH1, COL5A2, COL5A1, ANXA2, P4HA1, TGFBI, COL1A2, COL6A2, LAMC1, LOX, COL1A1	4.18922	0.0343488	0.000485334	0.0221483
GOTERM_BP_ALL	GO:0016064	immunoglobulin mediated immune response	11	1.92644	1.28464e-05	LOC653879, C3, C1R, C1S, HLA-DMA, C1QC, CD74, C1QA, C1QB, LOC100133511, FCER1G, INPP5D, HLA-DRA	5.91663	0.0356034	0.000496488	0.022972
GOTERM_BP_ALL	GO:0002474	antigen processing and presentation of peptide antigen via MHC class I	7	1.22592	1.42916e-05	HLA-H, HLA-A, HLA-C, HLA-B, HLA-E, HLA-G, TAPBP, HLA-F	11.9598	0.0395286	0.000544866	0.0255561
GOTERM_BP_ALL	GO:0045595	regulation of cell differentiation	37	6.47986	1.61312e-05	IRX3, CAV1, NRP1, EDN1, SPI1, TLR3, ABCA1, CCL5, IL7R, ITGB1, C1QC, HLA-DMA, CD74, ADA, HLX, CD2, INPP5D, HSF4, HLA-DOA, RUNX1, FNDC3B, LYN, MAFB, APOLD1, EOMES, ABCG1, SOD2, NOTCH3, PTHLH, CD86, CCND1, CD36, YWHAH, CCND2, ETS1, NOTCH4, IGFBP3	2.1843	0.0445021	0.000606785	0.0288453
GOTERM_BP_ALL	GO:0019724	B cell mediated immunity	11	1.92644	1.79735e-05	LOC653879, C3, C1R, C1S, HLA-DMA, C1QC, CD74, C1QA, C1QB, LOC100133511, FCER1G, INPP5D, HLA-DRA	5.70532	0.0494568	0.000667168	0.0321391
GOTERM_BP_ALL	GO:0002478	antigen processing and presentation of exogenous peptide antigen	6	1.05079	1.8253e-05	FCER1G, HLA-DOA, HLA-DMA, CD74, HLA-DRA, TAPBP	15.8429	0.0502062	0.000668743	0.0326387
GOTERM_BP_ALL	GO:0065008	regulation of biological quality	81	14.1856	1.89763e-05	SLC9A9, F2RL3, ACVRL1, NRP1, AQP9, PTGS1, EDN1, PRDX4, TLR3, BNIP3, PDIA5, CD52, TLR7, EDNRA, ACTG2, EDNRB, SLC1A3, MALL, CXCR4, HMOX1, SERPINE1, GUCY1A3, MYC, KCNMA1, LYN, TMSB10, ANXA2P1, WAS, PTHLH, ARPC1B, DOC2A, CD36, IL20RB, CPE, ADM, TNFSF13B, NCK1, VEGFA, COL1A2, PMP22, EMP3, FGD2, ALDOA, TNFRSF6B, CAV2, CAV1, LST1, FHL1, COL3A1, ITGB2, ABCA1, IL7R, CCL5, TPM1, ADA, LOC653888, TIMP1, FGG,…	1.60154	0.052143	0.000686323	0.0339319
GOTERM_BP_ALL	GO:0045087	innate immune response	17	2.97723	2.07832e-05	LOC653879, C3, TLR3, C1R, APOBEC3G, C1S, TLR7, C1QC, CD1D, C1QA, C1QB, CORO1A, CYBB, TUBB, TMEM173, LOC100133511, CXCL16, FCGR1A, CFD	3.57804	0.0569639	0.000742139	0.0371622
GOTERM_BP_ALL	GO:0006096	glycolysis	10	1.75131	2.63634e-05	ALDOA, LDHA, PGAM4, ALDOC, PKM2, PGAM1, HK2, ENO2, PFKP, GAPDH	6.17984	0.0716983	0.000906887	0.047138
GOTERM_BP_ALL	GO:0065007	biological regulation	302	52.8897	2.6938e-05	ADCY3, SLC9A9, MEF2C, ADORA3, AQP9, AIF1, OSMR, PGF, EDN1, PTGS1, S100A9, PGAM1, CD52, PDLIM1, CD53, C1QC, BTK, CD48, ACTG2, DIRAS2, MALL, CD44, SERPINE1, YEATS2, RAPGEF5, ZNF395, CFD, APOLD1, EOMES, SIPA1L2, VASH1, C1QA, C1QB, CD37, UHRF1, DOC2A, CD36, LPAR5, HES4, CX3CR1, VEGFA, PRDM1, LAMC1, PMP22, HLA-DRA, TNFRSF6B, ALDOA, ENPP2, HLA-DRB3, ASAP1, CD70, ESM1, CD74, ADA, PPP1R3C, RAC2, HLA-DRB4…	1.17206	0.0732023	0.000915484	0.0481651
GOTERM_BP_ALL	GO:0050867	positive regulation of cell activation	15	2.62697	2.62938e-05	PLEK, IL7R, HLA-DMA, TNFRSF4, CD74, ADA, VCAM1, CORO1A, CD86, CDKN1A, TNFSF13B, NCK1, HLX, CD2, INPP5D	3.92504	0.0715158	0.000915654	0.0470135
GOTERM_BP_ALL	GO:0007626	locomotory behavior	25	4.37828	2.62696e-05	ENPP2, SLC6A3, S100A9, CXCL9, FPR1, ITGB2, FPR3, CCL5, CXCL10, EDNRB, TYMP, DOCK2, CCL20, RAC2, CXCR4, CKLF, KCNMA1, CCL4L2, SOD2, CORO1A, CXCL16, CX3CR1, ECSCR, CMTM3, RASD2	2.65012	0.0714525	0.000926242	0.0469702
GOTERM_BP_ALL	GO:0002520	immune system development	25	4.37828	2.94397e-05	CD8A, MMP9, JAG2, IL7R, HLA-DMA, ITGB1, ADA, CD74, TIMP1, VCAM1, DOCK2, SH2B3, RUNX1, PLEK, LYN, CD3D, HCLS1, EOMES, IFI16, CD1D, SOD2, IRF8, NOTCH4, VEGFA, IRF1	2.63091	0.0797226	0.00098856	0.0526371
GOTERM_BP_ALL	GO:0032879	regulation of localization	42	7.35552	3.18316e-05	CAV1, ACVRL1, NRP1, ENPP2, C3, MMP9, PTGS1, EDN1, APOC1, JAG2, GJA1, ABCA1, TNFRSF4, TPM1, ADA, CXCL10, EDNRA, KISS1R, LOC100133511, CXCR4, HMOX1, PYCARD, SCARB1, CASP1, SRGN, EGFR, LOC653879, LYN, ACTN1, ABCG1, VASH1, INHBB, CDH13, CORO1A, P2RX7, LAMA4, DOC2A, CD36, ETS1, CXCL16, VEGFA, IGFBP3, LCP1, F2R	1.99984	0.0859137	0.00104399	0.0569126
GOTERM_BP_ALL	GO:0006909	phagocytosis	10	1.75131	3.14725e-05	CORO1A, P2RX7, CD36, CD93, FCGR1A, FCER1G, SCARB1, ABCA1, CD14, ELMO1	6.0511	0.0849868	0.00104436	0.0562707
GOTERM_BP_ALL	GO:0042060	wound healing	20	3.50263	3.23736e-05	F2RL3, ACVRL1, PLEK, COL3A1, TPM1, WAS, COL5A1, NOTCH3, VWF, FGG, DYSF, CD36, CD44, ITGA5, HMOX1, SERPINE1, SCARB1, LOX, ENTPD1, F2R	3.04139	0.0873107	0.00104956	0.0578813
GOTERM_BP_ALL	GO:0051240	positive regulation of multicellular organismal process	23	4.02802	3.65721e-05	EGFR, CAV1, SLC6A3, PTGS1, EDN1, TLR3, IDO1, CCL5, TLR7, TPM1, ADA, KISS1R, P2RX7, SLC1A3, IL20RB, ADM, HMOX1, PYCARD, FCER1G, ALOX5, CASP1, CD14, F2R	2.73787	0.098061	0.00117213	0.0653856
GOTERM_BP_ALL	GO:0043066	negative regulation of apoptosis	29	5.07881	3.71023e-05	TNFRSF6B, MEF2C, HTATIP2, BNIP3, ADA, CD74, EDNRB, HMOX1, TGM2, MYC, ANGPTL4, EGFR, IL2RB, CEBPB, NOL3, BIRC7, ANXA1, IDO1, BIRC3, CSDA, ANXA4, SOD2, CDH13, CDKN1A, TNFSF13B, TNFAIP8, VEGFA, TNFAIP3, F2R	2.37941	0.0994095	0.00117576	0.0663332
GOTERM_BP_ALL	GO:0050863	regulation of T cell activation	15	2.62697	4.76611e-05	IDO1, IL7R, HLA-DMA, CD74, ADA, VCAM1, CD86, CORO1A, TNFSF13B, IL20RB, NCK1, HLX, CD2, HLA-DOA, PAG1	3.72375	0.12585	0.00147696	0.0852032
GOTERM_BP_ALL	GO:0043069	negative regulation of programmed cell death	29	5.07881	4.75639e-05	TNFRSF6B, MEF2C, HTATIP2, BNIP3, ADA, CD74, EDNRB, HMOX1, TGM2, MYC, ANGPTL4, EGFR, IL2RB, CEBPB, NOL3, BIRC7, ANXA1, IDO1, BIRC3, CSDA, ANXA4, SOD2, CDH13, CDKN1A, TNFSF13B, TNFAIP8, VEGFA, TNFAIP3, F2R	2.34628	0.12561	0.00149032	0.0850295
GOTERM_BP_ALL	GO:0060548	negative regulation of cell death	29	5.07881	4.99493e-05	TNFRSF6B, MEF2C, HTATIP2, BNIP3, ADA, CD74, EDNRB, HMOX1, TGM2, MYC, ANGPTL4, EGFR, IL2RB, CEBPB, NOL3, BIRC7, ANXA1, IDO1, BIRC3, CSDA, ANXA4, SOD2, CDH13, CDKN1A, TNFSF13B, TNFAIP8, VEGFA, TNFAIP3, F2R	2.33976	0.131476	0.00153101	0.089292
GOTERM_BP_ALL	GO:0008285	negative regulation of cell proliferation	29	5.07881	5.23447e-05	CAV2, CAV1, ACVRL1, LST1, AIF1, GJA1, CDH5, KISS1R, HMOX1, INPP5D, GPNMB, QSOX1, RUNX3, IDO1, VASH1, SOD2, PTHLH, CDH13, CDKN1A, IL20RB, NUPR1, ADM, ETS1, PMP22, FABP7, EMP3, IGFBP3, F2R, FABP6	2.33328	0.137328	0.00158713	0.0935722
GOTERM_BP_ALL	GO:0050789	regulation of biological process	287	50.2627	6.37164e-05	ADCY3, MEF2C, ADORA3, AIF1, OSMR, PGF, EDN1, PTGS1, S100A9, PGAM1, PDLIM1, CD53, C1QC, BTK, CD48, DIRAS2, CD44, SERPINE1, YEATS2, RAPGEF5, ZNF395, CFD, APOLD1, EOMES, SIPA1L2, VASH1, C1QA, C1QB, CD37, UHRF1, DOC2A, CD36, LPAR5, HES4, CX3CR1, VEGFA, PRDM1, LAMC1, PMP22, HLA-DRA, TNFRSF6B, ALDOA, ENPP2, HLA-DRB3, ASAP1, CD70, ESM1, CD74, ADA, PPP1R3C, RAC2, HLA-DRB4, FCER1G, HLA-DOA, TCF4, TYROBP, …	1.17309	0.164574	0.00191108	0.11389
GOTERM_BP_ALL	GO:0002696	positive regulation of leukocyte activation	14	2.45184	6.8264e-05	IL7R, HLA-DMA, TNFRSF4, CD74, ADA, VCAM1, CD86, CDKN1A, CORO1A, TNFSF13B, NCK1, HLX, CD2, INPP5D	3.83617	0.175227	0.00202581	0.122013
GOTERM_BP_ALL	GO:0048661	positive regulation of smooth muscle cell proliferation	8	1.40105	6.94732e-05	EGFR, CDH13, VEGFA, EDN1, NOTCH4, TGM2, CALCRL, STAT1	7.49555	0.178037	0.00204021	0.124174
GOTERM_BP_ALL	GO:0012501	programmed cell death	41	7.18039	7.09767e-05	MEF2C, TNFRSF6B, FGD2, HTATIP2, ALDOC, LY86, EGLN3, BNIP3, TRIB3, GJA1, ITGB2, GRAMD4, TMEM173, TNFRSF1B, CASP4, CXCR4, TGM2, PYCARD, INPP5D, CASP1, TOP2A, MYC, SRGN, NOL3, GZMA, ARHGEF6, LGALS1, BIRC7, STAT1, BIRC3, GZMH, ELMO1, DDIT4, SOD2, TRAF3IP2, PKM2, SULF1, TNFAIP8, TNFAIP3, CD14, F2R	1.94903	0.181517	0.00206285	0.126859
GOTERM_BP_ALL	GO:0019884	antigen processing and presentation of exogenous antigen	6	1.05079	7.25939e-05	FCER1G, HLA-DOA, HLA-DMA, CD74, HLA-DRA, TAPBP	12.448	0.185245	0.0020883	0.129748
GOTERM_BP_ALL	GO:0008015	blood circulation	19	3.3275	7.4538e-05	KCNMA1, CAV2, CAV1, ACVRL1, PTGS1, EDN1, STAT1, TPM1, SOD2, CXCL10, EDNRA, EDNRB, ACTG2, ADM, HMOX1, VEGFA, COL1A2, GUCY1A3, MYOF	2.96699	0.189703	0.00210133	0.13322
GOTERM_BP_ALL	GO:0003013	circulatory system process	19	3.3275	7.4538e-05	KCNMA1, CAV2, CAV1, ACVRL1, PTGS1, EDN1, STAT1, TPM1, SOD2, CXCL10, EDNRA, EDNRB, ACTG2, ADM, HMOX1, VEGFA, COL1A2, GUCY1A3, MYOF	2.96699	0.189703	0.00210133	0.13322
GOTERM_BP_ALL	GO:0080134	regulation of response to stress	24	4.20315	7.44917e-05	TNFRSF6B, CAV1, C3, OSMR, EDN1, TLR3, APOBEC3G, CCL5, TLR7, ADA, EDNRA, TNFRSF1B, LOC100133511, SERPINE1, TGM2, FCER1G, CALCRL, LOC653879, PLEK, LYN, BIRC7, IDO1, ANXA2P1, ANXA2, CD1D, IL20RB, F2R	2.54411	0.189597	0.00212121	0.133138
GOTERM_BP_ALL	GO:0016477	cell migration	24	4.20315	8.28123e-05	CTHRC1, CAV2, NRP1, ACVRL1, S100A9, ITGB2, CCL5, ITGB1, COL5A1, VCAM1, EDNRB, CDH13, CORO1A, DOCK2, CD44, CXCR4, CD34, ITGA5, CXCL16, NCK1, CKLF, SCARB1, VCAN, LAMC1	2.52568	0.208405	0.00231125	0.147999
GOTERM_BP_ALL	GO:0019886	antigen processing and presentation of exogenous peptide antigen via MHC class II	5	0.875657	8.63122e-05	FCER1G, HLA-DOA, HLA-DMA, CD74, HLA-DRA	18.1533	0.216186	0.00233941	0.154249
GOTERM_BP_ALL	GO:0002495	antigen processing and presentation of peptide antigen via MHC class II	5	0.875657	8.63122e-05	FCER1G, HLA-DOA, HLA-DMA, CD74, HLA-DRA	18.1533	0.216186	0.00233941	0.154249
GOTERM_BP_ALL	GO:0048646	anatomical structure formation involved in morphogenesis	28	4.90368	8.59077e-05	HTATIP2, ACVRL1, NRP1, PGF, EDN1, CSPG4, ITGB1, TPM1, ADA, EDNRA, TYMP, CD44, CXCR4, HMOX1, TGFA, ANGPT2, ANGPTL4, EOMES, COL15A1, APOLD1, ANXA2P1, ANXA2, CDH13, SFRP2, VEGFA, NOTCH4, ECSCR, COL1A1, PMP22	2.31042	0.215291	0.00235104	0.153527
GOTERM_BP_ALL	GO:0010035	response to inorganic substance	20	3.50263	8.51355e-05	EGFR, KCNMA1, CAV1, PXDN, AQP9, SLC6A3, ITPR3, STAT1, TPM1, ADA, SOD2, FGG, CCND1, P2RX7, CDKN1A, SLC1A3, UCP2, HMOX1, SERPINE1, COL1A1	2.83368	0.213579	0.00235274	0.152148
GOTERM_BP_ALL	GO:0051093	negative regulation of developmental process	23	4.02802	8.94752e-05	IRX3, CAV1, COL4A2, NRP1, MAFB, TLR3, ABCA1, ITGB1, C1QC, VASH1, CD74, ABCG1, SOD2, PTHLH, NOTCH3, CCND1, YWHAH, HLX, NOTCH4, INPP5D, RUNX1, ANGPT2, SRGN	2.57931	0.223152	0.00240197	0.159897
GOTERM_BP_ALL	GO:0006916	anti-apoptosis	20	3.50263	9.08649e-05	MEF2C, TNFRSF6B, IL2RB, HTATIP2, CEBPB, NOL3, ANXA1, BIRC7, BNIP3, BIRC3, ANXA4, SOD2, CDH13, TNFSF13B, HMOX1, VEGFA, TNFAIP8, TGM2, TNFAIP3, MYC	2.81993	0.226193	0.00241625	0.162379
GOTERM_BP_ALL	GO:0002822	regulation of adaptive immune response based on somatic recombination of immune receptors built from immunoglobulin superfamily domains	10	1.75131	9.64083e-05	P2RX7, CD86, LOC100133511, LOC653879, TNFSF13B, IL20RB, C3, HLX, FCER1G, IDO1, IL7R, ADA	5.28096	0.238205	0.00253955	0.172277
GOTERM_BP_ALL	GO:0002819	regulation of adaptive immune response	10	1.75131	0.000111428	P2RX7, CD86, LOC100133511, LOC653879, TNFSF13B, IL20RB, C3, HLX, FCER1G, IDO1, IL7R, ADA	5.18665	0.269822	0.00290749	0.199091
GOTERM_BP_ALL	GO:0051251	positive regulation of lymphocyte activation	13	2.27671	0.000118681	IL7R, HLA-DMA, TNFRSF4, CD74, ADA, VCAM1, CD86, CDKN1A, CORO1A, TNFSF13B, NCK1, HLX, INPP5D	3.89266	0.284616	0.00306809	0.212036
GOTERM_BP_ALL	GO:0050900	leukocyte migration	10	1.75131	0.000128357	VCAM1, EDNRB, CORO1A, DOCK2, CD34, CXCL16, CKLF, S100A9, ITGB2, CCL5	5.09566	0.30389	0.00328774	0.229306
GOTERM_BP_ALL	GO:0032844	regulation of homeostatic process	14	2.45184	0.000144889	CAV1, LYN, MAFB, SPI1, CCL5, ADA, EDNRA, P2RX7, CD44, ETS1, VEGFA, INPP5D, MYC, F2R	3.56696	0.335624	0.0036443	0.258804
GOTERM_BP_ALL	GO:0008219	cell death	45	7.88091	0.000143689	MEF2C, TNFRSF6B, FGD2, HTATIP2, ALDOC, LY86, EGLN3, BNIP3, GJA1, TRIB3, ITGB2, GRAMD4, TMEM173, TNFRSF1B, CASP4, CXCR4, HMOX1, TGM2, PYCARD, INPP5D, CASP1, TOP2A, MYC, SRGN, NOL3, GZMA, ARHGEF6, LGALS1, BIRC7, LYZ, STAT1, BIRC3, GZMH, ELMO1, DDIT4, SOD2, TRAF3IP2, P2RX7, HSPB8, PKM2, SULF1, TNFAIP8, TNFAIP3, CD14, F2R	1.81785	0.333369	0.00364666	0.256663
GOTERM_BP_ALL	GO:0006007	glucose catabolic process	10	1.75131	0.000147384	ALDOA, LDHA, PGAM4, ALDOC, PKM2, PGAM1, HK2, ENO2, PFKP, GAPDH	5.0078	0.340285	0.00367419	0.263255
GOTERM_BP_ALL	GO:0003018	vascular process in circulatory system	10	1.75131	0.000147384	KCNMA1, EDNRA, CAV2, ACTG2, EDNRB, CAV1, VEGFA, EDN1, GUCY1A3, SOD2	5.0078	0.340285	0.00367419	0.263255
GOTERM_BP_ALL	GO:0048660	regulation of smooth muscle cell proliferation	9	1.57618	0.000151406	EGFR, CDH13, VEGFA, EDN1, NOTCH4, TGM2, CALCRL, STAT1, IGFBP3	5.68277	0.347732	0.00374122	0.270429
GOTERM_BP_ALL	GO:0048870	cell motility	25	4.37828	0.000157967	CTHRC1, CAV2, NRP1, ACVRL1, S100A9, ITGB2, CCL5, ITGB1, VCAM1, EDNRB, DOCK2, CD44, CXCR4, CKLF, SCARB1, COL5A1, CDH13, CORO1A, ITGA5, ETS1, CD34, CXCL16, NCK1, VCAN, LAMC1	2.36525	0.3597	0.00386918	0.282133
GOTERM_BP_ALL	GO:0051674	localization of cell	25	4.37828	0.000157967	CTHRC1, CAV2, NRP1, ACVRL1, S100A9, ITGB2, CCL5, ITGB1, VCAM1, EDNRB, DOCK2, CD44, CXCR4, CKLF, SCARB1, COL5A1, CDH13, CORO1A, ITGA5, ETS1, CD34, CXCL16, NCK1, VCAN, LAMC1	2.36525	0.3597	0.00386918	0.282133
GOTERM_BP_ALL	GO:0002521	leukocyte differentiation	15	2.62697	0.000163755	CD3D, CD8A, MMP9, EOMES, JAG2, IFI16, IL7R, HLA-DMA, ITGB1, CD74, ADA, CD1D, VCAM1, DOCK2, IRF1	3.32579	0.370076	0.00397618	0.292457
GOTERM_BP_ALL	GO:0016265	death	45	7.88091	0.000169218	MEF2C, TNFRSF6B, FGD2, HTATIP2, ALDOC, LY86, EGLN3, BNIP3, GJA1, TRIB3, ITGB2, GRAMD4, TMEM173, TNFRSF1B, CASP4, CXCR4, HMOX1, TGM2, PYCARD, INPP5D, CASP1, TOP2A, MYC, SRGN, NOL3, GZMA, ARHGEF6, LGALS1, BIRC7, LYZ, STAT1, BIRC3, GZMH, ELMO1, DDIT4, SOD2, TRAF3IP2, P2RX7, HSPB8, PKM2, SULF1, TNFAIP8, TNFAIP3, CD14, F2R	1.8053	0.379714	0.00400519	0.302199
GOTERM_BP_ALL	GO:0001817	regulation of cytokine production	18	3.15236	0.000169035	CEBPB, TLR3, IDO1, TLR7, TNFRSF4, INHBB, CD86, P2RX7, IL20RB, HMOX1, IRF1, PYCARD, FCER1G, INPP5D, CASP1, SRGN, CD14, F2R	2.88848	0.379393	0.0040347	0.301873
GOTERM_BP_ALL	GO:0051241	negative regulation of multicellular organismal process	17	2.97723	0.000168334	KCNMA1, CAV1, EDN1, APOC1, IDO1, ANXA2P1, ANXA4, ADA, ANXA2, P2RX7, IL20RB, ADM, HMOX1, VEGFA, SERPINE1, GUCY1A3, INPP5D, SRGN	3.01079	0.378164	0.00405227	0.300622
GOTERM_BP_ALL	GO:0030098	lymphocyte differentiation	13	2.27671	0.00021139	CD8A, CD3D, EOMES, JAG2, IL7R, HLA-DMA, ITGB1, CD74, ADA, CD1D, VCAM1, DOCK2, IRF1	3.66591	0.449323	0.00495938	0.377378
GOTERM_BP_ALL	GO:0006968	cellular defense response	10	1.75131	0.000219109	LY96, GNLY, CX3CR1, MNDA, CXCL9, CCL5, TNFRSF4, ITGB1, HLA-G, TYROBP	4.76152	0.461191	0.00509766	0.391132
GOTERM_BP_ALL	GO:0006915	apoptosis	39	6.83012	0.000225582	MEF2C, TNFRSF6B, FGD2, HTATIP2, ALDOC, LY86, EGLN3, BNIP3, TRIB3, GJA1, ITGB2, GRAMD4, TMEM173, TNFRSF1B, CASP4, CXCR4, PYCARD, INPP5D, CASP1, MYC, TOP2A, SRGN, NOL3, GZMA, ARHGEF6, LGALS1, BIRC7, STAT1, BIRC3, GZMH, ELMO1, DDIT4, SOD2, TRAF3IP2, SULF1, TNFAIP8, TNFAIP3, CD14, F2R	1.88167	0.470946	0.00520497	0.402665
GOTERM_BP_ALL	GO:0030595	leukocyte chemotaxis	8	1.40105	0.000227578	EDNRB, CORO1A, DOCK2, CXCL16, CKLF, S100A9, ITGB2, CCL5	6.28006	0.473918	0.00520833	0.406221
GOTERM_BP_ALL	GO:0009653	anatomical structure morphogenesis	65	11.3835	0.000240522	GYPC, ACVRL1, NRP1, MPZL2, HTATIP2, PGF, EDN1, CSPG4, JAG2, GJA1, EDNRA, SLC1A3, HEY1, CD44, CXCR4, HLX, HMOX1, SERPINE1, TGFA, ANGPT2, MYC, EGFR, APOLD1, EOMES, CCL4L2, ANXA2P1, PTHLH, CCND1, CA9, ADM, VEGFA, COL1A2, VCAN, COL1A1, LAMC1, PMP22, CAV1, LST1, ALDOC, FHL1, IL7R, TPM1, ITGB1, ADA, TYMP, DOCK2, ITGAX, TGM2, COL8A1, RUNX3, ANGPTL4, LIPA, MAFB, COL15A1, AXL, COL5A2, COL5A1, ANXA2, NOTCH…	1.57723	0.492792	0.00541595	0.429278
GOTERM_BP_ALL	GO:0051258	protein polymerization	9	1.57618	0.000239104	CAV2, FGG, CAV1, TUBB, LOC399942, TUBB6, TUBA1A, WAS, TUBA1B, TUBA1C	5.33485	0.490758	0.00542741	0.426753
GOTERM_BP_ALL	GO:0030155	regulation of cell adhesion	15	2.62697	0.000262609	ACVRL1, JAG2, FXYD5, TPM1, ADA, CDH13, LAMA4, CD36, FBLN2, TGFBI, TGM2, COL1A1, COL8A1, ADAMDEC1, ARHGDIB	3.18014	0.523449	0.00581907	0.468612
GOTERM_BP_ALL	GO:0050727	regulation of inflammatory response	11	1.92644	0.000260872	LOC653879, OSMR, C3, IDO1, CCL5, ADA, EDNRA, TNFRSF1B, LOC100133511, IL20RB, TGM2, FCER1G, CALCRL	4.20392	0.521106	0.00582642	0.465518
GOTERM_BP_ALL	GO:0007165	signal transduction	130	22.7671	0.000274738	ADCY3, F2RL3, ADORA3, PGF, EDN1, CSPG4, TLR3, CD53, TLR7, BTK, CXCL10, CD48, DIRAS2, CSF3R, RAPGEF5, ELTD1, PAG1, EGFR, MS4A7, LOC653879, STMN3, SPARCL1, CCL4L2, PTHLH, TNFAIP6, CD36, LPAR5, DARC, CX3CR1, COL1A2, CAV1, GRAP, HLA-DRB3, CD70, ABCA1, CCL5, CD74, P2RY8, FGG, LOC100133511, RAC2, RASAL3, HLA-DRB4, ANGPTL2, ANGPTL4, CSF1R, ARHGDIB, TYROBP, S100A10, TRAF3IP2, P2RX7, GPR34, RGS1, NOTCH4, …	1.32954	0.539488	0.00603963	0.490205
GOTERM_BP_ALL	GO:0051604	protein maturation	14	2.45184	0.000286331	LOC653879, C3, C1R, C1S, SERPINH1, C1QC, PTHLH, C1QA, C1QB, P2RX7, LOC100133511, CPE, CFD, CASP1, MYC, SRGN	3.33306	0.554315	0.00624509	0.510841
GOTERM_BP_ALL	GO:0030036	actin cytoskeleton organization	20	3.50263	0.000303522	FGD2, ALDOA, PLEK, AIF1, FSCN1, S100A9, PDLIM3, ACTN1, TMSB10, ITGB1, TPM1, WAS, ELMO1, CORO1A, DOCK2, RAC2, NCK1, EHD2, LCP1, ARHGDIB	2.57038	0.575426	0.0065681	0.541432
GOTERM_BP_ALL	GO:0007242	intracellular signaling cascade	67	11.7338	0.00031275	ADCY3, F2RL3, EDN1, PRDX4, TLR3, TLR7, BTK, EDNRA, EDNRB, KISS1R, DIRAS2, CXCR4, HMOX1, RAPGEF5, TGFA, GUCY1A3, CALCRL, TOP2A, RHOG, PAG1, EGFR, LYN, STMN3, LY96, ARHGEF6, PRKCH, IFI16, UBE2C, ELMO1, PTHLH, CCND1, CD36, ADM, COL1A2, KSR1, PMEPA1, RASD2, ARL4A, CAV1, GRAP, FPR1, GNG11, ABCA1, CD74, TYMS, RAC2, TGM2, SH2B3, INPP5D, ARHGDIB, TYROBP, FYB, PLEK, HCLS1, BIRC7, RGS19, STAT1, TRAF3IP2, C…	1.54939	0.586344	0.00671567	0.557851
GOTERM_BP_ALL	GO:0060326	cell chemotaxis	8	1.40105	0.000320409	EDNRB, CORO1A, DOCK2, CXCL16, CKLF, S100A9, ITGB2, CCL5	5.958	0.595191	0.00682764	0.571474
GOTERM_BP_ALL	GO:0030217	T cell differentiation	10	1.75131	0.000357734	DOCK2, CD8A, CD3D, JAG2, EOMES, IRF1, IL7R, HLA-DMA, CD74, CD1D	4.4685	0.635674	0.00756302	0.637845
GOTERM_BP_ALL	GO:0045058	T cell selection	6	1.05079	0.000365641	DOCK2, CD3D, JAG2, HLA-DMA, CD74, CD1D	9.17219	0.643716	0.00767211	0.6519
GOTERM_BP_ALL	GO:0042592	homeostatic process	45	7.88091	0.000370762	TNFRSF6B, ALDOA, SLC9A9, CAV1, AQP9, EDN1, PRDX4, BNIP3, PDIA5, CD52, ABCA1, CCL5, IL7R, TIMP1, EDNRA, EDNRB, MALL, RAC2, CXCR4, HMOX1, SERPINE1, TGM2, SCARB1, QSOX1, MYC, GAL3ST1, KCNMA1, P4HB, LIPA, LYN, HCLS1, ITPR3, ABCG1, SOD2, PTHLH, CORO1A, P2RX7, TNFSF13B, IL20RB, ADM, PYGL, VEGFA, CP, PMP22, F2R	1.7404	0.64883	0.00772177	0.661002
GOTERM_BP_ALL	GO:0032964	collagen biosynthetic process	4	0.700525	0.0003828	COL3A1, COL1A1, SERPINH1, COL5A1	23.2362	0.660564	0.00791315	0.682395
GOTERM_BP_ALL	GO:0031347	regulation of defense response	15	2.62697	0.000408889	LOC653879, OSMR, C3, TLR3, APOBEC3G, IDO1, CCL5, TLR7, ADA, CD1D, EDNRA, TNFRSF1B, LOC100133511, IL20RB, TGM2, FCER1G, CALCRL	3.04671	0.684665	0.00838885	0.728741
GOTERM_BP_ALL	GO:0035150	regulation of tube size	9	1.57618	0.000416733	KCNMA1, EDNRA, CAV2, ACTG2, EDNRB, CAV1, EDN1, GUCY1A3, SOD2	4.93222	0.691572	0.00848744	0.742672
GOTERM_BP_ALL	GO:0050880	regulation of blood vessel size	9	1.57618	0.000416733	KCNMA1, EDNRA, CAV2, ACTG2, EDNRB, CAV1, EDN1, GUCY1A3, SOD2	4.93222	0.691572	0.00848744	0.742672
GOTERM_BP_ALL	GO:0046164	alcohol catabolic process	11	1.92644	0.000440611	ALDOA, LDHA, SLC6A3, PGAM4, ALDOC, PKM2, PGAM1, HK2, ENO2, PFKP, GAPDH	3.94442	0.711678	0.00890742	0.785068
GOTERM_BP_ALL	GO:0016485	protein processing	13	2.27671	0.00046222	LOC653879, C3, C1R, C1S, C1QC, PTHLH, C1QA, C1QB, P2RX7, LOC100133511, CPE, CFD, CASP1, MYC, SRGN	3.37133	0.728742	0.0092759	0.823419
GOTERM_BP_ALL	GO:0050729	positive regulation of inflammatory response	7	1.22592	0.000468934	EDNRA, LOC100133511, LOC653879, C3, OSMR, TGM2, FCER1G, IDO1, CCL5	6.77723	0.733836	0.0093436	0.835332
GOTERM_BP_ALL	GO:0045596	negative regulation of cell differentiation	19	3.3275	0.000489399	IRX3, CAV1, NRP1, MAFB, TLR3, ABCA1, C1QC, ITGB1, CD74, ABCG1, SOD2, PTHLH, NOTCH3, CCND1, YWHAH, HLX, NOTCH4, INPP5D, RUNX1	2.55491	0.748779	0.00968116	0.871638
GOTERM_BP_ALL	GO:0019932	second-messenger-mediated signaling	20	3.50263	0.000494903	EGFR, ADCY3, F2RL3, EDN1, FPR1, UBE2C, BTK, EDNRA, PTHLH, TYMS, EDNRB, KISS1R, RGS1, CD36, ADM, TGM2, CALCRL, GRK5, TOP2A, F2R	2.47194	0.752652	0.0097214	0.881399
GOTERM_BP_ALL	GO:0043062	extracellular structure organization	16	2.8021	0.000500365	COL4A2, MMP9, COL3A1, OLFML2A, ANXA2P1, SERPINH1, COL5A2, COL5A1, ANXA2, P4HA1, TGFBI, COL1A2, COL6A2, LAMC1, LOX, COL1A1, F2R	2.85107	0.756438	0.00976027	0.891085
GOTERM_BP_ALL	GO:0009966	regulation of signal transduction	50	8.75657	0.000537184	ACVRL1, CD8A, EDN1, GJA1, TLR3, SPRY4, SPRY1, CXCR4, HMOX1, RAPGEF5, TGFA, CASP1, EGFR, STMN3, LYN, ARHGEF6, SIPA1L2, DDIT4, CCND1, VEGFA, TNFAIP3, FGD2, CAV2, CAV1, CYTH4, FPR1, ASAP1, TRIB3, CD74, ADA, RGS10, RASAL3, TGM2, INPP5D, PLEK, HCLS1, LGALS1, BIRC7, RGS19, FRZB, LGALS9, TRAF3IP2, CDH13, P2RX7, RGS1, ADAP2, RGS5, GRK5, IGFBP3, F2R	1.65406	0.780486	0.0102622	0.956358
GOTERM_BP_ALL	GO:0051272	positive regulation of cell motion	12	2.10158	0.000531275	EGFR, CDH13, CORO1A, LYN, ETS1, CXCL16, MMP9, VEGFA, EDN1, SCARB1, F2R, CXCL10	3.55656	0.776793	0.0102892	0.945886
GOTERM_BP_ALL	GO:0002526	acute inflammatory response	12	2.10158	0.000531275	CEBPB, LOC653879, LYN, C3, C1R, C1S, IDO1, C1QC, CD163, C1QA, C1QB, LOC100133511, NUPR1, CFD	3.55656	0.776793	0.0102892	0.945886
GOTERM_BP_ALL	GO:0002683	negative regulation of immune system process	11	1.92644	0.000536751	LST1, IL20RB, HMOX1, HLX, COL3A1, IDO1, INPP5D, IL7R, CD74, ADA, PAG1	3.84937	0.780218	0.0103239	0.955592
GOTERM_BP_ALL	GO:0050670	regulation of lymphocyte proliferation	11	1.92644	0.000536751	VCAM1, CDKN1A, CORO1A, LST1, TNFSF13B, IL20RB, NCK1, IDO1, INPP5D, TNFRSF4, ADA	3.84937	0.780218	0.0103239	0.955592
GOTERM_BP_ALL	GO:0009306	protein secretion	7	1.22592	0.000564804	TRAF3IP2, TNFSF13B, PLEK, LYN, ABCA1, CANX, CXCL10	6.55861	0.796955	0.0106431	1.0053
GOTERM_BP_ALL	GO:0019320	hexose catabolic process	10	1.75131	0.000561825	ALDOA, LDHA, PGAM4, ALDOC, PKM2, PGAM1, HK2, ENO2, PFKP, GAPDH	4.20946	0.79524	0.0106584	1.00002
GOTERM_BP_ALL	GO:0032944	regulation of mononuclear cell proliferation	11	1.92644	0.000590973	VCAM1, CDKN1A, CORO1A, LST1, TNFSF13B, IL20RB, NCK1, IDO1, INPP5D, TNFRSF4, ADA	3.80355	0.811417	0.0110598	1.05164
GOTERM_BP_ALL	GO:0070663	regulation of leukocyte proliferation	11	1.92644	0.000590973	VCAM1, CDKN1A, CORO1A, LST1, TNFSF13B, IL20RB, NCK1, IDO1, INPP5D, TNFRSF4, ADA	3.80355	0.811417	0.0110598	1.05164
GOTERM_BP_ALL	GO:0045884	regulation of survival gene product expression	6	1.05079	0.000604522	MEF2C, CDH13, IL2RB, TNFSF13B, BNIP3, MYC	8.29865	0.818496	0.0112376	1.07563
GOTERM_BP_ALL	GO:0001569	patterning of blood vessels	6	1.05079	0.000604522	EDNRA, NRP1, CXCR4, VEGFA, EDN1, NOTCH4	8.29865	0.818496	0.0112376	1.07563
GOTERM_BP_ALL	GO:0048872	homeostasis of number of cells	12	2.10158	0.000631545	CORO1A, P2RX7, LIPA, TNFSF13B, IL20RB, LYN, HMOX1, HCLS1, VEGFA, IL7R, F2R, TIMP1	3.48543	0.831831	0.0116603	1.12346
GOTERM_BP_ALL	GO:0044275	cellular carbohydrate catabolic process	11	1.92644	0.000649645	ALDOA, LDHA, PYGL, PGAM4, ALDOC, PKM2, PGAM1, HK2, ENO2, PFKP, GAPDH	3.7588	0.84021	0.0119147	1.15548
GOTERM_BP_ALL	GO:0030029	actin filament-based process	20	3.50263	0.000673931	FGD2, ALDOA, PLEK, AIF1, FSCN1, S100A9, PDLIM3, ACTN1, TMSB10, ITGB1, TPM1, WAS, ELMO1, CORO1A, DOCK2, RAC2, NCK1, EHD2, LCP1, ARHGDIB	2.4104	0.850801	0.0122777	1.19843
GOTERM_BP_ALL	GO:0046365	monosaccharide catabolic process	10	1.75131	0.000694945	ALDOA, LDHA, PGAM4, ALDOC, PKM2, PGAM1, HK2, ENO2, PFKP, GAPDH	4.09088	0.859397	0.0125771	1.23558
GOTERM_BP_ALL	GO:0045061	thymic T cell selection	5	0.875657	0.000768528	DOCK2, CD3D, JAG2, HLA-DMA, CD74	11.1713	0.885779	0.0138115	1.36556
GOTERM_BP_ALL	GO:0051495	positive regulation of cytoskeleton organization	8	1.40105	0.000791516	CAV2, CAV1, P2RX7, KISS1R, PLEK, NCK1, EDN1, TPM1	5.1636	0.892959	0.014132	1.40613
GOTERM_BP_ALL	GO:0031349	positive regulation of defense response	10	1.75131	0.000852746	EDNRA, LOC100133511, LOC653879, C3, OSMR, TGM2, TLR3, FCER1G, IDO1, CCL5, TLR7, CD1D	3.9788	0.909958	0.0151217	1.51413
GOTERM_BP_ALL	GO:0014070	response to organic cyclic substance	13	2.27671	0.000927679	LYN, ALDOC, SLC6A3, STAT1, EDNRA, CCND1, P2RX7, CDKN1A, PLIN2, CD44, CCND2, HMOX1, ENO2	3.12057	0.927133	0.0163375	1.64614
GOTERM_BP_ALL	GO:0006636	unsaturated fatty acid biosynthetic process	7	1.22592	0.000945565	TBXAS1, ALOX5AP, PTGS1, EDN1, ALOX5, CD74, DEGS1	5.97991	0.930723	0.0165469	1.67762
GOTERM_BP_ALL	GO:0045621	positive regulation of lymphocyte differentiation	7	1.22592	0.00110856	CD86, HLX, INPP5D, IL7R, HLA-DMA, CD74, ADA	5.80905	0.956287	0.0192539	1.96412
GOTERM_BP_ALL	GO:0050870	positive regulation of T cell activation	10	1.75131	0.00114297	VCAM1, CORO1A, CD86, TNFSF13B, HLX, NCK1, IL7R, HLA-DMA, CD74, ADA	3.82175	0.960335	0.0197245	2.02448
GOTERM_BP_ALL	GO:0007154	cell communication	45	7.88091	0.00121735	CAV2, PPFIA4, LDHA, CAV1, GAL3ST4, NRP1, GRAP, PGF, S100A9, EDN1, JAG2, CXCL9, GJA1, CD70, NMB, ITGB2, CCL5, GJA4, CXCL10, CD97, SPRY1, SLC1A3, ISG15, CCL20, NPTX2, HMOX1, ZYX, GAL3ST1, KCNMA1, LYN, STC2, AXL, CCL4L2, KCNK3, C1QA, PTHLH, TNFAIP6, CDKN1A, P2RX7, CD86, DOC2A, ADM, SFRP2, PMP22, SNX10	1.64407	0.967853	0.0208678	2.15488
GOTERM_BP_ALL	GO:0048247	lymphocyte chemotaxis	4	0.700525	0.00127233	DOCK2, CXCL16, CKLF, CCL5	16.5973	0.972479	0.0216691	2.25116
GOTERM_BP_ALL	GO:0031579	membrane raft organization	4	0.700525	0.00127233	CAV2, CAV1, DOCK2, CD2	16.5973	0.972479	0.0216691	2.25116
GOTERM_BP_ALL	GO:0045059	positive thymic T cell selection	4	0.700525	0.00127233	DOCK2, CD3D, HLA-DMA, CD74	16.5973	0.972479	0.0216691	2.25116
GOTERM_BP_ALL	GO:0045619	regulation of lymphocyte differentiation	9	1.57618	0.00134988	CD86, HLX, CD2, INPP5D, HLA-DOA, IL7R, HLA-DMA, CD74, ADA	4.14932	0.977894	0.0228378	2.38682
GOTERM_BP_ALL	GO:0007568	aging	12	2.10158	0.00139909	C1QB, ADM, SLC6A3, ALDOC, PTGS1, SERPINE1, NOTCH4, INPP5D, CP, CCL5, ADA, SOD2	3.16857	0.980765	0.0235202	2.47281
GOTERM_BP_ALL	GO:0002253	activation of immune response	11	1.92644	0.00142702	LOC653879, LYN, C3, CD247, TLR3, C1R, C1S, TLR7, C1QC, C1QA, C1QB, LOC100133511, CFD	3.39891	0.982225	0.0238425	2.52158
GOTERM_BP_ALL	GO:0050794	regulation of cellular process	268	46.9352	0.00144815	ADCY3, MEF2C, ADORA3, AIF1, OSMR, PGF, EDN1, PTGS1, S100A9, PGAM1, PDLIM1, CD53, C1QC, BTK, CD48, DIRAS2, CD44, SERPINE1, YEATS2, RAPGEF5, ZNF395, APOLD1, EOMES, SIPA1L2, VASH1, UHRF1, DOC2A, CD36, LPAR5, HES4, CX3CR1, VEGFA, PRDM1, LAMC1, PMP22, TNFRSF6B, ALDOA, ENPP2, HLA-DRB3, ASAP1, CD70, ESM1, CD74, ADA, PPP1R3C, RAC2, HLA-DRB4, HLA-DOA, TCF4, TYROBP, LGALS1, S100A10, LGALS9, ABCG1, NOTCH3, …	1.14154	0.983255	0.0240491	2.55845
GOTERM_BP_ALL	GO:0032103	positive regulation of response to external stimulus	9	1.57618	0.00149733	EDNRA, CDH13, LOC100133511, LOC653879, C3, OSMR, VEGFA, TGM2, FCER1G, IDO1, CCL5	4.08449	0.985428	0.0247111	2.64426
GOTERM_BP_ALL	GO:0006959	humoral immune response	10	1.75131	0.00150826	C1QA, TRAF3IP2, PSMB10, C1QB, LOC100133511, LOC653879, C3, LY86, C1R, C1S, CFD, C1QC	3.67662	0.985871	0.0247447	2.66331
GOTERM_BP_ALL	GO:0007610	behavior	30	5.25394	0.00167605	ENPP2, SLC6A3, S100A9, FPR1, CXCL9, ITGB2, FPR3, CCL5, ADA, CXCL10, EDNRB, DOCK2, TYMP, KISS1R, SLC1A3, CCL20, RAC2, CXCR4, CKLF, KCNMA1, CCL4L2, IDO1, SOD2, CORO1A, ITGA5, CXCL16, ECSCR, CX3CR1, CMTM3, RASD2	1.85791	0.991207	0.0273032	2.95541
GOTERM_BP_ALL	GO:0045580	regulation of T cell differentiation	8	1.40105	0.00169179	CD86, HLX, CD2, HLA-DOA, IL7R, HLA-DMA, CD74, ADA	4.55612	0.991589	0.0273983	2.98277
GOTERM_BP_ALL	GO:0033559	unsaturated fatty acid metabolic process	8	1.40105	0.00169179	CYP2J2, TBXAS1, ALOX5AP, PTGS1, EDN1, ALOX5, CD74, DEGS1	4.55612	0.991589	0.0273983	2.98277
GOTERM_BP_ALL	GO:0006940	regulation of smooth muscle contraction	7	1.22592	0.00172849	KCNMA1, CAV1, PTGS1, EDN1, GUCY1A3, ADA, F2R	5.35044	0.992418	0.0278253	3.04654
GOTERM_BP_ALL	GO:0043065	positive regulation of apoptosis	28	4.90368	0.00192577	FGD2, HTATIP2, MMP9, BNIP3, CD70, BTK, TUBB, CASP4, CD44, HMOX1, PYCARD, CD2, TGM2, INPP5D, CASP1, TOP2A, MYC, RUNX3, KCNMA1, CEBPB, ARHGEF6, IFI16, STAT1, CDKN1A, P2RX7, NUPR1, ETS1, IGFBP3	1.89132	0.99566	0.0307794	3.38864
GOTERM_BP_ALL	GO:0042098	T cell proliferation	6	1.05079	0.0020236	P2RX7, CD86, DOCK2, ELF4, CXCR4, TNFRSF4	6.4545	0.996708	0.0321373	3.55785
GOTERM_BP_ALL	GO:0007166	cell surface receptor linked signal transduction	87	15.2364	0.00207296	ADCY3, F2RL3, ACVRL1, NRP1, ADORA3, CD8A, OSMR, EDN1, JAG2, FSTL1, CXCL10, CD97, EDNRA, EDNRB, KISS1R, HEY1, CXCR4, CXCR7, ELTD1, CALCRL, CFD, APLN, IFNGR2, KLRB1, EGFR, LOC653879, CD3D, LYN, STC2, LY96, PTHLH, CCND1, CPE, ADM, LPAR5, DARC, NCK1, LILRB3, VEGFA, CX3CR1, COL1A2, ENPP2, C3, CD247, COL3A1, CXCL9, FPR1, GNG11, NMB, ITGB2, FPR3, ABCA1, IL7R, CCL5, ITGB1, GPR4, P2RY8, TNFRSF1B, LOC10013…	1.3615	0.997137	0.032725	3.64312
GOTERM_BP_ALL	GO:0043085	positive regulation of catalytic activity	32	5.6042	0.00209683	PSMB10, ADCY3, F2RL3, CAV1, ADORA3, EDN1, FPR1, TLR3, TPM1, CD74, EDNRA, EDNRB, KISS1R, CXCR4, TGM2, PYCARD, TGFA, SCARB1, CALCRL, MYC, EGFR, PLEK, BIRC7, STAT1, UBE2C, PSMB8, PSMB9, PTHLH, P2RX7, CCND1, CCND2, F2R	1.7874	0.997324	0.0329122	3.68434
GOTERM_BP_ALL	GO:0043068	positive regulation of programmed cell death	28	4.90368	0.00212207	FGD2, HTATIP2, MMP9, BNIP3, CD70, BTK, TUBB, CASP4, CD44, HMOX1, PYCARD, CD2, TGM2, INPP5D, CASP1, TOP2A, MYC, RUNX3, KCNMA1, CEBPB, ARHGEF6, IFI16, STAT1, CDKN1A, P2RX7, NUPR1, ETS1, IGFBP3	1.87822	0.997508	0.0331181	3.7279
GOTERM_BP_ALL	GO:0010638	positive regulation of organelle organization	10	1.75131	0.00213526	CAV2, CAV1, P2RX7, KISS1R, PLEK, NCK1, EDN1, TGFA, NUSAP1, TPM1	3.49943	0.9976	0.0331377	3.75065
GOTERM_BP_ALL	GO:0010647	positive regulation of cell communication	23	4.02802	0.00229509	EGFR, CAV2, CAV1, ACVRL1, CD8A, LYN, HCLS1, LGALS1, TLR3, GJA1, LGALS9, ADA, TRAF3IP2, CDH13, KISS1R, P2RX7, SLC1A3, HMOX1, VEGFA, TGM2, TGFA, CASP1, F2R	2.03052	0.998473	0.0350003	4.02599
GOTERM_BP_ALL	GO:0010942	positive regulation of cell death	28	4.90368	0.00227545	FGD2, HTATIP2, MMP9, BNIP3, CD70, BTK, TUBB, CASP4, CD44, HMOX1, PYCARD, CD2, TGM2, INPP5D, CASP1, TOP2A, MYC, RUNX3, KCNMA1, CEBPB, ARHGEF6, IFI16, STAT1, CDKN1A, P2RX7, NUPR1, ETS1, IGFBP3	1.86958	0.998385	0.0350844	3.99219
GOTERM_BP_ALL	GO:0048873	homeostasis of number of cells within a tissue	5	0.875657	0.00229345	CORO1A, P2RX7, LIPA, IL20RB, F2R	8.54273	0.998465	0.0351654	4.02316
GOTERM_BP_ALL	GO:0042310	vasoconstriction	5	0.875657	0.00229345	EDNRA, ACTG2, EDNRB, CAV1, EDN1	8.54273	0.998465	0.0351654	4.02316
GOTERM_BP_ALL	GO:0007010	cytoskeleton organization	28	4.90368	0.00236481	FGD2, ALDOA, CAV2, CAV1, PRC1, AIF1, S100A9, PDLIM3, TPM1, ITGB1, DOCK2, TUBB, RAC2, EHD2, TUBA1B, ARHGDIB, STMN3, PLEK, FSCN1, ACTN1, NUSAP1, TMSB10, UBE2C, WAS, ELMO1, CORO1A, NCK1, LOC399942, LCP1	1.86529	0.998746	0.035284	4.14586
GOTERM_BP_ALL	GO:0051128	regulation of cellular component organization	29	5.07881	0.00235603	FGD2, ALDOA, CAV2, CAV1, ACVRL1, NRP1, LST1, C3, S100A9, EDN1, APOC1, ITGB2, TPM1, LOC653888, KISS1R, LOC100133511, TGFA, SCARB1, MYC, LOC653879, PLEK, STMN3, NUSAP1, TMSB10, COL5A1, ARPC1B, CDH13, CORO1A, P2RX7, YWHAH, NCK1, VEGFA	1.83911	0.998714	0.0353418	4.13077
GOTERM_BP_ALL	GO:0007595	lactation	6	1.05079	0.00239495	PTHLH, CAV2, CAV1, SLC6A3, HK2, APLN	6.22399	0.998848	0.0353528	4.19764
GOTERM_BP_ALL	GO:0032963	collagen metabolic process	6	1.05079	0.00239495	P2RX7, MMP9, COL3A1, COL1A1, SERPINH1, COL5A1	6.22399	0.998848	0.0353528	4.19764
GOTERM_BP_ALL	GO:0006006	glucose metabolic process	14	2.45184	0.00238835	ALDOA, PHKA2, LDHA, ALDOC, PGAM1, PFKP, HK2, PPP1R3C, PYGL, PKM2, PGAM4, ENO2, GAPDH, MYC	2.65774	0.998827	0.0354422	4.1863
GOTERM_BP_ALL	GO:0010646	regulation of cell communication	54	9.45709	0.00235166	ACVRL1, CD8A, EDN1, TLR3, GJA1, SPRY4, SPRY1, KISS1R, SLC1A3, CXCR4, HMOX1, RAPGEF5, TGFA, CASP1, EGFR, LYN, STMN3, ARHGEF6, SIPA1L2, DDIT4, INHBB, CCND1, VEGFA, TNFAIP3, FGD2, CAV2, CAV1, CYTH4, FPR1, ASAP1, TRIB3, CD74, ADA, RGS10, RASAL3, TGM2, INPP5D, PLEK, HCLS1, LGALS1, BIRC7, RGS19, FRZB, LGALS9, TRAF3IP2, CDH13, P2RX7, RGS1, YWHAH, ADAP2, RGS5, GRK5, IGFBP3, F2R	1.51103	0.998698	0.0354656	4.12326
GOTERM_BP_ALL	GO:0050790	regulation of catalytic activity	46	8.05604	0.00234382	PSMB10, ADCY3, FGD2, F2RL3, CAV1, ADORA3, C13ORF15, EDN1, APOC1, FPR1, TLR3, ASAP1, TRIB3, TNFRSF4, TPM1, CD74, SPRY4, EDNRA, EDNRB, SPRY1, KISS1R, CXCR4, TGM2, PYCARD, TGFA, SCARB1, CALCRL, MYC, ANGPTL4, EGFR, PLEK, STMN3, BIRC7, STAT1, UBE2C, PSMB8, PSMB9, SOD2, PTHLH, CDKN1A, P2RX7, CCND1, ADAP2, RGS1, CCND2, F2R	1.57929	0.998669	0.035539	4.10978
GOTERM_BP_ALL	GO:0050818	regulation of coagulation	7	1.22592	0.00258134	CAV1, PLEK, EDN1, SERPINE1, ANXA2P1, ANXA4, F2R, ANXA2	4.95895	0.99932	0.0378571	4.51724
GOTERM_BP_ALL	GO:0001932	regulation of protein amino acid phosphorylation	15	2.62697	0.00260302	EGFR, CAV1, LYN, HCLS1, EDN1, BIRC7, ITGB2, EDNRA, EDNRB, CCND1, P2RX7, CCND2, PDGFD, FAM129A, IGFBP3	2.51838	0.999361	0.0379724	4.55436
GOTERM_BP_ALL	GO:0019318	hexose metabolic process	16	2.8021	0.00261843	ALDOA, PHKA2, LDHA, PFKFB4, ALDOC, PGAM1, HK2, PFKP, PPP1R3C, PYGL, PKM2, PGAM4, ENO2, CHST15, GAPDH, MYC	2.42044	0.999388	0.037997	4.58073
GOTERM_BP_ALL	GO:0009617	response to bacterium	16	2.8021	0.00275217	FGR, LY96, GNLY, LYZ, TLR3, IDO1, CCL5, STAT1, CD1D, P2RX7, ADM, HIST1H2BK, CCL20, SCARB1, CD14, F2R	2.4079	0.999581	0.0392964	4.80929
GOTERM_BP_ALL	GO:0051174	regulation of phosphorus metabolic process	30	5.25394	0.00274705	ADCY3, CAV1, C13ORF15, EDN1, FPR1, TLR3, TRIB3, ITGB2, TNFRSF4, SPRY4, CD74, EDNRA, EDNRB, KISS1R, SPRY1, CXCR4, TGFA, PDGFD, FAM129A, EGFR, PLEK, LYN, HCLS1, BIRC7, CDKN1A, P2RX7, CCND1, CCND2, IGFBP3, F2R	1.79661	0.999575	0.0394239	4.80056
GOTERM_BP_ALL	GO:0019220	regulation of phosphate metabolic process	30	5.25394	0.00274705	ADCY3, CAV1, C13ORF15, EDN1, FPR1, TLR3, TRIB3, ITGB2, TNFRSF4, SPRY4, CD74, EDNRA, EDNRB, KISS1R, SPRY1, CXCR4, TGFA, PDGFD, FAM129A, EGFR, PLEK, LYN, HCLS1, BIRC7, CDKN1A, P2RX7, CCND1, CCND2, IGFBP3, F2R	1.79661	0.999575	0.0394239	4.80056
GOTERM_BP_ALL	GO:0051259	protein oligomerization	15	2.62697	0.00274443	CAV2, CAV1, ALDOC, PFKP, GJA1, BIRC3, ITPR3, TRIM22, SOD2, VWF, P2RX7, ALOX5AP, TGM2, HSF4, ANGPTL4	2.5039	0.999572	0.0395879	4.79608
GOTERM_BP_ALL	GO:0006958	complement activation, classical pathway	6	1.05079	0.00281343	C1QA, C1QB, LOC100133511, LOC653879, C3, C1R, C1S, C1QC	6.00937	0.999648	0.0399528	4.91382
GOTERM_BP_ALL	GO:0043368	positive T cell selection	4	0.700525	0.00290033	DOCK2, CD3D, HLA-DMA, CD74	12.909	0.999724	0.0407536	5.06191
GOTERM_BP_ALL	GO:0014829	vascular smooth muscle contraction	4	0.700525	0.00290033	EDNRA, ACTG2, EDNRB, EDN1	12.909	0.999724	0.0407536	5.06191
GOTERM_BP_ALL	GO:0007267	cell-cell signaling	35	6.1296	0.00288631	CAV2, GAL3ST4, NRP1, GRAP, PGF, EDN1, S100A9, CXCL9, GJA1, CD70, ITGB2, NMB, CCL5, GJA4, CXCL10, CD97, SPRY1, SLC1A3, ISG15, CCL20, NPTX2, ZYX, KCNMA1, LYN, STC2, CCL4L2, KCNK3, C1QA, PTHLH, TNFAIP6, P2RX7, CD86, DOC2A, ADM, PMP22	1.69431	0.999713	0.0407629	5.03802
GOTERM_BP_ALL	GO:0046651	lymphocyte proliferation	7	1.22592	0.00292586	P2RX7, CD86, DOCK2, ELF4, CXCR4, IL7R, TNFRSF4	4.84088	0.999744	0.0409019	5.10535
GOTERM_BP_ALL	GO:0006956	complement activation	7	1.22592	0.00292586	C1QA, C1QB, LOC100133511, LOC653879, C3, C1R, C1S, CFD, C1QC	4.84088	0.999744	0.0409019	5.10535
GOTERM_BP_ALL	GO:0060191	regulation of lipase activity	10	1.75131	0.00295424	EGFR, EDNRA, F2RL3, EDNRB, PLEK, EDN1, APOC1, TGM2, F2R, ANGPTL4	3.33854	0.999763	0.0410879	5.15366
GOTERM_BP_ALL	GO:0042325	regulation of phosphorylation	29	5.07881	0.00302463	ADCY3, CAV1, C13ORF15, EDN1, FPR1, TRIB3, TLR3, ITGB2, TNFRSF4, SPRY4, CD74, EDNRA, EDNRB, KISS1R, SPRY1, CXCR4, TGFA, PDGFD, FAM129A, EGFR, LYN, HCLS1, BIRC7, CDKN1A, P2RX7, CCND1, CCND2, IGFBP3, F2R	1.80754	0.999806	0.0418417	5.27334
GOTERM_BP_ALL	GO:0006937	regulation of muscle contraction	9	1.57618	0.00319028	KCNMA1, CAV1, PTGS1, EDN1, GUCY1A3, CALCRL, TPM1, ADA, F2R	3.63066	0.999879	0.043871	5.55442
GOTERM_BP_ALL	GO:0007015	actin filament organization	9	1.57618	0.00319028	ALDOA, CORO1A, AIF1, NCK1, FSCN1, PDLIM3, ACTN1, WAS, LCP1	3.63066	0.999879	0.043871	5.55442
GOTERM_BP_ALL	GO:0002695	negative regulation of leukocyte activation	8	1.40105	0.00323864	LST1, IL20RB, HMOX1, HLX, IDO1, INPP5D, CD74, PAG1	4.07653	0.999894	0.0443067	5.63634
GOTERM_BP_ALL	GO:0002824	positive regulation of adaptive immune response based on somatic recombination of immune receptors built from immunoglobulin superfamily domains	6	1.05079	0.00328233	P2RX7, LOC100133511, LOC653879, TNFSF13B, C3, FCER1G, IDO1, ADA	5.80905	0.999907	0.0446756	5.71028
GOTERM_BP_ALL	GO:0002541	activation of plasma proteins involved in acute inflammatory response	7	1.22592	0.00330362	C1QA, C1QB, LOC100133511, LOC653879, C3, C1R, C1S, CFD, C1QC	4.7283	0.999912	0.0447439	5.74629
GOTERM_BP_ALL	GO:0007162	negative regulation of cell adhesion	7	1.22592	0.00330362	CDH13, ACVRL1, TGFBI, COL1A1, FXYD5, ADAMDEC1, ARHGDIB	4.7283	0.999912	0.0447439	5.74629
GOTERM_BP_ALL	GO:0042493	response to drug	17	2.97723	0.00332349	CAV2, CAV1, LYN, PGF, SLC6A3, STAT1, CCL5, SOD2, CCND1, P2RX7, CDKN1A, SLC1A3, CA9, PLIN2, ENO2, GRK5, LOX	2.28597	0.999917	0.0447927	5.77989
GOTERM_BP_ALL	GO:0050878	regulation of body fluid levels	13	2.27671	0.00341348	KCNMA1, F2RL3, PLEK, COL3A1, EDN1, ANXA2P1, WAS, ANXA2, VWF, FGG, CD36, SERPINE1, ENTPD1, F2R	2.67793	0.999936	0.0455453	5.93192
GOTERM_BP_ALL	GO:0022607	cellular component assembly	47	8.23117	0.00340548	FGD2, CAV2, CAV1, AIF1, ALDOC, APOC1, GJA1, ABCA1, FXYD5, GJA4, ITGB1, TPM1, HLA-DMA, CD74, TAPBP, TUBB, FGG, RAC2, HIST1H2BK, ALOX5AP, TGM2, TUBB6, HSF4, LOX, TUBA1A, TUBA1B, MYC, TUBA1C, ANGPTL4, IL2RB, FSCN1, PFKP, ACTN1, ITPR3, BIRC3, TRIM22, WAS, SOD2, VWF, CDH13, CORO1A, P2RX7, ITGA5, NCK1, LOC399942, LAMC1, PMP22, LCP1	1.53904	0.999934	0.0456563	5.91841
GOTERM_BP_ALL	GO:0030335	positive regulation of cell migration	10	1.75131	0.0034475	EGFR, CDH13, CORO1A, CXCL16, MMP9, VEGFA, EDN1, SCARB1, F2R, CXCL10	3.26351	0.999941	0.0457734	5.98932
GOTERM_BP_ALL	GO:0033344	cholesterol efflux	5	0.875657	0.00353722	CAV1, APOC1, SCARB1, ABCA1, ABCG1	7.64349	0.999955	0.0467191	6.14058
GOTERM_BP_ALL	GO:0070661	leukocyte proliferation	7	1.22592	0.00371655	P2RX7, CD86, DOCK2, ELF4, CXCR4, IL7R, TNFRSF4	4.62084	0.999973	0.0488051	6.4422
GOTERM_BP_ALL	GO:0032943	mononuclear cell proliferation	7	1.22592	0.00371655	P2RX7, CD86, DOCK2, ELF4, CXCR4, IL7R, TNFRSF4	4.62084	0.999973	0.0488051	6.4422
GOTERM_BP_ALL	GO:0022603	regulation of anatomical structure morphogenesis	17	2.97723	0.00374325	ALDOA, FGD2, COL4A2, NRP1, HTATIP2, LST1, EDN1, ITGB2, VASH1, CORO1A, YWHAH, HMOX1, SERPINE1, VEGFA, RUNX1, ANGPT2, ANGPTL4	2.25466	0.999975	0.0489205	6.48703
GOTERM_BP_ALL	GO:0046456	icosanoid biosynthetic process	6	1.05079	0.00380494	TBXAS1, ALOX5AP, PTGS1, EDN1, ALOX5, CD74	5.62166	0.999979	0.0494793	6.59054
GOTERM_BP_ALL	GO:0002455	humoral immune response mediated by circulating immunoglobulin	6	1.05079	0.00380494	C1QA, C1QB, LOC100133511, LOC653879, C3, C1R, C1S, C1QC	5.62166	0.999979	0.0494793	6.59054
GOTERM_BP_ALL	GO:0002821	positive regulation of adaptive immune response	6	1.05079	0.00380494	P2RX7, LOC100133511, LOC653879, TNFSF13B, C3, FCER1G, IDO1, ADA	5.62166	0.999979	0.0494793	6.59054
GOTERM_BP_ALL	GO:0044259	multicellular organismal macromolecule metabolic process	6	1.05079	0.00380494	P2RX7, MMP9, COL3A1, COL1A1, SERPINH1, COL5A1	5.62166	0.999979	0.0494793	6.59054
