# Supplementary material for: Integrative Genome-Wide Gene Expression Profiling of Clear Cell Renal Cell Carcinoma in Czech Republic and in the United States
Source: PLoS One. 2013 Mar 5;8(3):e57886. doi: 10.1371/journal.pone.0057886 (PMC3589490; doi:10.1371/journal.pone.0057886)
Supplement: Table S3 — List of pathways enriched in ccRCC phenotype identified in gene set enrichment analysis (GSEA). All gene sets are derived from Biocarta pathway database. (XLSX) [file pone.0057886.s005.xlsx]

## Sheet: Sheet1
NAME	SIZE	ES	NES	NOM p-val	FDR q-val
BIOCARTA_G1_PATHWAY	27	-0.753756	-1.48883	0.00817996	0.148065
BIOCARTA_EIF_PATHWAY	16	-0.606657	-1.47622	0.0252427	0.159568
BIOCARTA_ARF_PATHWAY	17	-0.766634	-1.49025	0.00610998	0.160691
BIOCARTA_AGR_PATHWAY	36	-0.581609	-1.36558	0.0531697	0.17288
BIOCARTA_MAPK_PATHWAY	86	-0.588463	-1.38902	0.0246407	0.173174
BIOCARTA_GCR_PATHWAY	19	-0.663266	-1.37269	0.0907298	0.174666
BIOCARTA_P53_PATHWAY	16	-0.724641	-1.37021	0.08	0.174798
BIOCARTA_41BB_PATHWAY	17	-0.679393	-1.3666	0.0803213	0.175957
BIOCARTA_ECM_PATHWAY	24	-0.716245	-1.39049	0.0616016	0.176678
BIOCARTA_IL2RB_PATHWAY	38	-0.68123	-1.37401	0.0596708	0.177287
BIOCARTA_FCER1_PATHWAY	38	-0.679032	-1.35358	0.096	0.177659
BIOCARTA_ACH_PATHWAY	16	-0.622652	-1.5228	0.00984252	0.177799
BIOCARTA_IL10_PATHWAY	17	-0.821534	-1.35622	0.0407332	0.177826
BIOCARTA_G2_PATHWAY	23	-0.613254	-1.37627	0.0824742	0.178528
BIOCARTA_TNFR2_PATHWAY	18	-0.7545	-1.35001	0.0547667	0.178535
BIOCARTA_ATM_PATHWAY	20	-0.632209	-1.34716	0.122951	0.17868
BIOCARTA_MCM_PATHWAY	18	-0.748514	-1.3785	0.0773931	0.179478
BIOCARTA_INFLAM_PATHWAY	29	-0.801784	-1.49065	0.00609756	0.179499
BIOCARTA_MET_PATHWAY	37	-0.64949	-1.4541	0.040404	0.179764
BIOCARTA_GSK3_PATHWAY	27	-0.754925	-1.39166	0.0391753	0.18085
BIOCARTA_RELA_PATHWAY	16	-0.748214	-1.35671	0.0833333	0.18195
BIOCARTA_CSK_PATHWAY	22	-0.814491	-1.38015	0.010352	0.182573
BIOCARTA_P38MAPK_PATHWAY	39	-0.737896	-1.55106	0	0.182952
BIOCARTA_ATRBRCA_PATHWAY	21	-0.650872	-1.58101	0.00607287	0.183667
BIOCARTA_RHO_PATHWAY	32	-0.693557	-1.39347	0.0612691	0.184717
BIOCARTA_STEM_PATHWAY	15	-0.852918	-1.31887	0.0643777	0.184789
BIOCARTA_NTHI_PATHWAY	24	-0.65454	-1.31665	0.119919	0.185049
BIOCARTA_RACCYCD_PATHWAY	26	-0.706583	-1.42975	0.0422535	0.185074
BIOCARTA_TH1TH2_PATHWAY	19	-0.804264	-1.33553	0.0843621	0.185111
BIOCARTA_PML_PATHWAY	17	-0.830838	-1.44545	0.00406504	0.187369
BIOCARTA_IL1R_PATHWAY	32	-0.631631	-1.31275	0.134043	0.187392
BIOCARTA_IL12_PATHWAY	21	-0.785954	-1.31061	0.102616	0.187538
BIOCARTA_IL17_PATHWAY	15	-0.92514	-1.32212	0.0142566	0.18768
BIOCARTA_IL7_PATHWAY	17	-0.715612	-1.31929	0.114286	0.188023
BIOCARTA_WNT_PATHWAY	25	-0.748028	-1.49558	0.0158416	0.1885
BIOCARTA_NFKB_PATHWAY	22	-0.768932	-1.39524	0.0435644	0.188951
BIOCARTA_CD40_PATHWAY	15	-0.750044	-1.33591	0.083503	0.189109
BIOCARTA_FAS_PATHWAY	30	-0.631139	-1.32555	0.10766	0.190234
BIOCARTA_INTEGRIN_PATHWAY	38	-0.704046	-1.39784	0.0635246	0.190531
BIOCARTA_IL22BP_PATHWAY	16	-0.796388	-1.32727	0.0727273	0.191382
BIOCARTA_BARRESTIN_SRC_PATHWAY	15	-0.644533	-1.32214	0.109053	0.191469
BIOCARTA_PITX2_PATHWAY	15	-0.605184	-1.28333	0.140496	0.192179
BIOCARTA_ACTINY_PATHWAY	20	-0.687513	-1.32854	0.132075	0.193067
BIOCARTA_SPPA_PATHWAY	22	-0.690624	-1.33609	0.0736842	0.193175
BIOCARTA_STRESS_PATHWAY	25	-0.650922	-1.43133	0.0390144	0.194009
BIOCARTA_TOLL_PATHWAY	35	-0.634615	-1.30444	0.10101	0.194139
BIOCARTA_NKT_PATHWAY	28	-0.835326	-1.45426	0.00601202	0.194383
BIOCARTA_HIF_PATHWAY	15	-0.745591	-1.28393	0.0997877	0.19448
BIOCARTA_UCALPAIN_PATHWAY	18	-0.63853	-1.27936	0.179325	0.195354
BIOCARTA_ERYTH_PATHWAY	15	-0.741243	-1.30111	0.132196	0.19658
BIOCARTA_FMLP_PATHWAY	36	-0.642729	-1.39856	0.0509554	0.197012
BIOCARTA_NKCELLS_PATHWAY	20	-0.754499	-1.53006	0.0144928	0.197134
BIOCARTA_PTDINS_PATHWAY	23	-0.589645	-1.284	0.0672098	0.197371
BIOCARTA_DEATH_PATHWAY	33	-0.567587	-1.26974	0.138716	0.197913
BIOCARTA_VEGF_PATHWAY	29	-0.5585	-1.27384	0.115226	0.197994
BIOCARTA_PAR1_PATHWAY	37	-0.557761	-1.27492	0.131373	0.198952
BIOCARTA_CYTOKINE_PATHWAY	21	-0.742204	-1.40122	0.0597015	0.199864
BIOCARTA_NGF_PATHWAY	18	-0.659201	-1.28624	0.163561	0.200102
BIOCARTA_CTLA4_PATHWAY	19	-0.828075	-1.28413	0.111789	0.200257
BIOCARTA_TALL1_PATHWAY	15	-0.6586	-1.26987	0.207819	0.200536
BIOCARTA_TCR_PATHWAY	44	-0.599808	-1.29631	0.155206	0.200802
BIOCARTA_PTEN_PATHWAY	18	-0.588127	-1.28976	0.157058	0.20161
BIOCARTA_ETS_PATHWAY	18	-0.686005	-1.29132	0.177291	0.201874
BIOCARTA_ERK_PATHWAY	28	-0.604657	-1.29286	0.138493	0.202538
BIOCARTA_CASPASE_PATHWAY	23	-0.701214	-1.28635	0.109504	0.203259
BIOCARTA_CELLCYCLE_PATHWAY	22	-0.811228	-1.43208	0.00413223	0.204895
BIOCARTA_ERK5_PATHWAY	17	-0.730816	-1.4024	0.0479042	0.207086
BIOCARTA_DC_PATHWAY	22	-0.699634	-1.25965	0.17505	0.209388
BIOCARTA_NFAT_PATHWAY	53	-0.560346	-1.4084	0.0447154	0.214027
BIOCARTA_TNFR1_PATHWAY	29	-0.712928	-1.49694	0.014	0.215594
BIOCARTA_BCELLSURVIVAL_PATHWAY	15	-0.618112	-1.25358	0.184211	0.215706
BIOCARTA_HIVNEF_PATHWAY	56	-0.637196	-1.40276	0.0385396	0.216593
BIOCARTA_HDAC_PATHWAY	28	-0.620545	-1.4119	0.0653465	0.217724
BIOCARTA_IL2_PATHWAY	22	-0.633015	-1.24599	0.194561	0.220681
BIOCARTA_BAD_PATHWAY	26	-0.498808	-1.247	0.159136	0.222263
BIOCARTA_MPR_PATHWAY	33	-0.477243	-1.23636	0.114823	0.225431
BIOCARTA_MYOSIN_PATHWAY	31	-0.537079	-1.23381	0.158635	0.226838
BIOCARTA_NO2IL12_PATHWAY	17	-0.850717	-1.23675	0.140281	0.227523
BIOCARTA_TEL_PATHWAY	18	-0.554278	-1.23744	0.15547	0.229645
BIOCARTA_IGF1R_PATHWAY	23	-0.487248	-1.22941	0.174089	0.229654
BIOCARTA_TID_PATHWAY	19	-0.648344	-1.22416	0.171717	0.23422
BIOCARTA_CTCF_PATHWAY	22	-0.603267	-1.21698	0.223819	0.239182
BIOCARTA_HER2_PATHWAY	22	-0.591151	-1.21871	0.205285	0.239503
