# Supplementary material for: Integrative Genome-Wide Gene Expression Profiling of Clear Cell Renal Cell Carcinoma in Czech Republic and in the United States
Source: PLoS One. 2013 Mar 5;8(3):e57886. doi: 10.1371/journal.pone.0057886 (PMC3589490; doi:10.1371/journal.pone.0057886)
Supplement: Table S4 — Complete list of statistically significant differentially expressed genes (FDR-adjusted p-value (BH) <0.05, FC ≥2) in ccRCC as compared with adjacent non-tumour tissues in US population (TCGA series) – RNA-Sequencing analysis. (XLS) [file pone.0057886.s006.xls]

## Sheet: Downregulated_genes_RNA-Seq
TARGET ID	ID	LogFC	Aveexpr	T	P_Value	Adj_P_Val	B
UMOD	7369	-9.83632	6.91783	-20.255	2.5e-30	5.7e-28	58.7515
AQP2	359	-9.10336	6.23334	-23.5505	3.42e-34	3.34e-31	67.5603
SLC12A1	6557	-8.05503	6.06607	-20.1269	3.61e-30	8.05e-28	58.3989
KNG1	3827	-8.02896	5.55732	-22.3405	7.97e-33	4.2e-30	64.4699
FXYD4	53828	-7.06714	4.78311	-23.7237	2.2e-34	2.26e-31	68.0513
KCNJ1	3758	-6.80664	4.96605	-21.9458	2.29e-32	8.71e-30	63.4295
CLCNKB	1188	-6.15159	4.60656	-22.9058	1.8e-33	1.17e-30	65.9568
CLDN8	9073	-6.13012	4.00625	-26.3639	3.6e-37	1.48e-33	74.4294
RHCG	51458	-6.09678	4.20664	-22.8998	1.83e-33	1.17e-30	65.958
SERPINA5	5104	-6.07727	5.72669	-24.1304	7.9e-35	1.26e-31	68.9802
ATP6V0A4	50617	-5.89338	4.17501	-22.0773	1.61e-32	6.75e-30	63.7951
SFRP1	6422	-5.74486	4.87609	-22.23	1.07e-32	5.36e-30	64.1675
CLCNKA	1187	-5.61926	4.17924	-19.7115	1.2e-29	2.22e-27	57.211
TMEM213	155006	-5.57512	4.4845	-22.1672	1.27e-32	5.9e-30	64.0172
SCNN1G	6340	-5.36398	4.06326	-22.1527	1.32e-32	6e-30	63.9942
ATP6V0D2	245972	-5.0797	4.19433	-20.0924	3.98e-30	8.61e-28	58.3103
ATP6V1B1	525	-4.99219	4.22535	-21.2082	1.72e-31	5.18e-29	61.4375
DUSP9	1852	-4.92931	3.56343	-22.7543	2.68e-33	1.57e-30	65.5822
SLC4A1	6521	-4.85932	4.4311	-19.7471	1.08e-29	2.04e-27	57.3146
RAB25	57111	-4.84406	3.63311	-21.4788	8.15e-32	2.84e-29	62.1825
CALB1	793	-4.84018	4.03683	-11.2519	4.14e-17	4.31e-16	28.3696
MAL	4118	-4.82056	7.28735	-16.0683	1.03e-24	5.14e-23	45.915
CLDN16	10686	-4.73014	3.66871	-20.4802	1.32e-30	3.3e-28	59.4117
TMPRSS2	7113	-4.72462	3.79554	-21.3584	1.13e-31	3.69e-29	61.8522
GPR110	266977	-4.72358	3.65271	-19.9402	6.18e-30	1.25e-27	57.8706
TFCP2L1	29842	-4.69599	4.01766	-24.3437	4.64e-35	8.66e-32	69.5708
SPTBN2	6712	-4.686	4.12488	-19.8167	8.84e-30	1.7e-27	57.5176
HRG	3273	-4.67273	3.19031	-24.0955	8.62e-35	1.26e-31	69.0007
MUC15	143662	-4.67089	3.14653	-22.9275	1.7e-33	1.17e-30	66.0351
C7	730	-4.66458	6.82991	-14.6006	1.57e-22	4.8e-21	40.9068
EGF	1950	-4.59379	4.61001	-15.7964	2.56e-24	1.15e-22	44.9915
MT1G	4495	-4.59344	7.2182	-10.9505	1.36e-16	1.31e-15	27.252
KCNJ10	3766	-4.57147	3.51589	-22.7815	2.49e-33	1.53e-30	65.651
PVALB	5816	-4.50832	3.71592	-16.5691	1.97e-25	1.16e-23	47.5206
ATP6V1G3	127124	-4.50326	3.13863	-22.1939	1.18e-32	5.76e-30	64.1081
SCNN1B	6338	-4.48613	3.86907	-20.2989	2.21e-30	5.2e-28	58.8989
LOC284578	284578	-4.45457	3.33716	-23.7632	1.99e-34	2.15e-31	68.164
MFSD4	148808	-4.42961	6.09514	-18.664	2.7e-28	3.13e-26	54.1168
FOXI1	2299	-4.42128	3.04746	-21.8667	2.84e-32	1.06e-29	63.232
C12orf59	120939	-4.41572	4.19636	-14.9124	5.26e-23	1.75e-21	41.9583
TACSTD2	4070	-4.399	5.77264	-15.5502	5.88e-24	2.41e-22	44.1763
FLJ42875	440556	-4.36688	3.15461	-21.2962	1.35e-31	4.32e-29	61.6826
SCNN1A	6337	-4.36459	5.65178	-18.9741	1.06e-28	1.46e-26	55.043
TSPAN8	7103	-4.36083	4.30116	-17.2265	2.35e-26	1.71e-24	49.6655
SLC12A3	6559	-4.31491	3.6744	-13.6453	4.78e-21	1.05e-19	37.4234
DCN	1634	-4.30421	7.08515	-11.8922	3.42e-18	4.29e-17	30.9333
CASR	846	-4.28954	3.38252	-20.7867	5.55e-31	1.52e-28	60.2725
PCP4	5121	-4.27594	3.58395	-22.1107	1.47e-32	6.31e-30	63.8812
SLC26A7	115111	-4.25367	3.2389	-21.7138	4.29e-32	1.57e-29	62.8204
BSND	7809	-4.23503	2.88329	-24.0363	9.99e-35	1.37e-31	68.8566
PROM2	150696	-4.22528	4.16959	-21.226	1.63e-31	5.08e-29	61.4733
GPC3	2719	-4.20892	4.72645	-20.9358	3.65e-31	1.03e-28	60.6617
HSD11B2	3291	-4.20297	6.76422	-19.9457	6.08e-30	1.25e-27	57.8808
MT1H	4496	-4.16755	4.52907	-10.0849	4.38e-15	3.33e-14	23.7333
NPHS2	7827	-4.15061	3.37838	-9.53055	4.19e-14	2.78e-13	21.4691
EHF	26298	-4.10757	3.33899	-18.8741	1.43e-28	1.81e-26	54.7351
ALDOB	229	-4.05038	7.28484	-6.99771	1.51e-09	5.56e-09	11.0993
ADH1B	125	-4.04522	4.6148	-14.8536	6.46e-23	2.12e-21	41.7763
MCCD1	401250	-4.04133	3.2443	-19.5569	1.89e-29	3.28e-27	56.7568
VTCN1	79679	-4.02314	3.21554	-21.1709	1.9e-31	5.66e-29	61.3387
RANBP3L	202151	-4.01498	3.00572	-20.4199	1.56e-30	3.86e-28	59.2374
FAM3B	54097	-3.99968	3.29093	-29.4971	3.43e-40	7.04e-36	81.2572
HEPACAM2	253012	-3.98086	2.78944	-23.3314	5.99e-34	5.34e-31	67.0753
DMRT2	10655	-3.96909	2.8258	-22.6292	3.72e-33	2.12e-30	65.2574
GGT6	124975	-3.92252	3.90486	-21.6101	5.69e-32	2.05e-29	62.5191
HS6ST2	90161	-3.91706	2.80779	-23.4917	3.97e-34	3.71e-31	67.4822
ADH1C	126	-3.90693	3.035	-22.0073	1.94e-32	7.82e-30	63.61
RASL11B	65997	-3.90247	3.24188	-22.971	1.52e-33	1.11e-30	66.1403
NELL1	4745	-3.88767	2.78843	-22.7746	2.54e-33	1.53e-30	65.6365
GRHL2	79977	-3.88651	3.27514	-22.3864	7.06e-33	3.81e-30	64.6138
L1CAM	3897	-3.85849	3.66723	-16.0375	1.14e-24	5.67e-23	45.7851
PPP1R1A	5502	-3.82707	5.30226	-11.9614	2.62e-18	3.36e-17	31.1843
LOC643008	643008	-3.82358	3.20145	-22.9976	1.42e-33	1.08e-30	66.2077
KRT7	3855	-3.82157	5.35737	-13.8402	2.36e-21	5.61e-20	38.1961
INPP5J	27124	-3.81485	3.38588	-20.7118	6.84e-31	1.8e-28	60.0633
S100A2	6273	-3.80734	4.7801	-18.5131	4.26e-28	4.71e-26	53.6617
AQP6	363	-3.77268	3.55327	-14.6789	1.19e-22	3.76e-21	41.1306
ACPP	55	-3.76143	3.10257	-25.8405	1.23e-36	4.21e-33	73.1994
SLC9A3	6550	-3.7171	4.29709	-13.7427	3.35e-21	7.67e-20	37.823
SLC22A8	9376	-3.69228	3.63336	-7.74349	6.84e-11	2.99e-10	14.0876
F11	2160	-3.68625	3.11681	-17.6982	5.29e-27	4.49e-25	51.136
LPPR1	54886	-3.66795	2.86562	-20.1005	3.89e-30	8.5e-28	58.3285
CLDN19	149461	-3.62636	3.56942	-16.9814	5.17e-26	3.49e-24	48.8733
TMEM30B	161291	-3.60664	3.91417	-20.9599	3.42e-31	9.74e-29	60.7399
HOXB9	3219	-3.59483	3.5734	-17.7542	4.44e-27	3.88e-25	51.3261
GATA3	2625	-3.56471	3.74658	-22.1298	1.4e-32	6.24e-30	63.9096
NRK	203447	-3.5558	2.63492	-23.9778	1.16e-34	1.49e-31	68.706
ESRP1	54845	-3.5294	2.74822	-23.9266	1.32e-34	1.59e-31	68.5754
SLC7A8	23428	-3.51612	5.27233	-14.5332	1.99e-22	5.97e-21	40.6614
HSPA2	3306	-3.48713	5.37804	-15.7534	2.96e-24	1.31e-22	44.857
ERP27	121506	-3.48083	4.07811	-18.3798	6.4e-28	6.85e-26	53.2574
ELF5	2001	-3.46856	2.73963	-16.3813	3.65e-25	2.01e-23	46.8933
DNER	92737	-3.45857	3.51542	-18.1124	1.46e-27	1.43e-25	52.4339
EPCAM	4072	-3.40623	7.1666	-16.0905	9.56e-25	4.85e-23	45.982
DEFB1	1672	-3.40191	9.02356	-14.1549	7.6e-22	1.99e-20	39.3418
SOSTDC1	25928	-3.39611	3.40009	-16.291	4.91e-25	2.61e-23	46.6252
AIF1L	83543	-3.38288	7.68569	-14.5444	1.91e-22	5.77e-21	40.7038
XPNPEP2	7512	-3.37399	3.74974	-8.26228	7.91e-12	3.88e-11	16.2372
HMGCS2	3158	-3.36667	6.01707	-10.4332	1.07e-15	8.95e-15	25.1778
FGF9	2254	-3.36201	2.49284	-18.8966	1.34e-28	1.73e-26	54.7984
ESRRB	2103	-3.34488	2.44506	-19.0286	9.01e-29	1.28e-26	55.1946
NR0B2	8431	-3.3366	2.49684	-19.9159	6.63e-30	1.31e-27	57.7958
TCF21	6943	-3.31945	3.89452	-17.8137	3.69e-27	3.32e-25	51.5161
WNK4	65266	-3.31929	4.07096	-18.019	1.95e-27	1.83e-25	52.1524
PTGER3	5733	-3.31836	6.93389	-12.1741	1.16e-18	1.58e-17	32.0008
SLC13A3	64849	-3.31788	3.96534	-7.05895	1.17e-09	4.39e-09	11.2792
IRX2	153572	-3.31346	2.61693	-22.1102	1.47e-32	6.31e-30	63.8844
TMEM178	130733	-3.29515	3.47119	-20.7612	5.96e-31	1.59e-28	60.1956
DPEP1	1800	-3.29501	4.31553	-8.6169	1.81e-12	9.67e-12	17.7103
TMEM207	131920	-3.2729	2.27673	-16.8835	7.09e-26	4.58e-24	48.5334
ALB	213	-3.25904	3.70807	-7.61892	1.15e-10	4.88e-10	13.571
CHL1	10752	-3.23918	2.98995	-24.112	8.27e-35	1.26e-31	69.0171
PRR15	222171	-3.22901	3.06015	-21.9756	2.12e-32	8.19e-30	63.5189
HPD	3242	-3.22889	4.51603	-7.35988	3.37e-10	1.35e-09	12.5237
CHGB	1114	-3.22695	2.86926	-19.7546	1.06e-29	2.01e-27	57.3358
PDE1A	5136	-3.22065	5.14755	-16.9881	5.06e-26	3.43e-24	48.9108
TMEM45B	120224	-3.21406	3.78101	-18.9154	1.26e-28	1.68e-26	54.8709
TMEM72	643236	-3.21252	4.74751	-11.8391	4.2e-18	5.19e-17	30.7114
SLC13A2	9058	-3.20383	2.7359	-12.5726	2.55e-19	3.94e-18	33.4418
UCHL1	7345	-3.19197	5.4264	-12.3719	5.45e-19	7.9e-18	32.7548
GSTM3	2947	-3.18402	5.48578	-18.6809	2.56e-28	3.01e-26	54.1686
RALYL	138046	-3.17428	2.34771	-19.4472	2.6e-29	4.11e-27	56.4334
C7orf41	222166	-3.17409	6.47941	-19.4957	2.26e-29	3.72e-27	56.583
TCEAL2	140597	-3.14925	2.72066	-19.5643	1.85e-29	3.24e-27	56.781
PLA2G4F	255189	-3.1441	2.56537	-25.5608	2.39e-36	7.02e-33	72.5463
SUSD4	55061	-3.13995	3.12978	-16.9701	5.36e-26	3.58e-24	48.836
TFAP2B	7021	-3.12622	2.20096	-26.8058	1.3e-37	6.65e-34	75.442
PRR15L	79170	-3.11114	3.83283	-13.8288	2.46e-21	5.81e-20	38.1416
FREM1	158326	-3.11106	3.05583	-18.6136	3.14e-28	3.56e-26	53.961
LAD1	3898	-3.10243	4.33486	-14.1969	6.54e-22	1.74e-20	39.4714
TMEM61	199964	-3.07992	2.59177	-18.7599	2.02e-28	2.42e-26	54.3945
CRHBP	1393	-3.07391	3.50872	-11.5732	1.18e-17	1.33e-16	29.6525
PTH1R	5745	-3.07117	5.05182	-10.783	2.65e-16	2.45e-15	26.5701
CNTN1	1272	-3.06574	2.54877	-19.1834	5.68e-29	8.34e-27	55.6593
CWH43	80157	-3.06563	2.49826	-21.2369	1.58e-31	5e-29	61.5204
STAP1	26228	-3.063	2.92003	-15.8808	1.93e-24	9.01e-23	45.2507
C16orf89	146556	-3.06256	3.22783	-15.0933	2.81e-23	9.9e-22	42.5832
MST1P9	11223	-3.05897	3.58183	-16.2804	5.09e-25	2.69e-23	46.6008
ALDH1A2	8854	-3.04767	3.66372	-22.0455	1.75e-32	7.2e-30	63.6797
TYRP1	7306	-3.03713	2.1946	-18.3223	7.64e-28	8e-26	53.0597
LUM	4060	-3.023	6.22549	-9.58064	3.41e-14	2.28e-13	21.7225
TMC4	147798	-3.01974	4.28935	-13.4362	1.02e-20	2.09e-19	36.7261
DIO1	1733	-3.01593	2.97536	-8.98218	4e-13	2.33e-12	19.2031
CALCA	796	-3.00661	2.30462	-11.6909	7.45e-18	8.79e-17	30.0599
TNNC1	7134	-3.0016	2.64328	-23.126	1.02e-33	8.03e-31	66.5383
PIGR	5284	-3.00117	6.01893	-7.97645	2.6e-11	1.19e-10	15.1131
TMPRSS4	56649	-2.99275	2.39881	-17.8835	2.96e-27	2.72e-25	51.7089
BMPR1B	658	-2.98051	2.52765	-18.7435	2.12e-28	2.53e-26	54.3452
LYPD6B	130576	-2.97954	2.41852	-15.8879	1.88e-24	8.82e-23	45.2581
SIM2	6493	-2.96947	3.15354	-15.7753	2.75e-24	1.23e-22	44.9086
MAL2	114569	-2.95959	6.33413	-13.5909	5.82e-21	1.26e-19	37.2809
NAT8L	339983	-2.94371	2.27316	-18.0788	1.62e-27	1.56e-25	52.3143
GCGR	2642	-2.93845	2.24233	-17.6733	5.72e-27	4.78e-25	51.0497
FGF1	2246	-2.93689	3.84913	-10.4432	1.03e-15	8.63e-15	25.1818
DNASE1	1773	-2.93137	3.3754	-15.1583	2.25e-23	8.14e-22	42.8177
SLPI	6590	-2.92406	5.37388	-6.96433	1.73e-09	6.34e-09	10.9394
KLK1	3816	-2.92206	2.49515	-10.1622	3.2e-15	2.49e-14	24.0183
ARL4D	379	-2.92008	4.25892	-16.6577	1.48e-25	8.91e-24	47.8462
EPB41L4B	54566	-2.91467	2.38621	-23.8688	1.52e-34	1.74e-31	68.4253
TDGF1	6997	-2.90966	2.80543	-12.1181	1.43e-18	1.92e-17	31.7287
EFHD1	80303	-2.90401	7.04453	-17.7068	5.15e-27	4.44e-25	51.1832
ESRRG	2104	-2.89664	4.08367	-18.8613	1.49e-28	1.86e-26	54.7087
AGR2	10551	-2.89477	2.44998	-14.1518	7.69e-22	2.01e-20	39.2493
GABRA2	2555	-2.89312	2.32199	-18.9671	1.08e-28	1.47e-26	55.0133
RAP1GAP	5909	-2.8873	5.59715	-12.5983	2.31e-19	3.61e-18	33.6016
SH3GL2	6456	-2.88545	2.61129	-16.4582	2.83e-25	1.62e-23	47.1606
PDGFRA	5156	-2.87756	4.46064	-13.0275	4.63e-20	8.3e-19	35.2176
CA10	56934	-2.87663	2.09693	-23.2638	7.12e-34	6e-31	66.8969
GALNT3	2591	-2.87423	3.85928	-15.3318	1.24e-23	4.71e-22	43.4297
C4orf31	79625	-2.86428	3.85954	-10.7698	2.79e-16	2.57e-15	26.485
AP1M2	10053	-2.85067	4.98473	-18.0296	1.88e-27	1.78e-25	52.1853
IRX1	79192	-2.84835	2.38413	-15.9624	1.47e-24	7.11e-23	45.5129
SLC34A1	6569	-2.83355	3.14667	-6.87066	2.54e-09	9.14e-09	10.5104
SCIN	85477	-2.8118	5.92856	-12.7788	1.17e-19	1.95e-18	34.2784
GRIK5	2901	-2.80652	2.4735	-20.268	2.41e-30	5.56e-28	58.8107
HSPB7	27129	-2.78926	2.963	-12.4197	4.54e-19	6.71e-18	32.8898
FAM167A	83648	-2.77938	2.71415	-20.3599	1.85e-30	4.48e-28	59.0719
ERBB4	2066	-2.77846	2.27978	-19.5433	1.96e-29	3.36e-27	56.719
CAPS	828	-2.77666	3.68225	-18.0331	1.86e-27	1.77e-25	52.1962
LRRN2	10446	-2.77331	2.85621	-16.3451	4.11e-25	2.25e-23	46.8062
SHISA3	152573	-2.7713	4.34752	-10.475	9.08e-16	7.67e-15	25.3516
CKMT1B	1159	-2.76732	2.66737	-16.9976	4.9e-26	3.34e-24	48.9202
C14orf37	145407	-2.76035	3.55192	-20.2698	2.4e-30	5.56e-28	58.8074
CRYAA	1409	-2.75858	2.94961	-6.80585	3.32e-09	1.18e-08	10.247
SLC16A5	9121	-2.74358	3.98398	-14.4688	2.49e-22	7.29e-21	40.4347
SIM1	6492	-2.73497	2.97874	-15.3672	1.1e-23	4.26e-22	43.5298
LIPH	200879	-2.7321	3.01707	-12.748	1.32e-19	2.17e-18	34.1417
MYO3B	140469	-2.7121	2.65732	-18.1556	1.28e-27	1.28e-25	52.5629
SLC4A11	83959	-2.6969	2.52344	-12.8907	7.71e-20	1.33e-18	34.6417
FABP1	2168	-2.69589	3.39972	-6.56108	9.05e-09	3.05e-08	9.24591
C1orf226	400793	-2.69543	3.1835	-21.0348	2.77e-31	8.02e-29	60.9481
SYT7	9066	-2.69231	2.34546	-17.3664	1.51e-26	1.16e-24	50.0902
AGPAT9	84803	-2.68574	4.97774	-13.8517	2.26e-21	5.4e-20	38.2277
PAH	5053	-2.68395	4.58463	-5.61338	4.08e-07	1.14e-06	5.51331
PIK3C2G	5288	-2.6794	1.9335	-28.8066	1.5e-39	1.54e-35	79.8307
RASD1	51655	-2.67264	6.06457	-13.9952	1.35e-21	3.34e-20	38.7386
EPN3	55040	-2.66649	2.06875	-19.6013	1.66e-29	2.96e-27	56.8873
MECOM	2122	-2.66472	5.40122	-19.8459	8.12e-30	1.57e-27	57.5989
CLIC5	53405	-2.66472	4.55938	-8.8377	7.27e-13	4.1e-12	18.6584
ABCA4	24	-2.65693	2.58193	-10.2692	2.08e-15	1.65e-14	24.4434
PCSK1N	27344	-2.64759	3.95133	-10.8608	1.94e-16	1.83e-15	26.8749
ALDH6A1	4329	-2.64564	6.14353	-12.1505	1.27e-18	1.72e-17	31.9003
KLK6	5653	-2.64167	2.17536	-10.7872	2.6e-16	2.41e-15	26.5258
MUC1	4582	-2.64121	7.59062	-13.2238	2.24e-20	4.29e-19	35.9427
CDH16	1014	-2.63993	8.3269	-15.015	3.69e-23	1.27e-21	42.3483
PCK1	5105	-2.63989	7.22325	-6.46321	1.35e-08	4.45e-08	8.92719
SLC9A4	389015	-2.63552	3.56831	-25.272	4.78e-36	1.11e-32	71.7557
NPHS1	4868	-2.63351	3.09459	-8.55952	2.3e-12	1.21e-11	17.4874
PTGER1	5731	-2.63315	2.06443	-17.703	5.21e-27	4.46e-25	51.147
PLCL1	5334	-2.63236	4.26883	-16.5879	1.85e-25	1.1e-23	47.619
PAPPA	5069	-2.62694	2.82343	-17.7069	5.15e-27	4.44e-25	51.1778
C6orf176	90632	-2.61491	2.36351	-15.3553	1.14e-23	4.38e-22	43.4704
ACSF2	80221	-2.61477	4.99333	-10.8538	2e-16	1.88e-15	26.8475
COL4A6	1288	-2.61059	2.21424	-22.2571	9.95e-33	5.11e-30	64.2722
ANGPTL1	9068	-2.61028	2.7757	-16.4004	3.43e-25	1.93e-23	46.9878
CPAMD8	27151	-2.60191	3.56907	-16.3407	4.17e-25	2.27e-23	46.8098
SLC9A2	6549	-2.59353	2.19528	-19.1869	5.62e-29	8.34e-27	55.6713
CA8	767	-2.59115	2.92662	-15.2925	1.42e-23	5.34e-22	43.2713
MOXD1	26002	-2.58701	4.06233	-10.2372	2.36e-15	1.87e-14	24.3916
FBXO2	26232	-2.58616	3.2985	-14.2813	4.84e-22	1.31e-20	39.7612
FAM151A	338094	-2.5841	4.27481	-7.66906	9.32e-11	4.01e-10	13.8099
PLG	5340	-2.58165	3.7846	-6.11053	5.63e-08	1.72e-07	7.45357
TRPV6	55503	-2.57618	1.98441	-21.3831	1.06e-31	3.51e-29	61.921
MAN1C1	57134	-2.57551	3.9651	-16.8188	8.74e-26	5.55e-24	48.368
OGDHL	55753	-2.57238	6.04033	-11.7869	5.13e-18	6.23e-17	30.4999
SLC15A2	6565	-2.57111	2.76474	-21.9799	2.09e-32	8.19e-30	63.5213
PRRG2	5639	-2.56689	2.67177	-25.2636	4.88e-36	1.11e-32	71.7975
GPC5	2262	-2.56672	2.05019	-20.3375	1.98e-30	4.72e-28	59.0078
ITGB6	3694	-2.56143	5.12887	-9.60546	3.08e-14	2.08e-13	21.8197
SLC4A9	83697	-2.56102	2.0188	-17.7641	4.3e-27	3.78e-25	51.339
DNASE1L3	1776	-2.5522	4.38781	-16.8126	8.92e-26	5.65e-24	48.346
OVCH2	341277	-2.54858	2.04976	-27.8984	1.1e-38	7.52e-35	77.852
S100A14	57402	-2.53935	3.56828	-15.3578	1.13e-23	4.35e-22	43.5182
BSPRY	54836	-2.53427	3.2769	-19.5502	1.92e-29	3.32e-27	56.7413
SLC47A2	146802	-2.53262	3.04987	-8.36966	5.06e-12	2.54e-11	16.6958
WFDC2	10406	-2.53085	7.4954	-9.26105	1.27e-13	7.87e-13	20.4192
KLHL14	57565	-2.52951	2.57853	-17.8372	3.43e-27	3.11e-25	51.5801
C16orf11	146325	-2.52276	1.84068	-20.6487	8.18e-31	2.12e-28	59.886
TNNT2	7139	-2.51763	3.0451	-10.2721	2.05e-15	1.64e-14	24.4886
C20orf54	113278	-2.51711	2.78219	-21.4695	8.36e-32	2.86e-29	62.1456
C1orf114	57821	-2.50936	2.2521	-23.2538	7.31e-34	6e-31	66.8616
RNF150	57484	-2.50346	2.63414	-19.2255	5.01e-29	7.51e-27	55.7907
GPRC5A	9052	-2.50317	3.35728	-13.5834	5.99e-21	1.29e-19	37.2543
TJP3	27134	-2.49209	2.26809	-19.3965	3.02e-29	4.7e-27	56.2913
TFAP2A	7020	-2.4918	2.60391	-18.8676	1.46e-28	1.84e-26	54.7266
RPS6KA6	27330	-2.48869	2.68095	-18.0622	1.7e-27	1.63e-25	52.2799
PHYHD1	254295	-2.48574	3.96961	-17.4111	1.31e-26	1.02e-24	50.2574
PSAT1	29968	-2.4849	4.67554	-7.92986	3.15e-11	1.43e-10	14.9148
PROM1	8842	-2.47711	5.17498	-7.42031	2.62e-10	1.07e-09	12.8135
ATP1A1	476	-2.46975	10.1908	-20.3631	1.84e-30	4.48e-28	59.0304
ANKRD2	26287	-2.46703	2.50004	-13.4128	1.12e-20	2.25e-19	36.5935
SEMA6D	80031	-2.4634	3.48472	-15.2599	1.58e-23	5.93e-22	43.1807
MPP7	143098	-2.4541	3.58951	-18.2989	8.21e-28	8.51e-26	53.0111
HOXB8	3218	-2.45137	3.7982	-13.1065	3.46e-20	6.35e-19	35.5146
TOX3	27324	-2.45042	3.30597	-13.1878	2.56e-20	4.84e-19	35.8023
ATP12A	479	-2.44012	1.84792	-17.7935	3.93e-27	3.49e-25	51.4318
CDH3	1001	-2.43902	2.43873	-18.3347	7.35e-28	7.78e-26	53.1134
MAPK4	5596	-2.43049	1.98522	-18.3299	7.46e-28	7.86e-26	53.0915
ANXA3	306	-2.42372	4.58048	-10.5855	5.83e-16	5.07e-15	25.7859
C1orf168	199920	-2.41898	2.38076	-19.2627	4.49e-29	6.77e-27	55.8995
B4GALNT3	283358	-2.41894	2.71809	-19.3266	3.71e-29	5.69e-27	56.0892
SLC14A1	6563	-2.41842	3.57272	-11.4	2.32e-17	2.51e-16	28.9977
OXGR1	27199	-2.40758	1.9377	-19.1399	6.46e-29	9.34e-27	55.5311
GLDC	2731	-2.40714	4.26861	-11.9849	2.39e-18	3.09e-17	31.2776
B4GALNT2	124872	-2.40349	2.60818	-11.0722	8.41e-17	8.39e-16	27.6715
AVPR2	554	-2.40066	2.50273	-16.1582	7.63e-25	3.94e-23	46.1836
IGFBP2	3485	-2.39655	4.83338	-14.1857	6.81e-22	1.81e-20	39.4257
ANK2	287	-2.38846	5.60471	-12.165	1.2e-18	1.64e-17	31.9506
INS-IGF2	723961	-2.38624	3.94617	-8.16911	1.17e-11	5.6e-11	15.9153
C2orf40	84417	-2.38293	3.86512	-11.0543	9.03e-17	8.94e-16	27.6474
CKMT1A	548596	-2.37905	2.2929	-17.1517	2.99e-26	2.12e-24	49.4145
CEL	1056	-2.37801	2.07944	-15.7099	3.42e-24	1.49e-22	44.672
SOST	50964	-2.37689	1.96704	-9.43147	6.29e-14	4.05e-13	21.0362
MPPED2	744	-2.36917	3.3222	-18.8593	1.5e-28	1.86e-26	54.7026
GMPR	2766	-2.36795	4.41623	-14.4124	3.04e-22	8.76e-21	40.2347
SLC44A4	80736	-2.36528	6.04443	-11.1604	5.94e-17	6.04e-16	28.0503
SLC16A7	9194	-2.35861	3.07814	-15.7219	3.29e-24	1.43e-22	44.7455
COBLL1	22837	-2.34872	6.00019	-16.8381	8.21e-26	5.27e-24	48.421
CYP17A1	1586	-2.34578	3.04827	-6.99891	1.5e-09	5.54e-09	11.0393
NTRK2	4915	-2.34222	4.31559	-11.4455	1.94e-17	2.12e-16	29.1884
DUSP15	128853	-2.34139	3.32823	-15.3114	1.33e-23	5.02e-22	43.3601
SPINK1	6690	-2.34068	4.25465	-7.29959	4.32e-10	1.71e-09	12.306
REEP6	92840	-2.34021	3.37293	-12.9675	5.79e-20	1.02e-18	34.9827
ACOT11	26027	-2.3379	4.49747	-13.8756	2.07e-21	5e-20	38.3167
RHBG	57127	-2.33462	2.97434	-18.9078	1.29e-28	1.7e-26	54.8484
C1orf116	79098	-2.32443	2.64563	-14.3687	3.55e-22	9.98e-21	40.0581
ST6GAL1	6480	-2.32057	6.77165	-15.6714	3.9e-24	1.68e-22	44.5723
GPM6B	2824	-2.31878	3.1386	-15.7986	2.54e-24	1.15e-22	45.0071
SLC30A2	7780	-2.31866	2.58071	-10.0201	5.69e-15	4.25e-14	23.4658
CGN	57530	-2.31258	4.30079	-15.3583	1.13e-23	4.35e-22	43.5184
PAPPA2	60676	-2.31189	2.23318	-12.5133	3.19e-19	4.86e-18	33.2376
IGF2	3481	-2.31172	3.79734	-8.01642	2.2e-11	1.02e-10	15.2823
IL1RL1	9173	-2.30964	3.37019	-9.60269	3.12e-14	2.1e-13	21.7975
LOC25845	25845	-2.30597	5.96409	-11.5739	1.17e-17	1.33e-16	29.666
PLEKHB1	58473	-2.30065	3.689	-14.7757	8.48e-23	2.75e-21	41.5153
FOLR3	2352	-2.29968	2.07411	-19.4638	2.48e-29	4.01e-27	56.4892
PRDM16	63976	-2.29964	2.08386	-18.7989	1.79e-28	2.18e-26	54.5159
CTXN3	613212	-2.29164	2.8618	-7.03922	1.27e-09	4.74e-09	11.2028
EMX1	2016	-2.28375	3.98299	-14.5638	1.78e-22	5.42e-21	40.7717
ANKRD43	134548	-2.282	2.40178	-18.7396	2.15e-28	2.55e-26	54.3427
PROX1	5629	-2.2787	2.12652	-11.5043	1.54e-17	1.71e-16	29.3566
FAM81A	145773	-2.26406	3.18873	-17.2389	2.26e-26	1.65e-24	49.7124
PPAPDC1A	196051	-2.26124	2.40671	-16.3859	3.59e-25	2e-23	46.9392
COL4A5	1287	-2.24818	3.43267	-17.1911	2.64e-26	1.87e-24	49.5613
PFKFB2	5208	-2.2404	4.45047	-18.3373	7.29e-28	7.76e-26	53.1283
DDN	23109	-2.23984	1.97082	-8.85659	6.72e-13	3.8e-12	18.6739
NAP1L2	4674	-2.23915	3.31147	-15.0539	3.22e-23	1.12e-21	42.4739
CYS1	192668	-2.233	6.86192	-12.9027	7.38e-20	1.28e-18	34.7393
TRNP1	388610	-2.23075	3.23724	-12.5838	2.44e-19	3.79e-18	33.5558
USP2	9099	-2.23041	4.62687	-13.7715	3.02e-21	6.99e-20	37.9384
PAK6	56924	-2.22714	2.1025	-24.8957	1.19e-35	2.45e-32	70.9334
NHLRC4	283948	-2.22482	2.35929	-18.1115	1.46e-27	1.43e-25	52.4305
FAM83B	222584	-2.22467	1.79251	-19.113	7e-29	1.01e-26	55.4516
ARG2	384	-2.22097	6.16135	-11.1539	6.09e-17	6.19e-16	28.0212
CGNL1	84952	-2.21808	5.86439	-15.907	1.76e-24	8.33e-23	45.3606
DEGS2	123099	-2.21246	2.89876	-10.572	6.15e-16	5.33e-15	25.7078
CLDN10	9071	-2.20697	5.64739	-15.5605	5.68e-24	2.33e-22	44.1948
NTNG1	22854	-2.20272	2.12674	-10.4734	9.14e-16	7.72e-15	25.2811
SLC22A6	9356	-2.20252	4.30072	-4.61995	1.79e-05	4.14e-05	1.82818
CCDC64	92558	-2.19898	5.70768	-11.4512	1.89e-17	2.08e-16	29.1889
LHX1	3975	-2.19896	1.97064	-17.9982	2.08e-27	1.95e-25	52.0742
LDHD	197257	-2.19876	4.31065	-11.2355	4.42e-17	4.58e-16	28.3625
HOXB6	3216	-2.19856	4.15612	-14.366	3.59e-22	1e-20	40.0728
FAM169A	26049	-2.19807	2.57588	-18.8	1.79e-28	2.18e-26	54.5255
ERMP1	79956	-2.1958	5.92635	-16.4121	3.3e-25	1.86e-23	47.034
CA4	762	-2.18372	4.18877	-10.0236	5.61e-15	4.2e-14	23.5228
GSTO2	119391	-2.17897	3.96939	-12.6768	1.72e-19	2.76e-18	33.91
HPGD	3248	-2.17802	4.39319	-10.3628	1.43e-15	1.17e-14	24.8897
SLC29A2	3177	-2.17638	2.75033	-15.0791	2.95e-23	1.04e-21	42.5539
CHRDL1	91851	-2.16868	2.85815	-10.4719	9.19e-16	7.76e-15	25.3032
ProSAPiP1	9762	-2.16854	3.80113	-15.442	8.5e-24	3.38e-22	43.8077
SUCNR1	56670	-2.16506	3.7907	-9.26293	1.26e-13	7.81e-13	20.4187
C8orf4	56892	-2.1634	6.57883	-11.8041	4.8e-18	5.88e-17	30.5639
IRF6	3664	-2.1626	4.23002	-13.1816	2.62e-20	4.94e-19	35.7874
LOC400043	400043	-2.16012	4.69489	-13.4782	8.79e-21	1.82e-19	36.8703
FBLN5	10516	-2.15784	6.22551	-11.7331	6.32e-18	7.53e-17	30.2848
ALS2CL	259173	-2.15547	2.96533	-14.973	4.27e-23	1.45e-21	42.1903
PPARGC1A	10891	-2.14846	6.06773	-12.6114	2.2e-19	3.46e-18	33.6401
NPNT	255743	-2.14254	5.44693	-10.362	1.43e-15	1.17e-14	24.8702
FLJ45983	399717	-2.14001	1.68679	-21.5257	7.17e-32	2.54e-29	62.3094
ABAT	18	-2.13456	4.52848	-9.11618	2.3e-13	1.38e-12	19.8127
COL9A2	1298	-2.13338	2.95725	-16.4202	3.21e-25	1.82e-23	47.0695
FMO5	2330	-2.13279	4.06465	-13.5992	5.65e-21	1.22e-19	37.3203
CYP4F2	8529	-2.12018	2.36484	-7.29407	4.42e-10	1.75e-09	12.2268
C19orf46	163183	-2.11963	1.98095	-19.6299	1.52e-29	2.74e-27	56.975
LMO3	55885	-2.11766	2.04155	-15.2316	1.75e-23	6.47e-22	43.0496
SLC2A12	154091	-2.10567	2.40362	-19.9388	6.2e-30	1.25e-27	57.869
ANGPTL3	27329	-2.10249	3.58424	-8.03412	2.04e-11	9.52e-11	15.3429
VGLL1	51442	-2.10231	1.73584	-9.79056	1.45e-14	1.02e-13	22.4927
AFM	173	-2.1012	2.44311	-6.98148	1.61e-09	5.93e-09	10.9506
KCNE1	3753	-2.10097	1.86017	-17.2394	2.26e-26	1.65e-24	49.6896
SLC36A2	153201	-2.09874	3.16737	-7.02102	1.37e-09	5.08e-09	11.1391
COL4A3	1285	-2.09833	3.44495	-15.2334	1.74e-23	6.46e-22	43.097
DPT	1805	-2.09639	2.69506	-9.5356	4.1e-14	2.72e-13	21.5134
MT1F	4494	-2.09637	6.98318	-7.40672	2.77e-10	1.13e-09	12.7555
WDR72	256764	-2.09438	5.69725	-11.0613	8.78e-17	8.73e-16	27.6565
C2orf54	79919	-2.0896	2.12117	-11.8312	4.33e-18	5.33e-17	30.6301
RAPGEF3	10411	-2.08744	4.30701	-18.3939	6.13e-28	6.61e-26	53.3006
LOC100302650	100302650	-2.08541	3.66545	-10.8008	2.47e-16	2.3e-15	26.6485
RALGPS1	9649	-2.07724	3.83183	-18.9091	1.29e-28	1.7e-26	54.85
AQP3	360	-2.07438	7.76431	-12.0702	1.72e-18	2.29e-17	31.6058
NR3C2	4306	-2.074	3.87728	-16.4452	2.96e-25	1.69e-23	47.1541
MAP6	4135	-2.07216	2.62581	-20.8895	4.16e-31	1.15e-28	60.5471
PTGDS	5730	-2.06566	4.40522	-7.39544	2.9e-10	1.18e-09	12.7016
NIPAL1	152519	-2.06389	2.29149	-17.0464	4.19e-26	2.89e-24	49.0841
PPP1R1B	84152	-2.06138	1.79202	-14.3742	3.48e-22	9.8e-21	40.0488
PRLR	5618	-2.06022	4.99952	-7.84289	4.53e-11	2.02e-10	14.5484
PLA2R1	22925	-2.06009	3.49746	-8.5234	2.67e-12	1.39e-11	17.3644
OXCT1	5019	-2.05922	5.89673	-11.7725	5.43e-18	6.57e-17	30.4341
PRSS22	64063	-2.05819	1.71215	-15.6555	4.12e-24	1.76e-22	44.4811
CNKSR1	10256	-2.04624	2.08843	-17.3017	1.85e-26	1.38e-24	49.8958
FBP1	2203	-2.04553	6.42122	-9.19823	1.64e-13	1e-12	20.1368
CLUL1	27098	-2.04297	2.10662	-18.8216	1.68e-28	2.06e-26	54.5878
PADI2	11240	-2.04167	3.91306	-9.89373	9.51e-15	6.89e-14	23.0049
KCTD1	284252	-2.03787	4.28433	-16.9622	5.5e-26	3.66e-24	48.8278
C12orf34	84915	-2.0275	2.5064	-16.8886	6.97e-26	4.53e-24	48.5849
SGK2	10110	-2.02106	4.85851	-14.7581	9.02e-23	2.92e-21	41.4389
KCNJ13	3769	-2.01988	2.04241	-13.0554	4.18e-20	7.57e-19	35.2708
PACRG	135138	-2.01293	2.81426	-14.2885	4.72e-22	1.28e-20	39.7952
TNNI1	7135	-2.01107	2.39861	-15.3398	1.21e-23	4.6e-22	43.4389
DCXR	51181	-2.00296	6.64732	-10.7583	2.92e-16	2.68e-15	26.4556
EYA4	2070	-1.99708	2.0495	-14.1795	6.96e-22	1.84e-20	39.3682
SLC6A19	340024	-1.99606	3.65882	-4.65915	1.55e-05	3.62e-05	1.97021
DMKN	93099	-1.99516	5.04167	-9.17201	1.83e-13	1.11e-12	20.0391
ADAMTS16	170690	-1.99249	2.54753	-11.2111	4.86e-17	5.02e-16	28.2436
C15orf59	388135	-1.98498	2.38266	-13.9169	1.79e-21	4.36e-20	38.446
VAT1L	57687	-1.98088	2.31587	-9.58362	3.37e-14	2.26e-13	21.6855
TRIM2	23321	-1.97996	5.30547	-15.7973	2.55e-24	1.15e-22	44.9929
CYFIP2	26999	-1.96885	7.06672	-13.4583	9.45e-21	1.94e-19	36.7932
CMTM4	146223	-1.96778	5.3836	-15.8684	2.01e-24	9.37e-23	45.2308
MRAP2	112609	-1.9675	1.85953	-19.5201	2.1e-29	3.51e-27	56.6547
C1orf172	126695	-1.96522	3.08546	-16.0034	1.28e-24	6.26e-23	45.6971
SCD5	79966	-1.96448	6.11443	-11.4319	2.04e-17	2.23e-16	29.109
THRB	7068	-1.96392	3.91128	-16.9484	5.75e-26	3.81e-24	48.785
OLFM4	10562	-1.96103	1.82549	-8.09177	1.61e-11	7.59e-11	15.5018
FOXC1	2296	-1.96012	4.62568	-14.6669	1.24e-22	3.9e-21	41.1233
OVOL1	5017	-1.95864	2.44622	-15.1981	1.96e-23	7.19e-22	42.9596
NUAK2	81788	-1.95177	5.36427	-14.645	1.34e-22	4.18e-21	41.038
CRABP2	1382	-1.95038	2.66992	-11.863	3.83e-18	4.77e-17	30.7959
DACH1	1602	-1.94865	2.99523	-14.5069	2.18e-22	6.46e-21	40.5682
RHOBTB3	22836	-1.94855	6.58539	-12.3095	6.91e-19	9.81e-18	32.4984
SLC22A12	116085	-1.94849	4.31713	-4.67004	1.49e-05	3.49e-05	2.01593
KCNQ1	3784	-1.94732	5.06872	-14.075	1.01e-21	2.57e-20	39.0199
RNF43	54894	-1.94562	2.70419	-14.9863	4.07e-23	1.39e-21	42.2378
CLSTN2	64084	-1.94271	2.52318	-12.299	7.19e-19	1.02e-17	32.461
LRRC19	64922	-1.94237	4.32088	-10.2428	2.31e-15	1.83e-14	24.4069
BDH1	622	-1.94205	3.24317	-14.317	4.27e-22	1.17e-20	39.9051
MRGPRF	116535	-1.93637	2.57056	-14.61	1.52e-22	4.67e-21	40.9204
CKB	1152	-1.93544	6.99311	-9.54083	4.02e-14	2.67e-13	21.5476
PRSS8	5652	-1.93239	5.85723	-9.7052	2.05e-14	1.42e-13	22.2062
FAM171A1	221061	-1.93233	5.04238	-14.6965	1.12e-22	3.55e-21	41.2205
GAS1	2619	-1.93019	2.76532	-15.5976	5.01e-24	2.08e-22	44.3295
PPM1H	57460	-1.92974	4.16547	-13.8606	2.19e-21	5.26e-20	38.2661
GRB14	2888	-1.92912	3.90087	-12.9618	5.92e-20	1.04e-18	34.9787
CORO2B	10391	-1.92444	2.68603	-19.3035	3.98e-29	6.05e-27	56.0192
LOC389493	389493	-1.92263	2.74712	-13.7001	3.91e-21	8.76e-20	37.6836
MARVELD2	153562	-1.92238	4.42611	-16.0284	1.18e-24	5.82e-23	45.7739
PALM3	342979	-1.92119	3.88201	-11.3823	2.48e-17	2.67e-16	28.9462
FAM190A	401145	-1.92052	2.55266	-19.5309	2.04e-29	3.45e-27	56.6855
MCOLN3	55283	-1.92032	2.0697	-17.2032	2.54e-26	1.81e-24	49.5843
HOXB5	3215	-1.91847	2.92703	-13.2264	2.22e-20	4.25e-19	35.9592
ANXA9	8416	-1.91773	4.32026	-17.5194	9.29e-27	7.45e-25	50.597
OCLN	4950	-1.91516	4.21379	-12.8429	9.23e-20	1.56e-18	34.528
ENPP6	133121	-1.91507	2.25031	-8.4213	4.09e-12	2.07e-11	16.9041
C6orf155	79940	-1.91308	2.76099	-18.2617	9.2e-28	9.44e-26	52.8976
BMP7	655	-1.91134	2.36629	-14.7369	9.71e-23	3.13e-21	41.3564
ANO5	203859	-1.91071	2.11877	-18.9792	1.04e-28	1.45e-26	55.0608
FBLN1	2192	-1.91041	5.16548	-9.90412	9.12e-15	6.62e-14	23.0226
ST6GALNAC2	10610	-1.90964	3.2752	-12.8107	1.04e-19	1.74e-18	34.4198
PLAT	5327	-1.90595	5.834	-13.2969	1.71e-20	3.33e-19	36.1894
CKMT2	1160	-1.90518	3.40805	-7.16623	7.51e-10	2.88e-09	11.7848
THSD7A	221981	-1.90103	4.08006	-13.0377	4.46e-20	8.03e-19	35.2573
KIAA0114	57291	-1.90066	5.7528	-17.6002	7.2e-27	5.89e-25	50.845
KLHL3	26249	-1.9	2.94605	-12.8851	7.88e-20	1.36e-18	34.6836
COL4A4	1286	-1.89839	3.60755	-15.7633	2.86e-24	1.28e-22	44.8952
PRKAR2B	5577	-1.89599	3.35342	-17.215	2.44e-26	1.76e-24	49.6381
LOC121838	121838	-1.8911	1.81432	-10.6914	3.82e-16	3.42e-15	26.1372
KIT	3815	-1.88685	4.61727	-10.1458	3.42e-15	2.65e-14	24.0112
THSD4	79875	-1.8854	3.79096	-13.7289	3.52e-21	7.97e-20	37.7968
ZDHHC2	51201	-1.88396	5.09825	-14.1039	9.12e-22	2.33e-20	39.1229
SHROOM3	57619	-1.88218	3.99702	-12.6329	2.03e-19	3.21e-18	33.7461
UPP2	151531	-1.8788	2.46533	-6.91521	2.12e-09	7.68e-09	10.6959
TBX3	6926	-1.87612	3.06192	-15.0053	3.81e-23	1.31e-21	42.3119
MST1P2	11209	-1.87405	3.69076	-11.8436	4.12e-18	5.11e-17	30.7396
ZNF503	84858	-1.87138	4.18152	-15.7002	3.54e-24	1.53e-22	44.6781
FAM108C1	58489	-1.87024	4.08718	-18.272	8.91e-28	9.2e-26	52.9291
PIP5K1B	8395	-1.86393	2.96129	-17.292	1.91e-26	1.42e-24	49.8813
HOMER1	9456	-1.86205	2.99243	-14.4995	2.24e-22	6.6e-21	40.5502
ATRNL1	26033	-1.85492	2.30934	-12.625	2.09e-19	3.3e-18	33.6883
FA2H	79152	-1.8515	2.26429	-13.7359	3.44e-21	7.81e-20	37.7928
MFSD6L	162387	-1.8439	1.62163	-20.0267	4.81e-30	1.02e-27	58.1209
CALML3	810	-1.84114	1.80747	-6.97157	1.68e-09	6.16e-09	10.8823
MYH14	79784	-1.841	3.72336	-10.5057	8.02e-16	6.83e-15	25.4794
G6PC	2538	-1.84076	3.37261	-5.42447	8.54e-07	2.29e-06	4.79124
LGI2	55203	-1.8404	2.43507	-10.5267	7.38e-16	6.3e-15	25.5258
DTX1	1840	-1.84024	2.62147	-15.7583	2.91e-24	1.3e-22	44.8685
UGT3A1	133688	-1.83699	5.09793	-5.98675	9.26e-08	2.77e-07	6.99718
MMP7	4316	-1.83623	7.15078	-5.49944	6.38e-07	1.74e-06	5.11861
CYP27B1	1594	-1.83176	2.33314	-7.29889	4.33e-10	1.72e-09	12.2664
MYH10	4628	-1.83061	5.34142	-14.3071	4.42e-22	1.21e-20	39.844
SELENBP1	8991	-1.82749	6.00153	-13.8797	2.04e-21	4.93e-20	38.3113
BCAM	4059	-1.82404	7.96297	-15.5836	5.25e-24	2.18e-22	44.2861
AMBP	259	-1.82019	2.69469	-10.8204	2.28e-16	2.13e-15	26.7236
GP2	2813	-1.81945	2.1226	-14.6416	1.36e-22	4.22e-21	41.0146
SLC5A3	6526	-1.81924	5.25605	-8.78676	8.98e-13	5.01e-12	18.4391
DPP6	1804	-1.81868	1.84618	-10.2226	2.51e-15	1.97e-14	24.2605
APOD	347	-1.81847	4.05503	-8.54822	2.41e-12	1.26e-11	17.4836
SFXN2	118980	-1.81837	4.51748	-10.361	1.44e-15	1.17e-14	24.8803
GPD1L	23171	-1.81464	4.83525	-19.4196	2.82e-29	4.42e-27	56.3616
SHISA2	387914	-1.81106	2.3079	-13.3944	1.19e-20	2.4e-19	36.5522
RERGL	79785	-1.79918	3.26907	-10.4251	1.11e-15	9.21e-15	25.1579
SLC22A7	10864	-1.79826	2.83031	-5.99432	8.99e-08	2.69e-07	6.99557
AMPH	273	-1.79713	1.87363	-12.5796	2.48e-19	3.84e-18	33.4888
EPS8L1	54869	-1.7952	3.02707	-9.37847	7.82e-14	4.98e-13	20.9044
SERPINA4	5267	-1.79336	2.15525	-10.3148	1.73e-15	1.4e-14	24.6586
KLHL13	90293	-1.79037	4.35658	-15.1823	2.07e-23	7.55e-22	42.9138
CRABP1	1381	-1.78921	1.95128	-7.48993	1.96e-10	8.12e-10	13.0249
CYP2B6	1555	-1.78911	2.04495	-8.46813	3.36e-12	1.73e-11	17.0891
GABARAPL1	23710	-1.78782	7.81349	-18.9023	1.31e-28	1.71e-26	54.8312
LRRC2	79442	-1.78781	2.47355	-15.8914	1.86e-24	8.74e-23	45.3172
EMID2	136227	-1.78697	1.65971	-11.882	3.56e-18	4.44e-17	30.8077
MFI2	4241	-1.78675	3.08231	-5.58128	4.63e-07	1.28e-06	5.39921
DHDPSL	112817	-1.78525	5.19014	-10.3103	1.76e-15	1.42e-14	24.6579
ST14	6768	-1.77678	6.04165	-9.99501	6.3e-15	4.68e-14	23.3815
TPD52L1	7164	-1.77651	5.33489	-11.27	3.86e-17	4.03e-16	28.476
KLRG2	346689	-1.7749	1.68525	-10.4189	1.14e-15	9.43e-15	25.0372
MT1X	4501	-1.77456	7.49754	-6.78883	3.56e-09	1.25e-08	10.2347
PLAU	5328	-1.77368	6.07975	-8.21763	9.52e-12	4.62e-11	16.0845
DES	1674	-1.76873	3.03225	-5.86817	1.49e-07	4.35e-07	6.52954
SOD3	6649	-1.76746	5.9112	-12.8139	1.03e-19	1.72e-18	34.3953
DIRAS1	148252	-1.763	1.7444	-15.4438	8.45e-24	3.36e-22	43.7735
NFASC	23114	-1.76211	3.80888	-9.28415	1.15e-13	7.2e-13	20.5157
CADM4	199731	-1.7601	4.11153	-9.56628	3.62e-14	2.42e-13	21.6712
CCDC160	347475	-1.75894	2.78857	-13.5177	7.61e-21	1.61e-19	37.0268
AFAP1L2	84632	-1.75855	4.61775	-13.5264	7.37e-21	1.56e-19	37.0439
NAALADL2	254827	-1.75741	3.59778	-18.6269	3.02e-28	3.46e-26	54.0041
HOXD8	3234	-1.751	5.95485	-17.334	1.67e-26	1.27e-24	50.0052
SLC38A4	55089	-1.74964	2.35421	-11.065	8.65e-17	8.62e-16	27.6716
CBLC	23624	-1.749	2.18485	-16.2147	6.33e-25	3.3e-23	46.3836
NUDT4	11163	-1.74858	6.62392	-14.171	7.18e-22	1.89e-20	39.3607
SLC7A13	157724	-1.74857	1.81447	-7.12507	8.9e-10	3.39e-09	11.5142
DSP	1832	-1.74705	5.23636	-8.92053	5.16e-13	2.96e-12	18.9925
CYP39A1	51302	-1.74053	2.93746	-12.4653	3.82e-19	5.74e-18	33.1232
PCDH9	5101	-1.73953	1.7276	-20.225	2.72e-30	6.14e-28	58.689
HS6ST1	9394	-1.73878	5.60213	-11.7286	6.44e-18	7.65e-17	30.2603
BTG2	7832	-1.73445	7.80382	-11.2772	3.75e-17	3.92e-16	28.53
ABCB1	5243	-1.73314	6.14839	-9.25234	1.31e-13	8.13e-13	20.3536
KITLG	4254	-1.73284	4.9569	-11.4586	1.84e-17	2.03e-16	29.2189
SLC25A25	114789	-1.73181	4.29541	-15.829	2.29e-24	1.06e-22	45.1087
AQP7P1	375719	-1.73001	3.64486	-11.2815	3.69e-17	3.86e-16	28.5559
CYP1B1	1545	-1.72963	4.8488	-9.75685	1.66e-14	1.16e-13	22.4296
ITLN1	55600	-1.72901	1.72746	-12.225	9.53e-19	1.32e-17	32.1325
TUBB2B	347733	-1.72869	3.9521	-12.8634	8.54e-20	1.46e-18	34.6114
HAO2	51179	-1.72595	5.03277	-4.5102	2.67e-05	6.05e-05	1.45943
SLC5A2	6524	-1.7226	3.65393	-7.31754	4.01e-10	1.6e-09	12.4059
C1orf64	149563	-1.72083	1.51066	-16.0784	9.95e-25	5e-23	45.9039
NPY1R	4886	-1.72059	4.96122	-11.8385	4.21e-18	5.19e-17	30.6945
ACY1	95	-1.71925	7.19359	-7.24273	5.47e-10	2.14e-09	12.0793
STK33	65975	-1.71908	2.78269	-12.6596	1.84e-19	2.92e-18	33.8516
DAO	1610	-1.71575	3.76302	-4.79759	9.29e-06	2.22e-05	2.464
ILDR1	286676	-1.71199	3.67363	-13.6979	3.95e-21	8.82e-20	37.6863
ARNT2	9915	-1.70856	4.40771	-10.6907	3.83e-16	3.43e-15	26.2013
MFAP4	4239	-1.70768	5.02254	-6.52456	1.05e-08	3.51e-08	9.14694
MAGI3	260425	-1.70667	3.20294	-16.443	2.98e-25	1.69e-23	47.1502
TMEM174	134288	-1.70253	4.18087	-4.59569	1.95e-05	4.51e-05	1.76104
TAGLN3	29114	-1.6963	1.8299	-11.491	1.62e-17	1.8e-16	29.3094
HIGD1A	25994	-1.6955	6.54569	-16.71	1.24e-25	7.69e-24	48.0056
HSPB6	126393	-1.68999	4.33017	-7.51058	1.8e-10	7.49e-10	13.1893
PEG3	5178	-1.68966	2.15827	-18.9704	1.07e-28	1.47e-26	55.0352
GYLTL1B	120071	-1.68957	3.40642	-10.5647	6.33e-16	5.48e-15	25.721
ASS1	445	-1.6873	8.13961	-6.03237	7.71e-08	2.33e-07	7.21381
ACOT12	134526	-1.68611	1.47318	-19.3511	3.46e-29	5.33e-27	56.156
NDRG2	57447	-1.68594	7.04706	-12.6798	1.7e-19	2.73e-18	33.9034
C1orf125	126859	-1.68558	1.68268	-8.47381	3.29e-12	1.69e-11	17.0766
CLDN14	23562	-1.6852	2.37506	-11.4287	2.07e-17	2.26e-16	29.1066
SLC25A33	84275	-1.68323	4.18393	-18.6849	2.53e-28	2.99e-26	54.1803
NTN4	59277	-1.67917	6.90463	-11.2119	4.85e-17	5e-16	28.2541
C19orf21	126353	-1.67674	2.57509	-11.0589	8.86e-17	8.81e-16	27.6621
LOC100130691	100130691	-1.67084	3.46652	-8.77061	9.6e-13	5.33e-12	18.4097
FLRT1	23769	-1.67065	1.57742	-12.4406	4.2e-19	6.24e-18	32.9435
C3orf52	79669	-1.66872	2.57047	-11.3157	3.22e-17	3.41e-16	28.6823
SRGAP3	9901	-1.66828	2.62983	-15.1224	2.54e-23	9.1e-22	42.7146
PALM	5064	-1.66489	4.66528	-13.9673	1.49e-21	3.67e-20	38.6377
BRP44L	51660	-1.66262	6.94988	-14.7013	1.1e-22	3.5e-21	41.2384
CCL21	6366	-1.6614	3.17446	-5.81729	1.82e-07	5.27e-07	6.32584
PFN2	5217	-1.6611	7.03111	-11.486	1.65e-17	1.83e-16	29.3297
CTGF	1490	-1.6594	7.62075	-9.5752	3.49e-14	2.33e-13	21.701
A2LD1	87769	-1.65553	4.59994	-7.63023	1.1e-10	4.67e-10	13.6746
ADRA2C	152	-1.6554	3.11726	-12.2647	8.19e-19	1.15e-17	32.3605
SYNGR1	9145	-1.65456	5.01863	-9.3543	8.63e-14	5.47e-13	20.7743
SRCRB4D	136853	-1.64802	2.33457	-16.9027	6.66e-26	4.34e-24	48.634
KCNMB2	10242	-1.64735	2.25503	-12.2165	9.85e-19	1.36e-17	32.1465
SFTA2	389376	-1.6409	1.76911	-10.4347	1.07e-15	8.91e-15	25.1095
TSPAN33	340348	-1.63393	6.8878	-11.1244	6.84e-17	6.91e-16	27.9076
PVRL4	81607	-1.63248	1.95371	-15.6916	3.64e-24	1.57e-22	44.6289
PNMAL1	55228	-1.63151	3.93301	-10.4672	9.36e-16	7.9e-15	25.3225
FREM2	341640	-1.63105	3.56987	-12.1972	1.06e-18	1.46e-17	32.099
FAM46B	115572	-1.62831	2.26624	-9.75074	1.7e-14	1.19e-13	22.3964
DIRAS3	9077	-1.6273	2.75697	-10.9386	1.43e-16	1.37e-15	27.2064
PAQR5	54852	-1.62719	5.21637	-13.6869	4.11e-21	9.13e-20	37.6159
C11orf92	399948	-1.62623	2.58161	-13.0057	5.03e-20	8.94e-19	35.1375
CASZ1	54897	-1.62587	3.01558	-15.2113	1.87e-23	6.89e-22	43.0266
ALDH4A1	8659	-1.6257	6.33983	-6.81087	3.25e-09	1.15e-08	10.2957
REC8	9985	-1.62441	2.88025	-13.6425	4.83e-21	1.06e-19	37.4876
KCNK13	56659	-1.62319	2.58101	-12.345	6.03e-19	8.68e-18	32.6603
CSDC2	27254	-1.62177	3.06556	-6.6042	7.59e-09	2.57e-08	9.47455
PPP2R2B	5521	-1.62056	2.66555	-14.1561	7.57e-22	1.99e-20	39.3333
CLMN	79789	-1.61991	3.9998	-15.259	1.59e-23	5.93e-22	43.1814
CDKN1C	1028	-1.61757	5.09565	-10.843	2.09e-16	1.96e-15	26.7884
SEMA3B	7869	-1.61248	4.4752	-9.93723	7.97e-15	5.84e-14	23.1675
PHGDH	26227	-1.61214	5.53586	-8.90329	5.54e-13	3.17e-12	18.9145
ABTB2	25841	-1.61189	3.52235	-11.915	3.13e-18	3.95e-17	31.0231
KCNJ16	3773	-1.61055	7.45251	-13.764	3.1e-21	7.15e-20	37.9102
LIPG	9388	-1.60989	3.01319	-10.0948	4.21e-15	3.21e-14	23.8354
ISLR	3671	-1.60579	3.74301	-6.69411	5.25e-09	1.82e-08	9.86328
ITM2C	81618	-1.60369	7.52573	-12.633	2.03e-19	3.21e-18	33.7365
SLC38A3	10991	-1.60249	1.92617	-9.75731	1.66e-14	1.16e-13	22.3885
F3	2152	-1.60217	3.55364	-8.97986	4.04e-13	2.35e-12	19.2798
PLXNB1	5364	-1.60089	5.17221	-15.3352	1.22e-23	4.66e-22	43.4244
SVEP1	79987	-1.6006	3.21366	-8.79488	8.68e-13	4.85e-12	18.5184
ACADSB	36	-1.60053	5.36758	-12.8215	9.99e-20	1.68e-18	34.425
MT1E	4493	-1.59817	6.77084	-6.36051	2.05e-08	6.6e-08	8.48349
NPY5R	4889	-1.59612	1.94078	-17.9861	2.15e-27	2.01e-25	52.0455
GAL3ST3	89792	-1.59533	1.54294	-13.4816	8.68e-21	1.8e-19	36.8213
LAMC2	3918	-1.59527	3.6821	-6.4512	1.42e-08	4.66e-08	8.88077
SEMA3G	56920	-1.5918	4.34059	-10.0621	4.8e-15	3.63e-14	23.6777
LCN2	3934	-1.59159	2.24468	-5.45354	7.63e-07	2.06e-06	4.87199
BDKRB2	624	-1.5901	4.11978	-7.19623	6.63e-10	2.56e-09	11.9052
FECH	2235	-1.58849	4.38265	-18.1664	1.23e-27	1.24e-25	52.6055
C6orf105	84830	-1.58793	3.08762	-9.29133	1.12e-13	7e-13	20.5644
MUC20	200958	-1.58465	4.5221	-8.4156	4.18e-12	2.12e-11	16.9225
TSPAN1	10103	-1.58388	8.08036	-5.75041	2.38e-07	6.79e-07	6.10433
VEPH1	79674	-1.58316	4.62906	-11.8557	3.94e-18	4.89e-17	30.766
SLC34A3	142680	-1.58169	1.88427	-7.01743	1.39e-09	5.15e-09	11.0905
ABCA8	10351	-1.58069	2.98689	-9.18202	1.75e-13	1.07e-12	20.0935
FXYD3	5349	-1.58053	2.37729	-7.6422	1.04e-10	4.45e-10	13.715
CLDN7	1366	-1.57949	5.94273	-8.74075	1.09e-12	5.99e-12	18.2429
CDH1	999	-1.57908	6.34394	-10.0286	5.5e-15	4.12e-14	23.5169
GPR98	84059	-1.57752	2.06335	-13.5144	7.7e-21	1.62e-19	36.9854
LSAMP	4045	-1.57599	1.7123	-13.5375	7.07e-21	1.51e-19	37.0458
STRA6	64220	-1.57317	2.07242	-8.06455	1.8e-11	8.45e-11	15.4308
MT1M	4499	-1.57023	3.73719	-7.34028	3.65e-10	1.46e-09	12.4962
MEST	4232	-1.56954	4.30704	-8.14654	1.28e-11	6.12e-11	15.8189
UGT8	7368	-1.56695	5.00765	-11.9395	2.85e-18	3.62e-17	31.0798
SAMD12	401474	-1.56561	2.63955	-15.3815	1.04e-23	4.07e-22	43.6047
CXCL12	6387	-1.56529	7.05085	-8.67143	1.45e-12	7.83e-12	17.9729
PIPOX	51268	-1.56449	4.45185	-4.72055	1.24e-05	2.92e-05	2.20142
LOC113230	113230	-1.56272	3.33166	-11.6073	1.03e-17	1.18e-16	29.8405
TSPYL5	85453	-1.55975	3.94998	-11.6555	8.55e-18	9.94e-17	30.0111
WASF3	10810	-1.55752	2.94592	-15.7729	2.77e-24	1.24e-22	44.932
SLC6A17	388662	-1.55725	1.70706	-14.8286	7.05e-23	2.29e-21	41.6576
PAQR7	164091	-1.55427	5.1453	-15.9235	1.67e-24	7.95e-23	45.4135
GATA2	2624	-1.55356	3.56762	-12.9713	5.71e-20	1.01e-18	35.0203
KLK7	5650	-1.55254	2.1453	-7.9621	2.76e-11	1.26e-10	15.0223
NAV2	89797	-1.55251	4.25567	-17.209	2.49e-26	1.78e-24	49.6151
BEX1	55859	-1.55181	2.75173	-7.34063	3.64e-10	1.46e-09	12.4835
CNTN3	5067	-1.55174	1.72979	-12.7565	1.27e-19	2.11e-18	34.157
SCTR	6344	-1.55012	2.82317	-9.2846	1.15e-13	7.19e-13	20.5278
FAM107A	11170	-1.54825	4.99926	-12.0484	1.87e-18	2.47e-17	31.4984
CCL11	6356	-1.54738	1.7118	-10.7921	2.55e-16	2.37e-15	26.5416
CCDC8	83987	-1.54679	3.62451	-7.05521	1.19e-09	4.45e-09	11.337
CAB39L	81617	-1.54543	4.01339	-12.9075	7.25e-20	1.26e-18	34.7729
GABRP	2568	-1.54356	1.90042	-9.64283	2.65e-14	1.8e-13	21.9278
WBSCR17	64409	-1.54319	1.93663	-10.3266	1.65e-15	1.34e-14	24.7005
IYD	389434	-1.54236	2.30629	-7.57312	1.39e-10	5.85e-10	13.4134
PTPRO	5800	-1.54066	3.62087	-4.87058	7.08e-06	1.71e-05	2.73597
BCYRN1	618	-1.53789	5.63042	-9.33599	9.31e-14	5.88e-13	20.6915
FAM180A	389558	-1.53748	1.83594	-13.162	2.81e-20	5.27e-19	35.6774
SUCLG1	8802	-1.53678	7.80336	-12.6435	1.95e-19	3.09e-18	33.7816
HOXD11	3237	-1.53139	3.01295	-9.68199	2.25e-14	1.55e-13	22.1657
CA2	760	-1.53073	7.92702	-11.4083	2.24e-17	2.43e-16	29.0458
CNGA1	1259	-1.53038	2.23126	-12.3189	6.66e-19	9.5e-18	32.5372
SLC14A2	8170	-1.52995	2.33442	-5.70815	2.81e-07	7.96e-07	5.8622
CTSL2	1515	-1.52902	2.52142	-7.95596	2.83e-11	1.29e-10	15.008
RBP2	5948	-1.52596	1.41798	-13.2047	2.4e-20	4.58e-19	35.7923
DCDC2	51473	-1.52366	5.04713	-7.14116	8.33e-10	3.18e-09	11.6424
C1orf210	149466	-1.52366	4.47052	-9.97301	6.89e-15	5.08e-14	23.3098
CTNNAL1	8727	-1.52058	5.29652	-16.3273	4.36e-25	2.35e-23	46.7522
CYP24A1	1591	-1.52028	2.68211	-6.41715	1.63e-08	5.31e-08	8.69014
PTPN13	5783	-1.51728	4.683	-15.0513	3.25e-23	1.13e-21	42.4548
EPB41L5	57669	-1.51725	4.45997	-14.9017	5.46e-23	1.82e-21	41.9409
CAPN6	827	-1.51681	3.65021	-5.16323	2.34e-06	5.96e-06	3.84898
OGN	4969	-1.51641	2.20406	-7.68501	8.72e-11	3.76e-10	13.8769
RDH10	157506	-1.51363	5.70669	-12.1321	1.36e-18	1.83e-17	31.8109
NAPSA	9476	-1.51343	5.19291	-5.41141	8.99e-07	2.4e-06	4.76363
AK3	50808	-1.51149	6.66325	-19.0036	9.7e-29	1.36e-26	55.1341
RAB11FIP4	84440	-1.5106	3.22877	-14.1113	8.89e-22	2.28e-20	39.1801
PBX1	5087	-1.50888	4.91495	-11.2916	3.54e-17	3.72e-16	28.5633
HOXD10	3236	-1.50575	4.02201	-9.39128	7.42e-14	4.74e-13	20.9571
ADH6	130	-1.50422	3.63976	-4.89393	6.49e-06	1.57e-05	2.82695
SLC19A2	10560	-1.50374	3.8209	-12.1495	1.27e-18	1.72e-17	31.9179
CDO1	1036	-1.50299	1.91154	-15.8464	2.16e-24	9.98e-23	45.1523
HADH	3033	-1.4951	6.6407	-12.6855	1.66e-19	2.68e-18	33.9171
AGXT	189	-1.49006	2.34759	-5.50915	6.14e-07	1.68e-06	5.10713
LTF	4057	-1.48738	4.5355	-3.17853	0.00223787	0.00398473	-2.75363
ADHFE1	137872	-1.48484	3.51449	-13.6922	4.03e-21	8.98e-20	37.6684
CHAC1	79094	-1.48474	2.50294	-10.4377	1.05e-15	8.81e-15	25.1968
CTH	1491	-1.48054	3.31276	-12.3538	5.83e-19	8.42e-18	32.7069
SORCS2	57537	-1.48034	2.89858	-7.94852	2.92e-11	1.33e-10	15.014
LLGL2	3993	-1.48008	4.85829	-14.4299	2.86e-22	8.27e-21	40.2803
PRKCQ	5588	-1.47785	3.34147	-12.7041	1.55e-19	2.52e-18	34.0233
NOS1	4842	-1.47594	1.53148	-9.82463	1.26e-14	8.97e-14	22.6266
NXPH2	11249	-1.46514	1.56423	-8.20986	9.84e-12	4.77e-11	15.9709
ASPDH	554235	-1.46408	3.17853	-4.85098	7.62e-06	1.84e-05	2.66094
PRELP	5549	-1.46221	3.97792	-7.04239	1.25e-09	4.68e-09	11.2779
PXK	54899	-1.4604	4.30363	-13.0333	4.54e-20	8.15e-19	35.2321
CLDN11	5010	-1.45937	2.65654	-10.7787	2.69e-16	2.49e-15	26.5698
MAGI2	9863	-1.45901	3.85974	-15.9902	1.34e-24	6.51e-23	45.6522
SLC39A4	55630	-1.45681	4.02347	-10.3139	1.74e-15	1.4e-14	24.7026
OVOL2	58495	-1.45648	1.42355	-18.7695	1.96e-28	2.37e-26	54.424
TTR	7276	-1.45579	1.48307	-12.6527	1.88e-19	2.99e-18	33.7427
ATP6V1A	523	-1.45368	6.87159	-14.7249	1.01e-22	3.25e-21	41.3192
PROZ	8858	-1.45332	1.53691	-7.16561	7.52e-10	2.89e-09	11.6568
SLC48A1	55652	-1.45266	5.6781	-15.0048	3.82e-23	1.31e-21	42.2846
TBC1D4	9882	-1.45257	5.04348	-13.8306	2.44e-21	5.79e-20	38.136
RBP4	5950	-1.44929	5.68396	-3.2495	0.00180692	0.00326409	-2.55642
MFAP3L	9848	-1.44844	4.97908	-11.6732	7.98e-18	9.33e-17	30.0516
ARHGAP24	83478	-1.44382	6.0489	-14.2925	4.66e-22	1.27e-20	39.7874
PGAM2	5224	-1.44105	3.38919	-7.28014	4.68e-10	1.85e-09	12.2717
SVOPL	136306	-1.43903	1.51582	-12.9283	6.7e-20	1.17e-18	34.7768
RNF152	220441	-1.43876	4.13741	-8.68204	1.38e-12	7.53e-12	18.033
DHRS11	79154	-1.43836	3.83039	-13.5969	5.7e-21	1.23e-19	37.3166
WNT9B	7484	-1.43808	2.52011	-12.1367	1.34e-18	1.8e-17	31.8667
KLF5	688	-1.43763	3.88881	-9.38778	7.52e-14	4.8e-13	20.948
HPCAL4	51440	-1.43738	1.69274	-8.95916	4.4e-13	2.55e-12	19.0831
ST3GAL6	10402	-1.43703	3.93027	-14.4141	3.02e-22	8.72e-21	40.2434
DEPDC6	64798	-1.43479	5.48484	-14.5273	2.03e-22	6.06e-21	40.617
WLS	79971	-1.43477	6.67594	-12.0264	2.04e-18	2.67e-17	31.4133
C14orf50	145376	-1.43336	1.78639	-11.1518	6.14e-17	6.24e-16	27.9791
VDR	7421	-1.43135	3.75167	-9.22814	1.45e-13	8.93e-13	20.2923
MYL3	4634	-1.43052	3.41986	-7.18904	6.83e-10	2.64e-09	11.8893
LOC340094	340094	-1.43022	1.37632	-10.5741	6.1e-16	5.29e-15	25.6376
FAM102A	399665	-1.42729	5.08975	-12.7078	1.53e-19	2.49e-18	33.9979
H1F0	3005	-1.42578	7.1223	-8.15152	1.25e-11	6e-11	15.8237
KCNJ15	3772	-1.42563	6.6265	-6.58568	8.19e-09	2.77e-08	9.38211
LIX1	167410	-1.42518	2.45599	-7.07633	1.09e-09	4.11e-09	11.3771
SORD	6652	-1.42325	5.99536	-7.17517	7.23e-10	2.78e-09	11.7757
VAV3	10451	-1.42208	6.42542	-11.0098	1.08e-16	1.05e-15	27.4467
AQP7	364	-1.42132	3.83394	-8.63096	1.71e-12	9.16e-12	17.8339
MRPS6	64968	-1.41974	7.40648	-7.29727	4.36e-10	1.73e-09	12.3043
STK32A	202374	-1.41919	1.85404	-11.3766	2.54e-17	2.73e-16	28.8787
LOC723809	723809	-1.41806	3.35303	-8.78002	9.23e-13	5.15e-12	18.4598
SCN2A	6326	-1.41789	1.45897	-17.2891	1.93e-26	1.42e-24	49.8441
ENAM	10117	-1.41758	2.81403	-9.4687	5.4e-14	3.52e-13	21.2943
KIF13B	23303	-1.41678	6.40882	-14.1396	8.03e-22	2.09e-20	39.2451
PTPLAD1	51495	-1.41673	6.73259	-15.9173	1.7e-24	8.08e-23	45.3948
LDHB	3945	-1.41508	10.3681	-17.6812	5.58e-27	4.68e-25	51.0997
LOC100303728	100303728	-1.41357	2.04465	-14.9369	4.84e-23	1.62e-21	42.0584
TMEM38A	79041	-1.41329	3.02844	-12.0003	2.25e-18	2.93e-17	31.3627
RASSF10	644943	-1.41207	1.70159	-14.6076	1.53e-22	4.7e-21	40.8838
APCDD1L	164284	-1.4107	1.91535	-9.98648	6.52e-15	4.83e-14	23.3269
MBOAT2	129642	-1.40996	4.15056	-13.4382	1.02e-20	2.08e-19	36.7288
GRAMD1C	54762	-1.40835	4.30663	-13.3901	1.21e-20	2.44e-19	36.5479
PARM1	25849	-1.40689	5.37521	-10.7512	3.01e-16	2.75e-15	26.4162
SLC25A29	123096	-1.40305	4.19322	-14.8996	5.5e-23	1.83e-21	41.9381
C19orf69	100170765	-1.40076	1.97348	-6.49393	1.19e-08	3.95e-08	8.96858
SLC20A2	6575	-1.40058	4.63738	-14.4081	3.09e-22	8.87e-21	40.2065
TGFBR3	7049	-1.40038	4.86335	-12.8232	9.93e-20	1.68e-18	34.4347
BMP6	654	-1.39988	3.74774	-7.88026	3.87e-11	1.74e-10	14.736
AGPHD1	123688	-1.39899	2.83831	-16.7726	1.01e-25	6.39e-24	48.2227
PRSS35	167681	-1.3989	2.38779	-8.21984	9.44e-12	4.59e-11	16.1194
MIOX	55586	-1.3984	6.17115	-3.1557	0.00239582	0.00424535	-2.82065
EPHA1	2041	-1.39422	2.30566	-15.1305	2.47e-23	8.88e-22	42.7421
GAD1	2571	-1.39235	2.17659	-8.46674	3.38e-12	1.74e-11	17.1197
TMEM25	84866	-1.39203	4.66662	-11.015	1.05e-16	1.03e-15	27.4762
SUSD1	64420	-1.39141	4.25062	-11.2501	4.17e-17	4.33e-16	28.4166
FRMD7	90167	-1.39116	1.30039	-14.9281	4.98e-23	1.67e-21	41.9699
MAN1A1	4121	-1.38841	6.74914	-13.5415	6.97e-21	1.49e-19	37.0896
GCNT4	51301	-1.38823	2.34778	-11.0106	1.07e-16	1.05e-15	27.4822
FOXJ1	2302	-1.38819	1.57746	-11.6954	7.32e-18	8.65e-17	30.0822
PLCG2	5336	-1.38793	5.298	-10.1527	3.33e-15	2.58e-14	24.0142
WT1	7490	-1.38529	2.68314	-5.75131	2.37e-07	6.77e-07	6.06229
TEK	7010	-1.38467	5.43507	-11.4845	1.66e-17	1.84e-16	29.3089
SORT1	6272	-1.38383	5.98847	-15.1453	2.35e-23	8.5e-22	42.7699
AGMAT	79814	-1.38365	5.27347	-3.7107	0.000421359	0.000827721	-1.19397
RBM11	54033	-1.38309	1.55061	-20.5785	9.97e-31	2.53e-28	59.6894
CDS1	1040	-1.38155	5.16918	-10.6121	5.24e-16	4.6e-15	25.8634
MRO	83876	-1.38116	2.85708	-7.19188	6.75e-10	2.61e-09	11.8945
CADPS2	93664	-1.37859	5.00134	-17.2095	2.49e-26	1.78e-24	49.6103
ST3GAL4	6484	-1.37822	5.2772	-7.95389	2.85e-11	1.3e-10	14.9854
C1QTNF7	114905	-1.37663	1.95556	-14.9278	4.99e-23	1.67e-21	42.0237
TMEM116	89894	-1.37658	4.90893	-13.4263	1.06e-20	2.16e-19	36.6658
IL17RE	132014	-1.3761	2.50594	-12.9975	5.18e-20	9.19e-19	35.1193
BTC	685	-1.37486	2.39371	-17.0773	3.8e-26	2.63e-24	49.1986
TTC36	143941	-1.37477	1.80158	-8.55434	2.35e-12	1.23e-11	17.4423
LYPD6	130574	-1.37441	1.44346	-17.2904	1.92e-26	1.42e-24	49.847
ZNF44	51710	-1.37368	4.25811	-18.1446	1.32e-27	1.31e-25	52.5388
PNP	4860	-1.37287	7.48535	-14.4033	3.14e-22	8.99e-21	40.1969
ABO	28	-1.37245	3.83001	-8.74037	1.09e-12	6e-12	18.269
PKHD1	5314	-1.37242	4.27415	-9.18795	1.71e-13	1.05e-12	20.1106
IGFBP5	3488	-1.36896	8.7731	-7.09446	1.01e-09	3.82e-09	11.5195
ARHGAP8	23779	-1.36674	2.98097	-12.8804	8.02e-20	1.38e-18	34.6931
AMT	275	-1.36574	4.43423	-9.81754	1.3e-14	9.22e-14	22.6778
NEBL	10529	-1.36193	4.98568	-10.6832	3.94e-16	3.52e-15	26.1522
HOXD3	3232	-1.35914	2.63094	-14.0177	1.24e-21	3.12e-20	38.8447
PTGFR	5737	-1.35894	2.19265	-11.6798	7.78e-18	9.12e-17	30.096
ETNK2	55224	-1.35805	5.24928	-6.6855	5.44e-09	1.88e-08	9.77939
C14orf4	64207	-1.35653	4.71052	-13.38	1.26e-20	2.52e-19	36.5001
ADAP1	11033	-1.35367	3.78096	-15.7347	3.15e-24	1.38e-22	44.7981
PPM1K	152926	-1.35331	4.17795	-14.3547	3.73e-22	1.03e-20	40.0273
CELP	1057	-1.35212	1.42753	-11.5995	1.06e-17	1.21e-16	29.6935
EMCN	51705	-1.34947	5.78462	-8.20095	1.02e-11	4.94e-11	16.0065
SPTB	6710	-1.34918	2.13771	-17.6021	7.16e-27	5.88e-25	50.8562
CHN2	1124	-1.3489	3.57535	-12.0011	2.25e-18	2.92e-17	31.3553
NR4A1	3164	-1.34711	7.02833	-6.11483	5.54e-08	1.7e-07	7.50738
SLC22A15	55356	-1.34626	2.62382	-12.7623	1.25e-19	2.06e-18	34.251
PLCXD3	345557	-1.34266	2.08642	-8.70944	1.24e-12	6.76e-12	18.1211
PIP4K2C	79837	-1.34189	5.56452	-20.6418	8.34e-31	2.14e-28	59.8636
MAP9	79884	-1.34165	4.92698	-11.1324	6.63e-17	6.7e-16	27.933
GPR113	165082	-1.34146	1.49631	-13.5064	7.93e-21	1.66e-19	36.9147
AMFR	267	-1.34094	7.53907	-15.1026	2.72e-23	9.62e-22	42.6384
CYP4A11	1579	-1.34047	5.52764	-2.82685	0.00618589	0.0103041	-3.70987
RIMBP2	23504	-1.33986	1.46747	-13.7417	3.37e-21	7.68e-20	37.7691
PKIA	5569	-1.33904	3.0369	-8.91524	5.27e-13	3.03e-12	19.0286
ANK3	288	-1.33885	5.78239	-9.49308	4.88e-14	3.21e-13	21.3328
ACAT1	38	-1.33846	7.86792	-9.05044	3.02e-13	1.79e-12	19.5564
LOC647859	647859	-1.33711	2.58928	-12.7265	1.43e-19	2.33e-18	34.1122
ACSL4	2182	-1.33647	6.10706	-13.3596	1.36e-20	2.7e-19	36.4154
PLA2G4A	5321	-1.33286	3.11474	-9.73783	1.8e-14	1.25e-13	22.4004
SLC22A3	6581	-1.33213	2.93322	-6.41817	1.62e-08	5.29e-08	8.75197
PLXNA4	91584	-1.33108	1.77158	-9.01048	3.56e-13	2.09e-12	19.3243
EPHX2	2053	-1.32878	6.56886	-8.86858	6.4e-13	3.63e-12	18.7736
PCCA	5095	-1.32863	6.17153	-11.0628	8.73e-17	8.69e-16	27.6513
C6orf217	100131814	-1.32725	2.56553	-16.7102	1.24e-25	7.69e-24	48.0196
ACSL6	23305	-1.32621	1.79995	-13.2586	1.97e-20	3.8e-19	36.0424
FAM83F	113828	-1.32528	1.92439	-10.4665	9.39e-16	7.92e-15	25.2829
PANK1	53354	-1.32421	4.83022	-9.56387	3.66e-14	2.44e-13	21.633
PTGES	9536	-1.32274	3.31161	-7.45778	2.24e-10	9.23e-10	13.0009
NEDD4L	23327	-1.32235	5.18714	-11.5367	1.36e-17	1.52e-16	29.5117
SEMA4A	64218	-1.32044	4.18762	-8.77866	9.28e-13	5.17e-12	18.4312
IGSF10	285313	-1.31981	1.63897	-10.8051	2.43e-16	2.26e-15	26.5965
ATP6V0E2	155066	-1.319	4.96717	-10.0766	4.53e-15	3.44e-14	23.7114
ATP1B1	481	-1.31871	10.7781	-10.773	2.76e-16	2.54e-15	26.6154
SYP	6855	-1.31832	2.18822	-16.3818	3.64e-25	2.01e-23	46.9448
RNF180	285671	-1.31625	5.00289	-10.0432	5.18e-15	3.9e-14	23.5771
PDE8B	8622	-1.31308	2.76804	-9.88364	9.91e-15	7.16e-14	22.9847
PGM5	5239	-1.31258	4.3851	-9.63081	2.78e-14	1.88e-13	21.9191
C5orf38	153571	-1.31024	1.65669	-9.60585	3.08e-14	2.07e-13	21.7532
FGF7	2252	-1.31003	2.14884	-9.01898	3.44e-13	2.02e-12	19.403
NNT	23530	-1.30851	6.12647	-12.0248	2.05e-18	2.69e-17	31.3994
FOXI2	399823	-1.30794	1.55861	-8.95963	4.39e-13	2.55e-12	19.0832
ATF3	467	-1.3031	6.17083	-5.83929	1.67e-07	4.85e-07	6.40433
MAP3K15	389840	-1.30222	2.48774	-15.1399	2.4e-23	8.63e-22	42.7831
C6orf27	80737	-1.29955	3.18062	-14.0699	1.03e-21	2.62e-20	39.0338
PRR5-ARHGAP8	553158	-1.29902	2.63037	-13.6612	4.51e-21	9.98e-20	37.564
SLC43A1	8501	-1.29881	3.03806	-10.0106	5.92e-15	4.41e-14	23.5059
TREH	11181	-1.29877	2.6252	-6.06516	6.76e-08	2.05e-07	7.30782
LPL	4023	-1.29615	4.49951	-7.46401	2.18e-10	9.01e-10	12.9882
USP53	54532	-1.29463	4.43338	-15.2895	1.43e-23	5.37e-22	43.2764
COL14A1	7373	-1.29194	5.72778	-5.74692	2.41e-07	6.88e-07	6.03369
MOBKL1A	92597	-1.29169	4.78726	-11.6545	8.58e-18	9.97e-17	29.9774
SLIT2	9353	-1.29167	2.69591	-6.29791	2.64e-08	8.41e-08	8.256
IGF2BP2	10644	-1.29147	2.55879	-7.91929	3.29e-11	1.49e-10	14.8938
NUDT10	170685	-1.28982	1.61836	-13.9054	1.86e-21	4.52e-20	38.3809
PTPN3	5774	-1.28862	4.84682	-11.7444	6.05e-18	7.23e-17	30.3258
DDX25	29118	-1.28848	1.49288	-15.5414	6.06e-24	2.47e-22	44.0991
PLLP	51090	-1.28847	5.51321	-11.4897	1.63e-17	1.81e-16	29.3263
EVPL	2125	-1.288	2.91862	-10.5636	6.36e-16	5.5e-15	25.734
SLC16A12	387700	-1.28703	6.18249	-6.31795	2.44e-08	7.78e-08	8.29984
RASSF8	11228	-1.2865	4.66121	-16.0725	1.01e-24	5.08e-23	45.9139
HSN2	378465	-1.28491	1.71101	-11.287	3.61e-17	3.78e-16	28.5149
FOXA3	3171	-1.28151	1.43979	-11.8845	3.52e-18	4.4e-17	30.7961
C14orf132	56967	-1.28023	2.51591	-8.58073	2.11e-12	1.11e-11	17.6382
KIAA1522	57648	-1.27984	5.1678	-12.5214	3.09e-19	4.73e-18	33.2926
GJB1	2705	-1.27896	4.83241	-7.17964	7.1e-10	2.74e-09	11.8034
WNK1	65125	-1.27843	7.09599	-12.1248	1.4e-18	1.88e-17	31.7978
CLNK	116449	-1.27617	2.19582	-9.55795	3.74e-14	2.49e-13	21.6327
C10orf41	100131213	-1.27582	2.379	-13.8184	2.55e-21	5.99e-20	38.1238
PROC	5624	-1.27546	2.50791	-5.78753	2.05e-07	5.9e-07	6.22668
FAM5C	339479	-1.27336	1.21538	-16.3971	3.46e-25	1.94e-23	46.9376
LNX1	84708	-1.27305	4.24458	-10.7062	3.6e-16	3.24e-15	26.2631
ERBB2	2064	-1.27303	6.54327	-10.7742	2.74e-16	2.53e-15	26.5115
BAG1	573	-1.2727	5.5157	-13.069	3.97e-20	7.22e-19	35.3407
PCDP1	200373	-1.27243	3.56107	-11.8468	4.07e-18	5.05e-17	30.7628
GPRC5B	51704	-1.26998	5.91715	-11.1406	6.42e-17	6.5e-16	27.9552
HOXA7	3204	-1.26971	3.63462	-9.95867	7.31e-15	5.37e-14	23.2823
NCRNA00087	644596	-1.2678	2.11909	-15.8575	2.08e-24	9.7e-23	45.2058
GRB7	2886	-1.26683	4.40384	-10.8977	1.68e-16	1.59e-15	27.0182
PDZRN3	23024	-1.26641	3.27512	-10.2581	2.17e-15	1.73e-14	24.4996
SLC25A5	292	-1.26545	8.97759	-13.6405	4.86e-21	1.07e-19	37.489
LCN12	286256	-1.26543	2.25383	-10.3413	1.55e-15	1.26e-14	24.8131
AZGP1	563	-1.2641	5.40926	-3.11128	0.00273346	0.00480303	-2.95731
ITPR2	3709	-1.26268	6.72669	-11.6476	8.81e-18	1.02e-16	29.9502
C1orf190	541468	-1.26263	2.56888	-12.6706	1.76e-19	2.82e-18	33.9063
CRTAC1	55118	-1.26106	2.62351	-5.66913	3.28e-07	9.22e-07	5.79676
SULT2B1	6820	-1.26062	1.85811	-6.08072	6.35e-08	1.93e-07	7.27842
PARD3B	117583	-1.26059	2.99205	-13.0409	4.41e-20	7.95e-19	35.2892
LAMA2	3908	-1.25864	2.18127	-9.54401	3.96e-14	2.64e-13	21.5715
PCK2	5106	-1.25742	5.99408	-5.28534	1.46e-06	3.81e-06	4.26758
PRODH2	58510	-1.25697	4.35168	-3.1387	0.00252012	0.0044514	-2.87475
SMTNL2	342527	-1.25543	4.43852	-7.69018	8.54e-11	3.69e-10	13.9194
RAMP1	10267	-1.25516	2.72436	-6.53525	1.01e-08	3.37e-08	9.22709
NOS1AP	9722	-1.25513	1.42681	-19.4882	2.31e-29	3.76e-27	56.5593
RGN	9104	-1.25454	4.47577	-8.65519	1.55e-12	8.34e-12	17.9078
HOMER2	9455	-1.25421	2.49394	-8.8779	6.16e-13	3.5e-12	18.8695
MPP5	64398	-1.25329	5.00258	-15.9287	1.64e-24	7.83e-23	45.4303
SLC16A10	117247	-1.25274	2.67816	-9.78145	1.5e-14	1.06e-13	22.5773
TMEM164	84187	-1.2526	5.55627	-16.6826	1.36e-25	8.33e-24	47.9124
AGR3	155465	-1.2522	1.29791	-9.76343	1.62e-14	1.13e-13	22.3286
FLRT3	23767	-1.25164	4.88909	-5.49921	6.38e-07	1.74e-06	5.09334
LOC145820	145820	-1.24945	3.08394	-9.46516	5.48e-14	3.57e-13	21.2863
KIAA1161	57462	-1.24939	3.41777	-13.0751	3.88e-20	7.08e-19	35.4094
MATN2	4147	-1.24926	5.5375	-9.59511	3.22e-14	2.16e-13	21.7469
FRY	10129	-1.24915	5.55002	-11.1839	5.41e-17	5.54e-16	28.1259
SGPP1	81537	-1.24683	5.2598	-16.2813	5.08e-25	2.69e-23	46.5992
MAMDC2	256691	-1.24653	2.10201	-10.2387	2.35e-15	1.86e-14	24.3844
GDF15	9518	-1.24653	6.79179	-7.7268	7.33e-11	3.19e-10	14.0592
SLC25A35	399512	-1.24375	3.08125	-17.0257	4.48e-26	3.07e-24	49.0361
SLC22A13	9390	-1.24358	2.15434	-5.26155	1.61e-06	4.16e-06	4.1444
ADAMTS15	170689	-1.24222	2.16549	-8.02489	2.12e-11	9.87e-11	15.3049
CLCN5	1184	-1.24053	4.98785	-9.13152	2.16e-13	1.3e-12	19.8544
LTBP4	8425	-1.23917	5.26611	-7.80924	5.2e-11	2.31e-10	14.3895
PEPD	5184	-1.23871	7.37798	-6.79154	3.52e-09	1.24e-08	10.2343
SFXN5	94097	-1.23851	3.75563	-15.1149	2.61e-23	9.27e-22	42.6903
CAND2	23066	-1.23593	1.89898	-16.8668	7.48e-26	4.81e-24	48.5154
CACNA2D2	9254	-1.23466	1.721	-17.3055	1.83e-26	1.37e-24	49.912
LMO7	4008	-1.23425	6.09895	-9.82314	1.27e-14	9.02e-14	22.6765
AKR7A3	22977	-1.23399	5.25243	-4.24052	6.97e-05	0.000150944	0.520273
ACOX2	8309	-1.2336	4.0724	-6.07205	6.58e-08	2e-07	7.34838
HUNK	30811	-1.23333	2.95215	-11.6609	8.37e-18	9.76e-17	30.0565
RIC3	79608	-1.23311	1.68815	-14.9177	5.17e-23	1.73e-21	41.9775
KL	9365	-1.23241	6.43774	-7.20051	6.51e-10	2.52e-09	11.8834
C2orf15	150590	-1.23228	3.00628	-14.5234	2.06e-22	6.13e-21	40.6445
LOC134466	134466	-1.23152	1.96346	-12.2326	9.26e-19	1.29e-17	32.2123
SULT1C2	6819	-1.22716	4.92165	-8.08499	1.65e-11	7.8e-11	15.5354
SYNJ2BP	55333	-1.22683	4.87645	-18.5199	4.18e-28	4.69e-26	53.6816
LARS2	23395	-1.22617	3.96868	-17.2246	2.37e-26	1.71e-24	49.6664
CDKL1	8814	-1.22519	3.66217	-12.3868	5.15e-19	7.5e-18	32.8241
TM7SF2	7108	-1.22467	4.81455	-9.76394	1.61e-14	1.13e-13	22.4446
PARD6A	50855	-1.22398	3.0935	-11.1009	7.51e-17	7.54e-16	27.8672
SCGB1D2	10647	-1.22391	2.83346	-5.75542	2.33e-07	6.67e-07	6.11623
OXNAD1	92106	-1.22357	4.25909	-16.152	7.79e-25	4.01e-23	46.183
FRAS1	80144	-1.22193	6.30058	-6.95654	1.78e-09	6.53e-09	10.8818
RIPPLY1	92129	-1.22145	1.50076	-9.91907	8.58e-15	6.26e-14	23.0112
DUSP26	78986	-1.2214	1.50136	-12.3819	5.24e-19	7.63e-18	32.7231
SCARA3	51435	-1.22068	4.03884	-5.08888	3.11e-06	7.81e-06	3.57244
APOO	79135	-1.22054	5.02557	-13.3444	1.44e-20	2.83e-19	36.3613
BPHL	670	-1.22034	5.61573	-7.94761	2.93e-11	1.33e-10	14.9554
NINL	22981	-1.21993	4.05313	-10.9997	1.12e-16	1.09e-15	27.4351
PLIN5	440503	-1.21933	2.43603	-11.317	3.21e-17	3.4e-16	28.7064
KRT19	3880	-1.21888	6.0511	-3.40524	0.00111906	0.00208008	-2.12155
GLRX5	51218	-1.21693	6.22944	-19.9386	6.21e-30	1.25e-27	57.8683
GALNTL1	57452	-1.21659	3.04652	-8.03336	2.05e-11	9.55e-11	15.3934
CYP4F3	4051	-1.21409	2.0879	-5.12922	2.67e-06	6.74e-06	3.64083
PCYT2	5833	-1.21393	5.0807	-10.0105	5.92e-15	4.41e-14	23.4398
ADAMTSL2	9719	-1.20992	3.77582	-10.4145	1.16e-15	9.59e-15	25.1157
ATP5A1	498	-1.20855	9.58166	-13.965	1.5e-21	3.69e-20	38.6689
CTDSPL	10217	-1.20854	5.54083	-13.4218	1.08e-20	2.19e-19	36.6414
SLC26A4	5172	-1.20755	2.45086	-6.9707	1.68e-09	6.18e-09	10.9758
PPL	5493	-1.20728	4.20346	-6.86862	2.56e-09	9.21e-09	10.5564
CPVL	54504	-1.20666	7.21232	-7.45086	2.31e-10	9.48e-10	12.9296
BEX2	84707	-1.20427	5.63162	-7.29201	4.46e-10	1.76e-09	12.2523
GNG7	2788	-1.20396	3.57796	-10.9106	1.59e-16	1.52e-15	27.1019
FRG2C	100288801	-1.20382	1.41023	-7.22425	5.9e-10	2.3e-09	11.8699
SNURF	8926	-1.20295	5.02559	-14.2334	5.75e-22	1.54e-20	39.5781
UST	10090	-1.20284	2.53008	-8.23283	8.94e-12	4.36e-11	16.2062
UQCRFS1	7386	-1.1994	7.67984	-16.5063	2.42e-25	1.4e-23	47.3502
GPHN	10243	-1.19926	4.02469	-10.9553	1.34e-16	1.29e-15	27.2604
HOXB3	3213	-1.19791	3.72879	-10.3744	1.36e-15	1.12e-14	24.9572
KIAA0317	9870	-1.19594	5.42958	-16.3881	3.57e-25	1.99e-23	46.9499
SNRPN	6638	-1.19501	7.75495	-14.9475	4.66e-23	1.57e-21	42.1056
C9orf135	138255	-1.19427	1.41019	-14.0335	1.17e-21	2.96e-20	38.8092
KCNJ12	3768	-1.19387	1.75213	-11.7913	5.05e-18	6.15e-17	30.494
CCNI2	645121	-1.19119	1.75704	-12.4801	3.61e-19	5.45e-18	33.1273
TYRO3	7301	-1.19004	3.48086	-5.24813	1.69e-06	4.37e-06	4.17785
ODAM	54959	-1.18989	1.18683	-13.7078	3.81e-21	8.56e-20	37.6025
ACAA1	30	-1.18969	6.84957	-8.66633	1.48e-12	7.98e-12	17.9431
RAP1GAP2	23108	-1.18814	3.17063	-9.52248	4.33e-14	2.87e-13	21.5235
SDC1	6382	-1.18734	7.47369	-6.2488	3.22e-08	1.01e-07	8.04759
SREBF2	6721	-1.18696	6.06335	-13.0239	4.7e-20	8.4e-19	35.1737
AUH	549	-1.18501	5.77298	-12.593	2.36e-19	3.66e-18	33.5589
SUCLG2	8801	-1.18492	7.07015	-13.4316	1.04e-20	2.13e-19	36.6919
CADM1	23705	-1.1849	5.26676	-7.76551	6.24e-11	2.74e-10	14.2046
TLCD1	116238	-1.18374	3.44874	-10.5425	6.93e-16	5.96e-15	25.6417
BCL2L10	10017	-1.18299	1.98295	-9.83901	1.19e-14	8.5e-14	22.7653
ADH1A	124	-1.18274	1.42278	-11.5773	1.16e-17	1.31e-16	29.6109
JMY	133746	-1.18212	3.7985	-13.2777	1.84e-20	3.55e-19	36.1489
ENTPD3	956	-1.18191	1.31944	-13.8554	2.23e-21	5.34e-20	38.1691
MYO5C	55930	-1.17973	3.75606	-12.1461	1.29e-18	1.74e-17	31.9052
PELI2	57161	-1.17918	3.22077	-14.1632	7.38e-22	1.94e-20	39.3681
CTSH	1512	-1.17839	8.41035	-11.5875	1.11e-17	1.27e-16	29.7563
STAC2	342667	-1.17763	2.78546	-5.3713	1.05e-06	2.78e-06	4.6746
EPM2A	7957	-1.17724	3.46991	-15.9117	1.74e-24	8.22e-23	45.3951
LYNX1	66004	-1.17721	2.89292	-11.2934	3.52e-17	3.7e-16	28.6241
PAX8	7849	-1.17597	6.26135	-10.2146	2.59e-15	2.04e-14	24.2633
LRRC16A	55604	-1.17565	4.15121	-15.7411	3.08e-24	1.36e-22	44.8131
GATM	2628	-1.17485	8.57125	-3.69367	0.000445496	0.000872965	-1.18984
WNT7B	7477	-1.17484	1.98513	-6.64155	6.51e-09	2.23e-08	9.57233
HSD11B1	3290	-1.1748	2.27292	-6.26526	3.02e-08	9.52e-08	8.12206
CR2	1380	-1.17442	1.53382	-6.42071	1.6e-08	5.24e-08	8.61835
MSI2	124540	-1.17332	5.03893	-12.5769	2.51e-19	3.88e-18	33.5032
PTGR1	22949	-1.17196	7.45342	-10.8527	2.01e-16	1.89e-15	26.8441
ADAMTSL1	92949	-1.1715	2.7947	-6.73566	4.43e-09	1.55e-08	10.0542
TLE2	7089	-1.1713	3.78291	-10.049	5.06e-15	3.81e-14	23.6431
PDHA1	5160	-1.17032	6.25665	-13.8896	1.97e-21	4.77e-20	38.3448
CCBE1	147372	-1.17028	1.96565	-8.84534	7.04e-13	3.98e-12	18.683
CACNA2D3	55799	-1.16899	2.66704	-14.5014	2.22e-22	6.57e-21	40.5682
AQP1	358	-1.16727	9.49203	-5.58094	4.63e-07	1.28e-06	5.50128
MYO10	4651	-1.16631	4.58316	-11.6777	7.84e-18	9.19e-17	30.072
C21orf62	56245	-1.16586	3.59936	-8.5022	2.92e-12	1.51e-11	17.3145
SLC25A4	291	-1.164	6.75126	-10.907	1.62e-16	1.54e-15	27.0423
FRK	2444	-1.16283	3.54238	-12.3731	5.42e-19	7.87e-18	32.7757
C12orf39	80763	-1.1623	4.83496	-6.6203	7.1e-09	2.42e-08	9.52155
SCRN1	9805	-1.16151	5.5753	-9.57513	3.49e-14	2.33e-13	21.6631
BLNK	29760	-1.16031	4.89718	-9.52175	4.34e-14	2.87e-13	21.4526
CHD3	1107	-1.15944	5.54781	-11.8313	4.32e-18	5.33e-17	30.6502
CR1	1378	-1.15941	3.14207	-5.03024	3.88e-06	9.66e-06	3.36309
SDR42E1	93517	-1.15902	2.68575	-9.91524	8.72e-15	6.35e-14	23.1212
ZNF204P	7754	-1.15618	3.88274	-10.6871	3.88e-16	3.47e-15	26.2005
ASAM	79827	-1.1551	1.9228	-6.83765	2.91e-09	1.04e-08	10.3983
ATP6V1H	51606	-1.15487	6.31809	-17.4665	1.1e-26	8.74e-25	50.4238
FAM184A	79632	-1.15471	2.23238	-11.5926	1.09e-17	1.25e-16	29.7713
APEH	327	-1.1545	6.26122	-15.9464	1.55e-24	7.43e-23	45.4878
HIF1A	3091	-1.15444	7.09002	-9.17058	1.84e-13	1.12e-12	20.0266
DBT	1629	-1.15383	3.84488	-17.775	4.16e-27	3.68e-25	51.3975
ASAP3	55616	-1.15303	4.19325	-11.4813	1.69e-17	1.86e-16	29.3216
GPX2	2877	-1.14519	1.67234	-8.17299	1.15e-11	5.51e-11	15.8506
LOC151009	151009	-1.14417	4.05785	-10.3352	1.59e-15	1.29e-14	24.7854
ATP8B1	5205	-1.14294	4.12123	-10.4544	9.86e-16	8.28e-15	25.2612
ACADM	34	-1.14181	7.20043	-9.79403	1.43e-14	1.01e-13	22.5796
PCCB	5096	-1.14143	6.4351	-14.39	3.29e-22	9.34e-21	40.1345
TMEM86A	144110	-1.13812	3.80596	-11.0916	7.79e-17	7.8e-16	27.8079
QPRT	23475	-1.13723	6.46593	-7.06056	1.16e-09	4.36e-09	11.3085
SCGB2A1	4246	-1.13625	1.61419	-7.46998	2.13e-10	8.8e-10	12.9205
PDP2	57546	-1.13537	3.02044	-15.4841	7.36e-24	2.95e-22	43.9607
NDUFA4	4697	-1.1353	8.74228	-14.0564	1.08e-21	2.74e-20	38.9836
TCL6	27004	-1.13456	2.81107	-7.05746	1.18e-09	4.41e-09	11.354
AJAP1	55966	-1.13368	2.96161	-7.53064	1.66e-10	6.92e-10	13.3152
TRAM1L1	133022	-1.13306	3.39298	-10.4704	9.25e-16	7.81e-15	25.3536
LAMC3	10319	-1.13284	3.42348	-5.97807	9.59e-08	2.86e-07	7.00518
AKR1C1	1645	-1.13274	5.72854	-5.41942	8.71e-07	2.33e-06	4.77671
NR4A2	4929	-1.13019	3.72679	-5.32671	1.25e-06	3.28e-06	4.47447
BTBD11	121551	-1.12949	2.72704	-6.32448	2.37e-08	7.59e-08	8.39368
NR1I3	9970	-1.12869	2.57385	-8.65076	1.58e-12	8.48e-12	17.9391
NPM2	10361	-1.1286	1.91645	-13.5096	7.84e-21	1.65e-19	36.9796
C5	727	-1.12856	2.9546	-11.7904	5.07e-18	6.17e-17	30.563
CDKL2	8999	-1.12754	2.98651	-10.049	5.06e-15	3.81e-14	23.6682
RGL3	57139	-1.12676	3.76514	-8.8822	6.05e-13	3.44e-12	18.8744
GRM1	2911	-1.12626	1.24667	-11.0478	9.26e-17	9.15e-16	27.4927
IGSF11	152404	-1.12618	1.63334	-8.43076	3.93e-12	2e-11	16.9166
GCAT	23464	-1.12527	3.79629	-7.63849	1.06e-10	4.52e-10	13.7353
CROT	54677	-1.12504	4.41322	-17.9079	2.75e-27	2.54e-25	51.8076
LPHN1	22859	-1.12498	2.70082	-11.1875	5.34e-17	5.47e-16	28.2123
GLRB	2743	-1.12466	2.43394	-7.07916	1.08e-09	4.06e-09	11.4381
C19orf77	284422	-1.1217	7.89367	-4.19853	8.07e-05	0.000173281	0.418833
AKAP3	10566	-1.12045	1.67867	-15.7347	3.15e-24	1.38e-22	44.7729
CD82	3732	-1.11943	5.5923	-6.3572	2.08e-08	6.69e-08	8.44745
PRMT6	55170	-1.1184	4.38839	-16.6975	1.3e-25	7.96e-24	47.9689
GPM6A	2823	-1.11774	3.18017	-6.35457	2.1e-08	6.76e-08	8.51147
RASSF9	9182	-1.11754	2.40255	-11.2956	3.49e-17	3.67e-16	28.6226
GADL1	339896	-1.11656	1.18885	-9.85675	1.11e-14	7.94e-14	22.6842
SCPEP1	59342	-1.11598	6.75008	-12.8761	8.15e-20	1.4e-18	34.6313
FTCD	10841	-1.11438	3.96417	-2.94492	0.00443326	0.00756136	-3.41018
AK7	122481	-1.11389	3.12071	-9.76249	1.62e-14	1.14e-13	22.505
NCS1	23413	-1.11261	3.87417	-10.2969	1.86e-15	1.49e-14	24.6394
OAT	4942	-1.11209	6.41308	-12.3149	6.77e-19	9.63e-18	32.51
NAP1L3	4675	-1.11209	2.36462	-12.1177	1.44e-18	1.93e-17	31.8056
C17orf91	84981	-1.11078	4.42722	-12.7338	1.39e-19	2.27e-18	34.1072
NR4A3	8013	-1.11042	3.23108	-5.9029	1.3e-07	3.81e-07	6.70132
PDHB	5162	-1.11001	6.67333	-15.5214	6.49e-24	2.63e-22	44.0598
B3GNT8	374907	-1.10995	2.80787	-8.7431	1.08e-12	5.94e-12	18.3261
GNAI1	2770	-1.10982	5.58516	-11.367	2.63e-17	2.82e-16	28.8444
C16orf45	89927	-1.10968	4.27989	-12.9326	6.6e-20	1.15e-18	34.8549
MARVELD3	91862	-1.10795	3.85297	-9.93273	8.12e-15	5.94e-14	23.1678
FMN2	56776	-1.10759	1.33197	-8.40567	4.36e-12	2.2e-11	16.7473
GREM1	26585	-1.10739	2.00025	-4.32155	5.24e-05	0.000115167	0.71576
ZMYND12	84217	-1.10713	3.1333	-10.0494	5.05e-15	3.81e-14	23.6696
NLRP2	55655	-1.10574	1.84293	-10.1263	3.7e-15	2.85e-14	23.8823
AKIRIN1	79647	-1.10515	5.72327	-15.8542	2.11e-24	9.77e-23	45.1768
SCAMP5	192683	-1.10471	4.51938	-10.1663	3.15e-15	2.45e-14	24.0848
SLC4A8	9498	-1.10116	2.77028	-9.18351	1.74e-13	1.06e-12	20.1457
CHODL	140578	-1.10113	1.87653	-7.8215	4.95e-11	2.2e-10	14.422
C10orf118	55088	-1.09974	4.08829	-12.5834	2.45e-19	3.79e-18	33.5523
LAPTM4B	55353	-1.09966	7.16387	-11.811	4.68e-18	5.73e-17	30.5919
BCKDHB	594	-1.09915	4.75434	-12.6044	2.26e-19	3.55e-18	33.6109
UNC13C	440279	-1.09652	1.33204	-9.6531	2.54e-14	1.73e-13	21.8864
MFSD3	113655	-1.09566	4.04525	-9.03103	3.27e-13	1.93e-12	19.473
NICN1	84276	-1.09546	4.4805	-15.3414	1.2e-23	4.58e-22	43.4512
UQCRC1	7384	-1.09543	7.71757	-12.305	7.03e-19	9.96e-18	32.4985
RDH11	51109	-1.09483	6.80393	-14.456	2.61e-22	7.6e-21	40.3721
C1orf95	375057	-1.09374	1.98909	-7.36628	3.28e-10	1.32e-09	12.5641
SIGIRR	59307	-1.09234	4.82362	-11.0588	8.87e-17	8.81e-16	27.6405
C9orf103	414328	-1.09233	4.67877	-8.08055	1.68e-11	7.94e-11	15.5196
CAT	847	-1.09225	8.74237	-11.2722	3.82e-17	3.99e-16	28.5336
CXADR	1525	-1.09201	5.24424	-6.599	7.75e-09	2.63e-08	9.42416
FGFR2	2263	-1.08982	5.40522	-8.50214	2.92e-12	1.51e-11	17.2488
KLF15	28999	-1.08899	3.76222	-6.6629	5.97e-09	2.05e-08	9.73575
DNM3	26052	-1.08738	3.39799	-11.5457	1.31e-17	1.48e-16	29.6021
FAHD2B	151313	-1.08616	3.57344	-11.0566	8.94e-17	8.88e-16	27.6805
ACAD8	27034	-1.08599	5.34838	-12.8105	1.04e-19	1.74e-18	34.3756
UXS1	80146	-1.08416	6.45685	-12.2396	9.01e-19	1.26e-17	32.2244
PDXK	8566	-1.0833	5.42785	-10.2913	1.9e-15	1.52e-14	24.5688
BIK	638	-1.0823	1.63421	-12.339	6.17e-19	8.86e-18	32.5895
MYO6	4646	-1.08178	5.69202	-11.8581	3.9e-18	4.85e-17	30.7528
TUBB2A	7280	-1.08125	4.6737	-9.87423	1.03e-14	7.41e-14	22.8968
RAB15	376267	-1.08094	3.34047	-10.9027	1.65e-16	1.56e-15	27.0798
HIST2H2BE	8349	-1.07947	4.10072	-7.20532	6.38e-10	2.48e-09	11.9363
MUDENG	55745	-1.07907	5.27206	-19.0467	8.53e-29	1.22e-26	55.2617
TWSG1	57045	-1.07895	5.80728	-12.838	9.39e-20	1.59e-18	34.4786
DAAM1	23002	-1.07893	3.81456	-11.7466	6e-18	7.18e-17	30.3662
CPN2	1370	-1.0789	2.17074	-3.89254	0.000230472	0.000468056	-0.68704
MTHFD2L	441024	-1.07887	3.81248	-14.0042	1.3e-21	3.25e-20	38.7871
CYP51A1	1595	-1.07814	5.8224	-13.8301	2.44e-21	5.79e-20	38.1265
MYOZ1	58529	-1.07703	2.1146	-11.6124	1.01e-17	1.16e-16	29.8472
MTMR10	54893	-1.07607	5.80531	-13.9488	1.59e-21	3.9e-20	38.5549
ZNF385B	151126	-1.07391	3.25027	-6.08958	6.13e-08	1.87e-07	7.45078
CCDC13	152206	-1.07372	2.01193	-12.445	4.13e-19	6.16e-18	33.0319
CNTD2	79935	-1.0726	1.35312	-6.09763	5.93e-08	1.81e-07	7.26858
ALDH1L1	10840	-1.07228	6.10174	-4.38883	4.12e-05	9.17e-05	1.025
TBC1D9	23158	-1.07218	5.01673	-10.9544	1.34e-16	1.29e-15	27.2217
PLEKHG3	26030	-1.0719	4.53018	-11.1154	7.09e-17	7.15e-16	27.8721
EXOSC7	23016	-1.07115	5.21397	-13.4973	8.2e-21	1.71e-19	36.9182
EVC	2121	-1.07098	5.12019	-9.46173	5.55e-14	3.61e-13	21.2047
ALDH1B1	219	-1.07092	5.33375	-6.32996	2.32e-08	7.43e-08	8.33814
LOC100130238	100130238	-1.07066	1.50489	-10.6487	4.53e-16	4.01e-15	25.9562
ZNF331	55422	-1.07028	4.27327	-8.10341	1.53e-11	7.25e-11	15.6324
LOC255167	255167	-1.06996	1.45362	-10.7236	3.36e-16	3.04e-15	26.2508
TSPAN7	7102	-1.06967	6.35448	-7.74154	6.9e-11	3.01e-10	14.1077
PEBP1	5037	-1.06843	10.2376	-10.3555	1.47e-15	1.2e-14	24.9359
DCAF11	80344	-1.06807	5.82794	-16.8252	8.56e-26	5.47e-24	48.3743
HOXA11	3207	-1.06721	1.94963	-10.1762	3.03e-15	2.36e-14	24.1352
TMEM50B	757	-1.06678	5.64116	-19.9165	6.62e-30	1.31e-27	57.8051
FER1L6	654463	-1.06559	1.24035	-11.2832	3.66e-17	3.83e-16	28.4307
DOC2B	8447	-1.06499	2.72261	-8.97043	4.2e-13	2.44e-12	19.2616
SH2D4A	63898	-1.06493	4.04021	-9.35332	8.67e-14	5.49e-13	20.7964
ESRP2	80004	-1.06473	3.83732	-14.0135	1.26e-21	3.16e-20	38.8196
LDLR	3949	-1.06453	3.73625	-8.22838	9.11e-12	4.44e-11	16.1765
BEX5	340542	-1.06368	4.3443	-7.43791	2.43e-10	9.98e-10	12.8807
ACSM3	6296	-1.0635	5.70987	-7.33266	3.77e-10	1.5e-09	12.4141
H2AFY2	55506	-1.0634	3.86316	-9.27187	1.21e-13	7.55e-13	20.4724
SYT1	6857	-1.06214	1.3987	-9.90016	9.27e-15	6.73e-14	22.9122
ABCA6	23460	-1.06191	2.70109	-6.51021	1.11e-08	3.71e-08	9.12945
ENOX1	55068	-1.06132	2.01766	-9.28308	1.16e-13	7.23e-13	20.496
PLEKHA6	22874	-1.06032	7.6213	-10.6913	3.82e-16	3.42e-15	26.2058
GOT1	2805	-1.05875	7.28304	-8.72507	1.16e-12	6.37e-12	18.1968
RALBP1	10928	-1.05846	6.17636	-11.7624	5.64e-18	6.79e-17	30.3862
AFMID	125061	-1.05818	5.75172	-10.6827	3.95e-16	3.53e-15	26.1362
LONRF2	164832	-1.05741	1.67015	-11.1892	5.3e-17	5.44e-16	28.1388
PLS3	5358	-1.05639	7.9438	-12.5946	2.34e-19	3.66e-18	33.5997
SLC27A4	10999	-1.05541	4.73798	-13.5028	8.03e-21	1.68e-19	36.9457
METRNL	284207	-1.0554	4.70817	-8.01709	2.19e-11	1.02e-10	15.2586
SYNE2	23224	-1.05532	7.65457	-9.99437	6.32e-15	4.69e-14	23.4052
FSTL4	23105	-1.05473	1.4413	-10.5441	6.88e-16	5.92e-15	25.5251
ICA1	3382	-1.0546	3.91671	-11.9039	3.27e-18	4.11e-17	30.9702
SVIP	258010	-1.05389	5.25395	-15.2328	1.74e-23	6.46e-22	43.0691
PSCA	8000	-1.05357	1.49443	-5.61309	4.08e-07	1.14e-06	5.40391
MAPK10	5602	-1.05292	4.3796	-12.9462	6.27e-20	1.1e-18	34.9016
TNFRSF11B	4982	-1.05259	6.0072	-5.85387	1.57e-07	4.59e-07	6.45209
MFHAS1	9258	-1.05171	3.5095	-9.27574	1.19e-13	7.43e-13	20.5037
NDUFS1	4719	-1.0505	6.324	-12.443	4.16e-19	6.2e-18	32.9957
STOX1	219736	-1.0478	2.4635	-8.20881	9.88e-12	4.78e-11	16.1086
MPP2	4355	-1.04752	1.52702	-12.6813	1.69e-19	2.72e-18	33.8666
GAS2	2620	-1.04736	2.0932	-11.0497	9.19e-17	9.08e-16	27.6329
PCDH1	5097	-1.04727	5.23426	-10.4009	1.22e-15	1.01e-14	25.0119
PRKD1	5587	-1.04668	4.28164	-12.0034	2.23e-18	2.9e-17	31.3387
C21orf34	388815	-1.04634	2.17226	-14.127	8.4e-22	2.16e-20	39.2298
TSPYL4	23270	-1.04616	5.1324	-12.5013	3.33e-19	5.06e-18	33.2149
ABHD14A	25864	-1.04579	4.8906	-9.91532	8.71e-15	6.35e-14	23.054
AK1	203	-1.04503	4.25117	-11.7606	5.69e-18	6.84e-17	30.4033
TRIB1	10221	-1.04448	5.63543	-9.59204	3.26e-14	2.19e-13	21.7306
MAPK8IP1	9479	-1.04414	4.28096	-9.73828	1.79e-14	1.25e-13	22.358
GRIP1	23426	-1.04321	2.37365	-10.0077	5.99e-15	4.46e-14	23.4956
PRRG1	5638	-1.0423	4.10169	-10.4302	1.09e-15	9.05e-15	25.1635
PAWR	5074	-1.04108	4.38213	-12.0533	1.84e-18	2.43e-17	31.5259
PRKCA	5578	-1.04085	4.68222	-11.3159	3.22e-17	3.41e-16	28.6556
FXYD2	486	-1.03986	10.7469	-5.56824	4.87e-07	1.35e-06	5.50192
DACT2	168002	-1.0395	1.73361	-9.51277	4.51e-14	2.98e-13	21.3847
GOT2	2806	-1.03945	7.04415	-13.4766	8.84e-21	1.83e-19	36.8559
PAR-SN	347746	-1.03875	4.50207	-13.064	4.05e-20	7.34e-19	35.3358
PI16	221476	-1.0386	1.65605	-6.25856	3.1e-08	9.77e-08	7.98235
CYP26B1	56603	-1.03845	2.7112	-7.72315	7.44e-11	3.24e-10	14.1052
ALDH1A3	220	-1.03752	3.83772	-4.23152	7.19e-05	0.000155409	0.536429
ADK	132	-1.03645	4.91658	-14.6519	1.31e-22	4.09e-21	41.0567
SLC38A11	151258	-1.03635	2.57788	-8.7616	9.96e-13	5.52e-12	18.4016
FDX1	2230	-1.03532	4.8456	-15.4164	9.27e-24	3.65e-22	43.7008
C11orf52	91894	-1.03456	5.07751	-9.91428	8.75e-15	6.37e-14	23.047
SELE	6401	-1.03375	2.42961	-5.82086	1.8e-07	5.2e-07	6.38021
UBE2QL1	134111	-1.03332	3.04989	-5.91005	1.26e-07	3.71e-07	6.75795
BRCC3	79184	-1.03311	4.99	-15.9336	1.61e-24	7.72e-23	45.4453
SLC16A2	6567	-1.03203	4.35133	-9.02707	3.32e-13	1.96e-12	19.4417
COBL	23242	-1.03189	4.13943	-8.2766	7.45e-12	3.67e-11	16.3539
NHSL1	57224	-1.03189	3.38556	-11.8207	4.51e-18	5.53e-17	30.6682
HIBCH	26275	-1.02902	6.23652	-8.02582	2.11e-11	9.84e-11	15.2812
C9orf5	23731	-1.02677	5.75476	-12.8428	9.23e-20	1.56e-18	34.4962
MTTP	4547	-1.02674	2.04731	-5.07663	3.26e-06	8.17e-06	3.45754
KIAA1737	85457	-1.02651	4.25272	-15.1391	2.4e-23	8.63e-22	42.7623
MRPL33	9553	-1.02629	7.44149	-16.1362	8.21e-25	4.2e-23	46.1301
ALAD	210	-1.02606	5.75541	-9.49727	4.8e-14	3.16e-13	21.342
RSPO3	84870	-1.02577	2.44522	-6.07626	6.47e-08	1.97e-07	7.38809
ATP2C2	9914	-1.02574	1.36468	-11.6887	7.51e-18	8.85e-17	30.0397
HYAL1	3373	-1.02417	5.65742	-7.95443	2.85e-11	1.3e-10	14.9783
ANKRD9	122416	-1.02392	2.47089	-9.80752	1.35e-14	9.58e-14	22.6898
GPR155	151556	-1.02359	3.52209	-10.5357	7.12e-16	6.1e-15	25.6092
MACROD1	28992	-1.02145	4.61293	-7.01193	1.42e-09	5.26e-09	11.118
HDAC11	79885	-1.02127	4.42008	-11.5269	1.41e-17	1.58e-16	29.4891
GK	2710	-1.02117	4.79494	-5.0181	4.07e-06	1.01e-05	3.2779
PON3	5446	-1.02018	1.98244	-7.19786	6.58e-10	2.55e-09	11.8744
ZNF208	7757	-1.01885	3.94295	-5.64479	3.61e-07	1.01e-06	5.68713
ZNF542	147947	-1.01822	3.66203	-12.1474	1.28e-18	1.73e-17	31.9138
DOK7	285489	-1.01819	1.44652	-10.4032	1.21e-15	1e-14	24.9506
UQCRH	7388	-1.01679	8.20217	-7.75492	6.52e-11	2.86e-10	14.2167
DENND1B	163486	-1.01661	2.91374	-10.5388	7.03e-16	6.03e-15	25.6394
MXRA5	25878	-1.01626	4.02445	-5.75366	2.34e-07	6.71e-07	6.1062
GGH	8836	-1.01583	5.21699	-5.68499	3.08e-07	8.68e-07	5.79342
SCN7A	6332	-1.015	1.26969	-8.58565	2.07e-12	1.09e-11	17.4865
WDFY2	115825	-1.01497	4.19651	-13.9017	1.89e-21	4.57e-20	38.4066
VWA2	340706	-1.01495	1.33792	-11.1412	6.4e-17	6.49e-16	27.8742
SYTL4	94121	-1.01477	3.561	-9.13852	2.1e-13	1.27e-12	19.9388
KLC3	147700	-1.01421	2.41223	-10.7724	2.76e-16	2.54e-15	26.5675
NCOA7	135112	-1.01357	5.53333	-8.49576	3e-12	1.55e-11	17.2204
ATP9A	10079	-1.01339	4.61959	-7.53936	1.6e-10	6.69e-10	13.2845
SIX4	51804	-1.01272	2.08697	-16.6701	1.42e-25	8.58e-24	47.8881
DYNLL2	140735	-1.0121	7.06205	-13.9987	1.33e-21	3.31e-20	38.7479
ECHS1	1892	-1.0115	8.37058	-7.75964	6.4e-11	2.81e-10	14.2423
TSPAN6	7105	-1.01099	6.81194	-11.8046	4.79e-18	5.87e-17	30.5593
ARHGEF38	54848	-1.01016	1.41365	-13.1022	3.51e-20	6.45e-19	35.4215
ALX1	8092	-1.01007	1.3058	-8.47161	3.32e-12	1.7e-11	17.0062
BDKRB1	623	-1.00996	1.80872	-7.56592	1.43e-10	6.02e-10	13.3767
TMEM125	128218	-1.00917	3.954	-6.55102	9.43e-09	3.17e-08	9.27473
RAC3	5881	-1.00916	2.46061	-8.44343	3.73e-12	1.9e-11	17.088
SACM1L	22908	-1.00887	5.32872	-16.3587	3.93e-25	2.16e-23	46.8526
NAPEPLD	222236	-1.0087	4.38734	-15.2172	1.84e-23	6.78e-22	43.0274
ZHX3	23051	-1.00848	4.63097	-12.0229	2.07e-18	2.71e-17	31.4014
SLC4A3	6508	-1.00804	1.66239	-10.136	3.56e-15	2.75e-14	23.9238
psiTPTE22	387590	-1.00626	4.06718	-12.4011	4.88e-19	7.16e-18	32.8642
LPAR1	1902	-1.006	3.10063	-5.98874	9.19e-08	2.75e-07	7.06823
UGT2A1	10941	-1.00517	1.39662	-5.48174	6.83e-07	1.85e-06	4.88684
KCNIP1	30820	-1.00508	1.62288	-6.8906	2.34e-09	8.46e-09	10.5542
CENPV	201161	-1.0048	3.19849	-7.15599	7.83e-10	3e-09	11.7707
CRB2	286204	-1.00333	1.90469	-4.9329	5.61e-06	1.37e-05	2.89823
SYT17	51760	-1.00292	2.90507	-8.41164	4.25e-12	2.15e-11	16.9667
LRRC43	254050	-1.00267	1.6435	-10.3006	1.83e-15	1.47e-14	24.5995
PRSS3	5646	-1.00254	1.44001	-7.73638	7.05e-11	3.07e-10	14.0042
HMGN5	79366	-1.00045	3.51438	-14.4011	3.17e-22	9.03e-21	40.2076

## Sheet: Upregulated_genes_RNA-Seq
TARGET ID	ID	LogFC	Aveexpr	T	P_Value	Adj_P_Val	B
CA9	768	6.75603	4.48834	18.6221	3.06e-28	3.49e-26	53.9831
NDUFA4L2	56901	6.30958	7.18881	19.9889	5.37e-30	1.12e-27	57.9958
ANGPTL4	51129	5.42216	6.5252	19.5275	2.06e-29	3.46e-27	56.6695
APOC1	341	4.95613	5.76676	17.3912	1.39e-26	1.08e-24	50.1951
C3	718	4.82373	7.51768	16.2228	6.16e-25	3.23e-23	46.4269
ENPP3	5169	4.79728	5.83087	13.3425	1.45e-20	2.85e-19	36.3838
CD70	970	4.74512	3.479	14.7934	7.97e-23	2.59e-21	41.5123
NNMT	4837	4.72155	7.52334	18.2143	1.06e-27	1.08e-25	52.7523
COL23A1	91522	4.7201	4.30808	18.3028	8.11e-28	8.45e-26	53.0226
TNFAIP6	7130	4.65138	3.6122	18.917	1.26e-28	1.68e-26	54.868
FABP7	2173	4.37715	3.12101	11.5993	1.06e-17	1.22e-16	29.6895
NPTX2	4885	4.32996	3.36189	13.6493	4.71e-21	1.04e-19	37.4223
C7orf68	29923	4.30715	5.88739	18.9924	1e-28	1.4e-26	55.0987
CYP2J2	1573	4.22287	4.65851	13.7064	3.83e-21	8.58e-20	37.7013
FABP6	2172	4.12714	3.03666	16.0057	1.27e-24	6.23e-23	45.6426
EGLN3	112399	4.0617	6.61901	18.2228	1.04e-27	1.05e-25	52.7785
PNCK	139728	3.94105	3.17403	11.7646	5.6e-18	6.75e-17	30.3417
ESM1	11082	3.86861	6.17547	17.6826	5.56e-27	4.68e-25	51.1084
SLC6A3	6531	3.85948	2.81727	13.0349	4.51e-20	8.11e-19	35.1716
CP	1356	3.84968	5.74135	11.8388	4.2e-18	5.19e-17	30.7086
SCARB1	949	3.81312	5.28444	21.2113	1.7e-31	5.18e-29	61.4239
FCGR3A	2214	3.66056	5.60625	17.8947	2.86e-27	2.64e-25	51.7686
STC2	8614	3.63652	3.64465	15.5089	6.77e-24	2.73e-22	44.0185
TREM2	54209	3.63558	3.54237	18.1443	1.32e-27	1.31e-25	52.5322
VWF	7450	3.6122	8.16011	17.7036	5.2e-27	4.46e-25	51.1755
IDO1	3620	3.56629	3.9398	14.532	1.99e-22	5.99e-21	40.6443
LOX	4015	3.56167	5.36702	11.7971	4.94e-18	6.03e-17	30.551
DGCR5	26220	3.45331	3.34793	18.516	4.23e-28	4.69e-26	53.6688
SPAG4	6676	3.43178	3.81089	19.4493	2.59e-29	4.11e-27	56.4472
PGF	5228	3.42322	4.65489	13.7044	3.85e-21	8.64e-20	37.6966
SCD	6319	3.37109	5.72655	16.2023	6.59e-25	3.43e-23	46.3504
IGFBP3	3486	3.36719	8.9827	15.4814	7.43e-24	2.97e-22	43.9516
C5orf46	389336	3.31835	2.46248	9.98297	6.62e-15	4.9e-14	23.2772
SEMA5B	54437	3.31745	4.2826	17.4086	1.32e-26	1.02e-24	50.2487
C1QB	713	3.28727	7.23597	16.3377	4.21e-25	2.28e-23	46.7984
SLC16A3	9123	3.25774	6.10751	22.9086	1.79e-33	1.17e-30	65.9392
RGS1	5996	3.22182	5.76265	13.7648	3.1e-21	7.14e-20	37.9143
HK2	3099	3.18847	3.50123	18.6591	2.74e-28	3.16e-26	54.1026
RNASET2	8635	3.1626	7.09847	15.5084	6.78e-24	2.73e-22	44.0275
INHBB	3625	3.14454	3.52691	17.239	2.26e-26	1.65e-24	49.7044
NKG7	4818	3.09825	4.11555	14.304	4.47e-22	1.22e-20	39.8496
TGFBI	7045	3.08953	7.46697	9.47261	5.31e-14	3.47e-13	21.291
C1QC	714	3.08103	6.71098	15.7296	3.2e-24	1.4e-22	44.7723
C4A	720	3.05116	8.64431	9.44967	5.84e-14	3.78e-13	21.222
VEGFA	7422	3.04739	7.84952	16.4643	2.78e-25	1.59e-23	47.2158
NETO2	81831	3.03327	4.21858	18.966	1.09e-28	1.47e-26	55.0204
NOL3	8996	3.03109	5.1626	20.7785	5.68e-31	1.53e-28	60.2365
CXCL9	4283	3.00746	4.12039	11.485	1.66e-17	1.84e-16	29.3342
CXCR4	7852	3.00163	6.39439	17.2511	2.18e-26	1.6e-24	49.7469
HMOX1	3162	2.98656	7.05899	11.7781	5.31e-18	6.43e-17	30.4739
PTHLH	5744	2.98315	2.70631	9.65675	2.5e-14	1.71e-13	21.9507
PLIN2	123	2.97354	8.32325	13.131	3.16e-20	5.86e-19	35.6132
CD68	968	2.97348	7.20004	15.8072	2.47e-24	1.13e-22	45.0345
ENO2	2026	2.964	5.46945	14.1257	8.44e-22	2.17e-20	39.2077
CDCA2	157313	2.95128	2.3093	17.8088	3.74e-27	3.36e-25	51.4778
GABRD	2563	2.95086	2.2095	19.6436	1.46e-29	2.66e-27	57.0102
HHLA2	11148	2.932	4.33625	11.7431	6.08e-18	7.26e-17	30.3375
TYROBP	7305	2.92007	6.46606	15.9388	1.59e-24	7.61e-23	45.4715
LAMA4	3910	2.91915	5.23615	18.3929	6.15e-28	6.61e-26	53.2973
C1QA	712	2.91454	7.04806	14.6346	1.39e-22	4.3e-21	41.0117
ANGPT2	285	2.90144	4.21553	15.668	3.95e-24	1.69e-22	44.5691
GAL3ST1	9514	2.89046	5.4856	13.4729	8.96e-21	1.85e-19	36.8466
PCSK6	5046	2.87854	4.80728	12.6671	1.78e-19	2.85e-18	33.8615
APBB1IP	54518	2.87601	4.72338	15.4006	9.79e-24	3.82e-22	43.6618
LAPTM5	7805	2.85687	6.81855	15.4794	7.48e-24	2.99e-22	43.9247
REG1A	5967	2.85586	4.18132	6.48629	1.23e-08	4.07e-08	8.97243
ST8SIA4	7903	2.81367	3.60936	17.5578	8.23e-27	6.68e-25	50.7184
BHLHE41	79365	2.80712	4.94634	16.6723	1.41e-25	8.54e-24	47.8898
CXCL10	3627	2.80396	4.28701	11.1487	6.22e-17	6.31e-16	28.021
SDS	10993	2.79297	2.42563	16.2481	5.66e-25	2.98e-23	46.4713
FCER1G	2207	2.77378	6.08119	15.9518	1.52e-24	7.34e-23	45.5134
CCL18	6362	2.76292	2.47203	9.18307	1.75e-13	1.07e-12	20.014
TYMP	1890	2.76251	5.01953	16.606	1.75e-25	1.04e-23	47.6741
HSF4	3299	2.76121	2.73749	15.5816	5.29e-24	2.19e-22	44.2488
LOXL2	4017	2.75727	4.68071	14.0689	1.03e-21	2.63e-20	39.0097
LYZ	4069	2.74448	7.20022	12.1007	1.53e-18	2.05e-17	31.7157
UBD	10537	2.73644	5.56382	10.7413	3.13e-16	2.85e-15	26.3973
TMEM91	641649	2.71822	4.86397	14.8654	6.2e-23	2.04e-21	41.8171
LGI4	163175	2.70377	3.47361	9.1949	1.66e-13	1.02e-12	20.0941
CD300A	11314	2.70282	3.56586	16.715	1.22e-25	7.64e-24	48.0296
ADM	133	2.65235	6.27851	13.1291	3.18e-20	5.89e-19	35.5773
LILRB4	11006	2.64922	3.09696	15.7883	2.63e-24	1.18e-22	44.9647
HLA-DQB1	3119	2.64755	7.60523	15.0573	3.19e-23	1.11e-21	42.486
GZMA	3001	2.64141	3.7392	12.1041	1.51e-18	2.03e-17	31.7312
VIM	7431	2.63955	10.7043	18.8846	1.39e-28	1.78e-26	54.7515
ITGB2	3689	2.63698	5.26787	15.3294	1.25e-23	4.74e-22	43.4133
SCGN	10590	2.61276	3.15138	9.19767	1.64e-13	1.01e-12	20.1095
HSPB8	26353	2.61263	6.77946	14.5604	1.8e-22	5.48e-21	40.7463
MS4A6A	64231	2.60606	5.63233	13.5327	7.2e-21	1.53e-19	37.0632
ABCC3	8714	2.60566	6.0689	15.9951	1.31e-24	6.42e-23	45.657
LY86	9450	2.6053	4.0423	14.3946	3.24e-22	9.22e-21	40.1737
HLA-DQB2	3120	2.59469	3.89735	14.3826	3.38e-22	9.56e-21	40.125
IL32	9235	2.57959	8.38124	11.6933	7.38e-18	8.71e-17	30.1682
TRIB3	57761	2.57872	3.92546	14.1439	7.91e-22	2.06e-20	39.2829
C10orf99	387695	2.57126	2.12866	8.07206	1.74e-11	8.2e-11	15.4204
CST7	8530	2.55022	3.4026	12.3836	5.21e-19	7.59e-18	32.7936
C2	717	2.54256	4.80298	8.09808	1.57e-11	7.4e-11	15.6082
FKBP10	60681	2.53728	5.67991	14.8531	6.47e-23	2.12e-21	41.7682
CD2	914	2.53037	3.37378	11.8487	4.04e-18	5.01e-17	30.7466
CORO1A	11151	2.53029	4.82746	13.7767	2.96e-21	6.87e-20	37.9554
MSC	9242	2.51568	3.48138	14.1365	8.12e-22	2.11e-20	39.2497
MYEOV	26579	2.51147	1.92824	10.1893	2.87e-15	2.24e-14	24.1184
FAM26F	441168	2.50992	3.39116	13.6281	5.08e-21	1.11e-19	37.4137
PNMA2	10687	2.50679	3.97468	13.1129	3.37e-20	6.21e-19	35.5348
CCL5	6352	2.49812	5.27068	12.3526	5.86e-19	8.45e-18	32.6676
CTHRC1	115908	2.49449	3.79834	11.3672	2.63e-17	2.82e-16	28.8713
CD3E	916	2.49378	4.16325	10.1787	3e-15	2.34e-14	24.1537
ODF3B	440836	2.49253	3.18908	17.4387	1.2e-26	9.47e-25	50.3427
SEZ6L2	26470	2.48775	4.07181	14.0498	1.11e-21	2.8e-20	38.9454
SLC2A5	6518	2.48266	5.20844	7.38901	2.98e-10	1.21e-09	12.678
GZMK	3003	2.47833	3.49251	9.02728	3.32e-13	1.96e-12	19.4417
ADORA3	140	2.47702	2.91097	17.1494	3.01e-26	2.13e-24	49.4213
NEK6	10783	2.47124	5.34402	12.2591	8.37e-19	1.17e-17	32.3102
COL1A1	1277	2.46857	6.02451	10.4092	1.18e-15	9.78e-15	25.0669
C1QL1	10882	2.46603	2.9145	9.15856	1.93e-13	1.17e-12	19.9603
PVT1	5820	2.45442	2.41691	22.1818	1.22e-32	5.81e-30	64.0636
CDH6	1004	2.4459	6.14652	10.5723	6.14e-16	5.33e-15	25.715
SASH3	54440	2.42303	3.61917	14.5586	1.82e-22	5.51e-21	40.7535
ZNF395	55893	2.41562	6.28744	17.6422	6.31e-27	5.24e-25	50.9786
FPR3	2359	2.41399	3.96215	13.8216	2.52e-21	5.94e-20	38.1276
MYO1F	4542	2.40932	4.04287	16.0148	1.23e-24	6.06e-23	45.7333
SLC28A1	9154	2.40861	5.48167	8.04114	1.98e-11	9.26e-11	15.3676
APLN	8862	2.40757	4.70795	13.7947	2.78e-21	6.5e-20	38.0201
C1orf162	128346	2.40191	4.81844	14.8985	5.52e-23	1.83e-21	41.9313
OLFML2B	25903	2.39235	3.94158	14.9966	3.93e-23	1.34e-21	42.2783
CD3D	915	2.3887	3.31351	10.022	5.65e-15	4.22e-14	23.5186
LOC100131551	100131551	2.38825	3.27285	15.4185	9.21e-24	3.64e-22	43.7241
ABLIM3	22885	2.36435	4.72432	10.4374	1.06e-15	8.82e-15	25.1869
NXPH4	11247	2.36318	2.38185	12.0502	1.86e-18	2.46e-17	31.4774
RAB42	115273	2.3621	3.35007	11.9048	3.26e-18	4.1e-17	30.9609
IGSF6	10261	2.35435	3.3112	16.3875	3.57e-25	1.99e-23	46.9637
CGREF1	10669	2.3499	3.79854	10.4257	1.11e-15	9.2e-15	25.1519
CCL4	6351	2.34537	4.07937	11.6268	9.56e-18	1.1e-16	29.8916
SLC17A4	10050	2.34519	3.00798	8.34442	5.62e-12	2.81e-11	16.6076
IL2RB	3560	2.33838	2.631	15.8531	2.11e-24	9.77e-23	45.1792
SLC17A3	10786	2.33411	6.17522	4.67363	1.47e-05	3.44e-05	2.04762
HLA-F	3134	2.33364	6.43294	17.8036	3.8e-27	3.4e-25	51.4824
C6orf223	221416	2.32737	3.28096	11.4602	1.83e-17	2.02e-16	29.2392
TNFSF9	8744	2.32597	2.30522	14.3449	3.86e-22	1.07e-20	39.9611
HLA-DQA2	3118	2.32592	4.96236	12.5932	2.36e-19	3.66e-18	33.5744
ALDOC	230	2.3257	5.51354	10.7197	3.41e-16	3.08e-15	26.3024
LOC100129034	100129034	2.32526	5.26175	13.6304	5.04e-21	1.1e-19	37.4167
SAP30	8819	2.31299	4.09554	19.5921	1.7e-29	3.01e-27	56.8603
AHNAK2	113146	2.31268	2.43644	12.8945	7.61e-20	1.31e-18	34.6855
SPI1	6688	2.30889	4.17455	15.6417	4.31e-24	1.82e-22	44.4812
C10orf10	11067	2.30873	7.08473	14.5406	1.93e-22	5.83e-21	40.6788
CDKN2A	1029	2.30819	1.88586	18.2538	9.42e-28	9.63e-26	52.8605
BARX2	8538	2.30713	4.43949	14.1584	7.51e-22	1.97e-20	39.3284
NCKAP1L	3071	2.29708	3.44404	14.2296	5.82e-22	1.56e-20	39.5902
FCGR1A	2209	2.29679	2.88695	14.5772	1.7e-22	5.19e-21	40.8068
LSP1	4046	2.28932	4.44599	12.5334	2.95e-19	4.54e-18	33.3642
HAVCR1	26762	2.28666	4.70389	8.28579	7.17e-12	3.54e-11	16.3815
PARVG	64098	2.28625	3.06724	16.3377	4.21e-25	2.28e-23	46.7986
PTPRC	5788	2.28313	5.93282	10.921	1.53e-16	1.46e-15	27.0994
PLEK	5341	2.27793	3.78256	13.9289	1.71e-21	4.18e-20	38.5148
LST1	7940	2.27342	4.61151	14.3786	3.43e-22	9.69e-21	40.1103
CSPG4	1464	2.26875	3.78812	15.7357	3.14e-24	1.38e-22	44.8
HLA-DQA1	3117	2.26783	6.85112	12.4439	4.14e-19	6.18e-18	33.0138
CTSW	1521	2.26772	2.92423	12.5223	3.08e-19	4.72e-18	33.3132
PRF1	5551	2.26534	3.03963	14.6349	1.39e-22	4.3e-21	41.0159
CAV1	857	2.26386	6.52982	13.7882	2.84e-21	6.64e-20	37.9877
ALOX5	240	2.26306	3.98276	10.8546	1.99e-16	1.87e-15	26.8627
BIRC3	330	2.25894	5.42004	12.8654	8.48e-20	1.45e-18	34.5944
GNLY	10578	2.25701	2.91155	18.4504	5.16e-28	5.61e-26	53.4717
ITGAX	3687	2.25001	3.16099	15.3185	1.3e-23	4.91e-22	43.3854
LPCAT1	79888	2.24918	5.92294	19.7443	1.09e-29	2.04e-27	57.3071
DIRAS2	54769	2.24653	2.85864	13.0918	3.65e-20	6.67e-19	35.4449
HLA-G	3135	2.24505	5.84067	15.1173	2.59e-23	9.23e-22	42.6813
AOAH	313	2.24386	3.29847	14.3872	3.33e-22	9.42e-21	40.1481
CLRN3	119467	2.24165	4.97203	7.3162	4.03e-10	1.6e-09	12.3779
MS4A7	58475	2.23556	4.33164	15.1063	2.69e-23	9.53e-22	42.6549
CD8A	925	2.22757	2.95179	9.95948	7.28e-15	5.35e-14	23.2483
GAS2L3	283431	2.22244	2.71831	13.4231	1.08e-20	2.18e-19	36.6614
FCGR1C	100132417	2.21993	2.67754	13.6519	4.66e-21	1.03e-19	37.4959
PFKP	5214	2.21666	7.42559	17.3173	1.76e-26	1.34e-24	49.9585
SELPLG	6404	2.21516	3.80234	14.1926	6.65e-22	1.77e-20	39.4604
FCGR1B	2210	2.21489	2.84276	14.3575	3.7e-22	1.03e-20	40.0328
CD36	948	2.21318	5.97952	11.5063	1.53e-17	1.7e-16	29.404
PRKCDBP	112464	2.20962	5.11096	15.29	1.43e-23	5.37e-22	43.2758
TYMS	7298	2.20741	4.76742	15.8226	2.34e-24	1.08e-22	45.0839
CD48	962	2.19916	3.95005	10.464	9.49e-16	8e-15	25.3064
LCP1	3936	2.19833	5.77436	12.2501	8.66e-19	1.21e-17	32.2693
MCAM	4162	2.19799	7.7035	16.1598	7.59e-25	3.93e-23	46.2118
HLA-DPB1	3115	2.19461	8.91339	13.0529	4.22e-20	7.63e-19	35.3336
KCNK3	3777	2.19445	3.68905	8.89972	5.62e-13	3.21e-12	18.9332
RAC2	5880	2.19249	4.54487	11.9304	2.95e-18	3.74e-17	31.0619
HAVCR2	84868	2.18535	5.41513	9.04567	3.08e-13	1.82e-12	19.5173
GBP5	115362	2.18519	2.8658	11.6106	1.02e-17	1.17e-16	29.818
PSMB9	5698	2.18227	5.97684	16.6807	1.37e-25	8.36e-24	47.9103
EHD2	30846	2.17594	6.37081	15.5038	6.89e-24	2.77e-22	44.002
TOP2A	7153	2.17374	3.09758	13.5966	5.7e-21	1.23e-19	37.3081
SLC16A1	6566	2.17301	4.79858	13.9669	1.49e-21	3.67e-20	38.6388
IL20RB	53833	2.17073	2.0092	7.45283	2.29e-10	9.41e-10	12.8729
ITGA5	3678	2.16962	7.30186	14.2193	6.04e-22	1.62e-20	39.5433
CCL20	6364	2.16902	3.41076	6.53629	1e-08	3.36e-08	9.18877
KRBA1	84626	2.16634	3.58668	17.3565	1.56e-26	1.19e-24	50.0856
LGALS9	3965	2.1642	5.11257	16.9716	5.33e-26	3.58e-24	48.8525
EFCAB3	146779	2.16231	1.81523	14.6252	1.44e-22	4.43e-21	40.9352
GRIK3	2899	2.16181	1.83338	13.6708	4.35e-21	9.66e-20	37.5196
PLK2	10769	2.1576	5.94369	16.3655	3.84e-25	2.12e-23	46.8799
MSR1	4481	2.15638	4.20337	13.1994	2.45e-20	4.65e-19	35.8532
DOCK2	1794	2.15388	3.18066	13.2642	1.93e-20	3.73e-19	36.0978
CD52	1043	2.14907	4.91959	10.5802	5.95e-16	5.17e-15	25.752
DLL4	54567	2.14625	4.42745	15.3633	1.11e-23	4.29e-22	43.5329
BTK	695	2.14371	3.42672	13.5948	5.74e-21	1.24e-19	37.3094
OLFML2A	169611	2.14333	4.35752	16.5349	2.2e-25	1.28e-23	47.4439
TMSB10	9168	2.13707	11.1617	16.5582	2.04e-25	1.2e-23	47.528
CDK18	5129	2.13189	6.54806	14.554	1.85e-22	5.59e-21	40.7187
HAPLN1	1404	2.13072	2.08698	12.0347	1.98e-18	2.59e-17	31.4189
COL8A1	1295	2.12994	4.13893	13.2135	2.33e-20	4.44e-19	35.9038
EVI2B	2124	2.12482	4.18819	12.3372	6.21e-19	8.91e-18	32.6252
HSD3B7	80270	2.12177	5.67998	14.4506	2.66e-22	7.72e-21	40.3521
FCGR2A	2212	2.12132	5.07615	14.7139	1.05e-22	3.37e-21	41.2829
PLA2G7	7941	2.11994	2.50893	12.8158	1.02e-19	1.72e-18	34.4028
IL10RA	3587	2.11913	3.69271	13.3214	1.56e-20	3.06e-19	36.3099
LCP2	3937	2.11713	4.49443	15.2482	1.65e-23	6.15e-22	43.1392
COL5A3	50509	2.11232	2.33005	16.612	1.71e-25	1.02e-23	47.6832
CCND1	595	2.10356	7.49279	14.2639	5.16e-22	1.39e-20	39.7046
APOBEC3C	27350	2.10258	4.73298	16.7021	1.28e-25	7.87e-24	47.9844
CXCR7	57007	2.10238	5.18915	13.3247	1.54e-20	3.02e-19	36.297
HCLS1	3059	2.10048	5.61785	14.6734	1.21e-22	3.82e-21	41.1354
SHMT2	6472	2.09515	6.63979	15.6516	4.17e-24	1.78e-22	44.5029
HCK	3055	2.09122	3.65758	14.2072	6.31e-22	1.68e-20	39.5144
VCAN	1462	2.08962	5.25135	9.1697	1.85e-13	1.12e-12	20.0236
COL4A1	1282	2.08913	8.50184	16.0878	9.65e-25	4.87e-23	45.9796
CXCL11	6373	2.08576	2.42199	10.7203	3.4e-16	3.08e-15	26.2893
HLA-B	3106	2.08539	12.1708	17.6209	6.75e-27	5.56e-25	50.8924
POU5F1	5460	2.08537	3.37893	10.0989	4.14e-15	3.16e-14	23.8425
DDIT4	54541	2.08529	7.72448	14.4305	2.85e-22	8.26e-21	40.2982
CCL4L2	388372	2.08287	3.6029	10.7254	3.33e-16	3.02e-15	26.3471
HLA-DPA1	3113	2.08275	9.33501	13.0193	4.78e-20	8.53e-19	35.217
ITGAL	3683	2.07965	3.3699	12.7421	1.35e-19	2.21e-18	34.1629
C3AR1	719	2.07842	3.94267	13.7022	3.88e-21	8.7e-20	37.696
RUNX3	864	2.07354	2.53368	14.4597	2.57e-22	7.51e-21	40.3908
ACTG2	72	2.07317	4.0115	6.85374	2.73e-09	9.76e-09	10.491
ANXA4	307	2.0693	8.84452	20.111	3.78e-30	8.34e-28	58.343
TTYH3	80727	2.06103	5.62008	12.6578	1.85e-19	2.94e-18	33.8121
CTSS	1520	2.06042	5.59662	12.5991	2.3e-19	3.6e-18	33.5917
DDB2	1643	2.05769	4.85579	22.4336	6.23e-33	3.46e-30	64.7102
CD86	942	2.0526	3.06413	13.9773	1.44e-21	3.55e-20	38.6882
TIMP1	7076	2.04819	7.72975	11.9233	3.03e-18	3.84e-17	31.0405
MS4A4A	51338	2.04023	4.08017	12.4505	4.04e-19	6.04e-18	33.0549
CCR5	1234	2.03843	2.54825	12.7454	1.33e-19	2.19e-18	34.1503
DGCR9	25787	2.03536	1.93227	16.8831	7.1e-26	4.58e-24	48.5525
GZMH	2999	2.03513	3.00015	14.1329	8.23e-22	2.13e-20	39.2422
CD163	9332	2.03157	4.49783	10.4565	9.78e-16	8.22e-15	25.2656
CD247	919	2.03071	2.69812	13.2017	2.43e-20	4.61e-19	35.8572
LILRB1	10859	2.02927	2.63956	18.096	1.53e-27	1.49e-25	52.3895
PYGL	5836	2.0246	5.27727	15.3638	1.11e-23	4.29e-22	43.524
CD37	951	2.02154	4.00621	12.7573	1.27e-19	2.1e-18	34.2131
VCAM1	7412	2.02053	7.83808	9.01988	3.42e-13	2.01e-12	19.4327
EVI2A	2123	2.01656	3.84765	12.3338	6.3e-19	9.01e-18	32.6189
TAP1	6890	2.01489	6.35142	17.4499	1.16e-26	9.17e-25	50.3731
CD27	939	2.01278	2.98107	9.44573	5.93e-14	3.84e-13	21.1723
SPINK13	153218	2.00667	2.06209	7.37382	3.18e-10	1.28e-09	12.558
PHKA2	5256	2.00543	7.48021	16.5704	1.96e-25	1.16e-23	47.5585
MNDA	4332	2.00286	3.74336	12.6788	1.71e-19	2.74e-18	33.9217
APOBEC3G	60489	2.0014	3.85889	15.624	4.58e-24	1.91e-22	44.4245
RGS5	8490	1.99905	8.23053	11.3775	2.53e-17	2.72e-16	28.9342
MYO1G	64005	1.99885	2.5066	13.3044	1.66e-20	3.24e-19	36.229
SLC1A3	6507	1.99568	2.5913	13.357	1.37e-20	2.72e-19	36.4213
GABBR1	2550	1.99155	3.96831	11.5437	1.32e-17	1.49e-16	29.5764
ETV7	51513	1.9912	2.66852	15.6414	4.32e-24	1.82e-22	44.4775
C1orf38	9473	1.98779	4.02598	14.3743	3.48e-22	9.8e-21	40.1025
FMNL1	752	1.98396	3.98634	14.8315	6.98e-23	2.27e-21	41.7075
RASSF2	9770	1.98295	3.61219	16.8242	8.59e-26	5.47e-24	48.3867
SMPDL3A	10924	1.98246	5.94376	12.3643	5.61e-19	8.12e-18	32.6997
FLT1	2321	1.98131	7.7318	11.8895	3.45e-18	4.32e-17	30.9104
CREB3L3	84699	1.9811	2.53638	8.1241	1.41e-11	6.68e-11	15.6891
RASAL3	64926	1.98001	2.8552	16.1109	8.93e-25	4.55e-23	46.0534
LHFPL2	10184	1.97762	4.32827	14.3626	3.63e-22	1.01e-20	40.0558
GBP2	2634	1.97431	5.73024	13.8195	2.54e-21	5.98e-20	38.0958
SPARC	6678	1.97295	9.80185	14.2885	4.72e-22	1.28e-20	39.8246
ADAMTS4	9507	1.96607	4.21776	10.2784	2e-15	1.6e-14	24.556
PTPRCAP	5790	1.96548	3.40366	9.58245	3.39e-14	2.27e-13	21.741
NUSAP1	51203	1.96328	3.37503	16.0327	1.16e-24	5.75e-23	45.7961
ITGAM	3684	1.96294	3.55397	14.266	5.12e-22	1.38e-20	39.7236
CYBB	1536	1.9627	4.62076	11.6855	7.61e-18	8.95e-17	30.1121
FERMT3	83706	1.95904	3.45012	14.1378	8.08e-22	2.1e-20	39.269
CSF1R	1436	1.95896	5.22288	12.961	5.94e-20	1.04e-18	34.9511
CD4	920	1.95762	5.26228	13.6402	4.87e-21	1.07e-19	37.4485
CD53	963	1.95411	5.67586	12.5787	2.49e-19	3.85e-18	33.513
CAV2	858	1.95268	7.34233	18.589	3.38e-28	3.82e-26	53.8916
CES8	283848	1.95171	2.91335	9.47205	5.32e-14	3.48e-13	21.2766
TBXAS1	6916	1.95151	4.08543	17.1125	3.39e-26	2.37e-24	49.3094
LGALS1	3956	1.94955	8.44019	12.3861	5.16e-19	7.52e-18	32.8238
PIK3R5	23533	1.94951	2.26402	16.9876	5.06e-26	3.43e-24	48.9015
APOC2	344	1.94938	3.68309	7.2665	4.96e-10	1.95e-09	12.1788
ENPEP	2028	1.94914	6.79998	6.53765	9.96e-09	3.34e-08	9.1981
LDHA	3939	1.94781	10.1585	18.4666	4.91e-28	5.36e-26	53.5083
LAT2	7462	1.94778	3.14004	14.9699	4.31e-23	1.46e-21	42.1915
GDF6	392255	1.94747	2.04972	10.5914	5.69e-16	4.96e-15	25.7569
SLAMF7	57823	1.94727	3.14433	10.1626	3.2e-15	2.48e-14	24.1005
KCNE3	10008	1.94622	5.45542	15.7548	2.94e-24	1.31e-22	44.8481
NAPSB	256236	1.94501	3.74709	8.66857	1.46e-12	7.92e-12	17.9858
UBE2C	11065	1.94397	2.78269	11.2643	3.94e-17	4.11e-16	28.4698
MASP1	5648	1.94341	3.65565	9.57081	3.55e-14	2.37e-13	21.6926
PTTG1	9232	1.9394	3.19361	12.1541	1.25e-18	1.7e-17	31.9343
LAIR1	3903	1.93732	4.1531	15.5167	6.59e-24	2.67e-22	44.0581
C21orf7	56911	1.93643	4.15141	12.4171	4.59e-19	6.77e-18	32.9255
FCGR2B	2213	1.93517	3.45404	10.423	1.12e-15	9.29e-15	25.1458
ASPHD1	253982	1.93495	2.54388	14.1043	9.11e-22	2.33e-20	39.1278
BIRC5	332	1.93434	2.90991	12.4223	4.5e-19	6.66e-18	32.9468
GAL3ST4	79690	1.93285	2.96237	15.9846	1.36e-24	6.62e-23	45.636
FN1	2335	1.92996	7.9073	11.3117	3.27e-17	3.46e-16	28.668
HRH2	3274	1.92279	2.30231	10.8761	1.83e-16	1.73e-15	26.9085
PFKFB4	5210	1.92258	3.02476	15.6698	3.92e-24	1.68e-22	44.5799
SEL1L3	23231	1.91957	6.81225	14.4076	3.09e-22	8.87e-21	40.2044
HCST	10870	1.9178	4.35748	11.6772	7.85e-18	9.2e-17	30.0848
C19orf33	64073	1.91489	5.39889	9.09424	2.52e-13	1.51e-12	19.7062
CYTH4	27128	1.90652	3.30852	14.4777	2.42e-22	7.07e-21	40.4747
HLX	3142	1.90608	3.06367	15.047	3.3e-23	1.14e-21	42.457
GZMB	3002	1.90481	2.62671	12.7666	1.23e-19	2.03e-18	34.2398
QRFPR	84109	1.90459	2.86547	11.6827	7.69e-18	9.03e-17	30.1081
BTN3A2	11118	1.90389	5.90993	18.9013	1.32e-28	1.71e-26	54.8288
ALPK2	115701	1.902	4.40418	10.4161	1.15e-15	9.53e-15	25.1013
SLC2A1	6513	1.89964	6.15893	11.3591	2.72e-17	2.91e-16	28.823
IKBIP	121457	1.89786	5.79405	18.8819	1.4e-28	1.78e-26	54.7707
WAS	7454	1.89591	3.2286	13.6266	5.11e-21	1.11e-19	37.4294
PRDM1	639	1.89516	3.1131	15.5577	5.73e-24	2.35e-22	44.2054
NRP2	8828	1.89461	4.38919	12.0642	1.76e-18	2.34e-17	31.5776
C9orf100	84904	1.89256	3.00548	17.0716	3.87e-26	2.67e-24	49.1813
ACAN	176	1.89215	2.66484	10.8889	1.74e-16	1.65e-15	26.9884
C1orf186	440712	1.89095	4.47472	13.9594	1.53e-21	3.76e-20	38.6132
C4orf6	10141	1.88996	1.61698	11.3209	3.16e-17	3.35e-16	28.6201
CARD16	114769	1.8878	4.54304	16.1161	8.78e-25	4.48e-23	46.063
CSTA	1475	1.88644	2.59807	13.3384	1.47e-20	2.89e-19	36.3605
SEMA6A	57556	1.88617	4.47335	12.3158	6.74e-19	9.6e-18	32.533
VAV1	7409	1.88325	2.62057	13.984	1.4e-21	3.47e-20	38.7105
PYCARD	29108	1.87862	4.1274	12.6104	2.21e-19	3.47e-18	33.6563
CSF3R	1441	1.87531	2.52785	15.227	1.77e-23	6.56e-22	43.0653
ARHGAP30	257106	1.87499	3.33011	13.4175	1.1e-20	2.22e-19	36.668
TNFAIP8L2	79626	1.87373	2.7793	13.9962	1.34e-21	3.33e-20	38.7562
HLA-A	3105	1.87224	11.096	17.7017	5.23e-27	4.46e-25	51.1565
NCF1	653361	1.86734	2.80304	12.4801	3.61e-19	5.45e-18	33.1699
TMCC1	23023	1.86716	4.57739	18.5102	4.3e-28	4.72e-26	53.6532
MMP9	4318	1.86608	2.37198	8.88474	5.98e-13	3.41e-12	18.824
HLA-DRA	3122	1.86289	10.4487	12.1526	1.26e-18	1.71e-17	31.9787
HLA-H	3136	1.85804	7.16214	17.6937	5.37e-27	4.53e-25	51.1415
CYP3A5	1577	1.8564	4.0067	8.22865	9.1e-12	4.43e-11	16.1652
COL5A2	1290	1.85194	4.2197	12.6407	1.97e-19	3.12e-18	33.7691
P4HA1	5033	1.85028	6.31599	18.0418	1.81e-27	1.73e-25	52.2195
SLC2A3	6515	1.84984	5.43669	9.01893	3.44e-13	2.02e-12	19.3941
TNFSF13B	10673	1.84426	2.59354	13.0312	4.57e-20	8.2e-19	35.2276
DOC2A	8448	1.84354	2.51015	13.9824	1.41e-21	3.49e-20	38.6975
DOK3	79930	1.84165	2.59261	17.1412	3.09e-26	2.17e-24	49.4009
SLAMF8	56833	1.84051	2.8827	11.1484	6.22e-17	6.31e-16	28.0307
APOL1	8542	1.83909	6.8823	9.15815	1.94e-13	1.17e-12	19.9758
FGF11	2256	1.83444	3.66379	10.6722	4.12e-16	3.67e-15	26.145
ADSSL1	122622	1.83242	4.72145	8.48038	3.2e-12	1.65e-11	17.1832
KCNMA1	3778	1.83234	3.41431	8.45534	3.55e-12	1.81e-11	17.115
PXDN	7837	1.83169	5.70631	12.1694	1.18e-18	1.61e-17	31.9577
PSORS1C1	170679	1.82467	2.01825	13.84	2.36e-21	5.61e-20	38.1603
MCHR1	2847	1.82354	1.67925	8.56495	2.25e-12	1.19e-11	17.461
RNASE6	6039	1.82288	4.62132	11.3639	2.67e-17	2.86e-16	28.8575
LILRB2	10288	1.82278	2.66822	15.6548	4.13e-24	1.76e-22	44.5283
SLCO2B1	11309	1.81501	4.85989	10.8017	2.46e-16	2.29e-15	26.6332
PDK1	5163	1.81188	5.19005	15.9511	1.52e-24	7.34e-23	45.5066
NCF2	4688	1.8108	3.49833	12.8488	9.02e-20	1.53e-18	34.5645
RUNX1	861	1.80877	4.6652	10.7969	2.51e-16	2.33e-15	26.6181
CLEC18A	348174	1.80769	4.7728	6.12178	5.38e-08	1.65e-07	7.53386
GPSM3	63940	1.80571	4.44196	14.4033	3.14e-22	8.99e-21	40.1964
SLC15A4	121260	1.80372	5.40819	20.0561	4.42e-30	9.46e-28	58.2048
MALL	7851	1.80288	4.73197	11.0907	7.82e-17	7.82e-16	27.7776
EDA2R	60401	1.79831	2.87817	19.8759	7.44e-30	1.46e-27	57.6767
CD300LF	146722	1.79666	1.943	15.1933	1.99e-23	7.29e-22	42.9281
GGTA1	2681	1.79588	3.40696	13.1208	3.28e-20	6.06e-19	35.5766
PLD4	122618	1.79496	2.45248	11.3908	2.4e-17	2.59e-16	28.9595
LOC541471	541471	1.79246	5.4359	14.9688	4.33e-23	1.46e-21	42.1629
FABP5	2171	1.7882	5.52706	8.74882	1.05e-12	5.81e-12	18.2775
CD40	958	1.78563	5.19823	16.3406	4.17e-25	2.27e-23	46.7977
CLEC2B	9976	1.78374	3.50862	12.9963	5.2e-20	9.23e-19	35.1138
PLVAP	83483	1.7829	8.18379	12.5416	2.86e-19	4.4e-18	33.4063
FCGR2C	9103	1.78288	2.94673	12.6871	1.65e-19	2.67e-18	33.9583
PPP1R3C	5507	1.78189	4.97748	11.8401	4.18e-18	5.17e-17	30.6985
ARRDC2	27106	1.78155	4.96583	16.5179	2.33e-25	1.35e-23	47.3813
TMC8	147138	1.77999	3.07037	13.0087	4.97e-20	8.86e-19	35.163
SLC1A4	6509	1.7778	3.37335	19.183	5.68e-29	8.34e-27	55.6588
GJA1	2697	1.77689	7.14051	11.0047	1.1e-16	1.07e-15	27.4409
APOLD1	81575	1.77319	5.62834	10.2915	1.9e-15	1.52e-14	24.5821
TNFRSF4	7293	1.77131	2.10994	16.222	6.18e-25	3.23e-23	46.4056
ADAM6	8755	1.76884	4.25516	5.04953	3.61e-06	9.01e-06	3.41121
WDFY4	57705	1.76727	3.1848	10.6983	3.71e-16	3.34e-15	26.255
USH1C	10083	1.76436	6.11697	5.99534	8.95e-08	2.68e-07	7.02264
CD14	929	1.76158	5.98099	12.2633	8.23e-19	1.15e-17	32.3157
SPATA18	132671	1.76067	4.38553	13.4646	9.24e-21	1.9e-19	36.8207
TNFRSF6B	8771	1.7606	2.29024	10.0884	4.32e-15	3.29e-14	23.7568
STAMBPL1	57559	1.75844	3.42594	16.4815	2.63e-25	1.51e-23	47.2759
TPSAB1	7177	1.75702	3.37039	8.02543	2.12e-11	9.85e-11	15.3209
NT5DC3	51559	1.75637	3.7107	12.3436	6.07e-19	8.71e-18	32.6585
IL2RG	3561	1.75585	5.19792	9.04645	3.07e-13	1.81e-12	19.5072
PDLIM1	9124	1.7537	7.22102	15.7434	3.06e-24	1.35e-22	44.8172
CASP1	834	1.75266	4.9403	14.4263	2.9e-22	8.37e-21	40.2684
VSIG4	11326	1.75179	4.47934	10.0908	4.27e-15	3.26e-14	23.7888
BIRC7	79444	1.74941	1.59458	8.67382	1.43e-12	7.76e-12	17.9006
RASSF4	83937	1.74925	6.24437	11.2453	4.25e-17	4.41e-16	28.3746
COL6A2	1292	1.74755	6.71724	11.1352	6.55e-17	6.63e-16	27.9489
PLOD2	5352	1.74742	6.72445	11.5188	1.46e-17	1.62e-16	29.4524
AMICA1	120425	1.74664	3.49603	11.2652	3.93e-17	4.1e-16	28.4985
SLC9A9	285195	1.74609	3.87973	12.3019	7.11e-19	1.01e-17	32.4955
KSR1	8844	1.74519	5.52566	13.9055	1.86e-21	4.52e-20	38.4038
GMFG	9535	1.74509	5.45323	15.1171	2.59e-23	9.23e-22	42.6741
TRPV2	51393	1.74413	3.43919	16.3427	4.14e-25	2.26e-23	46.8214
SIGLEC10	89790	1.74305	2.87489	14.5274	2.03e-22	6.06e-21	40.6521
ICAM1	3383	1.74252	5.99145	13.3755	1.28e-20	2.56e-19	36.4764
LZTS1	11178	1.74042	3.42429	15.6479	4.22e-24	1.79e-22	44.5087
HLA-DRB6	3128	1.73694	6.76489	12.7827	1.16e-19	1.92e-18	34.2881
HLA-DRB1	3123	1.73552	10.0561	12.4215	4.51e-19	6.67e-18	32.992
IFI16	3428	1.73132	6.79113	15.4108	9.45e-24	3.71e-22	43.6864
JAK3	3718	1.73035	3.53073	14.4654	2.52e-22	7.37e-21	40.4309
NLRC5	84166	1.73029	3.74047	15.7488	3e-24	1.33e-22	44.8465
SLA	6503	1.72983	3.95064	12.3999	4.9e-19	7.18e-18	32.8667
SLC39A14	23516	1.72883	6.30934	11.0203	1.03e-16	1.01e-15	27.4882
OAS1	4938	1.72412	5.64879	14.2991	4.55e-22	1.24e-20	39.8122
CDHR1	92211	1.7239	1.98912	8.60715	1.89e-12	1e-11	17.6596
CLEC18C	283971	1.71989	4.46	5.96578	1.01e-07	3e-07	6.92184
IKZF1	10320	1.7193	2.5347	11.7314	6.37e-18	7.57e-17	30.3044
CD74	972	1.71911	11.7152	12.5929	2.36e-19	3.66e-18	33.6657
VASH1	22846	1.71681	4.10904	18.8277	1.65e-28	2.03e-26	54.6082
CD200	4345	1.71492	4.63026	15.0838	2.91e-23	1.02e-21	42.5688
NMB	4828	1.71355	4.0011	11.2193	4.71e-17	4.87e-16	28.3037
EIF4EBP1	1978	1.71099	5.27722	13.023	4.71e-20	8.42e-19	35.1758
CD1D	912	1.71013	2.40933	16.9031	6.65e-26	4.34e-24	48.6377
EBI3	10148	1.70913	2.43071	13.8306	2.44e-21	5.79e-20	38.1532
TLR3	7098	1.70893	5.48941	14.1306	8.29e-22	2.14e-20	39.2124
GLT25D1	79709	1.70845	7.45062	19.4476	2.6e-29	4.11e-27	56.442
RASD2	23551	1.70706	2.10764	14.7515	9.23e-23	2.98e-21	41.4089
PLEKHO1	51177	1.70672	4.9345	13.2047	2.4e-20	4.58e-19	35.854
COL4A2	1284	1.70346	7.69454	15.7964	2.56e-24	1.15e-22	45
ARHGAP25	9938	1.70222	3.92323	17.0386	4.3e-26	2.95e-24	49.0741
ITGA4	3676	1.70137	4.48502	11.9063	3.24e-18	4.08e-17	30.9648
F2RL3	9002	1.7003	3.23338	11.0666	8.6e-17	8.57e-16	27.714
FXYD5	53827	1.70005	6.34689	11.7461	6.01e-18	7.19e-17	30.3295
FPR1	2357	1.69973	3.65981	11.1654	5.82e-17	5.94e-16	28.1009
PDGFD	80310	1.69945	4.93058	12.5071	3.26e-19	4.97e-18	33.247
MMP11	4320	1.69799	3.32216	11.6356	9.24e-18	1.07e-16	29.9444
CXorf36	79742	1.69775	4.41479	13.423	1.08e-20	2.18e-19	36.6667
PSMB8	5696	1.69527	6.9957	19.1611	6.07e-29	8.83e-27	55.6009
STMN3	50861	1.69493	5.00726	10.7557	2.95e-16	2.7e-15	26.4431
TPX2	22974	1.69309	2.31133	12.768	1.22e-19	2.03e-18	34.2357
ADAP2	55803	1.69275	3.53019	14.6332	1.4e-22	4.32e-21	41.0219
SERPINA1	5265	1.69202	8.89246	8.11141	1.48e-11	7.03e-11	15.7149
EMP3	2014	1.69189	6.34405	13.9998	1.33e-21	3.3e-20	38.7446
PROS1	5627	1.69013	6.30546	10.0712	4.63e-15	3.51e-14	23.6906
FHL1	2273	1.6894	7.23323	8.93267	4.91e-13	2.82e-12	19.0555
BCL2A1	597	1.68739	2.54977	10.7992	2.48e-16	2.31e-15	26.6336
CX3CR1	1524	1.6872	3.19522	11.4878	1.64e-17	1.82e-16	29.3579
NLGN1	22871	1.68567	2.96529	11.0555	8.98e-17	8.9e-16	27.6755
RHBDF2	79651	1.68432	3.96178	19.4942	2.27e-29	3.72e-27	56.5753
CDHR5	53841	1.68196	5.18876	4.67806	1.45e-05	3.39e-05	2.05449
PHLDA3	23612	1.68104	5.12529	13.1804	2.63e-20	4.96e-19	35.7617
TMEM200A	114801	1.68046	4.31245	8.97487	4.12e-13	2.4e-12	19.2373
PCDH17	27253	1.67944	2.98555	13.4937	8.3e-21	1.73e-19	36.9462
TMEM140	55281	1.67759	6.35577	21.1242	2.16e-31	6.35e-29	61.2008
ARHGAP9	64333	1.67498	2.49952	13.5372	7.08e-21	1.51e-19	37.0967
ACE	1636	1.67375	4.81571	8.67657	1.42e-12	7.68e-12	17.9937
ELMO1	9844	1.67029	4.34105	15.44	8.56e-24	3.39e-22	43.7932
NCRNA00152	112597	1.67004	4.90481	11.93	2.95e-18	3.74e-17	31.0467
NCF1C	654817	1.66931	2.42188	12.2687	8.07e-19	1.13e-17	32.3626
BMP1	649	1.66903	3.99054	14.3459	3.85e-22	1.06e-20	40.0016
MYO3A	53904	1.66677	1.96002	12.7516	1.3e-19	2.14e-18	34.1483
BIN2	51411	1.66497	3.24816	14.02	1.23e-21	3.09e-20	38.8533
HPS3	84343	1.66325	5.69227	12.0062	2.2e-18	2.87e-17	31.3283
BTN3A1	11119	1.6629	4.90018	17.4149	1.29e-26	1.01e-24	50.2634
SIGLEC8	27181	1.6625	2.38675	11.7876	5.12e-18	6.22e-17	30.5105
COL21A1	81578	1.66221	2.82736	8.96271	4.33e-13	2.51e-12	19.204
SERPINE1	5054	1.6603	6.02574	6.8477	2.79e-09	9.99e-09	10.4451
SIRPA	140885	1.66019	6.17592	17.9302	2.56e-27	2.38e-25	51.8738
GBP1	2633	1.66006	5.36267	9.6496	2.57e-14	1.75e-13	21.9742
PROCR	10544	1.6563	4.88428	13.9662	1.5e-21	3.67e-20	38.6289
GPR34	2857	1.65559	3.53186	11.1242	6.85e-17	6.91e-16	27.9403
LAT	27040	1.65492	2.52002	10.9319	1.47e-16	1.4e-15	27.167
TPSB2	64499	1.6545	3.58969	7.73416	7.11e-11	3.1e-10	14.1209
PDIA5	10954	1.65332	5.60891	14.6441	1.34e-22	4.19e-21	41.0286
SLC37A2	219855	1.65184	3.00991	15.5127	6.68e-24	2.7e-22	44.0542
SLFN13	146857	1.6515	2.99738	17.821	3.6e-27	3.26e-25	51.5404
CD7	924	1.64732	2.1727	11.3818	2.49e-17	2.68e-16	28.918
HLA-J	3137	1.6473	2.62458	16.9133	6.44e-26	4.22e-24	48.6725
SAA1	6288	1.64515	3.38583	4.0923	0.000116731	0.000246071	0.000189843
HLA-DRB5	3127	1.64388	8.21664	11.5204	1.45e-17	1.61e-16	29.4909
KIAA1274	27143	1.64126	3.39512	16.384	3.62e-25	2.01e-23	46.9574
DEF6	50619	1.63699	2.67817	12.8468	9.09e-20	1.54e-18	34.5571
SPON2	10417	1.63654	4.76963	7.35491	3.44e-10	1.38e-09	12.54
HPCAL1	3241	1.63643	6.74934	13.3549	1.38e-20	2.74e-19	36.4067
ASF1B	55723	1.63635	2.35269	13.3606	1.35e-20	2.69e-19	36.4414
EMILIN2	84034	1.63475	2.88045	14.9611	4.44e-23	1.5e-21	42.1658
EDN1	1906	1.63102	5.07079	9.9024	9.18e-15	6.67e-14	23.0095
ARHGDIB	397	1.6293	8.13445	15.8145	2.41e-24	1.1e-22	45.0652
FAM38B	63895	1.62922	3.41998	11.8254	4.42e-18	5.44e-17	30.6765
KLRB1	3820	1.62877	3.23768	9.4048	7.02e-14	4.49e-13	21.0244
SLC29A4	222962	1.62851	3.516	9.63531	2.73e-14	1.85e-13	21.9637
DOK2	9046	1.6285	2.87399	12.5171	3.14e-19	4.8e-18	33.3234
COL15A1	1306	1.62488	5.55692	9.07687	2.71e-13	1.61e-12	19.6273
OSMR	9180	1.62417	6.15146	11.7815	5.24e-18	6.36e-17	30.4648
KIAA1949	170954	1.62416	4.6584	15.176	2.11e-23	7.68e-22	42.8849
CLEC18B	497190	1.62234	4.70772	5.84327	1.64e-07	4.78e-07	6.43436
MLKL	197259	1.62211	3.69511	19.6867	1.29e-29	2.37e-27	57.1317
SIRPB1	10326	1.62117	2.74133	14.8441	6.68e-23	2.18e-21	41.7546
C16orf74	404550	1.61895	2.52271	7.56003	1.47e-10	6.17e-10	13.3798
STAB1	23166	1.61687	5.64578	13.9144	1.8e-21	4.39e-20	38.4355
FGD2	221472	1.61404	2.62471	13.3364	1.48e-20	2.9e-19	36.3679
GPR4	2828	1.61108	4.20097	13.8252	2.49e-21	5.88e-20	38.1336
RASSF5	83593	1.61088	3.45126	12.4783	3.64e-19	5.48e-18	33.1756
ARL4C	10123	1.61045	4.6592	8.01427	2.22e-11	1.03e-10	15.2585
CXCR6	10663	1.60958	2.26177	10.4612	9.59e-16	8.08e-15	25.2788
APOBEC3H	164668	1.60955	2.02494	12.9841	5.45e-20	9.6e-19	35.0318
POSTN	10631	1.60924	5.11934	5.22552	1.84e-06	4.75e-06	4.05937
P4HA2	8974	1.60876	5.96175	9.4833	5.08e-14	3.33e-13	21.2908
PTPRE	5791	1.60822	4.32834	16.0887	9.61e-25	4.86e-23	45.9738
PLXDC1	57125	1.60813	2.79756	16.0236	1.19e-24	5.9e-23	45.7682
DGKD	8527	1.60779	3.18245	17.4303	1.23e-26	9.69e-25	50.3192
AGT	183	1.6071	5.39588	6.0358	7.61e-08	2.3e-07	7.18322
MYC	4609	1.60674	5.77634	9.00809	3.59e-13	2.11e-12	19.3427
ADA	100	1.60648	2.96542	11.5754	1.17e-17	1.32e-16	29.7154
SLAMF6	114836	1.6051	2.33009	10.0684	4.68e-15	3.54e-14	23.7029
BATF	10538	1.60503	1.91452	11.9992	2.26e-18	2.94e-17	31.2953
ENPP2	5168	1.60466	7.39313	7.68804	8.61e-11	3.72e-10	13.9162
NCF4	4689	1.60236	3.01167	13.0922	3.64e-20	6.66e-19	35.4732
FSTL3	10272	1.60202	5.44895	9.87183	1.04e-14	7.48e-14	22.8835
LY96	23643	1.59913	4.09313	10.2856	1.95e-15	1.56e-14	24.585
FAM78A	286336	1.59899	2.32059	16.301	4.75e-25	2.54e-23	46.679
KIAA0802	23255	1.59764	3.16074	13.351	1.4e-20	2.78e-19	36.4287
TNFRSF14	8764	1.59606	6.00418	16.5833	1.88e-25	1.11e-23	47.5904
NID1	4811	1.59436	5.85169	12.2657	8.16e-19	1.15e-17	32.3224
FYB	2533	1.59403	3.79211	10.0277	5.52e-15	4.14e-14	23.5561
CD84	8832	1.5928	2.43804	12.1438	1.3e-18	1.75e-17	31.887
P2RX7	5027	1.59193	2.31129	15.1157	2.6e-23	9.26e-22	42.6869
UNC5B	219699	1.59149	4.51656	12.8974	7.52e-20	1.3e-18	34.7216
CD96	10225	1.59082	2.45104	11.1446	6.32e-17	6.4e-16	28.0146
SLC15A3	51296	1.59065	4.56122	13.1298	3.17e-20	5.88e-19	35.5825
KISS1R	84634	1.58875	1.47692	8.68398	1.37e-12	7.47e-12	17.9222
CDH13	1012	1.58778	5.03073	11.08	8.15e-17	8.14e-16	27.7268
GPR65	8477	1.5833	2.74683	11.5204	1.45e-17	1.61e-16	29.4952
ARHGAP15	55843	1.58071	4.00315	11.008	1.08e-16	1.06e-15	27.4722
TRIM9	114088	1.5768	2.1031	12.1549	1.25e-18	1.69e-17	31.9089
SERPINF2	5345	1.57625	6.5224	5.84817	1.61e-07	4.69e-07	6.44295
SLFN11	91607	1.57573	4.0232	14.3414	3.91e-22	1.08e-20	39.9848
RGS10	6001	1.57569	5.05608	12.1414	1.31e-18	1.77e-17	31.8519
RRM2	6241	1.57496	2.61948	11.6512	8.69e-18	1.01e-16	29.9994
CD72	971	1.57477	2.46387	11.1002	7.53e-17	7.56e-16	27.8334
CDKN2C	1031	1.57078	4.26358	12.7193	1.47e-19	2.39e-18	34.0606
PILRA	29992	1.57048	3.98188	13.1775	2.66e-20	5e-19	35.7751
TLR2	7097	1.56948	4.45213	12.2797	7.74e-19	1.09e-17	32.3948
FKBP11	51303	1.56815	4.96879	11.6737	7.96e-18	9.32e-17	30.0519
CDCA7L	55536	1.56802	3.55558	12.2422	8.93e-19	1.24e-17	32.2759
RHOH	399	1.56753	2.14099	10.4369	1.06e-15	8.83e-15	25.1756
SIGLEC1	6614	1.56358	2.15474	12.545	2.83e-19	4.35e-18	33.3913
C13orf15	28984	1.56234	6.49644	10.6422	4.65e-16	4.11e-15	25.9867
LRRC25	126364	1.56142	3.15719	14.3762	3.46e-22	9.75e-21	40.1214
MKI67	4288	1.56075	1.89676	13.5352	7.13e-21	1.51e-19	37.0532
RGS19	10287	1.55972	3.44911	15.3594	1.13e-23	4.34e-22	43.5314
CHIT1	1118	1.55914	1.72632	7.17935	7.11e-10	2.74e-09	11.7211
DNAH11	8701	1.55869	1.60906	10.5762	6.05e-16	5.25e-15	25.6694
MPEG1	219972	1.55863	4.30092	9.62109	2.89e-14	1.95e-13	21.885
METTL7B	196410	1.55723	5.11067	5.8347	1.7e-07	4.93e-07	6.39056
SCN1B	6324	1.55349	3.61009	12.7748	1.19e-19	1.98e-18	34.288
DCLK1	9201	1.55321	2.46627	9.8333	1.22e-14	8.68e-14	22.7538
SIGLEC9	27180	1.5521	2.07402	14.6543	1.3e-22	4.07e-21	41.0726
COL1A2	1278	1.54891	9.23888	7.8061	5.27e-11	2.34e-10	14.4647
GAPT	202309	1.54866	2.11899	11.419	2.15e-17	2.34e-16	29.0602
LOC100188947	100188947	1.54843	3.4087	7.17259	7.31e-10	2.81e-09	11.8315
TSPAN18	90139	1.5474	5.77215	8.49961	2.95e-12	1.53e-11	17.2422
ACLY	47	1.54617	7.13257	16.8061	9.1e-26	5.75e-24	48.3203
CHST13	166012	1.54284	2.5148	8.71314	1.22e-12	6.67e-12	18.1538
CLEC7A	64581	1.54153	3.78555	12.6633	1.81e-19	2.89e-18	33.8652
APLNR	187	1.53888	4.56973	6.37643	1.92e-08	6.22e-08	8.55247
BNIP3	664	1.53774	7.74566	12.4957	3.41e-19	5.15e-18	33.2227
ISG20	3669	1.53652	2.46757	13.7832	2.9e-21	6.75e-20	37.9931
LY6E	4061	1.53599	7.51227	8.76377	9.87e-13	5.48e-12	18.3654
TAPBP	6892	1.5344	7.72334	18.5165	4.22e-28	4.69e-26	53.6723
ARHGAP22	58504	1.53302	1.8193	18.6673	2.67e-28	3.11e-26	54.1253
SIGLEC7	27036	1.53251	2.26882	13.6516	4.67e-21	1.03e-19	37.5037
DYSF	8291	1.53242	4.81943	14.6809	1.18e-22	3.74e-21	41.1642
WIPF1	7456	1.53133	5.54329	12.8868	7.83e-20	1.35e-18	34.663
ADCY7	113	1.53075	3.91457	12.5942	2.35e-19	3.66e-18	33.6018
CHST11	50515	1.53072	3.33231	12.3804	5.27e-19	7.67e-18	32.8086
HLA-C	3107	1.53072	10.8154	15.5755	5.4e-24	2.22e-22	44.2795
FSTL1	11167	1.52963	7.57462	11.2048	4.98e-17	5.13e-16	28.2391
ADAMTSL4	54507	1.52639	2.82214	11.9062	3.24e-18	4.08e-17	30.9937
TGFA	7039	1.52621	5.48812	11.0906	7.82e-17	7.82e-16	27.7608
AXL	558	1.52493	4.92049	11.7452	6.03e-18	7.21e-17	30.3287
CFB	629	1.52487	6.8472	9.66238	2.44e-14	1.67e-13	22.0375
FCGR3B	2215	1.52483	2.30653	11.1624	5.89e-17	5.99e-16	28.0681
KCNE4	23704	1.52321	3.7932	10.923	1.52e-16	1.45e-15	27.141
SIT1	27240	1.52316	1.96681	9.20125	1.62e-13	9.94e-13	20.1352
SERPINH1	871	1.52294	6.85558	16.2199	6.22e-25	3.25e-23	46.4023
TGFB1	7040	1.52226	5.87478	14.3614	3.64e-22	1.02e-20	40.031
SIRPG	55423	1.52203	1.80329	9.89399	9.5e-15	6.89e-14	22.9454
PLAUR	5329	1.52187	3.97746	9.79705	1.41e-14	9.97e-14	22.614
LAG3	3902	1.52151	1.91566	8.19131	1.06e-11	5.13e-11	15.947
ANXA13	312	1.51701	3.4953	5.95625	1.05e-07	3.11e-07	6.88134
SNHG12	85028	1.51542	2.97682	13.7529	3.23e-21	7.4e-20	37.8938
GAPDH	2597	1.51533	12.1064	13.8461	2.31e-21	5.5e-20	38.2701
PRDX4	10549	1.51401	7.20506	15.6383	4.36e-24	1.84e-22	44.462
FBXO17	115290	1.51376	5.99264	13.6314	5.02e-21	1.1e-19	37.4092
SPARCL1	8404	1.51202	7.76412	9.23546	1.41e-13	8.68e-13	20.314
COX4I2	84701	1.51198	3.31085	9.80087	1.39e-14	9.83e-14	22.6521
P2RY8	286530	1.51139	3.13385	12.8718	8.28e-20	1.41e-18	34.6582
IRX3	79191	1.51113	4.77634	8.44675	3.68e-12	1.88e-11	17.0349
ADAMTS7	11173	1.51054	2.17608	16.7288	1.17e-25	7.32e-24	48.0732
PRUNE2	158471	1.50985	6.36934	8.38781	4.7e-12	2.36e-11	16.7862
CXCL13	10563	1.50804	1.70347	6.98345	1.6e-09	5.89e-09	10.9199
TAGAP	117289	1.50701	2.44621	11.7883	5.11e-18	6.21e-17	30.5317
RTP4	64108	1.507	4.14285	10.3168	1.71e-15	1.39e-14	24.7078
FGG	2266	1.50639	2.12554	4.13169	0.000101868	0.000216316	0.0690288
CD180	4064	1.50554	2.06668	11.6014	1.05e-17	1.21e-16	29.773
SLC6A8	6535	1.50493	6.94833	8.41429	4.21e-12	2.13e-11	16.9059
IL16	3603	1.50476	2.78157	13.5116	7.78e-21	1.64e-19	37.0186
TGM2	7052	1.50238	7.36428	9.75659	1.66e-14	1.16e-13	22.4334
GINS2	51659	1.50212	2.86497	11.6596	8.41e-18	9.8e-17	30.0424
PLXND1	23129	1.5005	6.49796	14.9527	4.58e-23	1.54e-21	42.1081
ATHL1	80162	1.4995	3.90468	9.43978	6.08e-14	3.93e-13	21.1582
TLR7	51284	1.49712	2.34252	12.1021	1.53e-18	2.04e-17	31.7253
GJC1	10052	1.49638	2.83395	16.1469	7.92e-25	4.07e-23	46.1786
TBC1D10C	374403	1.49532	2.27628	11.3612	2.7e-17	2.88e-16	28.8587
CDH2	1000	1.49477	5.28278	10.6138	5.2e-16	4.57e-15	25.868
P4HB	5034	1.49113	9.21016	15.8534	2.11e-24	9.77e-23	45.2043
SAMHD1	25939	1.49099	5.45843	9.92019	8.54e-15	6.23e-14	23.0725
GPR183	1880	1.48976	3.4913	9.40388	7.04e-14	4.51e-13	21.0217
INPP5D	3635	1.48878	3.69103	14.4433	2.73e-22	7.91e-21	40.3521
LGALS2	3957	1.48854	6.51532	4.05019	0.000134925	0.000282394	-0.103521
FAM150B	285016	1.48716	3.91878	5.52987	5.66e-07	1.55e-06	5.23682
KLRK1	22914	1.48635	2.28496	10.2121	2.62e-15	2.05e-14	24.2876
C4orf47	441054	1.48585	2.63546	13.4012	1.17e-20	2.35e-19	36.6074
LILRA2	11027	1.48495	2.22869	13.067	4e-20	7.27e-19	35.3562
RAB37	326624	1.48366	2.76965	12.9455	6.29e-20	1.1e-18	34.9363
GSTA1	2938	1.4811	7.62618	2.91084	0.00488495	0.00827471	-3.46004
PMEPA1	56937	1.48007	4.95454	9.44191	6.03e-14	3.9e-13	21.131
CPA3	1359	1.47945	2.99481	6.96613	1.72e-09	6.29e-09	10.9567
CHST15	51363	1.47905	4.51586	9.61768	2.93e-14	1.98e-13	21.8615
GNA15	2769	1.47802	2.57217	13.5703	6.28e-21	1.35e-19	37.2232
ACSM5	54988	1.47776	4.74072	6.03872	7.52e-08	2.27e-07	7.20213
OSCAR	126014	1.47565	1.95889	14.9982	3.91e-23	1.34e-21	42.2663
PTP4A3	11156	1.47459	5.10445	13.1007	3.53e-20	6.48e-19	35.4641
IL3RA	3563	1.47432	4.11519	13.8114	2.61e-21	6.13e-20	38.0857
PLA1A	51365	1.46992	5.05558	9.56175	3.69e-14	2.46e-13	21.6173
MMP14	4323	1.46978	6.4246	16.5293	2.24e-25	1.3e-23	47.416
GRB10	2887	1.46681	5.40491	11.1602	5.94e-17	6.04e-16	28.0358
HAPLN3	145864	1.46648	2.28785	12.1605	1.22e-18	1.66e-17	31.9522
EGFR	1956	1.465	6.75505	10.6145	5.19e-16	4.56e-15	25.8795
NCF1B	654816	1.46466	2.09874	11.5229	1.43e-17	1.6e-16	29.4767
FAM57A	79850	1.46336	4.10217	13.5184	7.59e-21	1.6e-19	37.0222
HLA-DOA	3111	1.46153	5.14788	9.26065	1.27e-13	7.88e-13	20.3832
OASL	8638	1.46054	2.90673	9.04906	3.03e-13	1.8e-12	19.5734
S100A8	6279	1.45852	4.63139	8.88372	6.01e-13	3.42e-12	18.8533
APOBEC3F	200316	1.45474	4.13793	17.6247	6.67e-27	5.52e-25	50.9273
BTNL9	153579	1.45456	4.10346	8.07738	1.71e-11	8.03e-11	15.5325
ANG	283	1.45449	4.97223	9.203	1.61e-13	9.87e-13	20.148
KLHL6	89857	1.45433	2.06778	13.7354	3.44e-21	7.81e-20	37.8026
CD8B	926	1.45297	3.11145	6.63639	6.65e-09	2.27e-08	9.64957
P2RY13	53829	1.45284	2.45463	11.7667	5.55e-18	6.7e-17	30.443
MAP4K1	11184	1.45195	2.34444	11.3979	2.33e-17	2.53e-16	29.0097
ABCA1	19	1.4493	4.84993	12.0411	1.93e-18	2.54e-17	31.4693
FOXM1	2305	1.44891	2.13502	13.3414	1.45e-20	2.86e-19	36.3633
CD6	923	1.44867	2.05409	11.5584	1.25e-17	1.41e-16	29.6129
CCL3	6348	1.44808	3.34908	7.69257	8.45e-11	3.65e-10	13.9543
CSDA	8531	1.44604	7.41054	14.6355	1.39e-22	4.3e-21	41.0134
TMEM44	93109	1.44411	3.42312	11.213	4.83e-17	4.99e-16	28.2973
ATP11A	23250	1.44135	5.61143	12.8205	1e-19	1.69e-18	34.4165
FBLN7	129804	1.43877	2.36741	9.55024	3.86e-14	2.57e-13	21.5876
HLA-DMA	3108	1.4379	7.13367	11.8224	4.48e-18	5.5e-17	30.6364
UHRF1	29128	1.43769	1.71254	13.2961	1.72e-20	3.34e-19	36.1684
EFNA3	1944	1.43732	2.25544	13.0747	3.89e-20	7.09e-19	35.3918
CMTM3	123920	1.43635	4.67031	11.1122	7.18e-17	7.23e-16	27.8595
PLOD3	8985	1.43515	5.93299	15.8089	2.45e-24	1.12e-22	45.0265
TRADD	8717	1.43479	4.93088	16.7109	1.24e-25	7.69e-24	48.0075
CLEC4A	50856	1.43434	2.54489	12.995	5.23e-20	9.26e-19	35.1111
TRPM2	7226	1.43299	1.74319	14.5416	1.93e-22	5.82e-21	40.6578
COL5A1	1289	1.43081	3.47417	7.46087	2.21e-10	9.12e-10	13.0068
CREB5	9586	1.43014	3.02865	12.5136	3.18e-19	4.86e-18	33.314
HIST1H2BK	85236	1.42846	5.80259	8.47583	3.26e-12	1.68e-11	17.1472
PRIMA1	145270	1.42712	2.6191	5.15615	2.41e-06	6.12e-06	3.80335
CD300C	10871	1.42515	1.81238	14.1139	8.8e-22	2.26e-20	39.1469
TNFRSF1B	7133	1.42496	4.7505	13.8746	2.08e-21	5.01e-20	38.299
PPP1R3G	648791	1.42229	2.12004	15.1406	2.39e-23	8.62e-22	42.7699
DISC1	27185	1.42013	3.24879	17.7244	4.87e-27	4.24e-25	51.2401
ARRB2	409	1.41832	5.22411	17.7714	4.21e-27	3.71e-25	51.3798
CCDC109B	55013	1.4179	3.39095	10.1391	3.52e-15	2.71e-14	24.0179
LDLRAD2	401944	1.41765	4.33449	12.8762	8.14e-20	1.4e-18	34.6447
CD248	57124	1.41733	4.53112	10.4436	1.03e-15	8.62e-15	25.2048
FER1L4	80307	1.41642	2.16106	10.0977	4.16e-15	3.17e-14	23.8139
LPAR5	57121	1.41526	2.07123	12.5497	2.78e-19	4.28e-18	33.4143
IRF7	3665	1.41448	3.66266	12.7674	1.22e-19	2.03e-18	34.2586
ANXA1	301	1.41441	7.52928	9.6595	2.47e-14	1.69e-13	22.0411
FOXJ3	22887	1.41348	5.42532	11.4228	2.12e-17	2.31e-16	29.0665
ADAMDEC1	27299	1.4132	1.49091	9.44707	5.9e-14	3.82e-13	21.0678
TMEM133	83935	1.41316	4.00066	17.3111	1.8e-26	1.36e-24	49.9407
2001-09-01	1731	1.41309	3.00465	11.6833	7.67e-18	9.02e-17	30.1435
CLEC12A	160364	1.40765	1.88304	11.9574	2.66e-18	3.4e-17	31.1366
MET	4233	1.40727	7.96604	12.9363	6.51e-20	1.14e-18	34.8805
DOCK10	55619	1.40702	3.83104	11.1654	5.82e-17	5.94e-16	28.0995
PSMB10	5699	1.40669	6.20267	11.5611	1.23e-17	1.39e-16	29.6077
RIMKLA	284716	1.40651	2.27201	12.5065	3.27e-19	4.97e-18	33.2655
C20orf199	441951	1.40645	7.48266	12.2329	9.25e-19	1.29e-17	32.2193
ANO1	55107	1.40629	4.12233	11.472	1.75e-17	1.93e-16	29.2892
ANLN	54443	1.40582	2.01819	10.9458	1.39e-16	1.33e-15	27.1957
CEBPA	1050	1.40551	3.20265	9.39354	7.35e-14	4.7e-13	20.992
HS3ST2	9956	1.40539	1.45004	8.99001	3.87e-13	2.26e-12	19.1871
NPY6R	4888	1.40524	3.72429	5.39308	9.65e-07	2.57e-06	4.71649
PPP1R3B	79660	1.40523	5.11717	12.353	5.85e-19	8.44e-18	32.6551
CHI3L2	1117	1.40427	2.21878	7.55263	1.51e-10	6.35e-10	13.3227
PREX1	57580	1.40341	4.5074	13.9174	1.78e-21	4.35e-20	38.4577
CYGB	114757	1.4033	4.20203	11.5335	1.37e-17	1.54e-16	29.5255
CDON	50937	1.40286	2.684	10.9086	1.61e-16	1.53e-15	27.0967
GM2A	2760	1.40205	6.98867	16.1937	6.78e-25	3.52e-23	46.3165
CCR2	729230	1.4019	2.63269	9.0261	3.34e-13	1.96e-12	19.472
PLXNC1	10154	1.4003	3.38946	8.6818	1.39e-12	7.53e-12	18.0603
C1QTNF6	114904	1.39992	2.97464	15.904	1.78e-24	8.39e-23	45.3721
KCNJ2	3759	1.39954	2.55311	10.4099	1.18e-15	9.76e-15	25.1039
PLOD1	5351	1.39687	6.86273	11.2976	3.46e-17	3.64e-16	28.5862
TLR8	51311	1.39648	1.82941	11.3951	2.36e-17	2.55e-16	28.9429
JAG2	3714	1.39417	3.50009	11.5416	1.33e-17	1.5e-16	29.5795
MTP18	51537	1.39375	5.74595	12.3313	6.36e-19	9.09e-18	32.5679
RGS18	64407	1.39367	2.32524	11.5078	1.52e-17	1.69e-16	29.4371
TUBA3D	113457	1.39335	1.56579	4.88153	6.8e-06	1.65e-05	2.64127
BTN3A3	10384	1.39308	4.85478	13.8188	2.55e-21	5.99e-20	38.0943
SLC43A3	29015	1.39282	4.66693	10.6334	4.81e-16	4.25e-15	25.9588
C4orf49	84709	1.39069	2.3825	6.02558	7.93e-08	2.38e-07	7.13302
CCNB2	9133	1.3895	2.19256	12.1685	1.18e-18	1.62e-17	31.9739
PLCB2	5330	1.38907	2.47891	12.4325	4.33e-19	6.43e-18	33.0001
CEP55	55165	1.38812	1.81495	12.303	7.08e-19	1e-17	32.4573
GIT2	9815	1.38809	5.10633	15.9179	1.7e-24	8.08e-23	45.3931
FZD1	8321	1.38742	5.62371	15.7289	3.21e-24	1.4e-22	44.7571
PSTPIP1	9051	1.38673	2.11628	11.7006	7.17e-18	8.48e-17	30.1756
BST2	684	1.386	7.46393	10.4753	9.07e-16	7.67e-15	25.3385
ZNF826	664701	1.38597	6.40296	8.72735	1.15e-12	6.31e-12	18.1899
EMB	133418	1.38405	3.14303	9.58572	3.34e-14	2.24e-13	21.7782
B2M	567	1.38342	12.5757	13.5519	6.71e-21	1.44e-19	37.2121
FOLR2	2350	1.383	4.42992	7.55788	1.48e-10	6.22e-10	13.3754
ISG15	9636	1.38289	5.44262	12.0785	1.67e-18	2.22e-17	31.6069
IL4R	3566	1.37978	4.69407	18.1407	1.34e-27	1.32e-25	52.5251
EFHD2	79180	1.37882	5.113	14.5813	1.68e-22	5.12e-21	40.8086
AIF1	199	1.37832	6.41001	7.5374	1.61e-10	6.74e-10	13.2684
CTSZ	1522	1.37826	8.82834	14.2651	5.13e-22	1.38e-20	39.7282
STAC3	246329	1.37733	2.03323	13.7064	3.82e-21	8.58e-20	37.6984
GLB1L	79411	1.37704	5.10396	10.4011	1.22e-15	1.01e-14	25.0163
FATE1	89885	1.37641	1.45655	14.4103	3.07e-22	8.82e-21	40.1652
FAM115C	285966	1.37554	3.87016	15.1287	2.49e-23	8.92e-22	42.7356
TEX11	56159	1.37481	1.61873	8.28142	7.31e-12	3.6e-11	16.2826
RGS14	10636	1.37472	4.59992	11.0718	8.42e-17	8.4e-16	27.7007
ANGPTL2	23452	1.37442	5.07844	8.67718	1.41e-12	7.66e-12	17.9814
TIGIT	201633	1.37359	1.72283	9.31251	1.03e-13	6.45e-13	20.5663
TMEM92	162461	1.37297	1.76622	6.42618	1.57e-08	5.13e-08	8.67712
C16orf13	84326	1.37024	6.50467	11.6812	7.74e-18	9.08e-17	30.077
ALOX5AP	241	1.36999	4.38332	9.84188	1.17e-14	8.41e-14	22.78
CSF2RA	1438	1.3686	3.76477	13.7803	2.93e-21	6.8e-20	37.9829
TRIM14	9830	1.36788	4.49071	8.98606	3.94e-13	2.3e-12	19.272
LOC154761	154761	1.36617	3.03336	15.1605	2.23e-23	8.09e-22	42.8557
NFE2L3	9603	1.36541	4.08233	11.0732	8.37e-17	8.36e-16	27.7251
NOD2	64127	1.36513	1.8756	13.1346	3.11e-20	5.8e-19	35.5876
IGJ	3512	1.36369	5.66073	3.72101	0.000407358	0.000801751	-1.15679
SOD2	6648	1.35898	10.3064	11.0124	1.07e-16	1.04e-15	27.5512
PSORS1C3	100130889	1.3581	2.19861	10.8128	2.35e-16	2.2e-15	26.6681
OAS2	4939	1.35771	4.58127	12.7037	1.55e-19	2.52e-18	33.9925
CXCR3	2833	1.3573	1.69092	9.95626	7.38e-15	5.42e-14	23.19
TNFAIP3	7128	1.35594	4.46717	10.495	8.38e-16	7.11e-15	25.4109
CDKN3	1033	1.3515	2.47931	10.6983	3.71e-16	3.34e-15	26.2558
CCDC88B	283234	1.34976	2.62901	13.6036	5.56e-21	1.21e-19	37.3553
CARD11	84433	1.34926	2.2167	9.66919	2.38e-14	1.63e-13	22.0844
HAMP	57817	1.34894	1.54566	8.28306	7.26e-12	3.58e-11	16.2777
LMNB1	4001	1.34493	3.40857	11.5391	1.34e-17	1.51e-16	29.5741
C5AR1	728	1.3437	3.73983	11.8168	4.57e-18	5.61e-17	30.6424
PYHIN1	149628	1.3437	1.68457	10.7778	2.7e-16	2.5e-15	26.4981
WBSCR26	171022	1.34317	1.91145	10.7603	2.9e-16	2.66e-15	26.4451
SH3BP2	6452	1.34254	4.37408	14.7049	1.09e-22	3.46e-21	41.2546
SH2D2A	9047	1.3412	1.90217	9.97744	6.77e-15	5e-14	23.3055
MAP3K14	9020	1.34107	3.83239	10.7317	3.25e-16	2.95e-15	26.3814
GLIPR1	11010	1.34058	4.60243	9.37541	7.92e-14	5.04e-13	20.8667
MYBL2	4605	1.34057	1.56506	10.8908	1.72e-16	1.64e-15	26.9242
TMEM176A	55365	1.34017	9.16562	7.74795	6.72e-11	2.94e-10	14.2225
LGALS4	3960	1.33998	2.86094	4.21227	7.69e-05	0.000165623	0.418662
GIMAP4	55303	1.33995	6.00146	12.1373	1.33e-18	1.79e-17	31.8288
RNASE2	6036	1.33906	1.78623	10.1984	2.77e-15	2.17e-14	24.1737
KIF20A	10112	1.33876	1.74646	11.2443	4.27e-17	4.43e-16	28.3479
GLIS1	148979	1.3386	2.30593	9.32779	9.63e-14	6.08e-13	20.699
LRMP	4033	1.33646	3.74458	9.45321	5.75e-14	3.74e-13	21.2187
RRAD	6236	1.33505	4.85267	8.10196	1.54e-11	7.29e-11	15.6129
NDRG1	10397	1.334	9.85428	8.92538	5.06e-13	2.91e-12	19.1058
PCDHB10	56126	1.33298	2.40725	13.3384	1.47e-20	2.89e-19	36.3787
PECAM1	5175	1.3322	7.96711	11.9755	2.48e-18	3.19e-17	31.245
RIN3	79890	1.33144	3.67772	14.8589	6.34e-23	2.08e-21	41.8067
MYO15B	80022	1.33099	4.37312	7.6365	1.07e-10	4.55e-10	13.7012
RPS19	6223	1.32865	9.70254	13.1691	2.74e-20	5.15e-19	35.777
HECW2	57520	1.32804	2.93532	8.7767	9.36e-13	5.21e-12	18.4593
LOC151534	151534	1.32643	3.29026	10.2122	2.62e-15	2.05e-14	24.3205
NFAM1	150372	1.32631	2.15571	17.3067	1.82e-26	1.37e-24	49.9268
APOB48R	55911	1.32427	2.36475	11.3228	3.13e-17	3.33e-16	28.7198
MTMR11	10903	1.32372	5.04737	10.1237	3.74e-15	2.88e-14	23.8995
HLA-DOB	3112	1.32324	2.44224	7.52879	1.67e-10	6.97e-10	13.277
GJB2	2706	1.32311	3.8673	4.95098	5.24e-06	1.29e-05	3.06718
FAM49A	81553	1.32076	2.85706	12.4999	3.35e-19	5.08e-18	33.2674
RNF149	284996	1.32017	5.99326	15.0264	3.55e-23	1.23e-21	42.3583
AQP9	366	1.31986	2.07695	6.45407	1.4e-08	4.61e-08	8.82697
FAM128A	653784	1.31909	5.6901	8.87248	6.29e-13	3.57e-12	18.781
IFI30	10437	1.31707	6.78069	9.31562	1.01e-13	6.37e-13	20.615
FSCN1	6624	1.31614	5.37368	11.8332	4.29e-18	5.29e-17	30.661
HVCN1	84329	1.31588	3.43998	13.2026	2.42e-20	4.6e-19	35.882
TRPA1	8989	1.31547	1.54691	11.5243	1.42e-17	1.59e-16	29.4158
GMIP	51291	1.31472	2.90369	14.8804	5.88e-23	1.95e-21	41.891
CD109	135228	1.31465	4.19391	8.94218	4.72e-13	2.72e-12	19.1016
DPEP2	64174	1.31428	2.01644	13.0717	3.93e-20	7.16e-19	35.372
C19orf10	56005	1.31387	6.79858	15.6389	4.35e-24	1.84e-22	44.4593
HEYL	26508	1.31152	4.3853	9.43374	6.23e-14	4.02e-13	21.1128
IFI27	3429	1.31151	8.15096	8.15725	1.22e-11	5.86e-11	15.8786
TUBA1B	10376	1.31132	9.06203	15.1771	2.11e-23	7.67e-22	42.9132
RPS2	6187	1.3113	10.3045	13.8539	2.24e-21	5.37e-20	38.2798
SNX33	257364	1.30926	5.19992	17.1239	3.27e-26	2.29e-24	49.3356
FCN3	8547	1.3084	4.47308	4.93416	5.58e-06	1.37e-05	2.98952
SDHAP3	728609	1.30767	4.50158	12.8912	7.7e-20	1.33e-18	34.694
CD3G	917	1.30551	2.4245	9.0496	3.03e-13	1.79e-12	19.5746
RARRES2	5919	1.30466	8.19922	5.83422	1.7e-07	4.94e-07	6.43498
OR51E1	143503	1.30422	1.89634	10.8618	1.94e-16	1.82e-15	26.8614
APOE	348	1.30362	8.6044	3.64377	0.000524032	0.00101773	-1.34328
DNAJB13	374407	1.30274	1.76696	7.26858	4.91e-10	1.93e-09	12.1189
SLC5A1	6523	1.30258	3.04767	5.03071	3.88e-06	9.65e-06	3.34608
AURKB	9212	1.30147	1.63167	11.8877	3.48e-18	4.35e-17	30.8435
ARHGAP42	143872	1.29976	4.22141	11.7814	5.24e-18	6.36e-17	30.487
HMCN1	83872	1.2997	3.61836	10.1812	2.96e-15	2.31e-14	24.1807
GIMAP2	26157	1.29916	4.10079	11.3104	3.29e-17	3.47e-16	28.6571
SEMA6B	10501	1.29903	3.18109	11.0207	1.03e-16	1.01e-15	27.5426
BBC3	27113	1.29759	2.65374	16.934	6.02e-26	3.97e-24	48.7417
ALDOA	226	1.2972	10.7658	14.1274	8.39e-22	2.16e-20	39.2637
CCNA2	890	1.29654	1.93917	11.9895	2.35e-18	3.04e-17	31.2738
LOC96610	96610	1.29533	6.74903	4.25231	6.69e-05	0.000145092	0.568207
VWCE	220001	1.29472	1.8786	7.5718	1.4e-10	5.88e-10	13.378
NOTCH4	4855	1.29403	4.64008	10.6602	4.32e-16	3.84e-15	26.0647
DOCK8	81704	1.29398	5.35316	12.1436	1.3e-18	1.75e-17	31.8525
HLA-DPB2	3116	1.29334	1.79767	10.6877	3.87e-16	3.46e-15	26.1237
C17orf60	284021	1.29326	2.51502	12.9847	5.43e-20	9.58e-19	35.0768
GPR126	57211	1.29161	4.15291	7.82573	4.86e-11	2.16e-10	14.4899
ACAD11	84129	1.29065	7.11063	6.42658	1.57e-08	5.13e-08	8.749
LIMD2	80774	1.28959	2.85983	10.7463	3.07e-16	2.8e-15	26.4636
SPN	6693	1.28776	2.54736	12.0678	1.74e-18	2.31e-17	31.6237
PAG1	55824	1.28747	2.90479	13.1988	2.46e-20	4.66e-19	35.8776
PAQR4	124222	1.28686	2.46334	11.9608	2.62e-18	3.36e-17	31.2015
PCDHGC3	5098	1.28584	4.54686	14.8708	6.08e-23	2.01e-21	41.8293
PPFIA4	8497	1.28571	1.9785	10.0929	4.24e-15	3.23e-14	23.7839
HTATIP2	10553	1.28403	5.70323	13.8946	1.94e-21	4.69e-20	38.36
CD5	921	1.28267	1.91101	10.1221	3.77e-15	2.89e-14	23.8999
HEY1	23462	1.28233	3.50427	8.98245	4e-13	2.33e-12	19.2991
ZAP70	7535	1.28232	1.75137	11.6048	1.04e-17	1.19e-16	29.766
DPP9	91039	1.28226	5.66882	16.4423	2.98e-25	1.69e-23	47.1275
LRRK1	79705	1.28217	2.56531	13.6363	4.94e-21	1.08e-19	37.4707
PRELID2	153768	1.28211	2.88324	16.9772	5.24e-26	3.53e-24	48.8811
GUCA2B	2981	1.28197	1.34074	7.457	2.25e-10	9.26e-10	12.8105
SNX10	29887	1.28175	6.21663	13.7406	3.38e-21	7.7e-20	37.8063
INSR	3643	1.2817	5.81965	11.274	3.8e-17	3.97e-16	28.4804
SQRDL	58472	1.28149	6.28578	17.4112	1.31e-26	1.02e-24	50.249
BUB1	699	1.28145	1.69537	12.4637	3.84e-19	5.77e-18	33.0571
ACAP1	9744	1.2814	2.25612	11.2898	3.57e-17	3.74e-16	28.5902
TNFRSF10B	8795	1.28114	5.03415	16.6478	1.52e-25	9.15e-24	47.8011
TNFSF8	944	1.28093	1.96882	11.3509	2.81e-17	3e-16	28.8005
AEN	64782	1.28043	4.44537	14.6847	1.17e-22	3.69e-21	41.182
NRARP	441478	1.27759	3.45988	11.0015	1.11e-16	1.08e-15	27.4624
FGR	2268	1.27725	3.29531	12.3338	6.3e-19	9.01e-18	32.6336
RASA3	22821	1.27564	3.68301	14.7173	1.04e-22	3.34e-21	41.3134
TNFRSF9	3604	1.27527	1.5591	8.65721	1.54e-12	8.27e-12	17.8372
NFKBIE	4794	1.27516	4.36431	12.2812	7.69e-19	1.08e-17	32.3991
GRAMD4	23151	1.27268	4.34046	11.005	1.1e-16	1.07e-15	27.4439
C10orf54	64115	1.27175	4.6061	13.4783	8.79e-21	1.82e-19	36.8604
S100A9	6280	1.27162	5.39707	7.84501	4.49e-11	2.01e-10	14.5401
EOMES	8320	1.26989	1.52481	9.48866	4.97e-14	3.26e-13	21.2571
P4HA3	283208	1.26832	1.99881	7.74386	6.83e-11	2.98e-10	14.1204
MAP7D2	256714	1.26714	2.74263	4.90979	6.11e-06	1.49e-05	2.89824
SYNPO	11346	1.26713	6.862	9.09892	2.47e-13	1.48e-12	19.7268
DEGS1	8560	1.26685	6.88404	13.2045	2.41e-20	4.58e-19	35.8535
SLA2	84174	1.26553	1.8001	11.3125	3.26e-17	3.45e-16	28.6337
TACC3	10460	1.26311	3.31464	12.5941	2.35e-19	3.66e-18	33.6171
FAS	355	1.26149	4.57475	12.3968	4.96e-19	7.26e-18	32.8318
CD97	976	1.25959	5.35358	12.3456	6.02e-19	8.67e-18	32.6238
FDXR	2232	1.25828	4.00487	16.6503	1.51e-25	9.1e-24	47.8203
NRP1	8829	1.25607	6.98947	11.0336	9.79e-17	9.65e-16	27.5492
SH2B3	10019	1.25355	4.78163	14.4901	2.31e-22	6.8e-21	40.4911
C20orf46	55321	1.25341	1.57849	13.1432	3.02e-20	5.63e-19	35.5935
P2RY1	5028	1.25193	1.72095	12.2277	9.43e-19	1.31e-17	32.1582
HAUS7	55559	1.25187	4.21411	7.53043	1.66e-10	6.93e-10	13.2679
IQGAP3	128239	1.25143	1.71964	11.6717	8.03e-18	9.38e-17	30.0205
COL3A1	1281	1.25089	7.85999	6.22139	3.6e-08	1.13e-07	7.95162
KIAA0101	9768	1.25011	2.67043	11.7805	5.26e-18	6.37e-17	30.5216
PLA2G16	11145	1.24903	6.86998	10.9231	1.52e-16	1.45e-15	27.1084
SFTA1P	207107	1.24866	1.27838	10.5515	6.68e-16	5.76e-15	25.5223
EXOSC5	56915	1.24804	4.6519	13.1155	3.34e-20	6.16e-19	35.5237
FAM70B	348013	1.2475	3.44633	13.0479	4.3e-20	7.76e-19	35.3089
LINGO1	84894	1.24721	2.57715	10.4582	9.71e-16	8.17e-15	25.3057
IL15RA	3601	1.24661	3.84493	11.77	5.48e-18	6.62e-17	30.4559
FCN1	2219	1.24639	3.25565	8.21632	9.58e-12	4.65e-11	16.1448
XCL2	6846	1.24478	1.70071	10.7721	2.77e-16	2.55e-15	26.4757
RCSD1	92241	1.24423	4.07399	11.4593	1.84e-17	2.02e-16	29.2402
PTPN22	26191	1.24278	1.91626	10.5921	5.68e-16	4.95e-15	25.7946
TRIM22	10346	1.2424	5.5741	11.0208	1.03e-16	1.01e-15	27.4813
EVL	51466	1.24055	5.34642	13.9918	1.36e-21	3.38e-20	38.7102
EHBP1L1	254102	1.23771	4.4645	12.4701	3.75e-19	5.64e-18	33.1124
SPRY1	10252	1.23748	5.8043	9.4374	6.14e-14	3.96e-13	21.101
FOLH1	2346	1.23682	4.45335	6.11388	5.56e-08	1.7e-07	7.50369
CD99	4267	1.23571	7.44305	12.9592	5.98e-20	1.05e-18	34.9546
SSPN	8082	1.23335	5.12558	11.3361	2.97e-17	3.16e-16	28.7264
KDELC1	79070	1.2327	3.71699	13.0296	4.6e-20	8.25e-19	35.2342
AFAP1L1	134265	1.23242	3.96324	11.9962	2.29e-18	2.97e-17	31.3234
HSPA6	3310	1.23221	2.0033	12.9222	6.86e-20	1.19e-18	34.814
FAM101B	359845	1.23018	4.22096	10.0939	4.22e-15	3.22e-14	23.8056
GGT1	2678	1.22969	6.45646	5.01975	4.04e-06	1e-05	3.27905
LCK	3932	1.22955	3.07801	6.87953	2.45e-09	8.83e-09	10.6415
SPRY4	81848	1.22835	5.06472	12.2478	8.74e-19	1.22e-17	32.2544
AGXT2L2	85007	1.22774	5.0418	13.4046	1.15e-20	2.32e-19	36.5813
CDKN2B	1030	1.22692	2.34956	11.5829	1.13e-17	1.29e-16	29.7425
CDH5	1003	1.22651	6.19603	10.6206	5.06e-16	4.45e-15	25.8934
FAM113B	91523	1.22459	3.0091	10.5765	6.04e-16	5.25e-15	25.7927
MLF1IP	79682	1.22356	2.42538	12.4	4.9e-19	7.18e-18	32.881
STBD1	8987	1.22324	4.62673	14.0493	1.11e-21	2.8e-20	38.9269
LPXN	9404	1.22247	4.21102	12.8505	8.97e-20	1.52e-18	34.5504
VNN2	8875	1.22222	2.83761	9.44827	5.87e-14	3.8e-13	21.2218
PREX2	80243	1.2215	3.2145	7.96997	2.67e-11	1.22e-10	15.1223
HMHA1	23526	1.22134	3.6318	12.3638	5.62e-19	8.13e-18	32.7387
SAMD3	154075	1.22099	1.95922	11.0841	8.02e-17	8.02e-16	27.7571
EMR2	30817	1.22076	2.24299	12.5017	3.33e-19	5.05e-18	33.2547
CYBA	1535	1.22045	6.39048	8.95789	4.42e-13	2.56e-12	19.1368
JPH2	57158	1.2198	2.57056	7.40905	2.74e-10	1.12e-09	12.7923
NUPR1	26471	1.21873	7.29278	7.77342	6.04e-11	2.66e-10	14.2636
VAMP5	10791	1.21767	6.63698	12.6439	1.95e-19	3.09e-18	33.7588
ORAI3	93129	1.21753	5.2184	12.6891	1.64e-19	2.65e-18	33.9212
HCP5	10866	1.21708	5.24009	11.2287	4.54e-17	4.7e-16	28.302
CCL28	56477	1.21663	4.28729	7.08866	1.03e-09	3.91e-09	11.4473
BCMO1	53630	1.21604	2.76079	7.73917	6.97e-11	3.04e-10	14.1766
SNAP25	6616	1.21576	2.3425	8.34782	5.54e-12	2.77e-11	16.6525
CCDC146	57639	1.21516	4.68313	4.93833	5.49e-06	1.34e-05	2.99957
B3GNT4	79369	1.21437	2.35348	5.64306	3.63e-07	1.02e-06	5.67311
SNX20	124460	1.21368	1.78584	11.4406	1.98e-17	2.16e-16	29.1338
APOL6	80830	1.21329	5.18196	10.8381	2.13e-16	1.99e-15	26.7593
SLC2A2	6514	1.21245	3.8468	3.71176	0.000419897	0.000825323	-1.17061
CASP4	837	1.21232	5.98828	13.3707	1.3e-20	2.6e-19	36.4541
SYNM	23336	1.21198	3.91588	9.71563	1.97e-14	1.36e-13	22.2833
CSF2RB	1439	1.20923	2.54594	11.3346	2.99e-17	3.18e-16	28.7856
SH2D1A	4068	1.209	1.72457	8.49598	3e-12	1.55e-11	17.208
PGBD5	79605	1.20842	2.97172	8.78257	9.13e-13	5.1e-12	18.4852
NDC80	10403	1.20692	1.86847	12.8573	8.74e-20	1.49e-18	34.5651
DTL	51514	1.20671	1.65248	13.5085	7.87e-21	1.65e-19	36.946
CD44	960	1.20654	5.61409	6.85142	2.75e-09	9.85e-09	10.4424
HSPA7	3311	1.20631	1.59017	11.4561	1.86e-17	2.05e-16	29.1588
CLEC14A	161198	1.2057	5.50303	9.48681	5.01e-14	3.28e-13	21.3019
SLC37A4	2542	1.20551	7.0498	7.82617	4.85e-11	2.16e-10	14.4733
C7orf40	285958	1.20368	3.51555	10.9071	1.62e-16	1.54e-15	27.0899
PTPN7	5778	1.2028	2.59011	8.01041	2.25e-11	1.04e-10	15.2959
PDE1B	5153	1.20263	2.95512	10.9542	1.34e-16	1.29e-15	27.2917
TAF1D	79101	1.20057	5.50215	11.9757	2.48e-18	3.19e-17	31.2064
GAS5	60674	1.19801	7.87007	10.3558	1.47e-15	1.2e-14	24.8694
TRAF3IP2	10758	1.19751	4.83563	14.402	3.16e-22	9.01e-21	40.1785
EIF4EBP3	8637	1.1975	4.83948	10.1244	3.73e-15	2.87e-14	23.9036
MGST1	4257	1.19739	7.96479	4.23682	7.06e-05	0.000152769	0.548911
LIPA	3988	1.19718	7.01649	13.4533	9.63e-21	1.97e-19	36.7706
BAX	581	1.19717	6.03072	16.952	5.68e-26	3.77e-24	48.7838
LOC283070	283070	1.19707	3.11749	15.5437	6.01e-24	2.45e-22	44.1625
TMEM2	23670	1.19641	4.92735	12.4604	3.89e-19	5.84e-18	33.0635
GTSE1	51512	1.19641	2.16976	13.4994	8.13e-21	1.7e-19	36.9591
FANCA	2175	1.19576	2.69047	11.01	1.08e-16	1.05e-15	27.5059
FUT11	170384	1.19567	4.43323	13.9975	1.34e-21	3.32e-20	38.7455
RELT	84957	1.19561	1.97601	16.066	1.04e-24	5.17e-23	45.8987
SEMA3F	6405	1.1954	5.30695	11.9398	2.84e-18	3.62e-17	31.0701
ITK	3702	1.19437	1.81706	9.30588	1.05e-13	6.61e-13	20.5627
LOC100233209	100233209	1.19271	1.8518	11.739	6.18e-18	7.37e-17	30.3087
LRP1	4035	1.19232	7.92009	10.7362	3.19e-16	2.9e-15	26.3928
MAP4K4	9448	1.19137	5.07435	15.1023	2.73e-23	9.62e-22	42.6219
KDR	3791	1.19079	6.34417	7.41254	2.7e-10	1.1e-09	12.7518
RHOBTB1	9886	1.19005	5.06037	6.1728	4.38e-08	1.36e-07	7.71814
PPP1R13L	10848	1.18928	4.20373	12.3222	6.58e-19	9.39e-18	32.5592
ABCG1	9619	1.18883	5.02089	12.6361	2e-19	3.17e-18	33.7265
CD69	969	1.18827	3.6041	7.25883	5.12e-10	2.01e-09	12.179
SCN4B	6330	1.18743	2.99644	8.70725	1.25e-12	6.82e-12	18.1753
XAF1	54739	1.18631	4.02146	10.5975	5.55e-16	4.86e-15	25.8381
CLDN2	9075	1.18625	6.79288	3.16184	0.00235231	0.00417366	-2.81586
SH3PXD2B	285590	1.18612	3.30455	10.2168	2.57e-15	2.02e-14	24.3378
BTN2A2	10385	1.18584	3.95742	15.259	1.59e-23	5.93e-22	43.1805
SEC61G	23480	1.18467	7.59894	13.761	3.14e-21	7.21e-20	37.9008
AGAP2	116986	1.1841	1.53286	16.5386	2.18e-25	1.27e-23	47.4338
BTBD16	118663	1.18327	1.35825	10.0727	4.6e-15	3.49e-14	23.6082
ADRA1B	147	1.18274	2.73903	8.12751	1.39e-11	6.59e-11	15.7851
C22orf36	388886	1.18194	4.46933	7.56794	1.42e-10	5.97e-10	13.4109
CDC6	990	1.18188	1.76792	13.0512	4.24e-20	7.68e-19	35.2754
SLC41A2	84102	1.18149	4.08201	13.1636	2.8e-20	5.25e-19	35.7181
GNB2L1	10399	1.18107	10.9305	13.7876	2.85e-21	6.65e-20	38.0489
TRAF3IP3	80342	1.18095	2.79981	9.10703	2.39e-13	1.43e-12	19.8301
ARSE	415	1.18033	5.75205	7.83925	4.59e-11	2.05e-10	14.5073
HCG26	352961	1.18014	2.7892	11.9288	2.97e-18	3.76e-17	31.0958
SIPA1L2	57568	1.17974	4.03112	12.0279	2.03e-18	2.66e-17	31.4423
CXorf21	80231	1.17964	2.0795	10.911	1.59e-16	1.52e-15	27.081
TM4SF5	9032	1.17877	3.91352	3.70992	0.00042244	0.000829766	-1.17649
CLEC5A	23601	1.17851	1.70448	10.2942	1.88e-15	1.51e-14	24.548
PPP1R14D	54866	1.17642	2.59103	4.4253	3.62e-05	8.1e-05	1.14922
APOL2	23780	1.17593	5.613	9.87986	1.01e-14	7.26e-14	22.9027
FBXL16	146330	1.17459	3.98346	6.12863	5.24e-08	1.61e-07	7.575
MARCKS	4082	1.17389	6.27958	11.3802	2.5e-17	2.69e-16	28.8988
FAM111B	374393	1.17356	1.62101	12.7145	1.49e-19	2.43e-18	33.9971
TMEM149	79713	1.17297	3.42155	10.3783	1.34e-15	1.1e-14	24.9839
HOXA4	3201	1.17201	4.00738	12.3887	5.11e-19	7.46e-18	32.819
NOVA2	4858	1.17198	2.40525	11.935	2.9e-18	3.68e-17	31.1098
CHSY3	337876	1.17093	1.6826	12.6685	1.77e-19	2.84e-18	33.8392
TMEM22	80723	1.16735	3.27071	11.3413	2.91e-17	3.1e-16	28.8095
TBX15	6913	1.16714	1.48028	10.3197	1.69e-15	1.37e-14	24.63
FAIM3	9214	1.16649	2.34338	8.64886	1.59e-12	8.54e-12	17.9222
ARPC1B	10095	1.16559	6.79694	10.1946	2.81e-15	2.2e-14	24.1932
OLR1	4973	1.16527	3.81502	4.30887	5.48e-05	0.00012017	0.791213
FLI1	2313	1.16518	4.16626	11.952	2.71e-18	3.47e-17	31.1449
STK10	6793	1.16446	3.85552	15.4174	9.24e-24	3.64e-22	43.7235
GBP4	115361	1.16402	5.2315	8.64281	1.63e-12	8.75e-12	17.8326
DOK1	1796	1.1639	3.41668	15.7023	3.51e-24	1.52e-22	44.6942
IFNGR2	3460	1.16304	6.35685	14.6733	1.21e-22	3.82e-21	41.1312
E2F1	1869	1.16288	1.80162	13.0955	3.6e-20	6.59e-19	35.4439
MAF	4094	1.16215	5.8281	6.02513	7.94e-08	2.39e-07	7.12524
HLA-E	3133	1.16203	9.56182	13.8831	2.02e-21	4.87e-20	38.3746
RPL22L1	200916	1.16156	4.02201	9.26651	1.24e-13	7.7e-13	20.4418
APOC1P1	342	1.16132	1.22431	10.5297	7.29e-16	6.23e-15	25.4176
TPI1	7167	1.16046	10.1554	14.4999	2.23e-22	6.6e-21	40.574
GRAMD1A	57655	1.16045	4.97951	21.4524	8.76e-32	2.95e-29	62.0991
CCDC74A	90557	1.15856	3.56501	8.52566	2.65e-12	1.38e-11	17.4105
FCHO1	23149	1.15817	1.54895	11.4214	2.13e-17	2.32e-16	29.0238
EZH2	2146	1.15784	2.17669	14.2828	4.82e-22	1.31e-20	39.7841
DLX5	1749	1.15702	1.40384	13.0273	4.64e-20	8.3e-19	35.141
LTA	4049	1.15665	1.58298	9.22741	1.45e-13	8.96e-13	20.2004
P2RY12	64805	1.15657	1.93109	10.0498	5.05e-15	3.81e-14	23.5919
SFXN3	81855	1.15628	5.33178	13.9673	1.49e-21	3.67e-20	38.6224
HLA-DMB	3109	1.15592	6.79617	7.94208	3e-11	1.36e-10	14.9463
ABI3	51225	1.15564	4.10304	10.8153	2.33e-16	2.18e-15	26.7009
LOC100270710	100270710	1.15482	3.72868	11.0582	8.89e-17	8.83e-16	27.6786
DARS	1615	1.15358	7.2049	16.3185	4.49e-25	2.41e-23	46.7299
CCR1	1230	1.15272	3.32866	7.31981	3.97e-10	1.58e-09	12.4408
C10orf128	170371	1.15206	3.20763	9.45205	5.78e-14	3.75e-13	21.2335
CORO1C	23603	1.15084	6.13996	13.4917	8.37e-21	1.75e-19	36.8982
TNIP1	10318	1.14956	7.85527	15.1896	2.02e-23	7.37e-22	42.9416
HIGD1B	51751	1.14942	2.91561	6.65684	6.12e-09	2.1e-08	9.73454
IFNAR2	3455	1.14834	4.71685	14.503	2.21e-22	6.54e-21	40.5372
C6orf145	221749	1.14755	5.27224	11.9855	2.39e-18	3.09e-17	31.2452
ECSCR	641700	1.1471	6.12135	10.0186	5.73e-15	4.27e-14	23.4688
HES4	57801	1.14704	2.56689	9.38658	7.56e-14	4.82e-13	20.9667
UBE2L6	9246	1.14615	7.00052	13.1369	3.09e-20	5.75e-19	35.6053
ANO4	121601	1.146	1.48925	9.21357	1.54e-13	9.47e-13	20.1068
CD276	80381	1.14547	5.26446	15.5757	5.39e-24	2.22e-22	44.2388
SCARF1	8578	1.14519	3.60574	13.5425	6.95e-21	1.48e-19	37.124
UGT2A3	79799	1.14393	6.19311	4.45604	3.24e-05	7.29e-05	1.25348
FJX1	24147	1.1427	2.83976	11.8722	3.69e-18	4.61e-17	30.873
SLC27A3	11000	1.14165	3.97292	11.9045	3.26e-18	4.1e-17	30.9698
PRG2	5553	1.14143	2.14095	11.6073	1.03e-17	1.18e-16	29.8278
IL18BP	10068	1.14108	5.09491	12.8244	9.88e-20	1.67e-18	34.4301
SERPINB9	5272	1.1401	3.99006	12.5147	3.17e-19	4.84e-18	33.2971
TTC39A	22996	1.13997	4.6982	9.13462	2.13e-13	1.29e-12	19.8722
HSPG2	3339	1.13948	6.68748	9.87798	1.01e-14	7.31e-14	22.909
STAT4	6775	1.13945	3.26389	11.891	3.43e-18	4.3e-17	30.9441
PML	5371	1.13861	5.57228	17.5729	7.85e-27	6.39e-25	50.7571
HCG4P6	80868	1.13842	2.5377	14.0915	9.54e-22	2.43e-20	39.1147
SLC17A9	63910	1.13833	1.64379	8.71846	1.19e-12	6.54e-12	18.1126
MTCP1	4515	1.13715	2.44068	11.3479	2.84e-17	3.03e-16	28.8372
PRAME	23532	1.13649	2.22649	5.20612	1.99e-06	5.11e-06	3.9431
GALNT14	79623	1.13375	6.89852	9.264	1.25e-13	7.78e-13	20.4056
NUDT1	4521	1.13351	3.94382	10.976	1.23e-16	1.19e-15	27.3447
SIRPB2	284759	1.13328	2.11549	14.1771	7.02e-22	1.86e-20	39.4033
CEBPB	1051	1.13324	4.73042	8.40576	4.36e-12	2.2e-11	16.8675
MAPRE2	10982	1.13292	5.91033	13.1729	2.7e-20	5.08e-19	35.7241
LDLRAD3	143458	1.13231	3.04403	12.779	1.17e-19	1.95e-18	34.3171
GIMAP7	168537	1.13229	5.48131	8.45211	3.6e-12	1.84e-11	17.0396
GRK5	2869	1.13215	3.84733	11.5853	1.12e-17	1.28e-16	29.7397
VWA1	64856	1.13173	6.01601	10.3125	1.74e-15	1.41e-14	24.656
SDC3	9672	1.13169	4.76739	10.6948	3.76e-16	3.38e-15	26.1961
OAS3	4940	1.13137	6.16155	12.8134	1.03e-19	1.73e-18	34.3895
PCDHB14	56122	1.13128	3.0416	9.68443	2.23e-14	1.54e-13	22.19
RDH5	5959	1.12954	4.06271	6.54306	9.74e-09	3.27e-08	9.23867
PLK1	5347	1.12953	1.71167	10.2716	2.06e-15	1.64e-14	24.4736
SPSB1	80176	1.12942	4.14217	8.78551	9.02e-13	5.04e-12	18.459
RIN1	9610	1.12826	2.12967	10.3454	1.53e-15	1.24e-14	24.8283
MCTP2	55784	1.12702	3.28314	9.38407	7.64e-14	4.87e-13	20.9558
ADAMTS2	9509	1.12589	2.56401	7.70106	8.16e-11	3.53e-10	14.0139
DGCR10	26222	1.12588	1.28369	12.9675	5.79e-20	1.02e-18	34.8891
PLAC8	51316	1.12573	2.85029	9.03931	3.16e-13	1.86e-12	19.5569
FASLG	356	1.12507	1.35211	10.4811	8.86e-16	7.5e-15	25.2512
C5orf39	389289	1.12434	1.94089	11.511	1.5e-17	1.67e-16	29.4325
TREM1	54210	1.12402	1.98368	7.27923	4.7e-10	1.85e-09	12.1989
ADAM19	8728	1.12386	2.96578	9.88722	9.77e-15	7.07e-14	23.0168
EMR1	2015	1.12357	1.44213	10.69	3.84e-16	3.44e-15	26.1064
NCRNA00219	114915	1.12317	6.03447	9.80185	1.38e-14	9.79e-14	22.5877
KIFC1	3833	1.12287	1.82683	12.67	1.76e-19	2.82e-18	33.8603
TRIM15	89870	1.12253	2.66441	5.80114	1.94e-07	5.61e-07	6.30902
KIAA0748	9840	1.12047	1.6036	9.58153	3.4e-14	2.28e-13	21.6593
DNAJC22	79962	1.11876	4.29773	9.74172	1.77e-14	1.23e-13	22.3709
BATF3	55509	1.11764	2.04801	10.0121	5.88e-15	4.38e-14	23.4809
PVRIG	79037	1.11751	1.9884	10.8783	1.81e-16	1.71e-15	26.9521
LRP2	4036	1.11729	6.20501	3.10876	0.0027539	0.00483647	-2.96923
ADAM28	10863	1.11725	3.36762	7.31564	4.04e-10	1.61e-09	12.4262
MAN2B1	4125	1.11723	5.62698	14.1288	8.35e-22	2.16e-20	39.1999
HSPB2	3316	1.11591	4.49399	8.30117	6.73e-12	3.33e-11	16.4403
ERO1L	30001	1.11558	5.18655	10.3637	1.42e-15	1.16e-14	24.861
AKNA	80709	1.11557	3.25865	11.4767	1.72e-17	1.89e-16	29.3397
C1S	716	1.11536	7.17349	5.07759	3.24e-06	8.14e-06	3.50996
CD93	22918	1.11446	6.01647	9.425	6.46e-14	4.16e-13	21.049
TSPAN4	7106	1.11158	6.15957	13.1161	3.34e-20	6.15e-19	35.516
LILRA6	79168	1.11056	2.34037	12.7258	1.43e-19	2.34e-18	34.1128
DGKZ	8525	1.1102	4.83351	14.2695	5.05e-22	1.37e-20	39.7076
IFI44L	10964	1.10992	3.61916	10.1117	3.93e-15	3.01e-14	23.9013
LAIR2	3904	1.10943	1.39979	9.71224	1.99e-14	1.38e-13	22.1432
LOC654342	654342	1.1092	5.28943	6.74863	4.2e-09	1.47e-08	10.0286
GUCY1B3	2983	1.10911	5.09335	13.4568	9.51e-21	1.95e-19	36.7714
MATK	4145	1.10847	1.68941	12.042	1.92e-18	2.53e-17	31.4572
MEF2C	4208	1.10796	4.50945	11.5275	1.41e-17	1.58e-16	29.4884
ARID5A	10865	1.10765	3.80571	11.0433	9.43e-17	9.3e-16	27.617
ADAM8	101	1.10745	2.01506	10.2274	2.46e-15	1.94e-14	24.3444
N4BP2L1	90634	1.10681	3.90685	15.067	3.08e-23	1.08e-21	42.5219
IL12RB1	3594	1.10601	2.43278	12.1528	1.26e-18	1.71e-17	31.9513
RARRES3	5920	1.10529	7.2659	7.3765	3.14e-10	1.27e-09	12.6252
TM4SF18	116441	1.10511	6.11369	8.33458	5.86e-12	2.92e-11	16.5573
LAYN	143903	1.10508	3.55789	9.70936	2.02e-14	1.39e-13	22.2737
SLC17A2	10246	1.10385	1.4989	7.77173	6.08e-11	2.67e-10	14.1487
UNC13D	201294	1.10326	2.47844	12.3543	5.82e-19	8.42e-18	32.7195
ABCB6	10058	1.1032	4.68635	11.0117	1.07e-16	1.05e-15	27.4566
HK3	3101	1.10247	1.52282	12.0059	2.21e-18	2.87e-17	31.289
C14orf73	91828	1.1022	2.15618	8.42222	4.07e-12	2.07e-11	16.9707
PMM2	5373	1.10219	4.87482	13.4581	9.46e-21	1.94e-19	36.7788
PRC1	9055	1.10165	2.91547	12.9018	7.4e-20	1.29e-18	34.7785
GRM8	2918	1.10158	2.05056	7.50577	1.84e-10	7.63e-10	13.1503
CES3	23491	1.10124	3.66589	5.0771	3.25e-06	8.15e-06	3.54384
LRG1	116844	1.09972	3.29564	5.70021	2.9e-07	8.21e-07	5.90988
MIF	4282	1.0985	9.03492	7.09771	9.96e-10	3.77e-09	11.5425
BCL6B	255877	1.09849	4.15432	9.77587	1.54e-14	1.08e-13	22.5162
VKORC1	79001	1.09522	7.21125	11.3973	2.34e-17	2.53e-16	28.9839
CDH4	1002	1.09463	1.50955	6.49344	1.19e-08	3.96e-08	8.88832
NGFR	4804	1.09331	2.97521	6.79453	3.48e-09	1.23e-08	10.2818
NLRC4	58484	1.09277	1.68558	12.8614	8.61e-20	1.47e-18	34.5628
GZMM	3004	1.09267	1.70204	9.82311	1.27e-14	9.02e-14	22.6623
CYTIP	9595	1.09263	3.33901	7.01434	1.41e-09	5.21e-09	11.1918
CD33	945	1.09259	1.94145	13.5712	6.26e-21	1.34e-19	37.2097
ASPM	259266	1.09256	1.3925	11.4595	1.83e-17	2.02e-16	29.1355
IRF1	3659	1.09153	5.81224	8.97644	4.1e-13	2.38e-12	19.2039
CCR6	1235	1.09001	2.74504	9.60293	3.12e-14	2.1e-13	21.8667
MFNG	4242	1.09	3.91693	11.9322	2.93e-18	3.72e-17	31.0782
STX4	6810	1.08985	5.64168	17.096	3.57e-26	2.49e-24	49.2445
TUBA1A	7846	1.08853	7.75363	11.3744	2.56e-17	2.75e-16	28.908
ICAM3	3385	1.08823	4.06057	9.75873	1.65e-14	1.15e-13	22.4501
SCN9A	6335	1.08751	3.61078	5.97909	9.55e-08	2.85e-07	6.99913
PGK1	5230	1.08696	9.43751	12.4184	4.57e-19	6.74e-18	32.9674
MELK	9833	1.08602	1.88043	11.291	3.55e-17	3.73e-16	28.5681
SULF1	23213	1.08577	4.76139	5.64014	3.67e-07	1.03e-06	5.63289
TRIP13	9319	1.08562	2.34097	11.1086	7.28e-17	7.32e-16	27.892
NMI	9111	1.08468	4.88011	13.8219	2.52e-21	5.94e-20	38.1025
LILRB3	11025	1.08382	2.59808	13.7767	2.96e-21	6.87e-20	37.9894
SLC6A13	6540	1.08315	6.43355	3.87025	0.000248376	0.000502726	-0.702989
ERGIC1	57222	1.08192	7.76098	13.0114	4.92e-20	8.78e-19	35.155
PRAM1	84106	1.08176	1.5463	11.7692	5.5e-18	6.64e-17	30.375
NGF	4803	1.08173	2.68532	10.0052	6.05e-15	4.5e-14	23.4902
CDH23	64072	1.08139	2.0702	6.55703	9.2e-09	3.1e-08	9.27485
RFTN1	23180	1.08029	5.17099	10.7645	2.85e-16	2.62e-15	26.4643
C5orf62	85027	1.08015	5.56692	5.504	6.27e-07	1.71e-06	5.09453
CENPF	1063	1.07984	1.62176	12.1412	1.31e-18	1.77e-17	31.8234
EFNA1	1942	1.07792	6.64723	12.0977	1.55e-18	2.07e-17	31.6844
TOX2	84969	1.07791	2.3525	10.2585	2.17e-15	1.73e-14	24.5042
ETS1	2113	1.07731	6.52928	10.2817	1.98e-15	1.58e-14	24.5371
LGALS12	85329	1.07689	1.4113	6.13131	5.18e-08	1.59e-07	7.43304
PLEKHG4	25894	1.07616	2.11047	8.76327	9.89e-13	5.49e-12	18.375
KCNK9	51305	1.07524	1.37235	7.28027	4.68e-10	1.85e-09	12.0911
MYO9B	4650	1.07505	4.33671	16.924	6.22e-26	4.09e-24	48.7011
SIGLEC14	100049587	1.07353	2.11202	11.5878	1.11e-17	1.27e-16	29.7444
MCM5	4174	1.07305	4.71019	14.7052	1.08e-22	3.46e-21	41.2466
RELB	5971	1.07153	3.88616	10.777	2.71e-16	2.51e-15	26.558
IL7R	3575	1.06924	2.88721	4.92025	5.88e-06	1.43e-05	2.96938
MIR155HG	114614	1.0683	1.58843	9.49955	4.76e-14	3.14e-13	21.3215
RCN1	5954	1.06745	6.96316	12.6915	1.63e-19	2.63e-18	33.9436
RHOG	391	1.06726	5.81953	14.3563	3.71e-22	1.03e-20	40.0101
RIT1	6016	1.06707	5.34047	13.5055	7.95e-21	1.67e-19	36.947
CCDC127	133957	1.06702	5.03014	14.2502	5.41e-22	1.45e-20	39.6359
FGFBP2	83888	1.06675	1.80843	10.5159	7.7e-16	6.56e-15	25.4743
ANKRD37	353322	1.06674	4.23361	9.67052	2.36e-14	1.62e-13	22.0826
MTCP1NB	100272147	1.06669	5.22249	8.41237	4.24e-12	2.15e-11	16.8756
FRZB	2487	1.06524	5.60347	5.01911	4.05e-06	1.01e-05	3.26915
LOC645166	645166	1.06471	4.86228	6.85515	2.71e-09	9.71e-09	10.4719
PLEKHO2	80301	1.0646	4.91478	9.4997	4.75e-14	3.13e-13	21.3586
YEATS2	55689	1.06405	4.74574	16.6739	1.4e-25	8.53e-24	47.8875
PCDH12	51294	1.06367	4.27189	9.46587	5.46e-14	3.56e-13	21.2452
SLC11A1	6556	1.06338	2.27419	11.0224	1.02e-16	1.01e-15	27.5448
CLK4	57396	1.06238	4.53843	10.7227	3.37e-16	3.05e-15	26.3134
HLA-L	3139	1.06234	3.07276	12.5318	2.97e-19	4.56e-18	33.3789
FAM129A	116496	1.06112	5.661	8.02081	2.16e-11	1e-10	15.2533
IFI44	10561	1.06086	4.49179	12.4534	4e-19	5.98e-18	33.0483
COL6A3	1293	1.06085	5.52268	4.74745	1.12e-05	2.66e-05	2.27773
SNHG1	23642	1.06052	4.9116	10.0266	5.54e-15	4.16e-14	23.5055
IFFO1	25900	1.05999	3.16165	14.3927	3.26e-22	9.26e-21	40.1849
DUSP10	11221	1.0589	2.73417	10.1938	2.82e-15	2.2e-14	24.2592
LTBR	4055	1.05882	6.46164	15.4237	9.05e-24	3.58e-22	43.7253
TCF19	6941	1.05802	3.59129	9.42852	6.37e-14	4.1e-13	21.1271
TRAT1	50852	1.05744	1.55612	8.51095	2.82e-12	1.46e-11	17.2341
CRTAM	56253	1.05711	1.65921	10.0244	5.6e-15	4.19e-14	23.4782
CX3CL1	6376	1.05694	6.65628	12.603	2.27e-19	3.56e-18	33.6051
GPR124	25960	1.05687	4.21836	9.08646	2.6e-13	1.55e-12	19.6914
TMEM176B	28959	1.05652	9.25538	7.143	8.26e-10	3.16e-09	11.7363
2001-03-01	55016	1.05634	2.50319	8.21247	9.73e-12	4.72e-11	16.1229
MYOF	26509	1.05618	6.31277	9.71882	1.94e-14	1.34e-13	22.2523
SACS	26278	1.05583	2.66537	13.1515	2.93e-20	5.46e-19	35.7057
MOBKL2A	126308	1.0558	5.09302	16.761	1.05e-25	6.62e-24	48.1671
RAB24	53917	1.0555	4.97479	12.3624	5.65e-19	8.17e-18	32.6891
B4GALNT1	2583	1.05548	1.76912	5.50698	6.19e-07	1.69e-06	5.06459
PKMYT1	9088	1.05425	1.45992	12.5302	2.99e-19	4.58e-18	33.2799
IL21R	50615	1.05329	1.53442	10.4541	9.87e-16	8.29e-15	25.1872
EBF2	64641	1.05324	1.86843	9.929	8.24e-15	6.02e-14	23.126
RFC2	5982	1.05313	4.82266	17.55	8.43e-27	6.82e-25	50.6873
IL4I1	259307	1.05306	2.55471	10.1713	3.09e-15	2.4e-14	24.168
TMEM45A	55076	1.05265	6.75185	10.9653	1.28e-16	1.24e-15	27.2724
SLC2A14	144195	1.05194	2.16381	8.20938	9.86e-12	4.77e-11	16.0917
RNF145	153830	1.05182	5.94354	14.3987	3.19e-22	9.09e-21	40.1605
ALDH3B1	221	1.05156	4.79467	6.05501	7.04e-08	2.13e-07	7.2527
FCRL6	343413	1.05151	1.44095	11.9773	2.46e-18	3.18e-17	31.165
SMOX	54498	1.05067	3.54584	9.1195	2.27e-13	1.36e-12	19.8597
CXCR2P1	3580	1.05057	1.31143	7.236	5.62e-10	2.2e-09	11.8807
ATP8B3	148229	1.04958	1.50001	8.82267	7.74e-13	4.35e-12	18.5117
FANCI	55215	1.04956	3.05423	15.1056	2.7e-23	9.54e-22	42.6701
HIST1H3H	8357	1.04934	1.58319	7.655	9.88e-11	4.24e-10	13.6974
TMEM132A	54972	1.04875	3.56086	8.39724	4.52e-12	2.28e-11	16.8803
CDK5R1	8851	1.04866	2.80955	9.08377	2.63e-13	1.57e-12	19.7395
ADM2	79924	1.04849	3.50211	5.55264	5.18e-07	1.43e-06	5.35281
ATG16L2	89849	1.04812	3.43209	9.69206	2.16e-14	1.49e-13	22.2113
GPRIN1	114787	1.04741	1.51921	12.723	1.45e-19	2.36e-18	34.0222
FAP	2191	1.04731	2.62917	5.41463	8.88e-07	2.37e-06	4.82828
WDR81	124997	1.04686	4.85964	12.6924	1.62e-19	2.63e-18	33.9386
ARHGEF6	9459	1.04654	4.04883	11.8295	4.35e-18	5.36e-17	30.6769
AVPR1B	553	1.046	1.29515	9.41143	6.83e-14	4.38e-13	20.8798
AFF3	3899	1.04584	3.48065	8.321	6.2e-12	3.08e-11	16.5694
RAP2B	5912	1.04514	3.63319	10.2726	2.05e-15	1.63e-14	24.5518
SHC1	6464	1.04443	6.20384	14.1569	7.55e-22	1.98e-20	39.3027
MAP7D3	79649	1.04414	3.83957	12.6673	1.78e-19	2.85e-18	33.877
INO80C	125476	1.04368	5.00081	9.20078	1.62e-13	9.95e-13	20.132
CKLF	51192	1.04362	5.28983	12.2987	7.2e-19	1.02e-17	32.443
GPNMB	10457	1.04302	6.87286	5.3188	1.29e-06	3.37e-06	4.4042
AP3S1	1176	1.04285	6.21934	12.0539	1.83e-18	2.43e-17	31.5092
LOC283314	283314	1.04183	3.28197	8.1293	1.38e-11	6.55e-11	15.7887
SCG2	7857	1.04115	1.53712	6.95601	1.79e-09	6.55e-09	10.7892
CDC20	991	1.04108	2.27209	8.12048	1.43e-11	6.78e-11	15.7336
GPR176	11245	1.04086	3.40814	10.3896	1.28e-15	1.05e-14	25.0314
CXCL16	58191	1.03967	6.41125	10.8146	2.34e-16	2.18e-15	26.6688
PBK	55872	1.03941	1.57298	11.28	3.71e-17	3.88e-16	28.466
MICAL1	64780	1.03886	3.63411	12.602	2.28e-19	3.57e-18	33.6392
S1PR4	8698	1.03879	1.84707	10.646	4.58e-16	4.05e-15	26.0102
SNHG5	387066	1.03792	7.03677	9.75971	1.64e-14	1.15e-13	22.4359
MVP	9961	1.03666	7.66394	12.4652	3.82e-19	5.74e-18	33.1048
TCIRG1	10312	1.03625	4.75571	11.6214	9.76e-18	1.12e-16	29.8466
SLC47A1	55244	1.03573	6.71905	3.60716	0.000589867	0.00113827	-1.51776
MAPT	4137	1.03514	3.92589	3.81866	0.000295057	0.000591439	-0.833964
RPL36A	6173	1.03501	8.67416	11.3115	3.28e-17	3.46e-16	28.6858
C1orf54	79630	1.03469	5.15348	7.12776	8.8e-10	3.35e-09	11.5745
TNFRSF1A	7132	1.03368	6.83393	13.2816	1.81e-20	3.51e-19	36.1364
NOP16	51491	1.03347	5.00516	10.7766	2.72e-16	2.51e-15	26.5144
INF2	64423	1.03226	5.31621	10.4442	1.03e-15	8.61e-15	25.1819
DLGAP5	9787	1.03188	1.38929	11.4345	2.02e-17	2.21e-16	29.0372
S100A10	6281	1.03177	8.9884	9.4943	4.86e-14	3.2e-13	21.4111
KIF4A	24137	1.03162	1.43891	12.2097	1.01e-18	1.39e-17	32.0587
BID	637	1.0316	4.05661	13.4767	8.84e-21	1.83e-19	36.8686
B3GNT5	84002	1.03025	3.68716	8.65303	1.56e-12	8.41e-12	17.9342
LRRK2	120892	1.02888	5.29537	8.9372	4.82e-13	2.77e-12	19.046
NRG3	10718	1.0282	1.68784	11.76	5.7e-18	6.85e-17	30.369
RPL10	6134	1.0281	10.3754	11.7625	5.64e-18	6.79e-17	30.4804
FAM193B	54540	1.02671	3.60989	9.45724	5.66e-14	3.68e-13	21.2441
BNIP3L	665	1.0261	7.1424	10.5161	7.7e-16	6.56e-15	25.4923
ACTA2	59	1.02473	8.52368	5.70587	2.83e-07	8.03e-07	5.94598
HIST1H4H	8365	1.02436	3.65851	6.5224	1.06e-08	3.54e-08	9.17625
FAM64A	54478	1.02422	1.42661	11.4235	2.11e-17	2.3e-16	29.0047
SLC36A1	206358	1.02422	4.75147	8.48163	3.18e-12	1.64e-11	17.1743
SULF2	55959	1.02412	5.94312	6.44151	1.47e-08	4.84e-08	8.78401
AIM2	9447	1.0236	1.3883	8.67045	1.45e-12	7.86e-12	17.8586
S1PR5	53637	1.0231	1.62439	12.4314	4.35e-19	6.45e-18	32.937
DDX41	51428	1.0228	6.14281	13.4472	9.84e-21	2.02e-19	36.735
LMAN2	10960	1.02205	7.38238	13.7822	2.91e-21	6.77e-20	37.9732
CUBN	8029	1.02145	8.07427	2.4457	0.017081	0.0265245	-4.58888
CDKN1A	1026	1.0207	6.95935	6.89227	2.33e-09	8.4e-09	10.6305
IL10RB	3588	1.02062	6.05957	13.9023	1.88e-21	4.57e-20	38.3881
LEPRE1	64175	1.02034	4.50467	13.7473	3.3e-21	7.55e-20	37.8398
SEC24D	9871	1.01809	4.55286	12.1445	1.3e-18	1.75e-17	31.8681
GYPC	2995	1.01807	5.87237	11.9688	2.54e-18	3.27e-17	31.1797
GJA4	2701	1.01766	5.13755	7.77203	6.08e-11	2.67e-10	14.2294
DUSP4	1846	1.01756	1.95116	9.50217	4.71e-14	3.1e-13	21.3978
SOLH	6650	1.01705	4.39097	12.5639	2.63e-19	4.06e-18	33.4667
PRSS53	339105	1.01597	4.1638	12.2744	7.89e-19	1.11e-17	32.3778
DTX2	113878	1.01583	3.45064	16.0869	9.67e-25	4.87e-23	45.9783
EXOC3L	283849	1.01567	3.05085	10.0228	5.63e-15	4.21e-14	23.5669
TAP2	6891	1.01451	5.10017	11.0562	8.96e-17	8.89e-16	27.6218
TICAM1	148022	1.01221	4.25082	12.6786	1.71e-19	2.74e-18	33.9038
LTB4R	1241	1.01217	2.25761	12.9266	6.75e-20	1.18e-18	34.8628
CDC45	8318	1.01209	1.37362	12.1741	1.16e-18	1.58e-17	31.9035
CDCA5	113130	1.01129	1.91022	11.8388	4.2e-18	5.19e-17	30.7071
BAZ1A	11177	1.01022	3.45113	11.076	8.28e-17	8.27e-16	27.7625
WDR54	84058	1.00981	5.01808	10.8873	1.75e-16	1.66e-15	26.9544
FGFR1OP	11116	1.00959	4.31118	10.6145	5.19e-16	4.56e-15	25.8903
RPL36	25873	1.00927	9.63454	10.534	7.16e-16	6.14e-15	25.6339
UBC	7316	1.00826	11.8007	14.5828	1.67e-22	5.1e-21	40.8767
NR5A2	2494	1.00738	2.04499	10.8121	2.36e-16	2.2e-15	26.6967
SAA2	6289	1.00711	2.26928	3.33631	0.00138568	0.00254526	-2.42019
CD200R1	131450	1.00673	1.64519	8.23875	8.72e-12	4.26e-11	16.1285
RNASE4	6038	1.00598	6.25439	6.42734	1.56e-08	5.11e-08	8.72838
C19orf38	255809	1.00534	2.24647	10.6803	3.99e-16	3.56e-15	26.1896
CLEC2D	29121	1.00517	3.27277	13.7257	3.57e-21	8.06e-20	37.7985
ODZ1	10178	1.00385	1.66668	8.28254	7.27e-12	3.58e-11	16.3128
GIMAP5	55340	1.00348	5.42709	9.7411	1.77e-14	1.23e-13	22.3365
RPLP0	6175	1.0034	10.9019	11.7033	7.1e-18	8.4e-17	30.2628
HIST2H2AA3	8337	1.00236	5.20956	6.48284	1.25e-08	4.13e-08	8.95659
THG1L	54974	1.0017	4.08063	12.6728	1.75e-19	2.8e-18	33.8876
TAGLN2	8407	1.00134	9.02281	10.7942	2.53e-16	2.35e-15	26.654
PLEKHG2	64857	1.00129	3.42931	13.5712	6.26e-21	1.34e-19	37.2336
DERL3	91319	1.0004	1.88218	7.61639	1.16e-10	4.93e-10	13.5974
EFCAB4B	84766	1.00024	1.55124	12.3446	6.04e-19	8.69e-18	32.5894
