# Supplementary material for: Integrative Genome-Wide Gene Expression Profiling of Clear Cell Renal Cell Carcinoma in Czech Republic and in the United States
Source: PLoS One. 2013 Mar 5;8(3):e57886. doi: 10.1371/journal.pone.0057886 (PMC3589490; doi:10.1371/journal.pone.0057886)
Supplement: Table S5 — Enriched GO categories among the transcripts significantly differentially expressed between ccRCC tumour and adjacent non-tumour tissues in RNA-Sequencing analysis of TCGA series using DAVID tools. (XLS) [file pone.0057886.s007.xls]

## Sheet: Downregulated_GO_terms
Category	GO Term	GO Name	Count	%	PValue	Genes	Fold Enrichment	Bonferroni	Benjamini	FDR
GOTERM_BP_ALL	GO:0019752	carboxylic acid metabolic process	99	8.37563	1.44586e-20	SCPEP1, LDHB, ALDH1L1, CRABP2, SLC7A8, GCAT, PGAM2, AGXT, PDHB, GLDC, GOT2, PRKAR2B, GOT1, DAO, PDHA1, SCD5, HADH, ALDH6A1, GATM, SUCLG1, FA2H, FBP1, CDO1, PPARGC1A, MOXD1, HIF1A, CROT, ACAA1, RBP4, ACADSB, ASS1, PFKFB2, ALDOB, PAH, ARG2, ALDH4A1, ANGPTL3, GAD1, LPL, PTGR1, ACY1, EPHX2, GGH, CEL, CKMT1A, PLA2G4A, ATF3, PRODH2, QPRT, PON3, ACOX2, CKMT1B, AMT, ACSF2, AFMID, CKB, AUH, CYP39A1, PTGES…	2.75599	4.72075e-17	2.36037e-17	2.62807e-17
GOTERM_BP_ALL	GO:0043436	oxoacid metabolic process	99	8.37563	1.44586e-20	SCPEP1, LDHB, ALDH1L1, CRABP2, SLC7A8, GCAT, PGAM2, AGXT, PDHB, GLDC, GOT2, PRKAR2B, GOT1, DAO, PDHA1, SCD5, HADH, ALDH6A1, GATM, SUCLG1, FA2H, FBP1, CDO1, PPARGC1A, MOXD1, HIF1A, CROT, ACAA1, RBP4, ACADSB, ASS1, PFKFB2, ALDOB, PAH, ARG2, ALDH4A1, ANGPTL3, GAD1, LPL, PTGR1, ACY1, EPHX2, GGH, CEL, CKMT1A, PLA2G4A, ATF3, PRODH2, QPRT, PON3, ACOX2, CKMT1B, AMT, ACSF2, AFMID, CKB, AUH, CYP39A1, PTGES…	2.75599	4.72075e-17	2.36037e-17	2.62807e-17
GOTERM_BP_ALL	GO:0006082	organic acid metabolic process	100	8.46024	7.27237e-21	SCPEP1, LDHB, ALDH1L1, CRABP2, SLC7A8, GCAT, PGAM2, PNP, AGXT, PDHB, GLDC, GOT2, PRKAR2B, GOT1, DAO, PDHA1, SCD5, HADH, ALDH6A1, GATM, SUCLG1, FA2H, FBP1, CDO1, PPARGC1A, MOXD1, HIF1A, CROT, ACAA1, RBP4, ACADSB, ASS1, PFKFB2, ALDOB, PAH, ARG2, ALDH4A1, ANGPTL3, GAD1, LPL, PTGR1, ACY1, EPHX2, GGH, CEL, CKMT1A, PLA2G4A, ATF3, PRODH2, QPRT, PON3, ACOX2, CKMT1B, AMT, ACSF2, AFMID, CKB, AUH, CYP39A1, …	2.76394	2.37443e-17	2.37443e-17	1.32186e-17
GOTERM_BP_ALL	GO:0042180	cellular ketone metabolic process	99	8.37563	6.02675e-20	SCPEP1, LDHB, ALDH1L1, CRABP2, SLC7A8, GCAT, PGAM2, AGXT, PDHB, GLDC, GOT2, PRKAR2B, GOT1, DAO, PDHA1, SCD5, HADH, ALDH6A1, GATM, SUCLG1, FA2H, FBP1, CDO1, PPARGC1A, MOXD1, HIF1A, CROT, ACAA1, RBP4, ACADSB, ASS1, PFKFB2, ALDOB, PAH, ARG2, ALDH4A1, ANGPTL3, GAD1, LPL, PTGR1, ACY1, EPHX2, GGH, CEL, CKMT1A, PLA2G4A, ATF3, PRODH2, QPRT, PON3, ACOX2, CKMT1B, AMT, ACSF2, AFMID, CKB, AUH, CYP39A1, PTGES…	2.70252	1.96774e-16	6.55912e-17	1.09545e-16
GOTERM_BP_ALL	GO:0032787	monocarboxylic acid metabolic process	61	5.16074	2.28474e-15	ACOX2, SCPEP1, LDHB, ALDH1L1, CRABP2, PGAM2, AGXT, ACSF2, PDHB, PRKAR2B, CYP39A1, PTGES, ACOT11, ACOT12, ATP8B1, DAO, PDHA1, SCD5, HADH, AKR1C1, ACADM, FA2H, FBP1, PPARGC1A, G6PC, HIF1A, PTGDS, HAO2, DEGS2, CROT, ACAA1, SLC27A4, RBP4, TYRP1, ACADSB, PFKFB2, ALDOB, ECHS1, PIPOX, ALDH1A2, ALDH1A3, CYP26B1, ACSL4, ANGPTL3, ACSL6, LPL, PTGR1, MTHFD2L, EPHX2, FTCD, PCK2, PCK1, ACSM3, CEL, CYP4A11, PLA…	3.13675	7.61224e-12	1.90303e-12	4.24105e-12
GOTERM_BP_ALL	GO:0007588	excretion	23	1.94585	3.08921e-12	KNG1, CLDN16, AVPR2, PTGER3, NR3C2, CLCNKA, CLCNKB, AQP7, AQP6, AQP1, ATP6V1B1, AQP3, AQP2, KCNJ1, SCTR, NPHS2, NPHS1, NEDD4L, SCNN1G, SCNN1B, ATP6V0A4, SCNN1A, CLCN5	6.13786	1.00862e-08	1.68104e-09	5.61506e-09
GOTERM_BP_ALL	GO:0006811	ion transport	102	8.62944	2.8658e-12	SLC36A2, ATP1B1, SLC22A13, SLC22A12, SLC9A4, SLC22A15, SLC9A3, SLC9A2, GRIK5, AQP6, AQP1, MCOLN3, WNK4, SLC4A1, SLC4A3, MFI2, SCN2A, WNK1, SLC34A1, CNGA1, SLC34A3, ATP2C2, NNT, RHCG, ATP6V1G3, FXYD2, SLC38A4, FXYD3, SLC38A3, FXYD4, SLC38A11, SFXN2, ATP12A, ATP6V1B1, SFXN5, KCNMB2, KCNJ1, VDR, SLC30A2, GABRP, GABRA2, KCTD1, CACNA2D3, CACNA2D2, ATP6V0E2, SLC4A11, SLC13A2, SLC13A3, CLCN5, SLC5A3, KC…	2.05568	9.3569e-09	1.87138e-09	5.20904e-09
GOTERM_BP_ALL	GO:0055114	oxidation reduction	84	7.1066	5.44073e-10	ACOX2, TM7SF2, ASPDH, LDHB, CYP24A1, ALDH1L1, UQCRC1, NELL1, LDHD, OGDHL, ADH1C, ADH1B, ADH1A, UQCRFS1, PDHB, GLDC, GPX2, CYP39A1, MIOX, AKR7A3, DAO, CAT, PDHA1, SCD5, ACAD8, HADH, NDUFS1, AKR1C1, HPD, ALDH6A1, ACADM, FA2H, CDO1, GMPR, PPARGC1A, MOXD1, NNT, ALDH1B1, UQCRH, HAO2, HSD11B1, OXNAD1, HSD11B2, DEGS2, ENOX1, PHYHD1, TYRP1, ACADSB, CYP1B1, SORD, ADHFE1, CYP51A1, FDX1, CYP2B6, ADH6, PAH, …	2.03468	1.7764e-06	2.53771e-07	9.88932e-07
GOTERM_BP_ALL	GO:0051179	localization	267	22.5888	2.45609e-09	SYT1, ATP1B1, SLC36A2, SLC9A4, LTBP4, SLC9A3, SLC9A2, AQP7, SELENBP1, SYT7, AQP6, AQP1, AQP3, AQP2, GOT2, SYP, APOD, CTGF, WNK4, RAB25, APOO, S100A2, KIF13B, SCN2A, WNK1, DCDC2, ATP2C2, NNT, RHCG, RAB15, ATP6V1G3, DOC2B, UNC13C, SH3GL2, SLC2A12, RBP4, PALM, FDX1, RBP2, SFXN2, BDKRB2, ATP12A, SFXN5, KCNJ1, KCNMB2, SLC29A2, LAPTM4B, PLAT, GPR155, KLF15, CEL, ATP6V0E2, NTRK2, SYTL4, TGFBR3, AGR2, PL…	1.38077	8.0191e-06	1.00239e-06	4.4643e-06
GOTERM_BP_ALL	GO:0015672	monovalent inorganic cation transport	51	4.31472	3.70217e-09	SLC5A3, KCNJ16, SLC5A2, KCNJ15, SLC36A2, ATP1B1, SLC9A4, SLC20A2, SLC9A3, SLC9A2, KCNJ10, KCNJ12, KCNK13, KCNIP1, KCNJ13, SCN7A, KCNQ1, ATP6V0D2, SCN2A, TMEM38A, SLC34A1, ATP6V1H, CNGA1, SLC34A3, ATP6V1A, NNT, ATP6V1G3, SLC38A4, FXYD2, SLC38A3, SLC38A11, ATP12A, ATP6V1B1, KCNJ1, KCNMB2, SLC4A8, KCNE1, SCNN1G, NEDD4L, SCNN1B, SCNN1A, SLC12A1, SLC12A3, KCTD1, ATP1A1, ATP6V0E2, SLC4A11, SLC13A2, SLC…	2.48233	1.20875e-05	1.34306e-06	6.72923e-06
GOTERM_BP_ALL	GO:0006820	anion transport	31	2.62267	7.07085e-09	FXYD3, SLC22A12, SLC20A2, CLCNKA, CLCNKB, AQP6, WNK4, SLC4A8, SLC22A6, SLC4A1, SLC4A9, SLC4A3, GABRA2, GLRB, SLC12A1, PTGER3, SLC25A4, SLC12A3, SLC22A7, SLC22A8, SLC34A1, SLC34A3, SLC26A4, BSND, SLC16A5, SLC4A11, SLC16A7, SLC26A7, CLIC5, SLC13A3, CLCN5	3.35539	2.30861e-05	2.30863e-06	1.28523e-05
GOTERM_BP_ALL	GO:0051234	establishment of localization	239	20.22	1.26303e-08	SYT1, ATP1B1, SLC36A2, SLC9A4, LTBP4, SLC9A3, SLC9A2, AQP7, SELENBP1, SYT7, AQP6, AQP1, AQP3, AQP2, GOT2, SYP, APOD, WNK4, RAB25, APOO, KIF13B, SCN2A, WNK1, ATP2C2, NNT, RHCG, RAB15, ATP6V1G3, UNC13C, DOC2B, SH3GL2, SLC2A12, RBP4, FDX1, RBP2, SFXN2, BDKRB2, ATP12A, SFXN5, KCNJ1, KCNMB2, SLC29A2, LAPTM4B, GPR155, KLF15, CEL, ATP6V0E2, NTRK2, SYTL4, AGR2, CLCN5, KCNJ16, KCNJ15, LDLR, FGF9, INS-IGF2…	1.39279	4.12371e-05	3.17214e-06	2.29574e-05
GOTERM_BP_ALL	GO:0006810	transport	237	20.0508	1.26291e-08	SYT1, ATP1B1, SLC36A2, SLC9A4, LTBP4, SLC9A3, SLC9A2, AQP7, SELENBP1, SYT7, AQP6, AQP1, AQP3, AQP2, GOT2, SYP, APOD, WNK4, RAB25, APOO, KIF13B, SCN2A, WNK1, ATP2C2, NNT, RHCG, RAB15, ATP6V1G3, UNC13C, DOC2B, SH3GL2, SLC2A12, RBP4, FDX1, RBP2, SFXN2, BDKRB2, ATP12A, SFXN5, KCNJ1, KCNMB2, SLC29A2, LAPTM4B, GPR155, KLF15, CEL, ATP6V0E2, NTRK2, SYTL4, AGR2, CLCN5, KCNJ16, KCNJ15, LDLR, FGF9, INS-IGF2…	1.39532	4.12332e-05	3.43616e-06	2.29552e-05
GOTERM_BP_ALL	GO:0046903	secretion	48	4.06091	1.21815e-08	CLDN16, SYT1, AVPR2, FAM3B, LTBP4, CLCNKA, NR3C2, CLCNKB, AQP7, BDKRB2, AQP6, AQP1, ATP6V1B1, AGXT, GCGR, AQP3, AQP2, SCTR, KCNJ1, LLGL2, NEDD4L, SCNN1G, SCNN1B, SCNN1A, SCAMP5, KNG1, GLRB, MYO6, PTGER3, TBX3, SCRN1, CEL, CADPS2, SLC26A7, NPHS2, NTRK2, NPHS1, SCIN, SYTL4, CA2, ARL4D, DOC2B, ATP6V0A4, UNC13C, AGR2, AKAP3, CLCN5, MYH10	2.47649	3.97718e-05	3.61568e-06	2.21417e-05
GOTERM_BP_ALL	GO:0009888	tissue development	82	6.93739	1.77237e-08	FGF7, FGF9, TNNC1, ELF5, CRABP2, ENAM, CXADR, HOXD10, HOXD11, GSTM3, GPC3, CTGF, TDGF1, ALX1, PRKCA, ACADM, GATM, SIX4, MECOM, PROX1, SLIT2, TNNT2, PRKCQ, HIF1A, EVPL, RHCG, HOXD3, EPB41L5, DSP, TFAP2A, FOXC1, LAMC2, CA2, FRAS1, ODAM, RBP4, TWSG1, SHROOM3, MYL3, HOXA11, TFCP2L1, ERBB2, PTH1R, RBP2, KITLG, EHF, GREM1, WT1, IGSF10, TCF21, ALDH1A2, VDR, GPHN, CYP27B1, OVOL2, LHX1, DNER, PPL, ALDH1A3…	1.90857	5.7866e-05	4.1334e-06	3.22153e-05
GOTERM_BP_ALL	GO:0048878	chemical homeostasis	68	5.75296	2.04628e-08	CASR, FGF7, LDLR, SLC9A4, INS-IGF2, FOXA3, SLC9A3, SLC9A2, SLC7A8, LPAR1, CXCL12, CKB, GOT1, RGN, LTF, SLC4A1, KCNQ1, NDUFS1, AKR1C1, PRKCA, KNG1, PTGER3, MFI2, SLC34A1, ATP6V1H, PPARGC1A, SLC34A3, SLC26A4, G6PC, HIF1A, RHCG, PLLP, CLDN16, RBP4, C7, ERBB4, ERBB2, PTH1R, NR3C2, BDKRB1, CLDN11, BDKRB2, ATP6V1B1, ATP12A, KCNMB2, CALCA, VDR, CYP27B1, KCNE1, NEDD4L, SLC39A4, ANGPTL3, MT1H, KLK6, LPL, …	2.05568	6.68088e-05	4.45406e-06	3.71941e-05
GOTERM_BP_ALL	GO:0016054	organic acid catabolic process	26	2.19966	2.86024e-08	ACOX2, AMT, ECHS1, PAH, GLDC, AFMID, AUH, GOT2, GOT1, CYP39A1, ALDH4A1, ACAD8, GAD1, HPD, ALDH6A1, NOS1, ACADM, BCKDHB, CDO1, MOXD1, CEL, HAO2, PRODH2, HIBCH, PON3, ACAA1	3.62549	9.33826e-05	5.83667e-06	5.19891e-05
GOTERM_BP_ALL	GO:0046395	carboxylic acid catabolic process	26	2.19966	2.86024e-08	ACOX2, AMT, ECHS1, PAH, GLDC, AFMID, AUH, GOT2, GOT1, CYP39A1, ALDH4A1, ACAD8, GAD1, HPD, ALDH6A1, NOS1, ACADM, BCKDHB, CDO1, MOXD1, CEL, HAO2, PRODH2, HIBCH, PON3, ACAA1	3.62549	9.33826e-05	5.83667e-06	5.19891e-05
GOTERM_BP_ALL	GO:0006629	lipid metabolic process	94	7.95262	3.27063e-08	SCPEP1, ACOX2, TM7SF2, CYP24A1, FGF7, LDLR, SGPP1, CRABP2, PIP5K1B, SULT2B1, ACSF2, AZGP1, PRKAR2B, CYP39A1, APOD, PTGES, ST3GAL6, AGPAT9, ACOT11, ACOT12, ATP8B1, CAT, SCD5, ACAD8, HADH, PCYT2, AKR1C1, ACADM, PIK3C2G, FA2H, NR0B2, CDS1, PPARGC1A, SACM1L, CWH43, G6PC, NAPEPLD, PTGDS, HAO2, HSD11B1, HSD11B2, CROT, DEGS2, ACAA1, SLC27A4, ENPP6, RBP4, TYRP1, ACADSB, PLCXD3, CYP1B1, CYP51A1, TFCP2L1, …	1.78959	0.00010678	6.28152e-06	5.94485e-05
GOTERM_BP_ALL	GO:0009308	amine metabolic process	56	4.73773	7.4995e-08	FGF7, CKMT1B, SGPP1, AMT, GCAT, SLC7A8, AGXT, CKB, AFMID, GLDC, AUH, GOT2, C4ORF31, GOT1, DAO, ACAD8, HPD, ALDH6A1, HYAL1, ACADM, PEPD, GATM, PADI2, CDO1, MOXD1, CTH, ABAT, FOXC1, ENPP6, GAL3ST3, ASS1, MAMDC2, PAH, DCN, AGMAT, B3GNT8, CKMT2, ARG2, ALDH4A1, ETNK2, SULT1C2, GAD1, MTHFD2L, NOS1, ACY1, BCKDHB, GGH, NR4A2, FTCD, LARS2, CKMT1A, PLA2G4A, PHGDH, PRODH2, DIO1, HIBCH, PSAT1	2.16693	0.000244829	1.36032e-05	0.000136314
GOTERM_BP_ALL	GO:0006812	cation transport	70	5.92217	8.36462e-08	SLC5A3, KCNJ16, KCNJ15, SLC5A2, ATP1B1, SLC36A2, SLC22A13, SLC9A4, SLC20A2, SLC9A3, SLC9A2, KCNJ10, KCNK13, AQP1, KCNJ12, KCNIP1, KCNJ13, SLC22A3, LTF, SCN7A, TRPV6, KCNQ1, ATP6V0D2, SCN2A, MFI2, SLC34A1, TMEM38A, ATP6V1H, SLC34A3, CNGA1, ATP6V1A, ATP2C2, BSPRY, NNT, RHCG, ATP6V1G3, FXYD2, SLC38A4, SLC38A3, RHBG, SLC38A11, SFXN2, ATP6V1B1, ATP12A, SFXN5, KCNJ1, KCNMB2, VDR, CYP27B1, KCNE1, SLC4A8…	1.95925	0.000273068	1.43738e-05	0.000152039
GOTERM_BP_ALL	GO:0048731	system development	210	17.7665	1.33614e-07	CYP24A1, CADM1, TUBB2B, TUBB2A, NELL1, L1CAM, HOXD10, HOXD11, CTGF, SOSTDC1, CCBE1, GATM, CRYAA, EMX1, SCN2A, DCDC2, MECOM, PROX1, PRELP, RHCG, NAV2, HSD11B1, PDGFRA, LAMC2, SH3GL2, ERMP1, ODAM, RBP4, EMCN, ERBB4, TFCP2L1, ERBB2, HOXA11, LPPR1, RBP2, PTH1R, TAGLN3, TCF21, LHX1, RAC3, BLNK, KLF5, PLAT, ESRRB, HPCAL4, EPM2A, GAS1, HOMER1, LAMA2, PLA2G4A, SEMA6D, SFRP1, NTRK2, TGFBR3, BMP7, FOXI1, P…	1.39502	0.000436155	2.18123e-05	0.000242863
GOTERM_BP_ALL	GO:0006090	pyruvate metabolic process	15	1.26904	1.89589e-07	RBP4, LDHB, PFKFB2, ALDOB, FBP1, PGAM2, PCK2, AGXT, PPARGC1A, PDHB, PCK1, G6PC, ATF3, SLC16A7, PDHA1	5.52788	0.000618816	2.94761e-05	0.000344605
GOTERM_BP_ALL	GO:0044255	cellular lipid metabolic process	66	5.58376	2.87999e-07	ACOX2, SCPEP1, FGF7, SGPP1, CRABP2, PIP5K1B, ACSF2, PRKAR2B, PTGES, ST3GAL6, AGPAT9, ACOT11, ACOT12, CAT, SCD5, HADH, PCYT2, ACADM, PIK3C2G, FA2H, CDS1, PPARGC1A, SACM1L, CWH43, G6PC, NAPEPLD, PTGDS, HAO2, DEGS2, CROT, ACAA1, SLC27A4, RBP4, TYRP1, ACADSB, RBP2, ECHS1, KIT, ALDH1A2, ALDH1A3, CYP26B1, B4GALNT2, ETNK2, ACSL4, ANGPTL3, ACSL6, LPL, PTGR1, EPHX2, MTTP, PCK1, ACSM3, CEL, RDH11, CYP4A11,…	1.94212	0.000939876	4.27408e-05	0.00052348
GOTERM_BP_ALL	GO:0065008	regulation of biological quality	143	12.0981	3.62801e-07	SCPEP1, SYT1, CASR, SLC9A4, SLC22A12, TNNC1, SLC9A3, LTBP4, CRHBP, SLC9A2, CRABP2, SLC7A8, LPAR1, CXCL12, CALB1, AQP2, SYP, GOT1, ANK3, PPP1R1B, RGN, SLC4A1, DEPDC6, F11, MYO6, MFI2, SLC34A1, MECOM, PPARGC1A, SLC34A3, NEBL, HIF1A, GYLTL1B, RHCG, F3, ABAT, HSD11B2, SPTB, FGFR2, PALM, RBP4, CYP1B1, ERBB4, MYL3, PKHD1, ERBB2, PTH1R, PAH, BDKRB1, BDKRB2, ATP12A, GREM1, ATP6V1B1, KCNMB2, VDR, PFN2, AL…	1.50671	0.00118384	5.15007e-05	0.000659442
GOTERM_BP_ALL	GO:0006519	cellular amino acid and derivative metabolic process	49	4.14552	6.53559e-07	FGF7, OCLN, CKMT1B, AMT, GCAT, SLC7A8, BPHL, AGXT, CKB, AFMID, GLDC, AUH, GOT2, GOT1, DAO, ACAD8, HPD, ALDH6A1, ACADM, PEPD, GATM, PADI2, CDO1, MOXD1, CTH, ABAT, ENPP6, ASS1, PAH, AGMAT, LOC647859, CKMT2, ARG2, ALDH4A1, ETNK2, GAD1, MTHFD2L, NOS1, ACY1, BCKDHB, GGH, NR4A2, FTCD, LARS2, GGT6, CKMT1A, PLA2G4A, PHGDH, PRODH2, HIBCH, PSAT1	2.15462	0.0021316	8.89074e-05	0.00118793
GOTERM_BP_ALL	GO:0006814	sodium ion transport	26	2.19966	7.23224e-07	SLC5A3, FXYD2, SLC38A4, SLC5A2, ATP1B1, SLC38A3, SLC20A2, SLC9A4, SLC9A3, SLC9A2, SLC38A11, SLC4A8, NEDD4L, SCN7A, SCNN1G, SCNN1B, SCNN1A, SLC12A1, SLC12A3, SCN2A, SLC34A1, ATP1A1, SLC34A3, SLC4A11, SLC13A2, SLC13A3	3.09561	0.00235854	9.44486e-05	0.00131456
GOTERM_BP_ALL	GO:0009063	cellular amino acid catabolic process	18	1.52284	9.90856e-07	ALDH6A1, NOS1, AMT, BCKDHB, PAH, CDO1, MOXD1, GLDC, AUH, AFMID, GOT2, GOT1, PRODH2, ALDH4A1, ACAD8, HIBCH, GAD1, HPD	4.09714	0.00322992	0.000124421	0.00180101
GOTERM_BP_ALL	GO:0006631	fatty acid metabolic process	33	2.79188	1.30017e-06	ACOX2, TYRP1, ACADSB, ECHS1, ACSF2, PRKAR2B, PTGES, ACOT11, ACOT12, SCD5, ACSL4, HADH, ANGPTL3, ACSL6, LPL, PTGR1, ACADM, FA2H, EPHX2, PPARGC1A, ACSM3, CEL, CYP4A11, PLA2G4A, PTGDS, HAO2, CYP4F3, CYP4F2, HPGD, CROT, DEGS2, SLC27A4, ACAA1	2.57968	0.00423606	0.000157212	0.00236322
GOTERM_BP_ALL	GO:0001501	skeletal system development	45	3.80711	1.39717e-06	RBP4, CYP24A1, TWSG1, CASR, INS-IGF2, FGF9, HOXA11, PTH1R, ENAM, ATP6V1B1, HOXD10, HOXD11, IGSF10, VDR, TNFRSF11B, COL9A2, CYP27B1, CTGF, HOXA7, ALX1, PRKCA, EVC, TBX3, IGF2, SIX4, GAS1, PRELP, HOXB3, HOXD8, SOST, CHRDL1, HOXB8, HOXB5, HOXD3, HOXB6, PDGFRA, TFAP2A, SORT1, PBX1, FOXC1, HOXB9, BMPR1B, BMP7, ATP6V0A4, BMP6, IGFBP5	2.18343	0.00455139	0.000162907	0.00253954
GOTERM_BP_ALL	GO:0051239	regulation of multicellular organismal process	98	8.29103	1.79736e-06	THRB, CADM1, TNNC1, NELL1, BTC, TSPAN8, PNP, CALB1, AQP3, HOXD11, SYP, GATA2, SCAMP5, F11, MYO6, PLXNB1, PROX1, TNNT2, HIF1A, HOXD3, F3, HSPB7, TWSG1, RBP4, ERBB4, MYL3, ERBB2, HOXA11, IGF2BP2, AFAP1L2, PXK, BDKRB2, KCNMB2, OVOL2, LHX1, ARG2, HOXA7, TEK, EGF, ANGPTL3, PLAT, NR4A2, EPHX2, TNNI1, NPY5R, LAMA2, PLA2G4A, SFRP1, NTRK2, TGFBR3, BMP7, PCSK1N, PLAU, BMP6, SLC5A3, INS-IGF2, FGF9, KCNJ12, …	1.61884	0.0058512	0.000202338	0.00326691
GOTERM_BP_ALL	GO:0048856	anatomical structure development	218	18.4433	1.885e-06	CYP24A1, CADM1, TUBB2B, TUBB2A, NELL1, L1CAM, HOXD10, HOXD11, CTGF, SOSTDC1, CCBE1, GATM, CRYAA, EMX1, SCN2A, DCDC2, MECOM, PROX1, PRELP, KRT19, RHCG, NAV2, HSD11B1, PDGFRA, LAMC2, SH3GL2, ERMP1, ODAM, RBP4, EMCN, ERBB4, TFCP2L1, ERBB2, HOXA11, LPPR1, RBP2, PTH1R, IGF2BP2, TAGLN3, TCF21, LHX1, RAC3, BLNK, KLF5, PLAT, ESRRB, HPCAL4, EPM2A, MYOZ1, GAS1, HOMER1, LAMA2, PLA2G4A, SEMA6D, SFRP1, NTRK2,…	1.33527	0.00613564	0.00020513	0.00342622
GOTERM_BP_ALL	GO:0055085	transmembrane transport	67	5.66836	2.25616e-06	SLC5A3, SLC5A2, SLC22A13, SLC22A12, SLC9A4, SLC22A15, SLC9A3, SLC9A2, SLC16A12, AQP7, AQP6, AQP1, AQP3, AQP2, SLC25A25, MCOLN3, SLC25A29, SLC22A3, SLC22A6, SCN7A, TRPV6, KCNQ1, ATP6V0D2, SLC25A4, SLC25A5, SLC22A7, SCN2A, SLC22A8, ATP6V1H, CNGA1, SLC26A4, ATP6V1A, TRAM1L1, RHCG, SLC25A33, SLC26A7, SLC25A35, SLC2A12, RBP4, MFSD3, MFSD4, CLCNKA, RHBG, CLCNKB, SFXN2, ATP6V1B1, SLC19A2, SFXN5, SLC47A2…	1.82255	0.00733931	0.000230173	0.00410083
GOTERM_BP_ALL	GO:0010038	response to metal ion	25	2.11506	2.22563e-06	SYT1, CASR, TNNC1, ALDOB, PGAM2, KCNIP1, AQP3, KCNMB2, TNFRSF11B, NEDD4L, MT1H, GATM, GGH, SLC34A1, SOD3, MT1X, SREBF2, TNNT2, SDC1, PLA2G4A, PLCG2, ABAT, PEBP1, CA2, IGFBP2	2.99963	0.00724034	0.000234382	0.00404533
GOTERM_BP_ALL	GO:0042221	response to chemical stimulus	124	10.4907	3.52166e-06	SYT1, CYP24A1, ATP1B1, CASR, SLC22A12, TNNC1, SLC9A3, ARNT2, SLC7A8, PGAM2, AQP7, BPHL, AQP1, CXCL12, PNP, AGXT, AQP3, AQP2, GOT2, PRKAR2B, GSTM3, GOT1, GATA3, GNG7, GATM, EMX1, SLC34A1, FBP1, CDO1, TNNT2, KRT19, HIF1A, HSPB7, PDGFRA, HSD11B2, ABAT, AMFR, RBP4, CYP1B1, ERBB4, ERBB2, PFKFB2, ALDOB, BDKRB1, KCNMB2, VDR, DEFB1, MEST, MUC1, PLAT, PTGR1, GGH, NR4A2, EPHX2, ABCB1, NR4A3, SLC6A19, SREBF…	1.49827	0.0114324	0.00034837	0.00640093
GOTERM_BP_ALL	GO:0009310	amine catabolic process	18	1.52284	7.50099e-06	ALDH6A1, NOS1, AMT, BCKDHB, PAH, CDO1, MOXD1, GLDC, AUH, AFMID, GOT2, GOT1, PRODH2, ALDH4A1, ACAD8, HIBCH, GAD1, HPD	3.57186	0.0241933	0.000720059	0.0136333
GOTERM_BP_ALL	GO:0015849	organic acid transport	26	2.19966	8.34944e-06	SLC38A4, SLC36A2, SLC38A3, SLC16A10, SLC22A12, SLC7A8, SLC38A11, BDKRB2, AGXT, GOT2, FOLR3, ATP8B1, SLC22A6, SLC43A1, AKR1C1, SLC25A4, SLC7A13, SLC6A19, SLC16A2, SLC16A5, SLC16A7, SLC26A7, FABP1, SLC13A3, CROT, SLC27A4	2.71912	0.0268928	0.000778583	0.0151752
GOTERM_BP_ALL	GO:0006520	cellular amino acid metabolic process	34	2.87648	8.6166e-06	ASS1, AMT, SLC7A8, GCAT, PAH, AGXT, AFMID, AUH, GLDC, GOT2, GOT1, ARG2, ALDH4A1, DAO, ACAD8, GAD1, HPD, ALDH6A1, MTHFD2L, ACY1, NOS1, PEPD, BCKDHB, GGH, FTCD, PADI2, LARS2, CDO1, MOXD1, CTH, PHGDH, PRODH2, HIBCH, PSAT1	2.32856	0.0277413	0.000781176	0.0156608
GOTERM_BP_ALL	GO:0050801	ion homeostasis	51	4.31472	9.3354e-06	CASR, SLC9A4, SLC9A3, SLC9A2, SLC7A8, LPAR1, CXCL12, CKB, LTF, RGN, SLC4A1, KCNQ1, NDUFS1, PRKCA, KNG1, PTGER3, MFI2, SLC34A1, ATP6V1H, SLC34A3, SLC26A4, RHCG, PLLP, CLDN16, C7, ERBB2, PTH1R, NR3C2, BDKRB1, CLDN11, BDKRB2, ATP6V1B1, ATP12A, KCNMB2, CALCA, VDR, CYP27B1, KCNE1, NEDD4L, SLC39A4, MT1H, KLK6, GLRB, EPHX2, MAL, NPY1R, CCL11, ATP6V0E2, SLC4A11, PLCG2, ATP6V0A4	1.93003	0.0300204	0.000823451	0.0169671
GOTERM_BP_ALL	GO:0044106	cellular amine metabolic process	41	3.4687	1.43698e-05	ENPP6, FGF7, ASS1, AMT, GCAT, SLC7A8, PAH, AGMAT, AGXT, AFMID, AUH, GLDC, GOT2, GOT1, ARG2, ALDH4A1, ETNK2, DAO, ACAD8, GAD1, HPD, ALDH6A1, MTHFD2L, PEPD, ACADM, ACY1, NOS1, BCKDHB, GGH, NR4A2, FTCD, PADI2, LARS2, CDO1, MOXD1, PLA2G4A, CTH, PHGDH, PRODH2, HIBCH, PSAT1	2.08066	0.0458341	0.00123391	0.026116
GOTERM_BP_ALL	GO:0007399	nervous system development	106	8.96785	1.58257e-05	PLXNA4, TUBB2B, CADM1, TUBB2A, NELL1, ARNT2, L1CAM, CXCL12, HOXD10, GATA2, GSTM3, MCOLN3, ANK3, MYO6, CA10, EMX1, PLXNB1, SCN2A, DCDC2, MECOM, PROX1, NAV2, LSAMP, HOXD3, PDGFRA, TFAP2B, TFAP2A, SH3GL2, TWSG1, ERBB4, PKHD1, ERBB2, LPPR1, BEX1, GREM1, TAGLN3, OVOL2, LHX1, RAC3, FAM5C, NDRG2, HPCAL4, EPM2A, NR4A2, NTN4, GAS1, HOXB3, CDKN1C, SEMA6D, HOXB8, NTRK2, BMP7, PCSK1N, MYH10, SLC5A3, UCHL1, C…	1.50797	0.0503591	0.00132403	0.0287617
GOTERM_BP_ALL	GO:0006766	vitamin metabolic process	17	1.43824	1.84234e-05	SCPEP1, ASPDH, RBP4, CYP24A1, ACADM, PDXK, RBP2, CRABP2, PNP, SLC19A2, RDH11, ALDH1A2, CYP27B1, ALDH1A3, CYP26B1, QPRT, PSAT1	3.50836	0.0583796	0.00143119	0.033482
GOTERM_BP_ALL	GO:0055067	monovalent inorganic cation homeostasis	13	1.09983	1.91735e-05	C7, SLC9A4, SLC9A3, SLC9A2, NR3C2, ATP6V1H, ATP12A, ATP6V1B1, SLC26A4, ATP6V0E2, RHCG, NEDD4L, ATP6V0A4	4.47144	0.0606828	0.0014548	0.0348449
GOTERM_BP_ALL	GO:0030001	metal ion transport	55	4.65313	1.83335e-05	SLC5A3, KCNJ16, SLC5A2, KCNJ15, ATP1B1, SLC9A4, SLC20A2, SLC9A3, SLC9A2, KCNJ10, KCNK13, KCNJ12, KCNIP1, KCNJ13, LTF, SCN7A, TRPV6, KCNQ1, MFI2, SCN2A, TMEM38A, SLC34A1, SLC34A3, CNGA1, ATP2C2, BSPRY, SLC38A4, FXYD2, SLC38A3, SLC38A11, SFXN2, ATP12A, SFXN5, KCNJ1, KCNMB2, VDR, CYP27B1, SLC4A8, KCNE1, SLC30A2, SCNN1G, NEDD4L, SLC39A4, SCNN1B, SCNN1A, SLC12A1, SLC12A3, KCTD1, ATP1A1, CACNA2D3, CACN…	1.83074	0.0581031	0.00145892	0.0333186
GOTERM_BP_ALL	GO:0009605	response to external stimulus	92	7.78342	1.79994e-05	CYP24A1, FGF7, NUAK2, FOXA3, INS-IGF2, SYT7, CXCL12, AQP3, AQP2, TNFRSF11B, PLEKHB1, CTGF, PROZ, SLC22A3, KNG1, PRKCA, F11, FECH, PTGER3, GATM, RALBP1, CDO1, MECOM, PPARGC1A, GPR98, SLIT2, SIGIRR, PROC, PRKCQ, G6PC, SDC1, HIF1A, BTG2, F3, PDGFRA, DSP, HSD11B2, PEBP1, PLLP, C7, RBP4, SHROOM3, ERBB2, ALDOB, C5, AFAP1L2, BDKRB1, PXK, BDKRB2, CDH3, ABCA4, GCGR, IGSF10, CALCA, ALDH1A2, VDR, CYP27B1, A…	1.55797	0.057075	0.00146814	0.0327115
GOTERM_BP_ALL	GO:0046942	carboxylic acid transport	25	2.11506	2.26191e-05	SLC38A4, SLC36A2, SLC38A3, SLC16A10, SLC7A8, SLC38A11, BDKRB2, AGXT, GOT2, FOLR3, ATP8B1, SLC22A6, SLC43A1, AKR1C1, SLC25A4, SLC7A13, SLC6A19, SLC16A2, SLC16A5, SLC16A7, SLC26A7, FABP1, SLC13A3, CROT, SLC27A4	2.63232	0.071191	0.00167705	0.0411055
GOTERM_BP_ALL	GO:0015698	inorganic anion transport	19	1.60745	2.31861e-05	GLRB, GABRA2, FXYD3, SLC12A1, PTGER3, SLC12A3, SLC20A2, SLC34A1, CLCNKA, CLCNKB, AQP6, SLC34A3, SLC26A4, BSND, SLC4A11, SLC26A7, WNK4, CLIC5, CLCN5	3.16219	0.0729089	0.00168088	0.0421357
GOTERM_BP_ALL	GO:0009725	response to hormone stimulus	46	3.89171	2.40738e-05	RBP4, ERBB4, LDLR, INS-IGF2, SLC9A3, ERBB2, ARNT2, ALDOB, UQCRFS1, AQP1, AGXT, GCGR, PRSS8, PRKAR2B, ALDH1A2, GSTM3, TNFRSF11B, CYP27B1, GOT1, GATA3, GNG7, PRKCA, GATM, BCKDHB, GGH, FBP1, IGF2, NPY1R, NR4A3, CDO1, SREBF2, PCK1, PRKCQ, PLA2G4A, SDC1, KRT19, BTG2, HMGCS2, PDGFRA, PEBP1, HSD11B2, TGFBR3, SORT1, CA4, CA2, IGFBP2, BMP7	1.94003	0.0755921	0.00170728	0.0437486
GOTERM_BP_ALL	GO:0032501	multicellular organismal process	332	28.088	3.2148e-05	SYT1, CYP24A1, PRR15, TUBB2B, CADM1, TUBB2A, LTBP4, NELL1, CRHBP, PGAM2, L1CAM, AQP7, AQP6, AQP1, AQP3, HOXD10, AQP2, HOXD11, PPP1R1B, CTGF, SOSTDC1, CCBE1, GNG7, F11, EMX1, CRYAA, GATM, SCN2A, DCDC2, MECOM, PPARGC1A, PROX1, PRELP, BCL2L10, REC8, RHCG, NAV2, TACSTD2, F3, HSD11B1, PDGFRA, HSD11B2, ABAT, LAMC2, UNC13C, SH3GL2, WFDC2, RBP4, ERMP1, ODAM, EMCN, CYP1B1, ERBB4, LPPR1, HOXA11, ERBB2, TFC…	1.20064	0.0996438	0.0022308	0.0584175
GOTERM_BP_ALL	GO:0048729	tissue morphogenesis	28	2.36887	3.43072e-05	FRAS1, TWSG1, FGF7, SHROOM3, TNNC1, MYL3, HOXA11, GREM1, HOXD11, ALDH1A2, TCF21, GPC3, OVOL2, ALDH1A3, TDGF1, ALX1, TBX3, NR4A3, PROX1, SLIT2, TNNT2, FREM2, TFAP2A, TGFBR3, FOXC1, PBX1, CA2, BMP7	2.4077	0.105969	0.00233092	0.0623399
GOTERM_BP_ALL	GO:0048568	embryonic organ development	27	2.28426	4.16437e-05	RBP4, FGF9, HOXD10, GATA2, ALDH1A2, TCF21, OVOL2, ALDH1A3, HOXA7, ALX1, MYO6, ESRRB, GAS1, NR4A3, SIX4, PROX1, HOXB3, HIF1A, HOXB8, CLIC5, HOXD3, HOXB5, HOXB6, TFAP2A, PBX1, BMP7, FOXI1	2.4297	0.127131	0.0027157	0.0756665
GOTERM_BP_ALL	GO:0048545	response to steroid hormone stimulus	29	2.45347	4.15965e-05	ERBB4, LDLR, ERBB2, SLC9A3, ALDOB, ARNT2, AQP1, AGXT, PRSS8, ALDH1A2, TNFRSF11B, GSTM3, CYP27B1, GOT1, GATA3, PRKCA, BCKDHB, NPY1R, CDO1, KRT19, SDC1, PLA2G4A, PDGFRA, PEBP1, CA4, HSD11B2, CA2, BMP7, IGFBP2	2.33783	0.126996	0.0027679	0.0755807
GOTERM_BP_ALL	GO:0042592	homeostatic process	77	6.51438	5.43063e-05	CASR, FGF7, LDLR, FOXA3, SLC22A12, SLC9A4, INS-IGF2, SLC9A3, SLC9A2, SLC7A8, LPAR1, CXCL12, CKB, GPX2, GOT1, RGN, LTF, SLC4A1, KCNQ1, NDUFS1, AKR1C1, PRKCA, KNG1, PTGER3, MFI2, SLC34A1, ATP6V1H, MECOM, PPARGC1A, SLC34A3, SLC26A4, G6PC, GYLTL1B, HIF1A, RHCG, PLLP, CLDN16, RBP4, C7, GLRX5, ERBB4, PKHD1, ERBB2, PTH1R, NR3C2, BDKRB1, CLDN11, BDKRB2, ATP6V1B1, ATP12A, KCNMB2, CALCA, VDR, CYP27B1, KCNE…	1.58697	0.162484	0.00340409	0.0986636
GOTERM_BP_ALL	GO:0010035	response to inorganic substance	30	2.53807	5.39216e-05	SYT1, CASR, ERBB4, TNNC1, ALDOB, PGAM2, KCNIP1, AQP3, KCNMB2, TNFRSF11B, NEDD4L, CAT, MT1H, PRKCA, GATM, GGH, SLC34A1, NR4A2, SOD3, MT1X, SREBF2, TNNT2, SDC1, PLA2G4A, PLCG2, PDGFRA, ABAT, PEBP1, CA2, IGFBP2	2.26508	0.161431	0.00344618	0.097965
GOTERM_BP_ALL	GO:0032502	developmental process	252	21.3198	6.87364e-05	CYP24A1, PRR15, CADM1, TUBB2B, TUBB2A, LTBP4, NELL1, L1CAM, HOXD10, HOXD11, SYP, CTGF, SOSTDC1, CCBE1, GATM, CRYAA, EMX1, SCN2A, DCDC2, MECOM, PPARGC1A, PROX1, PRELP, KRT19, REC8, RHCG, NAV2, HSD11B1, PDGFRA, LAMC2, SH3GL2, ERMP1, ODAM, RBP4, EMCN, ERBB4, LPPR1, HOXA11, ERBB2, TFCP2L1, RBP2, PTH1R, IGF2BP2, TAGLN3, TCF21, LHX1, RAC3, PPP2R2B, BLNK, KLF5, PLAT, ESRRB, HPCAL4, EPM2A, MYOZ1, GAS1, H…	1.23903	0.20103	0.00414753	0.124865
GOTERM_BP_ALL	GO:0006066	alcohol metabolic process	50	4.23012	6.7778e-05	SLC5A3, TM7SF2, LDHB, FGF7, LDLR, INS-IGF2, SGPP1, OGDHL, ADH1C, PGAM2, ADH1B, ADH1A, PDHB, CYP39A1, GOT1, PPP1R1A, ST3GAL6, MIOX, PDHA1, CAT, FBP1, NR0B2, PPARGC1A, MOXD1, G6PC, PGM5, GAL3ST3, RBP4, ENPP6, SORD, CYP51A1, PFKFB2, ALDOB, ADH6, PAH, GPD1L, B4GALNT2, ETNK2, ANGPTL3, EPM2A, NR4A2, IGF2, NPY1R, PCK2, SREBF2, PCK1, CEL, PLA2G4A, ATF3, HMGCS2, PLCG2, GK, DCXR	1.80397	0.198526	0.00416682	0.123125
GOTERM_BP_ALL	GO:0001655	urogenital system development	20	1.69205	7.2216e-05	RBP4, PKHD1, HOXA11, GREM1, PROX1, SLIT2, WT1, HOXD11, ALDH1A2, TCF21, SDC1, GPC3, SFRP1, LHX1, ALDH1A3, PAX8, PBX1, FOXC1, CA2, BMP7	2.81419	0.210056	0.00427798	0.131182
GOTERM_BP_ALL	GO:0046165	alcohol biosynthetic process	12	1.01523	8.12954e-05	RBP4, G6PC, ATF3, GOT1, SORD, ALDOB, PLCG2, FBP1, PGAM2, PCK2, PPARGC1A, PCK1	4.22129	0.233132	0.00472879	0.147663
GOTERM_BP_ALL	GO:0009887	organ morphogenesis	61	5.16074	8.68523e-05	FGF7, FGF9, TNNC1, INS-IGF2, ENAM, HOXD10, HOXD11, GPC3, CTGF, SOSTDC1, TDGF1, TREH, ALX1, MYO6, CRYAA, SIX4, TLE2, PROX1, SLIT2, TNNT2, SDC1, HOXD8, CLIC5, HOXD3, PDGFRA, TFAP2A, FOXC1, CA2, FRAS1, TWSG1, RBP4, ODAM, SHROOM3, ERBB4, MYL3, HOXA11, DCN, GREM1, TCF21, VDR, ALDH1A2, OVOL2, LHX1, ALDH1A3, HOXA7, TBX3, IGF2, GAS1, NR4A3, HOXB3, WNT7B, HOXB8, FREM2, HOXB5, HOXB6, NTRK2, TGFBR3, FABP1, …	1.67405	0.246921	0.00496282	0.157749
GOTERM_BP_ALL	GO:0055080	cation homeostasis	37	3.13029	8.93545e-05	CLDN16, C7, CASR, SLC9A4, SLC9A3, PTH1R, SLC9A2, NR3C2, SLC7A8, BDKRB1, BDKRB2, LPAR1, ATP12A, ATP6V1B1, CXCL12, CALCA, VDR, CYP27B1, RGN, LTF, NEDD4L, SLC39A4, MT1H, KNG1, PRKCA, PTGER3, MFI2, EPHX2, ATP6V1H, NPY1R, CCL11, SLC26A4, ATP6V0E2, SLC4A11, RHCG, PLCG2, ATP6V0A4	2.00241	0.253049	0.00501764	0.16229
GOTERM_BP_ALL	GO:0007275	multicellular organismal development	231	19.5431	0.000103736	CYP24A1, PRR15, CADM1, TUBB2B, TUBB2A, LTBP4, NELL1, L1CAM, HOXD10, HOXD11, CTGF, SOSTDC1, CCBE1, GATM, CRYAA, EMX1, SCN2A, DCDC2, MECOM, PROX1, PRELP, RHCG, NAV2, HSD11B1, PDGFRA, LAMC2, SH3GL2, ERMP1, ODAM, RBP4, EMCN, ERBB4, LPPR1, TFCP2L1, ERBB2, HOXA11, RBP2, PTH1R, TAGLN3, TCF21, LHX1, RAC3, BLNK, KLF5, PLAT, ESRRB, HPCAL4, EPM2A, GAS1, HOMER1, LAMA2, PLA2G4A, SEMA6D, SFRP1, NTRK2, TGFBR3, …	1.24797	0.287314	0.00562933	0.188387
GOTERM_BP_ALL	GO:0019319	hexose biosynthetic process	10	0.846024	0.000103277	RBP4, G6PC, ATF3, SORD, ALDOB, FBP1, PGAM2, PCK2, PPARGC1A, PCK1	4.99293	0.286245	0.00569921	0.187554
GOTERM_BP_ALL	GO:0060348	bone development	21	1.77665	0.0001128	CYP24A1, TWSG1, CASR, INS-IGF2, FGF9, HOXA11, ENAM, PTH1R, IGF2, ATP6V1B1, HOXD11, IGSF10, CHRDL1, CYP27B1, SOST, CTGF, SORT1, FOXC1, ATP6V0A4, BMP7, BMP6, IGFBP5	2.6426	0.3081	0.00601973	0.204832
GOTERM_BP_ALL	GO:0048562	embryonic organ morphogenesis	22	1.86125	0.000118371	RBP4, MYO6, FGF9, GAS1, NR4A3, SIX4, PROX1, HOXD10, HOXB3, TCF21, OVOL2, HOXB8, ALDH1A3, CLIC5, HOXB5, HOXD3, HOXB6, HOXA7, TFAP2A, BMP7, FOXI1, ALX1	2.56028	0.320573	0.00611622	0.214938
GOTERM_BP_ALL	GO:0006094	gluconeogenesis	9	0.761421	0.00011752	RBP4, G6PC, ATF3, ALDOB, FBP1, PGAM2, PCK2, PPARGC1A, PCK1	5.57211	0.318681	0.00616999	0.213394
GOTERM_BP_ALL	GO:0001822	kidney development	18	1.52284	0.000124427	PKHD1, HOXA11, GREM1, PROX1, SLIT2, WT1, HOXD11, ALDH1A2, TCF21, SDC1, GPC3, LHX1, ALDH1A3, PAX8, PBX1, FOXC1, CA2, BMP7	2.90214	0.333875	0.00632799	0.225922
GOTERM_BP_ALL	GO:0009719	response to endogenous stimulus	47	3.97631	0.000127919	RBP4, ERBB4, LDLR, INS-IGF2, SLC9A3, ERBB2, ARNT2, ALDOB, UQCRFS1, AQP1, AGXT, GCGR, PRSS8, PRKAR2B, ALDH1A2, GSTM3, TNFRSF11B, CYP27B1, GOT1, GATA3, GNG7, PRKCA, GATM, BCKDHB, GGH, NR4A2, FBP1, IGF2, NPY1R, NR4A3, CDO1, SREBF2, PCK1, PRKCQ, PLA2G4A, SDC1, KRT19, BTG2, HMGCS2, PDGFRA, PEBP1, HSD11B2, TGFBR3, SORT1, CA4, CA2, IGFBP2, BMP7	1.79622	0.341428	0.00640527	0.232256
GOTERM_BP_ALL	GO:0019748	secondary metabolic process	16	1.35364	0.000137076	SCPEP1, ASPDH, RBP4, LDHB, TYRP1, CYP1B1, ALDOB, CRABP2, PNP, AFMID, ALDH1A2, RDH11, ALDH1A3, CYP26B1, QPRT, DCXR	3.1348	0.36083	0.00675865	0.248863
GOTERM_BP_ALL	GO:0048598	embryonic morphogenesis	38	3.21489	0.000176866	RBP4, TWSG1, SHROOM3, FGF9, HOXA11, CRABP2, GREM1, HOXD10, HOXD11, TCF21, ALDH1A2, OVOL2, LHX1, ALDH1A3, CYP26B1, HOXA7, TDGF1, ALX1, MYO6, TBX3, ESRRB, SIX4, NR4A3, GAS1, MECOM, PROX1, SLIT2, HOXB3, HOXB8, HOXB5, HOXD3, CLIC5, HOXB6, TFAP2A, PBX1, FOXC1, BMP7, FOXI1	1.91585	0.438711	0.00845697	0.320993
GOTERM_BP_ALL	GO:0006775	fat-soluble vitamin metabolic process	10	0.846024	0.000175786	SCPEP1, RDH11, ALDH1A2, RBP4, CYP24A1, CYP27B1, ALDH1A3, RBP2, CRABP2, CYP26B1	4.69032	0.436728	0.00853047	0.319036
GOTERM_BP_ALL	GO:0006091	generation of precursor metabolites and energy	38	3.21489	0.000262058	LDHB, UQCRC1, FDX1, ALDOB, OGDHL, PGAM2, AQP7, UQCRFS1, ATP6V1B1, GCGR, PDHB, GOT1, PPP1R1A, CAT, PDHA1, ATP6V0D2, NDUFS1, NDUFA4, FECH, SLC25A4, KL, SUCLG2, FA2H, SUCLG1, EPM2A, ATP6V1H, PPARGC1A, PCK1, ATP6V1A, G6PC, NNT, ATP6V0E2, UQCRH, ATP5A1, ATP6V0A4, CROT, ENOX1, ACAA1	1.87913	0.575028	0.0123253	0.475258
GOTERM_BP_ALL	GO:0044271	nitrogen compound biosynthetic process	39	3.29949	0.000274575	ASPDH, ALAD, ATP1B1, ASS1, PAH, ATP12A, AGMAT, ATP6V1B1, AGXT, PNP, GOT2, GPHN, GOT1, ARG2, ATP8B1, ALDH4A1, ETNK2, ATP6V0D2, MTHFD2L, NOS1, FECH, NR4A2, AK3, PADI2, ATP6V1H, ATP1A1, CDO1, ATP6V1A, ATP2C2, CTH, ATP6V0E2, ATP9A, ADK, PHGDH, PRODH2, QPRT, ATP5A1, PSAT1, ATP6V0A4	1.85737	0.592051	0.0127271	0.497906
GOTERM_BP_ALL	GO:0008652	cellular amino acid biosynthetic process	12	1.01523	0.000333369	GOT2, CTH, MTHFD2L, GOT1, ASS1, PHGDH, PRODH2, ALDH4A1, PAH, PSAT1, CDO1, AGXT	3.6419	0.663323	0.0146035	0.604215
GOTERM_BP_ALL	GO:0016338	calcium-independent cell-cell adhesion	8	0.676819	0.000329411	CLDN16, CLDN8, CLDN7, CLDN19, CADM1, CLDN10, CLDN11, CLDN14	5.62839	0.658943	0.0146277	0.597063
GOTERM_BP_ALL	GO:0006732	coenzyme metabolic process	23	1.94585	0.000328197	ASPDH, LDHB, MTHFD2L, ALDH1L1, PDXK, SUCLG2, SUCLG1, ALDOB, FTCD, PNP, PIPOX, PDHB, AFMID, DBT, GGT6, GPHN, CTH, NNT, PANK1, ACOT12, QPRT, DCXR, ACSL6	2.32677	0.657587	0.014775	0.594867
GOTERM_BP_ALL	GO:0043462	regulation of ATPase activity	7	0.592217	0.000324666	TNNT2, CASR, MYL3, TNNC1, ALDOB, RGN, PXK	6.77166	0.653616	0.0148216	0.588486
GOTERM_BP_ALL	GO:0048706	embryonic skeletal system development	15	1.26904	0.000363342	RBP4, FGF9, GAS1, SIX4, HOXD10, HOXB3, HOXB8, HOXD3, HOXB5, HOXB6, HOXA7, TFAP2A, HOXB9, PBX1, ALX1	3.01521	0.694721	0.0156959	0.658371
GOTERM_BP_ALL	GO:0001503	ossification	19	1.60745	0.00039545	CYP24A1, TWSG1, CASR, INS-IGF2, FGF9, ENAM, PTH1R, IGF2, ATP6V1B1, IGSF10, CHRDL1, CYP27B1, SOST, CTGF, SORT1, FOXC1, ATP6V0A4, BMP7, BMP6, IGFBP5	2.55725	0.725115	0.0166316	0.716353
GOTERM_BP_ALL	GO:0001656	metanephros development	11	0.930626	0.000395194	TCF21, GPC3, LHX1, HOXA11, PAX8, PBX1, FOXC1, GREM1, WT1, SLIT2, HOXD11	3.86952	0.724885	0.0168377	0.715891
GOTERM_BP_ALL	GO:0015711	organic anion transport	11	0.930626	0.000395194	SLC16A5, SLC4A11, PTGER3, SLC25A4, SLC16A7, SLC22A12, SLC26A7, SLC22A7, SLC22A8, SLC22A6, SLC13A3	3.86952	0.724885	0.0168377	0.715891
GOTERM_BP_ALL	GO:0048732	gland development	21	1.77665	0.000406165	ERBB4, TBX3, TFCP2L1, ERBB2, CDH1, CDO1, HOXB3, GATA2, ALDH1A2, TCF21, PRLR, SFRP1, IRF6, ALDH1A3, HOXD3, PAX8, TDGF1, PBX1, HOXB9, FOXC1, BMP7	2.4077	0.734569	0.0168613	0.735695
GOTERM_BP_ALL	GO:0046364	monosaccharide biosynthetic process	10	0.846024	0.000449101	RBP4, G6PC, ATF3, SORD, ALDOB, FBP1, PGAM2, PCK2, PPARGC1A, PCK1	4.18326	0.769302	0.0173085	0.813166
GOTERM_BP_ALL	GO:0006776	vitamin A metabolic process	8	0.676819	0.000447361	SCPEP1, RDH11, ALDH1A2, RBP4, ALDH1A3, RBP2, CRABP2, CYP26B1	5.38368	0.767986	0.0174479	0.810027
GOTERM_BP_ALL	GO:0009636	response to toxin	13	1.09983	0.000446877	PRKCA, PTGR1, SLC22A8, SLC7A8, EPHX2, NR4A2, BPHL, CDH1, SDC1, CYP17A1, PEBP1, MT1H, AKR1C1	3.29861	0.76762	0.0176399	0.809155
GOTERM_BP_ALL	GO:0055082	cellular chemical homeostasis	43	3.6379	0.000442812	CLDN16, C7, CASR, FOXA3, ERBB2, PTH1R, NR3C2, BDKRB1, BDKRB2, CLDN11, LPAR1, CXCL12, CKB, KCNMB2, CALCA, VDR, KCNE1, RGN, LTF, SLC4A1, NEDD4L, SLC39A4, MT1H, KCNQ1, NDUFS1, KNG1, PRKCA, KLK6, GLRB, PTGER3, MFI2, EPHX2, ATP6V1H, MAL, NPY1R, PPARGC1A, SLC34A3, CCL11, SLC4A11, ATP6V0E2, RHCG, PLCG2, PLLP	1.75147	0.764513	0.0176947	0.801822
GOTERM_BP_ALL	GO:0035295	tube development	29	2.45347	0.000438752	RBP4, FGF7, SHROOM3, FGF9, HOXA11, GREM1, CXCL12, HOXD11, ALDH1A2, TCF21, GPC3, OVOL2, CTGF, LHX1, HS6ST1, EGF, FGF1, SIM2, ALX1, TBX3, NR4A3, PROX1, SLIT2, PDGFRA, HSD11B1, TFAP2A, FOXC1, PBX1, BMP7	2.04029	0.76137	0.0177511	0.794498
GOTERM_BP_ALL	GO:0009653	anatomical structure morphogenesis	107	9.05245	0.000434805	CASR, TNNC1, CRABP2, ENAM, L1CAM, CXCL12, HOXD10, HOXD11, ANK3, CTGF, SOSTDC1, GATA3, TDGF1, CCBE1, MYO6, CRYAA, GATM, SIX4, MECOM, PROX1, TNNT2, KRT19, HIF1A, HOXD8, HOXD3, PDGFRA, TFAP2A, FRAS1, ODAM, TWSG1, RBP4, EMCN, ERBB4, MYL3, PKHD1, TFCP2L1, ERBB2, HOXA11, IGF2BP2, GREM1, WT1, TCF21, VDR, OVOL2, LHX1, HOXA7, EGF, ANGPTL3, PLAT, KLF5, ESRRB, NR4A2, MYOZ1, NR4A3, GAS1, HOXB3, SFRP1, FREM2,…	1.38359	0.758273	0.0178135	0.787378
GOTERM_BP_ALL	GO:0006818	hydrogen transport	13	1.09983	0.000607798	SLC36A2, ADHFE1, ATP6V1H, ATP12A, ATP6V1B1, ATP6V1A, ATP6V0E2, SLC4A11, NNT, ATP6V1G3, ATP5A1, ATP6V0A4, ATP6V0D2	3.19389	0.862628	0.0230831	1.09901
GOTERM_BP_ALL	GO:0009309	amine biosynthetic process	15	1.26904	0.000620386	MTHFD2L, ASS1, NR4A2, PAH, AGMAT, CDO1, AGXT, GOT2, CTH, GOT1, PHGDH, ALDH4A1, PRODH2, ETNK2, PSAT1	2.86631	0.868163	0.0232849	1.12165
GOTERM_BP_ALL	GO:0044262	cellular carbohydrate metabolic process	43	3.6379	0.000635369	GALNT3, SLC5A3, GAL3ST3, LDHB, RBP4, GCNT4, SORD, LDLR, INS-IGF2, PFKFB2, ALDOB, OGDHL, TSPAN7, PGAM2, TSPAN8, PDHB, GPD1L, B3GNT8, GOT1, ST3GAL4, PPP1R1A, ST3GAL6, MIOX, B4GALNT2, TREH, PDHA1, ANGPTL3, ST6GAL1, EPM2A, FBP1, IGF2, NPY1R, PCK2, MAN1C1, PPARGC1A, ST6GALNAC2, PCK1, G6PC, PGM5, ATF3, PLCG2, GK, ABO, DCXR	1.71979	0.874461	0.0235699	1.1486
GOTERM_BP_ALL	GO:0007155	cell adhesion	68	5.75296	0.00070516	CTNNAL1, CLDN8, CLDN7, CADM4, CLSTN2, CADM1, NELL1, NPNT, LMO7, L1CAM, BCAM, CXADR, CXCL12, AZGP1, PCDH1, CTGF, ALX1, TYRO3, PCDH9, AJAP1, GPR98, AMBP, PGM5, LAMC3, LSAMP, CNTN1, LAMC2, CNTN3, MFAP4, CHL1, CLDN16, OLFM4, EMCN, CLDN19, PKHD1, KITLG, CLDN10, CDH1, CLDN11, CDH3, CLDN14, ISLR, CALCA, IGSF11, PVRL4, ANXA9, ITGB6, TEK, ANGPTL3, DPT, FLRT3, COL4A3, FLRT1, SVEP1, LRRN2, NFASC, COL4A6, CC…	1.50358	0.900057	0.0258327	1.274
GOTERM_BP_ALL	GO:0060429	epithelium development	29	2.45347	0.000725524	FRAS1, SHROOM3, HOXA11, TFCP2L1, EHF, GREM1, WT1, HOXD11, ALDH1A2, TCF21, GSTM3, GPC3, OVOL2, PPL, ALDH1A3, KCNE1, ALX1, MECOM, PROX1, EVPL, RHCG, IRF6, FREM2, HOXB5, TFAP2A, DSP, PBX1, CA2, BMP7	1.97737	0.906491	0.0262745	1.31056
GOTERM_BP_ALL	GO:0022610	biological adhesion	68	5.75296	0.00074793	CTNNAL1, CLDN8, CLDN7, CADM4, CLSTN2, CADM1, NELL1, NPNT, LMO7, L1CAM, BCAM, CXADR, CXCL12, AZGP1, PCDH1, CTGF, ALX1, TYRO3, PCDH9, AJAP1, GPR98, AMBP, PGM5, LAMC3, LSAMP, CNTN1, LAMC2, CNTN3, MFAP4, CHL1, CLDN16, OLFM4, EMCN, CLDN19, PKHD1, KITLG, CLDN10, CDH1, CLDN11, CDH3, CLDN14, ISLR, CALCA, IGSF11, PVRL4, ANXA9, ITGB6, TEK, ANGPTL3, DPT, FLRT3, COL4A3, FLRT1, SVEP1, LRRN2, NFASC, COL4A6, CC…	1.50144	0.913092	0.0267783	1.35078
GOTERM_BP_ALL	GO:0048513	organ development	145	12.2673	0.000759359	CADM1, TNNC1, CRABP2, ENAM, ANKRD2, CXCL12, HOXD10, HOXD11, GATA2, GSTM3, MCOLN3, CTGF, SOSTDC1, TDGF1, CCBE1, MYO6, GATM, CRYAA, EMX1, CA10, CHODL, SIX4, CDO1, MECOM, PROX1, TNNT2, HIF1A, HOXD8, RHCG, HOXD3, HSD11B1, PDGFRA, DSP, TFAP2A, LAMC2, FRAS1, ERMP1, ODAM, TWSG1, RBP4, EMCN, ERBB4, MYL3, PKHD1, TFCP2L1, ERBB2, HOXA11, RBP2, PTH1R, GREM1, TAGLN3, WT1, TCF21, VDR, OVOL2, LHX1, PPL, HOXA7, …	1.29132	0.916278	0.0268874	1.37128
GOTERM_BP_ALL	GO:0051186	cofactor metabolic process	26	2.19966	0.000780888	LDHB, ASPDH, ALAD, ALDH1L1, ALDOB, PNP, PIPOX, PDHB, AFMID, GPHN, ACOT12, ACSL6, MTHFD2L, FECH, PDXK, SUCLG2, SUCLG1, FTCD, AMBP, DBT, GGT6, CTH, NNT, PANK1, QPRT, DCXR	2.06374	0.921965	0.0273431	1.4099
GOTERM_BP_ALL	GO:0044057	regulation of system process	36	3.04569	0.000847905	ERBB4, THRB, INS-IGF2, TNNC1, MYL3, BTC, KIT, BDKRB2, PXK, KCNJ12, SYNGR1, CALB1, KCNMB2, CALCA, SYP, DES, ARG2, KCNE1, KCNQ1, PLAT, COL4A4, PRKCA, NOS1, MYO6, EPHX2, IGF2, ATP1A1, NPY1R, GRM1, TNNI1, NPY5R, TNNT2, LAMA2, PRKCQ, HSPB7, NTRK2, PEBP1	1.80327	0.937312	0.0293414	1.53002
GOTERM_BP_ALL	GO:0031667	response to nutrient levels	26	2.19966	0.000906627	RBP4, CYP24A1, NUAK2, FOXA3, ALDOB, GCGR, AQP3, VDR, ALDH1A2, TNFRSF11B, CYP27B1, ALB, SLC22A3, MEST, MUC1, GATM, BCKDHB, PPARGC1A, SLC6A19, G6PC, PLA2G4A, HMGCS2, LIPG, HSD11B2, BMP7, IGFBP2	2.04279	0.948258	0.031014	1.63516
GOTERM_BP_ALL	GO:0003002	regionalization	26	2.19966	0.000906627	HOXA11, GREM1, HOXD10, HOXD11, ALDH1A2, OVOL2, LHX1, HOXA7, TDGF1, CYP26B1, ALX1, TBX3, EMX1, GAS1, HOXB3, HOXD8, SFRP1, BTG2, HOXB8, HOXD3, HOXB5, HOXB6, RIPPLY1, HOXB9, PBX1, BMPR1B	2.04279	0.948258	0.031014	1.63516
GOTERM_BP_ALL	GO:0048468	cell development	63	5.32995	0.000974992	UCHL1, L1CAM, CXADR, CXCL12, HOXD10, GATA2, EFHD1, GSTM3, ANK3, DYNLL2, DDX25, SEMA3B, HSN2, ALX1, PRKCA, MYO6, CRYAA, PROX1, GPR98, SLIT2, TNNT2, KRT19, SDC1, REC8, HIF1A, CLIC5, PEBP1, FOXC1, RBP4, SHROOM3, PKHD1, TFCP2L1, ERBB2, PTH1R, KITLG, CDH1, KIT, WT1, ALDH1A2, GPHN, OVOL2, HSPA2, RAC3, DNER, KCNE1, MSI2, PPP2R2B, ESRRB, NFASC, NTN4, NTNG1, NR4A2, MYOZ1, GAS1, HOMER1, CDKN1C, IRF6, NTRK2…	1.51416	0.958618	0.0326318	1.75743
GOTERM_BP_ALL	GO:0009991	response to extracellular stimulus	28	2.36887	0.00096666	RBP4, CYP24A1, NUAK2, FOXA3, ALDOB, GCGR, AQP3, AQP2, VDR, ALDH1A2, TNFRSF11B, CYP27B1, ALB, SLC22A3, MEST, MUC1, GATM, BCKDHB, NR4A2, PPARGC1A, SLC6A19, G6PC, PLA2G4A, HMGCS2, LIPG, HSD11B2, BMP7, IGFBP2	1.96994	0.957475	0.0326923	1.74254
GOTERM_BP_ALL	GO:0007389	pattern specification process	32	2.70728	0.00107075	SHROOM3, HOXA11, GREM1, CXCL12, HOXD10, HOXD11, ALDH1A2, OVOL2, LHX1, SOSTDC1, HOXA7, TDGF1, CYP26B1, SIM2, ALX1, TBX3, EMX1, FOXJ1, GAS1, HOXB3, HOXD8, BTG2, SFRP1, HOXB8, HOXB5, HOXD3, HOXB6, RIPPLY1, PBX1, HOXB9, BMP7, BMPR1B	1.85505	0.969738	0.035418	1.92845
GOTERM_BP_ALL	GO:0006873	cellular ion homeostasis	41	3.4687	0.00113368	CLDN16, C7, CASR, ERBB2, PTH1R, NR3C2, BDKRB1, BDKRB2, CLDN11, LPAR1, CXCL12, CKB, KCNMB2, CALCA, VDR, KCNE1, RGN, LTF, SLC4A1, NEDD4L, SLC39A4, MT1H, KCNQ1, NDUFS1, KNG1, PRKCA, KLK6, GLRB, PTGER3, MFI2, EPHX2, ATP6V1H, MAL, NPY1R, SLC34A3, CCL11, ATP6V0E2, SLC4A11, RHCG, PLCG2, PLLP	1.69679	0.975364	0.0370863	2.04069
GOTERM_BP_ALL	GO:0006885	regulation of pH	9	0.761421	0.00117474	SLC26A4, ATP6V0E2, RHCG, SLC9A4, SLC9A3, SLC9A2, ATP6V1H, ATP6V1B1, ATP6V0A4	4.09714	0.978459	0.0380237	2.11385
GOTERM_BP_ALL	GO:0042060	wound healing	25	2.11506	0.00130558	FGF7, INS-IGF2, ERBB2, SYT7, CDH3, IGSF10, PROZ, SCNN1G, SCNN1B, KNG1, PLAT, KLK6, F11, GATM, IGF2, PLG, PROC, PRKCQ, SDC1, HIF1A, F3, FBLN5, PDGFRA, DSP, SYT17, PLAU, MYH10	2.02593	0.985955	0.0417581	2.34666
GOTERM_BP_ALL	GO:0030278	regulation of ossification	14	1.18443	0.00135958	TWSG1, THRB, KL, NELL1, CALCA, WNT7B, PLA2G4A, CYP27B1, SOST, SFRP1, PBX1, BMPR1B, BMP7, BMP6	2.77812	0.988228	0.0430276	2.4426
GOTERM_BP_ALL	GO:0034637	cellular carbohydrate biosynthetic process	13	1.09983	0.00140668	RBP4, SORD, ALDOB, FBP1, PGAM2, PCK2, PPARGC1A, PCK1, B3GNT8, G6PC, GOT1, ATF3, PLCG2	2.91616	0.989908	0.0440591	2.52619
GOTERM_BP_ALL	GO:0051146	striated muscle cell differentiation	15	1.26904	0.00143932	ACADM, NOS1, ERBB2, MYOZ1, CXADR, HOMER1, PROX1, TNNT2, GPHN, SDC1, KRT19, DNER, TDGF1, SORT1, MYH10	2.63831	0.99093	0.0442117	2.58408
GOTERM_BP_ALL	GO:0001657	ureteric bud development	9	0.761421	0.00143795	TCF21, GPC3, LHX1, HOXA11, PBX1, FOXC1, GREM1, SLIT2, HOXD11	3.98008	0.990889	0.0445899	2.58166
GOTERM_BP_ALL	GO:0019725	cellular homeostasis	48	4.06091	0.00154934	CLDN16, C7, GLRX5, CASR, SLC22A12, FOXA3, ERBB2, PTH1R, NR3C2, BDKRB1, BDKRB2, CLDN11, LPAR1, CXCL12, CKB, KCNMB2, CALCA, VDR, KCNE1, RGN, LTF, SLC4A1, NEDD4L, SLC39A4, KCNQ1, MT1H, NDUFS1, KLK6, KNG1, PRKCA, GLRB, PTGER3, MFI2, EPHX2, ATP6V1H, MAL, NPY1R, PPARGC1A, SLC34A3, PLG, CCL11, GYLTL1B, SLC4A11, HIF1A, ATP6V0E2, RHCG, PLCG2, PLLP	1.59431	0.99367	0.0470705	2.77899
GOTERM_BP_ALL	GO:0005975	carbohydrate metabolic process	53	4.48393	0.00162398	SLC5A3, SLC5A2, LDHB, LDLR, INS-IGF2, OGDHL, PGAM2, TSPAN7, TSPAN8, PDHB, C4ORF31, GOT1, ST3GAL4, PPP1R1A, ST3GAL6, MIOX, TREH, PDHA1, HYAL1, FBP1, PPARGC1A, ST6GALNAC2, KIAA1161, G6PC, PGM5, ALDH1B1, FOXC1, GALNT3, GCNT4, RBP4, GAL3ST3, SORD, MAMDC2, PFKFB2, ALDOB, DCN, GPD1L, B3GNT8, B4GALNT2, ANGPTL3, ST6GAL1, C9ORF103, KL, EPM2A, IGF2, NPY1R, PCK2, MAN1C1, PCK1, ATF3, PLCG2, GK, ABO, DCXR	1.54781	0.995041	0.0470967	2.91101
GOTERM_BP_ALL	GO:0009952	anterior/posterior pattern formation	20	1.69205	0.00164393	TBX3, HOXA11, HOXD10, HOXD11, HOXB3, ALDH1A2, HOXD8, BTG2, SFRP1, LHX1, HOXB8, HOXD3, HOXB5, HOXB6, TDGF1, HOXA7, RIPPLY1, PBX1, HOXB9, ALX1	2.21115	0.995354	0.0472427	2.94627
GOTERM_BP_ALL	GO:0055002	striated muscle cell development	11	0.930626	0.00157713	TNNT2, GPHN, KRT19, SDC1, DNER, ERBB2, MYOZ1, CXADR, HOMER1, PROX1, MYH10	3.27421	0.99422	0.0474541	2.82817
GOTERM_BP_ALL	GO:0006821	chloride transport	12	1.01523	0.00162234	BSND, FXYD3, GABRA2, GLRB, SLC12A1, SLC12A3, SLC26A7, WNK4, CLIC5, CLCNKA, CLCNKB, CLCN5	3.04487	0.995015	0.0474715	2.90811
GOTERM_BP_ALL	GO:0015992	proton transport	12	1.01523	0.00162234	ATP6V1A, SLC36A2, NNT, SLC4A11, ATP6V0E2, ATP6V1H, ATP6V1G3, ATP5A1, ATP6V1B1, ATP12A, ATP6V0A4, ATP6V0D2	3.04487	0.995015	0.0474715	2.90811
GOTERM_BP_ALL	GO:0032781	positive regulation of ATPase activity	5	0.423012	0.00167039	TNNT2, CASR, MYL3, ALDOB, RGN	8.59893	0.99574	0.0475671	2.99301
GOTERM_BP_ALL	GO:0014706	striated muscle tissue development	18	1.52284	0.00161522	RBP4, ACADM, TNNC1, MYL3, ERBB2, SIX4, HOMER1, CXADR, PROX1, HOXD10, TNNT2, GPHN, DNER, TDGF1, TGFBR3, FOXC1, MYH10, IGFBP5	2.34122	0.994897	0.0476951	2.89553
GOTERM_BP_ALL	GO:0009790	embryonic development	56	4.73773	0.00161435	FGF9, CRABP2, ARNT2, HOXD10, HOXD11, GATA2, TDGF1, ALX1, MYO6, GATM, SIX4, MECOM, PROX1, SLIT2, HOXD8, HIF1A, CLIC5, HOXD3, PDGFRA, TFAP2A, RIPPLY1, FOXC1, TWSG1, RBP4, SHROOM3, HOXA11, C5, CDH1, GREM1, TCF21, ALDH1A2, OVOL2, LHX1, NPM2, ALDH1A3, CYP26B1, HOXA7, ETNK2, SIM2, TBX3, ESRRB, GAS1, NR4A3, HOXB3, SFRP1, HOXB8, HOXB5, HOXB6, PHGDH, TGFBR3, PBX1, HOXB9, ATP5A1, BMP7, FOXI1, MYH10	1.52601	0.994883	0.0481047	2.89399
GOTERM_BP_ALL	GO:0046483	heterocycle metabolic process	37	3.13029	0.00171717	ALAD, ATP1B1, ALDH1L1, PAH, ATP12A, ATP6V1B1, SLC19A2, PNP, PIPOX, AFMID, GPHN, ATP8B1, ALDH4A1, PDE8B, ATP6V0D2, NDUFS1, ALDH6A1, MTHFD2L, PDXK, FECH, AK1, AK3, FTCD, ATP6V1H, ATP1A1, MOXD1, AMBP, ATP6V1A, ATP2C2, G6PC, ATP6V0E2, ATP9A, ADK, PRODH2, ATP5A1, PSAT1, ATP6V0A4	1.71464	0.996344	0.0484454	3.0756

## Sheet: Upregulated_GO_terms
Category	GO Term	GO Name	Count	%	PValue	Genes	Fold Enrichment	Bonferroni	Benjamini	FDR
GOTERM_BP_ALL	GO:0002376	immune system process	262	20.3733	2.32208e-81	AQP9, MASP1, EDN1, S100A9, PTPN22, C1QC, B2M, CD48, LILRA2, LTB4R, S1PR4, LILRA6, CLEC4A, FAS, CRTAM, C5AR1, CD3G, GBP5, NCF2, CD3D, C4A, CD3E, NCF1, NCF4, EOMES, CD40, HLA-DQA2, HLA-DQA1, LILRB1, C1QA, C1QB, LILRB2, RPS19, CCR6, UNC13D, CCR5, LILRB3, CCR2, VEGFA, LILRB4, HLA-DPA1, VSIG4, CLEC5A, HLA-DRA, HLA-DRB1, ENPP2, ENPP3, OAS3, IFI30, OAS1, CD70, OAS2, CD74, ADA, SLC11A1, ACE, PROCR, CKLF,…	3.52598	8.49648e-78	8.49648e-78	4.27375e-78
GOTERM_BP_ALL	GO:0006955	immune response	206	16.0187	2.61666e-73	MASP1, AQP9, C1QC, B2M, LILRA2, LTB4R, S1PR4, CLEC4A, LILRA6, FAS, CRTAM, GBP5, C5AR1, NCF2, C4A, NCF1, NCF4, EOMES, HLA-DQA2, HLA-DQA1, LILRB1, C1QA, LILRB2, C1QB, UNC13D, CCR6, CCR5, LILRB3, CCR2, VEGFA, LILRB4, HLA-DPA1, VSIG4, CLEC5A, HLA-DRA, HLA-DRB1, ENPP2, ENPP3, OAS3, OAS1, CD70, OAS2, ADA, CD74, SLC11A1, PROCR, ZAP70, FCER1G, HLA-DRB5, HLA-DPB1, HLA-DOA, HLA-DOB, CFB, CD300C, SLAMF7, OA…	4.00984	9.57437e-70	4.78718e-70	4.81593e-70
GOTERM_BP_ALL	GO:0006952	defense response	146	11.353	4.95267e-38	ADORA3, MASP1, S100A8, AIF1, S100A9, TLR2, TLR3, APOBEC3G, CXCL11, APOBEC3F, C1QC, TLR7, TGFB1, TLR8, TAPBP, CXCL10, CD48, NLRC4, LILRA2, CD44, HIST1H2BK, LTB4R, CSF3R, TPSB2, SPN, C5AR1, NCF2, C4A, NCF1, GNLY, HLA-C, CCL4L2, HLA-B, CD40, TRAT1, HLA-G, C1QA, C1QB, LILRB2, TNFAIP6, UNC13D, CCR6, CCR5, SERPINF2, LILRB3, CCR2, CX3CR1, MNDA, VSIG4, CLEC5A, NGF, HLA-DRA, TNFAIP8L2, ITGAL, C3AR1, CCL3,…	3.1885	1.81218e-34	6.04061e-35	9.11532e-35
GOTERM_BP_ALL	GO:0050896	response to stimulus	438	34.0591	6.16395e-36	LDHA, MASP1, OSMR, AIF1, PGF, B2M, ISG20, HMCN1, ISG15, HIST1H2BK, LTB4R, SERPINE1, FAS, TPSB2, CCNA2, CDH23, CRTAM, GBP5, NCF2, C4A, NCF1, NCF4, CDHR1, EOMES, HLA-DQA2, HLA-DQA1, PLAUR, GRB10, RPS19, UNC13D, SERPINF2, HLA-DPA1, HLA-DRA, TNFRSF6B, RTP4, HLA-DRB1, DUSP10, SERPINH1, PROCR, RAC2, CKLF, ZAP70, HLA-DRB5, HLA-DPB1, HLA-DOA, HLA-DOB, CD300C, APOL2, RGS1, APOL1, CD300A, AVPR1B, TRPV2, AP…	1.67984	2.25539e-32	5.63847e-33	1.13447e-32
GOTERM_BP_ALL	GO:0006950	response to stress	250	19.4401	5.36382e-29	ADORA3, AQP9, MASP1, S100A8, AIF1, PGF, EDN1, S100A9, PDLIM1, PTTG1, C1QC, CD48, HMCN1, LILRA2, HIST1H2BK, PLOD1, CD44, APOE, PLOD2, LTB4R, SERPINE1, CREB3L3, TPSB2, CCNA2, C5AR1, NCF2, C4A, NCF1, TRPA1, APOLD1, CD40, PLAUR, C1QA, C1QB, LILRB2, UHRF1, CCR6, UNC13D, CD36, CCR5, SERPINF2, RFC2, LILRB3, CX3CR1, CCR2, VEGFA, VSIG4, CLEC5A, HLA-DRA, TNFRSF6B, ALDOC, DUSP10, SERPINH1, CD74, ADA, SLC11A…	1.99273	1.96262e-25	3.92524e-26	9.87204e-26
GOTERM_BP_ALL	GO:0002682	regulation of immune system process	99	7.69829	1.51533e-28	MASP1, TLR2, TLR3, PTPN22, APOBEC3G, C1QC, TLR7, APOBEC3F, TLR8, TGFB1, B2M, CDKN2A, CD44, FAS, SPN, EBI3, PAG1, CRTAM, C4A, CD3E, TNFRSF14, CD40, TRAT1, C1QA, C1QB, LAT2, SIRPG, CD37, UNC13D, PRAM1, VEGFA, VSIG4, HLA-DRA, C3AR1, LST1, KLRK1, CCL5, ADA, CD74, SLC11A1, ZAP70, FCER1G, RUNX1, HLA-DOA, HIST1H4H, IKZF1, CFB, CD276, MYO1F, TIGIT, LAT, CORO1A, P2RX7, CDKN1A, ETS1, CLEC7A, SASH3, CD8B, S…	3.45369	5.5446e-25	9.241e-26	2.78895e-25
GOTERM_BP_ALL	GO:0001775	cell activation	81	6.2986	2.92307e-26	CD8A, CD8B, PREX1, EDN1, IL21R, TLR2, JAG2, TLR3, PTPN22, HLA-DMA, TLR7, TGFB1, CD48, CD93, SAA2, SAA1, CXCR4, TICAM1, FAS, LTA, SPN, RHOH, EGFR, GAPT, ICAM1, CRTAM, CD3G, BST2, CD3D, CD3E, SLA2, RELB, APOLD1, EOMES, NFAM1, CD40, WAS, CARD11, LAT2, CD86, UNC13D, LCK, LCP1, LCP2, GPR183, ITGAL, COL3A1, KLRK1, CX3CL1, IL7R, TNFRSF4, ITGAM, ADA, CD74, VCAM1, SLC11A1, DOCK2, FGG, AGT, ZAP70, CD2, NDR…	3.79064	1.06955e-22	1.52793e-23	5.37987e-23
GOTERM_BP_ALL	GO:0006954	inflammatory response	86	6.6874	9.69941e-26	ADORA3, MASP1, S100A8, AIF1, LY86, S100A9, TLR2, TLR3, CXCL11, TLR7, C1QC, TLR8, TGFB1, CXCL10, CD97, NLRC4, SAA2, CD44, SAA1, LTB4R, CXCR4, AOAH, HMOX1, TICAM1, SERPINA1, C4A, LY96, LYZ, CCL4L2, NFAM1, CD40, CD163, C1QA, TNFAIP6, C1QB, SIGLEC1, UNC13D, IL20RB, CCR5, SERPINF2, CCR2, PLA2G7, VSIG4, NGF, C3AR1, ITGAL, CCL3, NMI, C3, CCR1, CXCL9, ITGB2, C1S, CCL5, TNFRSF4, CCL4, MIF, TNFRSF1A, SLC11…	3.55405	3.54901e-22	4.43627e-23	1.78516e-22
GOTERM_BP_ALL	GO:0009605	response to external stimulus	160	12.4417	1.55144e-25	F2RL3, LDHA, ADORA3, MASP1, IL16, S100A8, AIF1, SLC6A3, S100A9, TLR2, TLR3, CXCL11, TLR7, C1QC, TGFB1, TLR8, CXCL10, NLRC4, DYSF, HMCN1, CDKN2B, CD44, LTB4R, SERPINE1, LOX, INSR, SPN, CDH23, C5AR1, C4A, STC2, TRPA1, CCL4L2, CD40, PLAUR, C1QA, C1QB, TNFAIP6, RPS19, CD36, UNC13D, CCR6, CCR5, SERPINF2, CCR2, CX3CR1, COL1A1, VSIG4, NGF, ITGAL, C3AR1, CAV1, CCL3, ENPP2, ITGB2, CX3CL1, CCL5, CCL4, ITGA…	2.35116	5.67673e-22	6.30748e-23	2.85541e-22
GOTERM_BP_ALL	GO:0002684	positive regulation of immune system process	72	5.59876	2.35032e-25	MASP1, TLR2, TLR3, PTPN22, HLA-DMA, C1QC, TLR7, TLR8, TGFB1, B2M, SH2D1A, NOD2, IL4R, HLX, TICAM1, LAG3, SPN, EBI3, ICAM1, CRTAM, C4A, CD3E, SLA2, NFAM1, CD40, TRAT1, C1QA, CARD11, C1QB, LAT2, SIRPG, CD37, CD86, TNFSF13B, LCK, VEGFA, VSIG4, HLA-DRA, C3AR1, C3, CD247, KLRK1, C1S, IL7R, TNFRSF4, ADA, CD74, VCAM1, SLC11A1, FCN3, TAP2, ZAP70, CD2, FCER1G, IL2RG, CD4, C2, INPP5D, CD5, CD27, PTPRC, GIM…	4.06317	8.59982e-22	8.59982e-23	4.32573e-22
GOTERM_BP_ALL	GO:0009611	response to wounding	113	8.78694	4.74019e-25	F2RL3, ADORA3, MASP1, S100A8, AIF1, S100A9, TLR2, TLR3, CXCL11, C1QC, TLR7, TGFB1, TLR8, CXCL10, NLRC4, DYSF, HMCN1, CD44, LTB4R, SERPINE1, LOX, C4A, CCL4L2, CD40, PLAUR, C1QA, TNFAIP6, C1QB, CD36, UNC13D, CCR5, SERPINF2, CX3CR1, CCR2, VSIG4, NGF, ITGAL, C3AR1, CCL3, ITGB2, CCL5, CCL4, SLC11A1, FGG, PROCR, P2RY1, SCN9A, SCARB1, FN1, CFB, APOL2, P2RX7, CXCL13, ITGA5, CLEC7A, NRP1, LY86, CD97, SLC1…	2.86359	1.73444e-21	1.57676e-22	8.72426e-22
GOTERM_BP_ALL	GO:0050776	regulation of immune response	68	5.28771	8.07762e-24	MASP1, CD8B, TLR2, TLR3, PTPN22, APOBEC3G, APOBEC3F, TLR7, HLA-DMA, C1QC, TLR8, TGFB1, B2M, SH2D1A, NOD2, IL4R, HLX, HMOX1, TICAM1, SPN, LAG3, ICAM1, CRTAM, C4A, CD3E, SLA2, NFAM1, CD40, C1QA, CARD11, C1QB, LAT2, CD37, CD86, UNC13D, IL20RB, TNFSF13B, PRAM1, VSIG4, HLA-DRA, C3AR1, C3, CD247, COL3A1, KLRK1, PML, C1S, IL7R, TNFRSF4, ADA, SLC11A1, FCN3, TAP2, ZAP70, FCER1G, C2, INPP5D, PTPRC, GIMAP5,…	4.04119	2.9556e-20	2.463e-21	1.48668e-20
GOTERM_BP_ALL	GO:0045321	leukocyte activation	70	5.44323	2.05365e-23	CD8A, CD8B, PREX1, EDN1, IL21R, TLR2, JAG2, TLR3, PTPN22, HLA-DMA, TLR7, TGFB1, CD48, CD93, CXCR4, TICAM1, FAS, SPN, RHOH, GAPT, ICAM1, CRTAM, CD3G, BST2, CD3D, CD3E, SLA2, RELB, EOMES, NFAM1, CD40, WAS, CARD11, LAT2, CD86, UNC13D, LCK, LCP1, LCP2, GPR183, ITGAL, KLRK1, CX3CL1, IL7R, TNFRSF4, ITGAM, ADA, CD74, VCAM1, SLC11A1, DOCK2, ZAP70, CD2, CD4, NDRG1, CD7, PTPRC, GIMAP5, IKZF1, CD276, MYO1F,…	3.88501	7.51429e-20	5.78022e-21	3.77971e-20
GOTERM_BP_ALL	GO:0048583	regulation of response to stimulus	99	7.69829	6.41394e-22	IL16, MASP1, OSMR, SLC6A3, EDN1, TLR2, TLR3, PTPN22, APOBEC3G, C1QC, TLR7, APOBEC3F, TLR8, TGFB1, B2M, APOE, SERPINE1, SPN, CRTAM, C4A, CD3E, CD40, C1QA, C1QB, LAT2, CD37, GRB10, UNC13D, SERPINF2, PRAM1, VEGFA, VSIG4, HLA-DRA, TNFRSF6B, C3AR1, CAV1, KLRK1, MAP4K1, CX3CL1, CCL5, ADA, SLC11A1, ZAP70, FCER1G, CFB, CD276, MYO1F, KDR, P2RX7, CLEC7A, FABP7, SASH3, CD8B, HLA-DMA, NOD2, SH2D1A, SAA2, SAA…	2.85951	2.34686e-18	1.67633e-19	1.18048e-18
GOTERM_BP_ALL	GO:0050865	regulation of cell activation	55	4.27683	2.53214e-20	HLA-DMA, TGFB1, CDKN2A, APOE, IL4R, HLX, HMOX1, TICAM1, FAS, SPN, EBI3, LAG3, PAG1, SIT1, CD3E, SLA2, TNFRSF14, CD40, NFAM1, CARD11, CD86, SIRPG, UNC13D, IL20RB, TNFSF13B, PRAM1, LCK, VSIG4, LST1, KLRK1, IL7R, TNFRSF4, CD74, ADA, MIF, VCAM1, ZAP70, CD2, IL2RG, CD4, INPP5D, HLA-DOA, CD5, CD27, PTPRC, GIMAP5, PLEK, IKZF1, CD276, IDO1, TIGIT, LAT, CORO1A, CDKN1A, SASH3	4.22118	9.26512e-17	6.17675e-18	4.66038e-17
GOTERM_BP_ALL	GO:0042110	T cell activation	46	3.57698	5.63935e-20	ITGAL, CD8A, CD8B, JAG2, PTPN22, IL7R, TNFRSF4, HLA-DMA, CD74, TGFB1, ADA, ITGAM, CD48, SLC11A1, DOCK2, CXCR4, ZAP70, CD2, CD4, FAS, SPN, RHOH, CD7, ICAM1, PTPRC, CRTAM, GIMAP5, CD3G, CD3D, IKZF1, CD3E, SLA2, RELB, EOMES, CD276, VAV1, WAS, CD1D, CARD11, P2RX7, CD86, BAX, LCK, IRF1, CLEC7A, LCP1	4.90339	2.06344e-16	1.28965e-17	1.03791e-16
GOTERM_BP_ALL	GO:0002694	regulation of leukocyte activation	53	4.12131	6.06658e-20	HLA-DMA, TGFB1, CDKN2A, HLX, HMOX1, IL4R, TICAM1, FAS, SPN, EBI3, LAG3, PAG1, SIT1, CD3E, SLA2, TNFRSF14, CD40, NFAM1, CARD11, CD86, SIRPG, UNC13D, IL20RB, TNFSF13B, PRAM1, LCK, VSIG4, LST1, KLRK1, IL7R, TNFRSF4, CD74, ADA, MIF, VCAM1, CD2, ZAP70, IL2RG, CD4, INPP5D, HLA-DOA, CD5, CD27, PTPRC, GIMAP5, IKZF1, CD276, IDO1, TIGIT, LAT, CORO1A, CDKN1A, SASH3	4.28822	2.21976e-16	1.30574e-17	1.11655e-16
GOTERM_BP_ALL	GO:0046649	lymphocyte activation	58	4.51011	1.16857e-19	CD8A, CD8B, IL21R, JAG2, PTPN22, HLA-DMA, TGFB1, CD48, CXCR4, FAS, SPN, RHOH, GAPT, ICAM1, CRTAM, CD3G, BST2, CD3D, CD3E, SLA2, RELB, EOMES, CD40, NFAM1, WAS, CARD11, LAT2, CD86, UNC13D, LCK, LCP1, GPR183, ITGAL, KLRK1, IL7R, TNFRSF4, CD74, ADA, ITGAM, VCAM1, SLC11A1, DOCK2, ZAP70, CD2, CD4, CD7, PTPRC, GIMAP5, IKZF1, CD276, SLAMF7, ITGA4, VAV1, CD1D, P2RX7, BAX, IRF1, CLEC7A	3.91457	4.2758e-16	2.37544e-17	2.15074e-16
GOTERM_BP_ALL	GO:0051249	regulation of lymphocyte activation	49	3.81026	3.27244e-19	HLA-DMA, TGFB1, CDKN2A, HLX, IL4R, TICAM1, FAS, SPN, EBI3, LAG3, PAG1, SIT1, CD3E, SLA2, TNFRSF14, CD40, NFAM1, CARD11, CD86, SIRPG, TNFSF13B, IL20RB, LCK, VSIG4, LST1, KLRK1, IL7R, TNFRSF4, CD74, ADA, VCAM1, CD2, ZAP70, CD4, IL2RG, INPP5D, HLA-DOA, CD5, CD27, PTPRC, GIMAP5, IKZF1, CD276, IDO1, TIGIT, LAT, CDKN1A, CORO1A, SASH3	4.44676	1.19739e-15	6.30203e-17	6.02288e-16
GOTERM_BP_ALL	GO:0019882	antigen processing and presentation	34	2.64386	1.25347e-16	HLA-DQB1, HLA-DRB1, CD8A, IFI30, HLA-DMB, HLA-DMA, CD74, B2M, TAPBP, SLC11A1, PROCR, TAP2, FCER1G, HLA-DRB5, HLA-DPB1, HLA-DOA, HLA-DOB, ICAM1, HLA-H, HLA-J, HLA-L, RELB, HLA-A, HLA-C, HLA-B, HLA-E, HLA-DQA2, PSMB8, HLA-G, HLA-DQA1, CD1D, HLA-F, PSMB9, HLA-DPA1, HLA-DRA	5.50186	4.06231e-13	2.03171e-14	1.9984e-13
GOTERM_BP_ALL	GO:0048584	positive regulation of response to stimulus	59	4.58787	1.37796e-16	IL16, MASP1, OSMR, TLR2, TLR3, PTPN22, TLR7, HLA-DMA, C1QC, TGFB1, TLR8, B2M, SH2D1A, NOD2, TICAM1, LAG3, CRTAM, C4A, CD3E, SLA2, NFAM1, C1QA, C1QB, LAT2, TNFSF13B, VEGFA, VSIG4, HLA-DRA, C3AR1, C3, CD247, KLRK1, CX3CL1, C1S, CCL5, ADA, TNFRSF1A, SLC11A1, FCN3, TAP2, AGT, ZAP70, TGM2, FCER1G, C2, CD27, SCG2, PTPRC, GIMAP5, CFB, EDA2R, IDO1, KDR, CD1D, CDH13, P2RX7, IRF7, CLEC7A, SASH3	3.35775	4.06231e-13	1.93179e-14	1.9984e-13
GOTERM_BP_ALL	GO:0048518	positive regulation of biological process	248	19.2846	1.90345e-16	MEF2C, MASP1, OSMR, PGF, GDF6, EDN1, PTPN22, C1QC, BTK, B2M, CD44, APOE, FAS, CCNA2, CRTAM, PRAME, C4A, CD3E, EOMES, CD40, C1QA, C1QB, CD37, SIRPG, RPS19, UNC13D, CD36, SERPINF2, VEGFA, PRDM1, VSIG4, NEK6, HLA-DRA, CDK5R1, CD70, CD74, ADA, SLC11A1, RAC2, ZAP70, FCER1G, IKZF1, CFB, LGALS1, CDC20, SLAMF7, LGALS9, ABCG1, KDR, C19ORF10, ETS1, DLX5, AVPR1B, NOTCH4, CLEC7A, SASH3, MCHR1, NRP1, HTATIP2,…	1.63841	8.12461e-13	3.69704e-14	4.10783e-13
GOTERM_BP_ALL	GO:0050778	positive regulation of immune response	44	3.42146	1.14063e-15	C3AR1, MASP1, C3, CD247, TLR2, KLRK1, PTPN22, TLR3, C1S, TLR7, HLA-DMA, C1QC, TLR8, ADA, B2M, SLC11A1, SH2D1A, NOD2, FCN3, TAP2, TICAM1, ZAP70, FCER1G, C2, LAG3, PTPRC, CRTAM, GIMAP5, C4A, CD3E, CFB, SLA2, IDO1, NFAM1, CD1D, C1QA, C1QB, LAT2, P2RX7, TNFSF13B, CLEC7A, VSIG4, SASH3, HLA-DRA	4.07562	4.06231e-12	1.76636e-13	2.04281e-12
GOTERM_BP_ALL	GO:0050863	regulation of T cell activation	39	3.03266	1.93732e-15	KLRK1, IL7R, HLA-DMA, CD74, TGFB1, ADA, VCAM1, CDKN2A, IL4R, HLX, ZAP70, CD2, CD4, IL2RG, HLA-DOA, CD5, EBI3, LAG3, SPN, PAG1, PTPRC, SIT1, GIMAP5, IKZF1, CD3E, CD276, TNFRSF14, IDO1, TIGIT, CARD11, LAT, CORO1A, CD86, SIRPG, TNFSF13B, IL20RB, LCK, VSIG4, SASH3	4.47701	6.90592e-12	2.8777e-13	3.475e-12
GOTERM_BP_ALL	GO:0007155	cell adhesion	113	8.78694	3.35594e-15	POSTN, CD44, TGFBI, CLEC4A, CSF3R, SPON2, ADAM8, CDH23, EGFR, CDHR1, CCL4L2, CDHR5, SSPN, SIRPA, TNFAIP6, SIRPG, CD36, CD33, CX3CR1, ITGAL, CDK5R1, PLXNC1, ITGB2, IL32, CX3CL1, CD72, CCL5, CCL4, ITGAM, ITGAX, SCARB1, EMB, FN1, BMP1, LGALS4, PCDH12, ITGA4, SLAMF7, EMILIN2, MCAM, PCDH17, LAMA4, CORO1A, EMR1, CD300A, ITGA5, CLEC7A, C1ORF38, NRP2, NRP1, COL21A1, FERMT3, CXCR3, SDC3, CD97, CD96, BARX2…	2.16815	1.21869e-11	4.87499e-13	6.12843e-12
GOTERM_BP_ALL	GO:0022610	biological adhesion	113	8.78694	3.68338e-15	POSTN, CD44, TGFBI, CLEC4A, CSF3R, SPON2, ADAM8, CDH23, EGFR, CDHR1, CCL4L2, CDHR5, SSPN, SIRPA, TNFAIP6, SIRPG, CD36, CD33, CX3CR1, ITGAL, CDK5R1, PLXNC1, ITGB2, IL32, CX3CL1, CD72, CCL5, CCL4, ITGAM, ITGAX, SCARB1, EMB, FN1, BMP1, LGALS4, PCDH12, ITGA4, SLAMF7, EMILIN2, MCAM, PCDH17, LAMA4, CORO1A, EMR1, CD300A, ITGA5, CLEC7A, C1ORF38, NRP2, NRP1, COL21A1, FERMT3, CXCR3, SDC3, CD97, CD96, BARX2…	2.16506	1.34056e-11	5.15588e-13	6.73905e-12
GOTERM_BP_ALL	GO:0006935	chemotaxis	45	3.49922	1.09894e-14	NRP2, C3AR1, CCL3, IL16, ENPP2, CCR1, S100A9, FPR1, CXCL9, FPR3, ITGB2, CXCR3, CX3CL1, CCL5, CXCL11, CCL28, CCL4, ITGAM, CXCL10, DOCK2, TYMP, SAA2, RAC2, CCL20, CXCR4, SAA1, SEMA3F, CKLF, SPN, SCG2, RNASE2, C5AR1, CCL4L2, CCL18, PLAUR, CORO1A, CCR6, CCR5, CXCL13, CXCL16, CCR2, ECSCR, CX3CR1, CMTM3, XCL2	3.77747	4.02168e-11	1.48948e-12	2.02283e-11
GOTERM_BP_ALL	GO:0042330	taxis	45	3.49922	1.09894e-14	NRP2, C3AR1, CCL3, IL16, ENPP2, CCR1, S100A9, FPR1, CXCL9, FPR3, ITGB2, CXCR3, CX3CL1, CCL5, CXCL11, CCL28, CCL4, ITGAM, CXCL10, DOCK2, TYMP, SAA2, RAC2, CCL20, CXCR4, SAA1, SEMA3F, CKLF, SPN, SCG2, RNASE2, C5AR1, CCL4L2, CCL18, PLAUR, CORO1A, CCR6, CCR5, CXCL13, CXCL16, CCR2, ECSCR, CX3CR1, CMTM3, XCL2	3.77747	4.02168e-11	1.48948e-12	2.02283e-11
GOTERM_BP_ALL	GO:0006968	cellular defense response	27	2.09953	3.28577e-14	PRF1, NCF1C, CXCL9, CCL5, TNFRSF4, SH2D1A, TAP2, SPN, TYROBP, TCIRG1, ITK, C5AR1, NCF2, LY96, NCF1, GNLY, CD300C, TRAT1, HLA-G, LSP1, LILRB2, CCR6, CCR5, CX3CR1, CCR2, MNDA, FAIM3, CLEC5A	5.94488	1.20244e-10	4.29445e-12	6.0485e-11
GOTERM_BP_ALL	GO:0002252	immune effector process	40	3.11042	4.77054e-14	CD8A, MASP1, C3, BNIP3, C1S, IL7R, TLR7, HLA-DMA, C1QC, CD74, TLR8, SLC11A1, NOD2, FCN3, FCN1, TICAM1, FCER1G, INPP5D, C2, FAS, CD27, ICAM1, PTPRC, CRTAM, C4A, CFB, SLA2, MYO1F, SAMHD1, SLAMF7, C1QA, TRAF3IP2, LAT, C1QB, LAT2, UNC13D, TNFSF13B, BNIP3L, VSIG4, HLA-DRA	4.00926	1.74679e-10	6.0234e-12	8.78631e-11
GOTERM_BP_ALL	GO:0051251	positive regulation of lymphocyte activation	33	2.5661	1.95453e-13	KLRK1, IL7R, TNFRSF4, HLA-DMA, TGFB1, ADA, CD74, VCAM1, IL4R, HLX, TICAM1, ZAP70, CD4, IL2RG, INPP5D, CD5, EBI3, CD27, SPN, PTPRC, GIMAP5, IKZF1, CD3E, CD276, CD40, CARD11, CORO1A, CDKN1A, CD86, SIRPG, TNFSF13B, LCK, SASH3	4.56932	7.14966e-10	2.38322e-11	3.59635e-10
GOTERM_BP_ALL	GO:0042221	response to chemical stimulus	167	12.986	2.25e-13	AQP9, ADCY7, IL16, PGF, OSMR, SLC6A3, EDN1, S100A9, JAG2, TLR2, TLR3, PDLIM1, CXCL11, TLR7, TGFB1, B2M, CXCL10, CD48, EIF4EBP1, CDKN2B, CD44, PLOD1, APOE, PLOD2, SERPINE1, CYGB, FAS, LOX, CREB3L3, CCNA2, INSR, SPN, EGFR, NUDT1, C5AR1, STC2, TRPA1, APOLD1, CCL4L2, DDIT4, PLAUR, C1QB, GRB10, CCR6, CCR5, SERPINF2, CCR2, CX3CR1, VEGFA, HSPB2, COL1A1, NGF, MVP, CAV2, C3AR1, CAV1, CCL3, RTP4, ENPP2, AL…	1.75096	8.23429e-10	2.65622e-11	4.14191e-10
GOTERM_BP_ALL	GO:0050867	positive regulation of cell activation	35	2.72162	3.95533e-13	KLRK1, IL7R, TNFRSF4, HLA-DMA, TGFB1, ADA, CD74, VCAM1, IL4R, HLX, TICAM1, CD2, ZAP70, CD4, IL2RG, INPP5D, CD5, EBI3, CD27, SPN, PTPRC, GIMAP5, PLEK, IKZF1, CD3E, CD276, CD40, CARD11, CORO1A, CDKN1A, CD86, SIRPG, TNFSF13B, LCK, SASH3	4.23501	1.4474e-09	4.52313e-11	7.28051e-10
GOTERM_BP_ALL	GO:0002696	positive regulation of leukocyte activation	34	2.64386	5.26202e-13	KLRK1, IL7R, TNFRSF4, HLA-DMA, TGFB1, ADA, CD74, VCAM1, IL4R, HLX, TICAM1, CD2, ZAP70, CD4, IL2RG, INPP5D, CD5, EBI3, CD27, SPN, PTPRC, GIMAP5, IKZF1, CD3E, CD276, CD40, CARD11, CORO1A, CDKN1A, CD86, SIRPG, TNFSF13B, LCK, SASH3	4.30806	1.92553e-09	5.83494e-11	9.68547e-10
GOTERM_BP_ALL	GO:0031347	regulation of defense response	39	3.03266	2.30911e-12	MASP1, CD8B, OSMR, C3, TLR2, KLRK1, PML, TLR3, APOBEC3G, CX3CL1, CCL5, TLR7, APOBEC3F, ADA, TLR8, TNFRSF1A, SH2D1A, TNFRSF1B, NOD2, SAA2, APOE, SAA1, AOAH, AGT, TICAM1, TGM2, FCER1G, LAG3, SPN, CRTAM, GIMAP5, CD276, SAMHD1, MYO1F, IDO1, CD1D, IL20RB, IRF7, CLEC7A	3.663	8.44919e-09	2.48506e-10	4.24997e-09
GOTERM_BP_ALL	GO:0051707	response to other organism	58	4.51011	8.32782e-12	TLR2, TLR3, FASLG, BNIP3, APOBEC3G, APOBEC3F, TLR7, TGFB1, TLR8, B2M, ISG20, NLRC4, NOD2, ISG15, HIST1H2BK, HAMP, CXCR4, TICAM1, SERPINA1, IFNGR2, SPN, LTA, BST2, LY96, GNLY, PRG2, LYZ, IFI44, CCL4L2, IFI16, LILRB1, IFNAR2, UNC13D, ADM, NGF, FGR, CCL5, CCL4, CHIT1, TNFRSF1A, SLC11A1, CCL20, TAP2, SCARB1, PTPRC, HCK, SAMHD1, MYO1F, IDO1, TRIM22, CD1D, P2RX7, STAB1, IRF7, BNIP3L, CLEC7A, MGST1, CD14	2.6862	3.04714e-08	8.7061e-10	1.53272e-08
GOTERM_BP_ALL	GO:0051239	regulation of multicellular organismal process	128	9.95334	1.09751e-11	ADORA3, EFNA1, SLC6A3, GRIK3, EDN1, TLR2, TLR3, C1QC, TLR7, TGFB1, TLR8, CDKN2A, CDKN2B, APOE, S1PR5, SERPINE1, FAS, INSR, ASPM, EBI3, SPN, EGFR, CRTAM, CD3E, APOLD1, CD40, VASH1, PTHLH, SERPINF2, VEGFA, VSIG4, NGF, CDK5R1, CAV1, APOC1, KLRK1, APOC2, CCL5, ADA, CD74, SLC11A1, ACE, ZAP70, FCER1G, HLA-DOA, RUNX1, HIST1H4H, ANGPTL4, IKZF1, CD276, TRADD, TIGIT, P2RX7, LAMA4, ETS1, DLX5, NOTCH4, AVPR1…	1.83476	4.01579e-08	1.1155e-09	2.01995e-08
GOTERM_BP_ALL	GO:0009607	response to biotic stimulus	69	5.36547	1.22736e-11	TLR2, TLR3, BNIP3, FASLG, APOBEC3G, APOBEC3F, TLR7, TLR8, TGFB1, B2M, ISG20, NLRC4, NOD2, ISG15, HIST1H2BK, HAMP, CXCR4, TICAM1, SERPINA1, CREB3L3, IFNGR2, LTA, SPN, CRTAM, BST2, LY96, GNLY, PRG2, LYZ, IFI44, CCL4L2, IFI16, LILRB1, IFNAR2, CCND1, UNC13D, ADM, HSPB2, NGF, FGR, CCL5, DERL3, SERPINH1, CCL4, CHIT1, TNFRSF1A, SLC11A1, CCL20, TAP2, HSPA6, HSPA7, SCARB1, ERO1L, PTPRC, CFB, HCK, TMEM91, …	2.41339	4.49088e-08	1.21375e-09	2.25892e-08
GOTERM_BP_ALL	GO:0045087	innate immune response	37	2.87714	1.57227e-11	TNFAIP8L2, MASP1, C3, TLR2, NCF1C, TLR3, APOBEC3G, C1S, APOBEC3F, TLR7, C1QC, TGFB1, TLR8, MIF, TNFRSF1A, SLC11A1, NOD2, FCGR1C, FCN3, FCGR1A, C2, C4A, NCF2, NCF1, CFB, SAMHD1, SLAMF7, CD180, CD1D, C1QA, C1QB, CYBA, CORO1A, CYBB, APOL1, UNC13D, CXCL16, CLEC7A, VSIG4	3.60107	5.75296e-08	1.51394e-09	2.89375e-08
GOTERM_BP_ALL	GO:0051704	multi-organism process	100	7.77605	5.04929e-11	IL16, PGF, TLR2, TLR3, APOBEC3G, TLR7, APOBEC3F, TLR8, APOBEC3C, TGFB1, B2M, ISG20, NLRC4, ISG15, HIST1H2BK, RPLP0, INSR, SPN, BST2, GNLY, HLA-A, IFI44, CCL4L2, HLA-C, HLA-B, PTHLH, LILRB1, UNC13D, CCR5, CX3CR1, CCR2, NGF, CAV1, FGR, HLA-DRB1, CCL5, CCL4, CHIT1, SLC11A1, SCARB1, HLA-DPB1, HAVCR1, MYO1F, KDR, APOL2, P2RX7, APOL1, ITGA5, CLEC7A, HTATIP2, BNIP3, FASLG, NOD2, CD93, HAMP, CXCR4, CXCR7…	1.97225	1.84754e-07	4.73727e-09	9.29316e-08
GOTERM_BP_ALL	GO:0007626	locomotory behavior	54	4.19907	8.51984e-11	NRP2, IL16, SLC6A3, S100A9, CXCR3, CXCL11, CXCL10, SAA2, SAA1, CXCR4, SEMA3F, SPN, CDH23, KCNMA1, C5AR1, CCL4L2, PLAUR, CCR6, CCR5, CCR2, CX3CR1, C1QL1, RASD2, NGF, C3AR1, CCL3, ENPP2, CCR1, FPR1, CXCL9, FPR3, ITGB2, CX3CL1, CCL5, CCL4, CCL28, ITGAM, DOCK2, TYMP, PDE1B, CCL20, RAC2, CKLF, SCG2, RNASE2, CCL18, SOD2, CORO1A, CXCL13, CXCL16, ECSCR, ADRA1B, XCL2, CMTM3	2.64699	3.11741e-07	7.79352e-09	1.56806e-07
GOTERM_BP_ALL	GO:0050870	positive regulation of T cell activation	26	2.02177	9.1512e-11	KLRK1, IL7R, HLA-DMA, ADA, CD74, VCAM1, HLX, IL4R, ZAP70, IL2RG, CD4, CD5, SPN, EBI3, PTPRC, GIMAP5, IKZF1, CD3E, CD276, CARD11, CD86, SIRPG, CORO1A, TNFSF13B, LCK, SASH3	4.59482	3.34842e-07	8.16688e-09	1.68426e-07
GOTERM_BP_ALL	GO:0030217	T cell differentiation	24	1.86625	9.64022e-11	PTPRC, GIMAP5, CD3D, IKZF1, CD8A, CD3E, RELB, EOMES, JAG2, PTPN22, IL7R, HLA-DMA, CD74, TGFB1, CD1D, CARD11, DOCK2, LCK, IRF1, ZAP70, CD4, FAS, SPN, RHOH	4.95915	3.52736e-07	8.39847e-09	1.77427e-07
GOTERM_BP_ALL	GO:0002250	adaptive immune response	26	2.02177	1.26059e-10	CD8A, C3, C1S, C1QC, HLA-DMA, TLR8, CD74, SLC11A1, NOD2, FCER1G, FAS, C2, INPP5D, CD27, EBI3, ICAM1, CRTAM, C4A, SLA2, RELB, C1QA, C1QB, UNC13D, IL18BP, VEGFA, HLA-DRA	4.53515	4.61251e-07	1.07268e-08	2.32011e-07
GOTERM_BP_ALL	GO:0002460	adaptive immune response based on somatic recombination of immune receptors built from immunoglobulin superfamily domains	26	2.02177	1.26059e-10	CD8A, C3, C1S, C1QC, HLA-DMA, TLR8, CD74, SLC11A1, NOD2, FCER1G, FAS, C2, INPP5D, CD27, EBI3, ICAM1, CRTAM, C4A, SLA2, RELB, C1QA, C1QB, UNC13D, IL18BP, VEGFA, HLA-DRA	4.53515	4.61251e-07	1.07268e-08	2.32011e-07
GOTERM_BP_ALL	GO:0040011	locomotion	72	5.59876	1.3289e-10	NRP2, CTHRC1, NRP1, IL16, S100A9, CXCR3, ENPEP, CXCL11, TGFB1, CXCL10, SAA2, CD44, ANG, SAA1, CXCR4, SEMA3F, SPN, ICAM1, C5AR1, CCL4L2, MMP14, PLAUR, CCR6, CCR5, CCR2, CX3CR1, VCAN, DNAH11, C3AR1, CAV2, CDK5R1, CCL3, ENPP2, CCR1, CXCL9, FPR1, ITGB2, FPR3, CDH2, CX3CL1, CCL5, CCL28, CCL4, ITGAM, VCAM1, TYMP, DOCK2, RAC2, CCL20, CKLF, SCARB1, SELPLG, DCLK1, FN1, SCG2, FLT1, RNASE2, MET, ITGA4, COL5…	2.2437	4.86245e-07	1.1051e-08	2.44583e-07
GOTERM_BP_ALL	GO:0048002	antigen processing and presentation of peptide antigen	16	1.24417	1.5966e-10	HLA-H, HLA-A, IFI30, HLA-C, HLA-B, HLA-E, HLA-DMA, HLA-G, CD74, B2M, HLA-F, TAPBP, SLC11A1, TAP2, FCER1G, HLA-DOA, HLA-DRA	7.67487	5.84195e-07	1.29821e-08	2.93852e-07
GOTERM_BP_ALL	GO:0030098	lymphocyte differentiation	30	2.33281	2.05812e-10	GPR183, CD8A, JAG2, PTPN22, IL7R, HLA-DMA, ADA, TGFB1, CD74, VCAM1, DOCK2, ZAP70, CD4, FAS, SPN, RHOH, PTPRC, GIMAP5, CD3D, IKZF1, CD3E, RELB, EOMES, ITGA4, NFAM1, CD1D, CARD11, BAX, LCK, IRF1	3.91195	7.53066e-07	1.6371e-08	3.78794e-07
GOTERM_BP_ALL	GO:0001817	regulation of cytokine production	41	3.18818	3.0063e-10	TLR2, KLRK1, TLR3, TNFRSF4, TLR7, TGFB1, TLR8, SLC11A1, NOD2, SAA2, SAA1, HMOX1, AGT, TICAM1, PYCARD, FCER1G, CD4, INPP5D, CASP1, EBI3, LAG3, SPN, CRTAM, GIMAP5, CEBPB, CD3E, CD276, IDO1, NFAM1, CD40, INHBB, TIGIT, CARD11, P2RX7, CD86, IL20RB, IRF1, CLEC7A, VSIG4, CD14, SASH3	3.04239	1.1e-06	2.34044e-08	5.53305e-07
GOTERM_BP_ALL	GO:0050793	regulation of developmental process	97	7.54277	3.20885e-10	EFNA1, EDN1, TLR3, C1QC, TGFB1, CDKN2A, CDKN2B, APOE, SERPINE1, S1PR5, FAS, INSR, ASPM, PRAME, EOMES, APOLD1, CD40, VASH1, PTHLH, CD36, VEGFA, NGF, ALDOA, FGD2, CDK5R1, CAV1, LST1, ITGB2, ABCA1, CCL5, ADA, CD74, ZAP70, HLA-DOA, RUNX1, ANGPTL4, HIST1H4H, FN1, IKZF1, CD276, ABCG1, KDR, TRADD, P2RX7, LAMA4, CORO1A, ETS1, DLX5, NOTCH4, ACAD11, SASH3, MSR1, HTATIP2, NRP1, LZTS1, EZH2, SPI1, HLA-DMA, H…	1.93295	1.17412e-06	2.44608e-08	5.90584e-07
GOTERM_BP_ALL	GO:0001568	blood vessel development	49	3.81026	4.24645e-10	NRP2, NRP1, HTATIP2, PGF, EDN1, CSPG4, ENPEP, GJA4, ARHGAP22, CD44, HEY1, CXCR4, APOE, ANG, HMOX1, TGFA, LOX, ANGPT2, APOLD1, MMP14, SH2D2A, DLL4, PLXDC1, VEGFA, COL1A2, COL1A1, CAV1, COL3A1, CDH2, CDH5, GJC1, ACE, TYMP, AGT, TGM2, PLXND1, SCG2, ANGPTL4, FLT1, COL15A1, ITGA4, COL5A1, KDR, CDH13, LAMA4, BAX, ECSCR, NOTCH4, ADRA1B	2.6862	1.55377e-06	3.17097e-08	7.81553e-07
GOTERM_BP_ALL	GO:0042127	regulation of cell proliferation	108	8.39813	4.59081e-10	RARRES3, PGF, OSMR, AIF1, EDN1, JAG2, TGFB1, CXCL10, CDKN2A, CDKN2B, CDKN2C, APOE, SERPINE1, ODZ1, INSR, CCNA2, SPN, EBI3, MATK, EGFR, PRAME, CD3E, TNFRSF14, CD40, VASH1, PTHLH, SIRPG, FGFR1OP, CD33, VEGFA, VSIG4, EMP3, NGF, CAV2, CAV1, LST1, IFI30, ADA, TIMP1, IL12RB1, REG1A, RAC2, ZAP70, RUNX3, CD276, KDR, C19ORF10, CORO1A, CDKN1A, LEPRE1, ETS1, DLX5, NOTCH4, FABP7, SASH3, FABP6, NRP1, GJA1, CG…	1.84314	1.67978e-06	3.35956e-08	8.44933e-07
GOTERM_BP_ALL	GO:0002697	regulation of immune effector process	29	2.25505	6.24902e-10	MASP1, CD8B, C3, KLRK1, PML, APOBEC3G, IL7R, TNFRSF4, APOBEC3F, TGFB1, B2M, NOD2, SH2D1A, HMOX1, TAP2, FCER1G, LAG3, SPN, PTPRC, ICAM1, CRTAM, GIMAP5, CD40, P2RX7, CD37, UNC13D, IL20RB, PRAM1, SASH3	3.85643	2.28651e-06	4.48337e-08	1.15012e-06
GOTERM_BP_ALL	GO:0048522	positive regulation of cellular process	206	16.0187	6.844e-10	MEF2C, OSMR, PGF, GDF6, EDN1, BTK, CD44, APOE, FAS, CCNA2, CRTAM, PRAME, CD3E, EOMES, CD40, SIRPG, RPS19, UNC13D, CD36, VEGFA, NEK6, CDK5R1, CD70, ADA, CD74, SLC11A1, RAC2, ZAP70, IKZF1, LGALS1, CDC20, SLAMF7, LGALS9, KDR, C19ORF10, ETS1, DLX5, AVPR1B, NOTCH4, CLEC7A, SASH3, NRP1, HTATIP2, MSR1, SPI1, BNIP3, GJA1, GTSE1, KISS1R, NOD2, SAA2, SAA1, IL4R, MAPT, HLX, AEN, TICAM1, TGFA, HSF4, FAM129A,…	1.49799	2.50422e-06	4.81581e-08	1.25963e-06
GOTERM_BP_ALL	GO:0002683	negative regulation of immune system process	26	2.02177	7.62006e-10	LST1, MASP1, COL3A1, IL7R, ADA, TGFB1, CD74, NOD2, CDKN2A, HMOX1, HLX, IL4R, FAS, INPP5D, PAG1, LAG3, SPN, PTPRC, GIMAP5, SLA2, CD276, TNFRSF14, IDO1, TIGIT, IL20RB, VSIG4	4.20731	2.78818e-06	5.26072e-08	1.40246e-06
GOTERM_BP_ALL	GO:0045058	T cell selection	13	1.01089	8.33805e-10	PTPRC, CD3D, CD3E, JAG2, HLA-DMA, CD74, CD1D, CARD11, DOCK2, ZAP70, CD4, FAS, SPN	9.18964	3.05089e-06	5.6498e-08	1.53461e-06
GOTERM_BP_ALL	GO:0002822	regulation of adaptive immune response based on somatic recombination of immune receptors built from immunoglobulin superfamily domains	21	1.63297	9.2357e-10	PTPRC, GIMAP5, C3, IDO1, CD40, IL7R, ADA, TGFB1, B2M, SLC11A1, NOD2, CD86, P2RX7, TNFSF13B, IL20RB, TAP2, HLX, IL4R, FCER1G, SASH3, SPN	5.12821	3.37934e-06	6.14426e-08	1.69982e-06
GOTERM_BP_ALL	GO:0001944	vasculature development	49	3.81026	9.95162e-10	NRP2, NRP1, HTATIP2, PGF, EDN1, CSPG4, ENPEP, GJA4, ARHGAP22, CD44, HEY1, CXCR4, APOE, ANG, HMOX1, TGFA, LOX, ANGPT2, APOLD1, MMP14, SH2D2A, DLL4, PLXDC1, VEGFA, COL1A2, COL1A1, CAV1, COL3A1, CDH2, CDH5, GJC1, ACE, TYMP, AGT, TGM2, PLXND1, SCG2, ANGPTL4, FLT1, COL15A1, ITGA4, COL5A1, KDR, CDH13, LAMA4, BAX, ECSCR, NOTCH4, ADRA1B	2.62199	3.64129e-06	6.50231e-08	1.83158e-06
GOTERM_BP_ALL	GO:0045061	thymic T cell selection	11	0.855365	1.15749e-09	CARD11, PTPRC, DOCK2, CD3D, CD3E, ZAP70, JAG2, FAS, HLA-DMA, CD74, SPN	11.3647	4.23526e-06	7.4303e-08	2.13035e-06
GOTERM_BP_ALL	GO:0002521	leukocyte differentiation	33	2.5661	1.2903e-09	GPR183, CD8A, MMP9, JAG2, PTPN22, IL7R, HLA-DMA, ADA, TGFB1, CD74, VCAM1, DOCK2, ZAP70, CD4, FAS, SPN, RHOH, CEBPA, PTPRC, GIMAP5, CD3D, IKZF1, CD3E, RELB, EOMES, ITGA4, NFAM1, IFI16, CD1D, CARD11, BAX, LCK, IRF1	3.38339	4.72119e-06	8.14e-08	2.37477e-06
GOTERM_BP_ALL	GO:0002819	regulation of adaptive immune response	21	1.63297	1.33712e-09	PTPRC, GIMAP5, C3, IDO1, CD40, IL7R, ADA, TGFB1, B2M, SLC11A1, NOD2, CD86, P2RX7, TNFSF13B, IL20RB, TAP2, HLX, IL4R, FCER1G, SASH3, SPN	5.03663	4.8925e-06	8.2924e-08	2.46095e-06
GOTERM_BP_ALL	GO:0008283	cell proliferation	70	5.44323	1.44211e-09	E2F1, OSMR, PGF, LY86, ENPEP, TGFB1, ISG20, CXCR4, HMOX1, TGFBI, TGFA, IL15RA, BHLHE41, MYC, ASPM, MATK, EGFR, CRTAM, BST2, TPX2, IFI16, CD40, MMP14, TACC3, SH2D2A, IFNAR2, UHRF1, CD86, TNFSF13B, VEGFA, MAPRE2, CDK5R1, CD70, IL7R, TNFRSF4, ITGAM, CD74, MIF, SLC11A1, ACE, DOCK2, STAT4, MTCP1NB, AGT, CKLF, BUB1, MTCP1, SCARB1, COL8A1, CD5, RUNX3, CSF1R, PTPRC, LIPA, MKI67, DLGAP5, FSCN1, MET, CD276…	2.15636	5.27667e-06	8.79447e-08	2.65418e-06
GOTERM_BP_ALL	GO:0002443	leukocyte mediated immunity	26	2.02177	1.74469e-09	CD8A, C3, C1S, C1QC, HLA-DMA, TLR8, CD74, SLC11A1, NOD2, FCER1G, FAS, C2, INPP5D, CD27, ICAM1, CRTAM, C4A, SLA2, MYO1F, SLAMF7, C1QA, LAT, C1QB, LAT2, UNC13D, HLA-DRA	4.06054	6.3838e-06	1.04653e-07	3.21108e-06
GOTERM_BP_ALL	GO:0002253	activation of immune response	27	2.09953	2.69263e-09	C3AR1, MASP1, C3, CD247, KLRK1, TLR2, TLR3, PTPN22, C1S, C1QC, TLR7, NOD2, FCN3, TICAM1, ZAP70, C2, PTPRC, C4A, CFB, CD3E, SLA2, NFAM1, C1QA, C1QB, LAT2, CLEC7A, VSIG4	3.85785	9.85228e-06	1.58909e-07	4.95575e-06
GOTERM_BP_ALL	GO:0048519	negative regulation of biological process	200	15.5521	3.15628e-09	MEF2C, RARRES3, MASP1, AIF1, EDN1, FSTL3, C1QC, APOE, SERPINE1, FAS, PRAME, CD3E, VASH1, SIRPG, GRB10, SERPINF2, CD33, VEGFA, PRDM1, VSIG4, TNFRSF6B, NFKBIE, IFI30, ADA, CD74, SLC11A1, IKZF1, CDC20, ABCG1, RGS1, ETS1, RGS5, NOTCH4, BCL6B, ACAD11, NRP1, HTATIP2, EZH2, SPI1, BNIP3, GJA1, KISS1R, NOD2, CGREF1, SAA2, SAA1, IL4R, SEMA3F, MAPT, HLX, CHST11, HSF4, FAM129A, ANGPT2, MYC, LAG3, KCNMA1, CDC…	1.48245	1.15488e-05	1.83315e-07	5.80909e-06
GOTERM_BP_ALL	GO:0002449	lymphocyte mediated immunity	23	1.78849	3.25684e-09	ICAM1, CRTAM, C4A, CD8A, C3, SLA2, SLAMF7, C1S, C1QC, HLA-DMA, TLR8, CD74, C1QA, C1QB, SLC11A1, NOD2, UNC13D, FCER1G, FAS, INPP5D, C2, CD27, HLA-DRA	4.41305	1.19167e-05	1.862e-07	5.99417e-06
GOTERM_BP_ALL	GO:0048534	hemopoietic or lymphoid organ development	49	3.81026	3.35288e-09	CD8A, MMP9, JAG2, PTPN22, HLA-DMA, TGFB1, FAS, SPN, LTA, RHOH, CD3D, CD3E, RELB, EOMES, IFI16, NFAM1, TACC3, CARD11, RPS19, LCK, VEGFA, GPR183, PML, IL7R, CD74, ADA, TIMP1, VCAM1, ACE, DOCK2, ZAP70, SH2B3, CD4, RUNX1, CEBPA, PTPRC, GIMAP5, PLEK, IKZF1, HCLS1, ITGA4, CD1D, SOD2, KDR, CCNB2, CXCL13, BAX, NOTCH4, IRF1	2.53123	1.22681e-05	1.88742e-07	6.17094e-06
GOTERM_BP_ALL	GO:0030097	hemopoiesis	46	3.57698	3.66026e-09	GPR183, CD8A, MMP9, JAG2, PML, PTPN22, IL7R, HLA-DMA, CD74, TGFB1, ADA, TIMP1, VCAM1, ACE, DOCK2, ZAP70, SH2B3, CD4, FAS, RUNX1, SPN, RHOH, CEBPA, PTPRC, GIMAP5, CD3D, PLEK, IKZF1, CD3E, HCLS1, RELB, EOMES, IFI16, ITGA4, NFAM1, TACC3, KDR, CD1D, SOD2, CARD11, RPS19, BAX, VEGFA, NOTCH4, LCK, IRF1	2.61791	1.33928e-05	2.02922e-07	6.73665e-06
GOTERM_BP_ALL	GO:0050670	regulation of lymphocyte proliferation	25	1.94401	4.14417e-09	LST1, TNFRSF4, ADA, TGFB1, VCAM1, CDKN2A, TICAM1, ZAP70, INPP5D, CD5, SPN, EBI3, PTPRC, CD3E, CD276, TNFRSF14, CD40, IDO1, CARD11, CDKN1A, CORO1A, IL20RB, TNFSF13B, VSIG4, SASH3	4.04549	1.51634e-05	2.26321e-07	7.62729e-06
GOTERM_BP_ALL	GO:0032944	regulation of mononuclear cell proliferation	25	1.94401	5.39813e-09	LST1, TNFRSF4, ADA, TGFB1, VCAM1, CDKN2A, TICAM1, ZAP70, INPP5D, CD5, SPN, EBI3, PTPRC, CD3E, CD276, TNFRSF14, CD40, IDO1, CARD11, CDKN1A, CORO1A, IL20RB, TNFSF13B, VSIG4, SASH3	3.99733	1.97516e-05	2.90467e-07	9.93518e-06
GOTERM_BP_ALL	GO:0070663	regulation of leukocyte proliferation	25	1.94401	5.39813e-09	LST1, TNFRSF4, ADA, TGFB1, VCAM1, CDKN2A, TICAM1, ZAP70, INPP5D, CD5, SPN, EBI3, PTPRC, CD3E, CD276, TNFRSF14, CD40, IDO1, CARD11, CDKN1A, CORO1A, IL20RB, TNFSF13B, VSIG4, SASH3	3.99733	1.97516e-05	2.90467e-07	9.93518e-06
GOTERM_BP_ALL	GO:0043068	positive regulation of programmed cell death	68	5.28771	6.39436e-09	HTATIP2, PREX1, MMP9, TLR2, BNIP3, FASLG, TGFB1, BTK, NLRC4, CASP4, CDKN2A, CD44, CDKN2C, APOE, AEN, HMOX1, TICAM1, FAS, CASP1, MYC, TOP2A, LTA, SPN, KCNMA1, CRTAM, CD3E, ARHGEF6, LGALS12, IFI16, TNFRSF9, UNC13D, TNFRSF10B, LCK, UBC, NGFR, LRRK2, NGF, FGD2, BID, CDK5R1, ADAMTSL4, PML, CD70, PRUNE2, PLEKHG2, AGT, CD2, PYCARD, TGM2, INPP5D, PHLDA3, CD5, RUNX3, CD27, PTPRC, CEBPB, SLAMF7, VAV1, TRAD…	2.10926	2.33967e-05	3.39086e-07	1.17687e-05
GOTERM_BP_ALL	GO:0080134	regulation of response to stress	50	3.88802	6.86318e-09	MASP1, CD8B, OSMR, EDN1, TLR2, TLR3, APOBEC3G, TLR7, APOBEC3F, TLR8, SH2D1A, NOD2, SAA2, SAA1, APOE, AOAH, TICAM1, SERPINE1, VKORC1, SPN, LAG3, CRTAM, IL20RB, SERPINF2, TNFRSF6B, CAV1, C3, KLRK1, PML, MAP4K1, CX3CL1, CCL5, ADA, TNFRSF1A, TNFRSF1B, AGT, TGM2, FCER1G, CD27, GIMAP5, PLEK, BIRC7, CD276, SAMHD1, MYO1F, EDA2R, IDO1, CD1D, IRF7, CLEC7A	2.45092	2.51121e-05	3.58748e-07	1.26316e-05
GOTERM_BP_ALL	GO:0002703	regulation of leukocyte mediated immunity	21	1.63297	7.41404e-09	PTPRC, CRTAM, GIMAP5, C3, KLRK1, CD40, IL7R, TGFB1, B2M, SH2D1A, NOD2, P2RX7, UNC13D, IL20RB, TAP2, HMOX1, PRAM1, FCER1G, SASH3, SPN, LAG3	4.62379	2.71276e-05	3.82084e-07	1.36454e-05
GOTERM_BP_ALL	GO:0050866	negative regulation of cell activation	21	1.63297	7.41404e-09	GIMAP5, LST1, SLA2, CD276, TNFRSF14, IDO1, CD74, TGFB1, TIGIT, CDKN2A, IL20RB, APOE, HMOX1, HLX, IL4R, FAS, INPP5D, VSIG4, PAG1, SPN, LAG3	4.62379	2.71276e-05	3.82084e-07	1.36454e-05
GOTERM_BP_ALL	GO:0007165	signal transduction	286	22.2395	7.46656e-09	ADORA3, GPR126, ADCY7, EFNA1, GPR124, PGF, EDN1, PTPN22, CD53, BTK, CD48, HMHA1, DIRAS2, LILRA2, APOE, LTB4R, S1PR4, S1PR5, RAB24, FAS, CCNA2, C5AR1, PLAUR, GRB10, SIRPG, CCR6, CD36, LPAR5, CCR5, ACAP1, CD33, CX3CR1, CCR2, LILRB4, CLEC5A, HLA-DRB1, DUSP10, MYO9B, CD70, NPY6R, CD74, RAC2, ZAP70, TYROBP, S100A10, NDC80, RGS1, NOTCH4, AVPR1B, RIT1, CLEC7A, GRK5, MCHR1, NRP1, STAC3, SIRPB1, GTSE1, NO…	1.35256	2.73198e-05	3.79446e-07	1.37421e-05
GOTERM_BP_ALL	GO:0010942	positive regulation of cell death	68	5.28771	7.73459e-09	HTATIP2, PREX1, MMP9, TLR2, BNIP3, FASLG, TGFB1, BTK, NLRC4, CASP4, CDKN2A, CD44, CDKN2C, APOE, AEN, HMOX1, TICAM1, FAS, CASP1, MYC, TOP2A, LTA, SPN, KCNMA1, CRTAM, CD3E, ARHGEF6, LGALS12, IFI16, TNFRSF9, UNC13D, TNFRSF10B, LCK, UBC, NGFR, LRRK2, NGF, FGD2, BID, CDK5R1, ADAMTSL4, PML, CD70, PRUNE2, PLEKHG2, AGT, CD2, PYCARD, TGM2, INPP5D, PHLDA3, CD5, RUNX3, CD27, PTPRC, CEBPB, SLAMF7, VAV1, TRAD…	2.09956	2.83005e-05	3.87683e-07	1.42354e-05
GOTERM_BP_ALL	GO:0031349	positive regulation of defense response	23	1.78849	7.83821e-09	CRTAM, GIMAP5, OSMR, C3, KLRK1, TLR2, TLR3, IDO1, CX3CL1, CCL5, TLR7, TLR8, CD1D, TNFRSF1A, SH2D1A, NOD2, AGT, IRF7, TICAM1, TGM2, FCER1G, CLEC7A, LAG3	4.23169	2.86796e-05	3.87567e-07	1.44261e-05
GOTERM_BP_ALL	GO:0006917	induction of apoptosis	55	4.27683	9.70328e-09	HTATIP2, PREX1, TLR2, FASLG, BNIP3, TGFB1, BTK, CDKN2A, CASP4, APOE, CDKN2C, AEN, HMOX1, TICAM1, FAS, CASP1, MYC, SPN, LTA, CRTAM, CD3E, ARHGEF6, LGALS12, IFI16, TNFRSF9, TNFRSF10B, UNC13D, LCK, UBC, NGFR, NGF, BID, FGD2, PML, CD70, PRUNE2, PLEKHG2, TGM2, CD2, PYCARD, PHLDA3, CD5, RUNX3, CD27, CEBPB, SLAMF7, VAV1, TNFSF8, TRADD, CDKN1A, NUPR1, ETS1, BBC3, BAX, BNIP3L	2.30846	3.55037e-05	4.73391e-07	1.78587e-05
GOTERM_BP_ALL	GO:0051240	positive regulation of multicellular organismal process	46	3.57698	1.07342e-08	CAV1, SLC6A3, EDN1, TLR2, KLRK1, TLR3, CCL5, TLR7, TGFB1, ADA, SLC11A1, KISS1R, NOD2, SLC1A3, SAA2, SAA1, HMOX1, AGT, TICAM1, VKORC1, PYCARD, FCER1G, CASP1, LTA, EGFR, GIMAP5, IKZF1, CD276, CD40, NFAM1, IDO1, TRADD, TIGIT, CARD11, P2RX7, IL20RB, ADM, SERPINF2, BAX, AVPR1B, ADRA1B, UBC, ALOX5, CLEC7A, CD14, SASH3	2.53208	3.92758e-05	5.16797e-07	1.97562e-05
GOTERM_BP_ALL	GO:0012502	induction of programmed cell death	55	4.27683	1.08387e-08	HTATIP2, PREX1, TLR2, FASLG, BNIP3, TGFB1, BTK, CDKN2A, CASP4, APOE, CDKN2C, AEN, HMOX1, TICAM1, FAS, CASP1, MYC, SPN, LTA, CRTAM, CD3E, ARHGEF6, LGALS12, IFI16, TNFRSF9, TNFRSF10B, UNC13D, LCK, UBC, NGFR, NGF, BID, FGD2, PML, CD70, PRUNE2, PLEKHG2, TGM2, CD2, PYCARD, PHLDA3, CD5, RUNX3, CD27, CEBPB, SLAMF7, VAV1, TNFSF8, TRADD, CDKN1A, NUPR1, ETS1, BBC3, BAX, BNIP3L	2.30126	3.9658e-05	5.15049e-07	1.99485e-05
GOTERM_BP_ALL	GO:0043065	positive regulation of apoptosis	67	5.20995	1.16341e-08	HTATIP2, PREX1, MMP9, TLR2, BNIP3, FASLG, TGFB1, BTK, NLRC4, CASP4, CDKN2A, CD44, CDKN2C, APOE, AEN, HMOX1, TICAM1, FAS, CASP1, MYC, TOP2A, LTA, SPN, KCNMA1, CRTAM, CD3E, ARHGEF6, LGALS12, IFI16, TNFRSF9, UNC13D, TNFRSF10B, LCK, UBC, NGFR, NGF, FGD2, BID, CDK5R1, ADAMTSL4, PML, CD70, PRUNE2, PLEKHG2, AGT, CD2, PYCARD, TGM2, INPP5D, PHLDA3, CD5, RUNX3, CD27, PTPRC, CEBPB, SLAMF7, VAV1, TRADD, TNFS…	2.09274	4.25682e-05	5.45757e-07	2.14124e-05
GOTERM_BP_ALL	GO:0002695	negative regulation of leukocyte activation	20	1.55521	1.29127e-08	LST1, GIMAP5, SLA2, CD276, TNFRSF14, IDO1, CD74, TGFB1, TIGIT, CDKN2A, IL20RB, HMOX1, HLX, IL4R, FAS, INPP5D, VSIG4, PAG1, SPN, LAG3	4.71264	4.72463e-05	5.98068e-07	2.37656e-05
GOTERM_BP_ALL	GO:0002263	cell activation during immune response	16	1.24417	1.34541e-08	GPR183, ICAM1, ITGAL, RELB, EOMES, TLR2, MYO1F, TLR3, TLR7, ADA, SLC11A1, LAT, LAT2, UNC13D, TICAM1, LCP1	5.96934	4.92273e-05	6.15356e-07	2.47621e-05
GOTERM_BP_ALL	GO:0002366	leukocyte activation during immune response	16	1.24417	1.34541e-08	GPR183, ICAM1, ITGAL, RELB, EOMES, TLR2, MYO1F, TLR3, TLR7, ADA, SLC11A1, LAT, LAT2, UNC13D, TICAM1, LCP1	5.96934	4.92273e-05	6.15356e-07	2.47621e-05
GOTERM_BP_ALL	GO:0045619	regulation of lymphocyte differentiation	21	1.63297	1.38919e-08	PTPRC, GIMAP5, IKZF1, NFAM1, IL7R, HLA-DMA, ADA, CD74, CARD11, CD86, CDKN2A, HLX, IL4R, CD2, ZAP70, IL2RG, FAS, INPP5D, HLA-DOA, SASH3, CD27	4.47701	5.08292e-05	6.27537e-07	2.55679e-05
GOTERM_BP_ALL	GO:0043067	regulation of programmed cell death	105	8.16485	2.13569e-08	MEF2C, MMP9, TLR2, JAG2, TGFB1, BTK, NLRC4, CDKN2A, CD44, APOE, CDKN2C, FAS, SPN, EGFR, CRTAM, CD3G, PRAME, CD3E, BCL2A1, CSDA, UNC13D, VEGFA, TNFAIP3, LRRK2, NGF, TNFRSF6B, FGD2, CDK5R1, ADAMTSL4, CD70, ADA, CD74, PRUNE2, RUNX3, ANGPTL4, LGALS1, SLAMF7, VAV1, TRADD, P2RX7, CDKN1A, BBC3, ETS1, HTATIP2, PREX1, BNIP3, FASLG, NOD2, CASP4, HMOX1, AEN, CHST11, TICAM1, CASP1, MYC, TOP2A, LTA, KCNMA1, N…	1.73677	7.81418e-05	9.52985e-07	3.9307e-05
GOTERM_BP_ALL	GO:0001819	positive regulation of cytokine production	25	1.94401	2.40011e-08	KLRK1, TLR2, TLR3, TLR7, TGFB1, SLC11A1, NOD2, SAA2, SAA1, AGT, TICAM1, PYCARD, FCER1G, CASP1, GIMAP5, IDO1, NFAM1, CD40, TIGIT, CARD11, P2RX7, IL20RB, CLEC7A, SASH3, CD14	3.73084	8.78161e-05	1.05807e-06	4.41736e-05
GOTERM_BP_ALL	GO:0002520	immune system development	49	3.81026	2.44731e-08	CD8A, MMP9, JAG2, PTPN22, HLA-DMA, TGFB1, FAS, SPN, LTA, RHOH, CD3D, CD3E, RELB, EOMES, IFI16, NFAM1, TACC3, CARD11, RPS19, LCK, VEGFA, GPR183, PML, IL7R, CD74, ADA, TIMP1, VCAM1, ACE, DOCK2, ZAP70, SH2B3, CD4, RUNX1, CEBPA, PTPRC, GIMAP5, PLEK, IKZF1, HCLS1, ITGA4, CD1D, SOD2, KDR, CCNB2, CXCL13, BAX, NOTCH4, IRF1	2.38449	8.95432e-05	1.06604e-06	4.50424e-05
GOTERM_BP_ALL	GO:0042981	regulation of apoptosis	104	8.08709	2.4741e-08	MEF2C, MMP9, TLR2, JAG2, TGFB1, BTK, NLRC4, CDKN2A, CD44, APOE, CDKN2C, FAS, SPN, EGFR, CRTAM, CD3G, PRAME, CD3E, BCL2A1, CSDA, UNC13D, VEGFA, TNFAIP3, NGF, TNFRSF6B, FGD2, CDK5R1, ADAMTSL4, CD70, ADA, CD74, PRUNE2, RUNX3, ANGPTL4, LGALS1, SLAMF7, VAV1, TRADD, P2RX7, CDKN1A, BBC3, ETS1, HTATIP2, PREX1, BNIP3, FASLG, NOD2, CASP4, HMOX1, AEN, CHST11, TICAM1, CASP1, MYC, TOP2A, LTA, KCNMA1, NOL3, AR…	1.73735	9.05234e-05	1.06503e-06	4.55355e-05
GOTERM_BP_ALL	GO:0010941	regulation of cell death	105	8.16485	2.57382e-08	MEF2C, MMP9, TLR2, JAG2, TGFB1, BTK, NLRC4, CDKN2A, CD44, APOE, CDKN2C, FAS, SPN, EGFR, CRTAM, CD3G, PRAME, CD3E, BCL2A1, CSDA, UNC13D, VEGFA, TNFAIP3, LRRK2, NGF, TNFRSF6B, FGD2, CDK5R1, ADAMTSL4, CD70, ADA, CD74, PRUNE2, RUNX3, ANGPTL4, LGALS1, SLAMF7, VAV1, TRADD, P2RX7, CDKN1A, BBC3, ETS1, HTATIP2, PREX1, BNIP3, FASLG, NOD2, CASP4, HMOX1, AEN, CHST11, TICAM1, CASP1, MYC, TOP2A, LTA, KCNMA1, N…	1.73038	9.41718e-05	1.09507e-06	4.73709e-05
GOTERM_BP_ALL	GO:0006909	phagocytosis	18	1.39969	2.67841e-08	HCK, ABCA1, VAV1, ELMO1, CORO1C, SLC11A1, CORO1A, P2RX7, UNC13D, LRP1, CD36, CD93, FCGR1C, FCGR1A, FCN1, FCER1G, SCARB1, CLEC7A, CD14	5.03663	9.79981e-05	1.12647e-06	4.92957e-05
GOTERM_BP_ALL	GO:0048513	organ development	189	14.6967	3.11178e-08	MEF2C, PGF, SLC6A3, MMP9, EDN1, JAG2, CSPG4, PTPN22, POSTN, ENPEP, TGFB1, BTK, CXCL10, FLI1, CDKN2A, CD44, PLOD1, APOE, SERPINE1, FAS, LOX, CCNA2, INSR, ASPM, SPN, CDH23, MATK, EGFR, CD3D, CD3E, RELB, APOLD1, EOMES, CSDA, TACC3, PLAUR, PTHLH, C1QB, RPS19, DLL4, VEGFA, COL1A2, VAMP5, PRDM1, COL1A1, CSTA, ADAMTS2, CAV2, CAV1, CDK5R1, ALDOC, TAGLN2, CD74, ADA, TIMP1, ACE, DOCK2, ITGAX, HOXA4, ZAP70,…	1.46057	0.000113854	1.29386e-06	5.72719e-05
GOTERM_BP_ALL	GO:0051250	negative regulation of lymphocyte activation	19	1.47745	3.11638e-08	LST1, GIMAP5, SLA2, CD276, TNFRSF14, IDO1, CD74, TGFB1, TIGIT, CDKN2A, IL20RB, HLX, IL4R, FAS, INPP5D, VSIG4, PAG1, SPN, LAG3	4.72573	0.000114022	1.28122e-06	5.73565e-05
GOTERM_BP_ALL	GO:0002504	antigen processing and presentation of peptide or polysaccharide antigen via MHC class II	15	1.16641	3.12085e-08	HLA-DQB1, HLA-DRB1, IFI30, HLA-DMB, HLA-DMA, HLA-DQA2, HLA-DQA1, CD74, HLA-DRB5, FCER1G, HLA-DPA1, HLA-DPB1, HLA-DOA, HLA-DOB, HLA-DRA	6.10501	0.000114185	1.2688e-06	5.74388e-05
GOTERM_BP_ALL	GO:0045595	regulation of cell differentiation	72	5.59876	4.24827e-08	LZTS1, MSR1, NRP1, EFNA1, EZH2, EDN1, SPI1, TLR3, C1QC, HLA-DMA, TGFB1, CDKN2A, CDKN2B, APOE, IL4R, HLX, SEMA3F, MAPT, S1PR5, FAS, HSF4, ASPM, SH3PXD2B, PRAME, APOLD1, EOMES, NFAM1, PTHLH, CARD11, CCND1, CD86, CD36, UBC, NGFR, NGF, IRX3, CDK5R1, CAV1, HSD3B7, CDH2, ABCA1, IL7R, CCL5, CDH4, ADA, CD74, LINGO1, AGT, ZAP70, CD2, IL2RG, INPP5D, HLA-DOA, RUNX1, CD27, HIST1H4H, MAF, PTPRC, GIMAP5, IKZF1…	1.96551	0.000155432	1.70818e-06	7.81888e-05
GOTERM_BP_ALL	GO:0006928	cell motion	70	5.44323	5.10543e-08	NRP2, CTHRC1, NRP1, IL16, S100A9, CXCR3, ENPEP, TGFB1, CD97, UNC5B, SAA2, CD44, ANG, LTB4R, SAA1, CXCR4, SEMA3F, SPON2, VNN2, ICAM1, CCL4L2, MMP14, ELMO1, PLAUR, ARPC1B, CCR6, UBC, VCAN, NGFR, DNAH11, CAV2, ITGAL, CDK5R1, CCL3, ENPP2, VIM, ABI3, FPR1, FPR3, ITGB2, CDH2, CX3CL1, CCL5, CDH4, CCL4, ITGAM, VCAM1, DOCK2, CKLF, SCARB1, SELPLG, RUNX3, DCLK1, FN1, ARHGDIB, SCG2, FLT1, MET, ANXA1, ITGA4, …	1.97931	0.00018679	2.03052e-06	9.39647e-05
GOTERM_BP_ALL	GO:0044419	interspecies interaction between organisms	49	3.81026	5.48757e-08	HTATIP2, IL16, TLR2, TLR3, BNIP3, APOBEC3G, TLR7, APOBEC3F, TGFB1, APOBEC3C, CD93, ISG15, CXCR4, RPLP0, CXCR7, INSR, CD200R1, PILRA, ICAM1, LTBR, HLA-A, HLA-C, HLA-B, CD86, CCR5, CCR2, CX3CR1, LCK, CAV1, VIM, CD247, PML, VCAM1, TNFRSF1A, TAP2, TAP1, SCARB1, IL2RG, CD4, CEBPA, IL2RB, HAVCR1, HCK, MLF1IP, CD1D, KDR, FCGR2B, ITGA5, FCGR2C, IRF7, BNIP3L	2.32551	0.00020077	2.15903e-06	0.000100998
GOTERM_BP_ALL	GO:0045621	positive regulation of lymphocyte differentiation	15	1.16641	7.67776e-08	PTPRC, GIMAP5, IKZF1, IL7R, HLA-DMA, ADA, CD74, CD86, IL4R, HLX, ZAP70, IL2RG, INPP5D, SASH3, CD27	5.75615	0.00028089	2.9886e-06	0.000141308
GOTERM_BP_ALL	GO:0048514	blood vessel morphogenesis	40	3.11042	9.61215e-08	NRP2, CAV1, HTATIP2, NRP1, PGF, EDN1, CSPG4, ENPEP, CDH2, GJC1, ARHGAP22, TYMP, ACE, HEY1, CXCR4, ANG, APOE, HMOX1, AGT, TGM2, TGFA, PLXND1, ANGPT2, SCG2, ANGPTL4, FLT1, APOLD1, COL15A1, ITGA4, MMP14, KDR, SH2D2A, CDH13, PLXDC1, BAX, DLL4, VEGFA, NOTCH4, ECSCR, ADRA1B	2.54616	0.000351647	3.70219e-06	0.00017691
GOTERM_BP_ALL	GO:0070482	response to oxygen levels	31	2.41058	1.2229e-07	CAV1, PGF, ALDOC, EDN1, EGLN3, PML, JAG2, BNIP3, PDLIM1, ADA, TGFB1, ACE, PLOD1, CXCR4, ANG, PLOD2, HMOX1, SERPINA1, CASP1, ANGPTL4, KCNMA1, FLT1, NOL3, APOLD1, MMP14, DDIT4, SOD2, CDKN1A, CA9, ADM, VEGFA	2.95292	0.000447358	4.66101e-06	0.000225072
GOTERM_BP_ALL	GO:0002478	antigen processing and presentation of exogenous peptide antigen	9	0.699844	1.23072e-07	TAP2, IFI30, FCER1G, HLA-DOA, HLA-DMA, CD74, TAPBP, HLA-DRA, B2M	10.989	0.000450218	4.64246e-06	0.000226512
GOTERM_BP_ALL	GO:0001666	response to hypoxia	30	2.33281	1.3435e-07	CAV1, PGF, ALDOC, EDN1, EGLN3, PML, JAG2, BNIP3, PDLIM1, ADA, TGFB1, ACE, PLOD1, CXCR4, ANG, PLOD2, HMOX1, SERPINA1, CASP1, ANGPTL4, KCNMA1, FLT1, NOL3, APOLD1, MMP14, SOD2, DDIT4, CA9, ADM, VEGFA	3.00694	0.000491467	5.01619e-06	0.00024727
GOTERM_BP_ALL	GO:0007242	intracellular signaling cascade	143	11.1198	1.60685e-07	F2RL3, GNA15, ADCY7, EFNA1, EDN1, TLR2, IQGAP3, RRAD, TLR3, TLR7, TLR8, BTK, HMHA1, DIRAS2, LTB4R, APOE, S1PR4, RAB24, CCNA2, INSR, PAG1, EGFR, C5AR1, STMN3, PTHLH, MAP4K4, SIRPG, LAT2, CD36, ACAP1, CCR2, COL1A2, LRRK2, LRRK1, NGF, CAV1, DUSP10, MAP4K1, MYO9B, ABCA1, CD74, RAC2, GMIP, P2RY1, ZAP70, RHOBTB1, HIST1H4H, ARHGDIB, TYROBP, ITK, MET, NDC80, VAV1, TRAF3IP2, LAT, P2RX7, RGS1, BBC3, NOTCH4…	1.52917	0.000587774	5.93884e-06	0.000295738
GOTERM_BP_ALL	GO:0032101	regulation of response to external stimulus	33	2.5661	1.82732e-07	CAV1, IL16, MASP1, OSMR, C3, SLC6A3, EDN1, CX3CL1, CCL5, TGFB1, ADA, TNFRSF1A, TNFRSF1B, SAA2, APOE, SAA1, AOAH, AGT, SERPINE1, TGM2, VKORC1, FCER1G, SPN, SCG2, PLEK, CD276, IDO1, KDR, CDH13, IL20RB, SERPINF2, VEGFA, FABP7	2.78757	0.000668392	6.68614e-06	0.000336315
GOTERM_BP_ALL	GO:0006959	humoral immune response	22	1.71073	1.89889e-07	PSMB10, GPR183, MASP1, BST2, C4A, CFB, C3, LY86, C1S, C1QC, TRAF3IP2, C1QA, C1QB, SH2D1A, CCR6, FCN3, C2, TREM1, VSIG4, TREM2, EBI3, LTA	3.74028	0.000694561	6.87921e-06	0.000349487
GOTERM_BP_ALL	GO:0002706	regulation of lymphocyte mediated immunity	18	1.39969	1.94077e-07	PTPRC, CRTAM, GIMAP5, C3, KLRK1, CD40, IL7R, TGFB1, B2M, SH2D1A, NOD2, P2RX7, IL20RB, TAP2, FCER1G, SASH3, SPN, LAG3	4.47701	0.000709875	6.96201e-06	0.000357195
GOTERM_BP_ALL	GO:0048523	negative regulation of cellular process	178	13.8414	2.38463e-07	MEF2C, RARRES3, MASP1, AIF1, GRIK3, EDN1, FSTL3, TLR3, C1QC, TGFB1, EIF4EBP3, EIF4EBP1, CDKN2A, CDKN2B, CDKN2C, APOE, TGFBI, FAS, ODZ1, INSR, ASPM, PAG1, SPN, EGFR, PRAME, STMN3, CD3E, BCL2A1, TMSB10, TNFRSF14, CSDA, VASH1, TRAT1, DDIT4, PTHLH, GRB10, SIRPG, CD33, DLL4, VEGFA, PRDM1, COL1A1, EMP3, TNFAIP3, VSIG4, NGF, TNFRSF6B, CAV2, CAV1, LST1, APOC1, APOC2, IFI30, ABCA1, FXYD5, CD74, ADA, TIMP1…	1.44019	0.000872156	8.47119e-06	0.000438887
GOTERM_BP_ALL	GO:0009615	response to virus	26	2.02177	3.03069e-07	FGR, BNIP3, TLR3, APOBEC3G, CCL5, TLR7, CCL4, APOBEC3F, TLR8, ISG20, ISG15, CXCR4, TICAM1, IFNGR2, PTPRC, BST2, SAMHD1, CCL4L2, IFI44, IFI16, TRIM22, LILRB1, IFNAR2, UNC13D, IRF7, BNIP3L	3.20373	0.00110832	1.06627e-05	0.000557793
GOTERM_BP_ALL	GO:0009966	regulation of signal transduction	107	8.32037	3.26745e-07	EFNA1, GDF6, EDN1, IQGAP3, FSTL3, TLR3, TGFB1, CDKN2B, APOE, GIT2, INSR, EGFR, PRAME, C5AR1, BST2, STMN3, CD3E, SIPA1L2, CD40, TRAT1, DDIT4, GRB10, ACAP1, VEGFA, TNFAIP3, NEK6, FGD2, CAV2, CAV1, MAP4K1, ADA, CD74, GMIP, RASAL3, ZAP70, TBC1D10C, LGALS1, MET, VAV1, LGALS9, TRADD, TRAF3IP2, P2RX7, RGS1, ADAP2, PLK2, RGS5, GRK5, CD8A, PREX1, PREX2, EZH2, GJA1, FASLG, SPRY4, NOD2, SPRY1, CXCR4, HMOX1,…	1.63681	0.00119484	1.13862e-05	0.000601367
GOTERM_BP_ALL	GO:0002764	immune response-regulating signal transduction	18	1.39969	3.49841e-07	PTPRC, C3AR1, CD3E, SLA2, CD247, TLR2, KLRK1, TLR3, PTPN22, NFAM1, CD40, TLR7, NOD2, LAT2, IL20RB, TICAM1, ZAP70, CLEC7A	4.31711	0.00127925	1.2076e-05	0.000643875
GOTERM_BP_ALL	GO:0012501	programmed cell death	81	6.2986	4.01134e-07	E2F1, MEF2C, HTATIP2, PREX1, LY86, BNIP3, FASLG, GJA1, DNAJB13, NLRC4, CASP4, CDKN2A, UNC5B, CXCR4, AEN, TICAM1, FAS, CASP1, MYC, TOP2A, LTA, NOL3, LTBR, GZMA, ARHGEF6, BCL2A1, LGALS12, TNFRSF14, GZMB, GZMH, ELMO1, DDIT4, TNFRSF10B, LCK, UBC, NGFR, TNFAIP3, NEK6, NGF, FGD2, TNFRSF6B, BID, PRF1, ALDOC, ADAMTSL4, PML, GPR65, EGLN3, TRIB3, ITGB2, MTP18, GRAMD4, TNFRSF1A, PRUNE2, TNFRSF1B, PLEKHG2, P…	1.78054	0.00146667	1.37172e-05	0.000738278
GOTERM_BP_ALL	GO:0006915	apoptosis	80	6.22084	4.37446e-07	E2F1, MEF2C, HTATIP2, PREX1, LY86, BNIP3, FASLG, GJA1, DNAJB13, NLRC4, CASP4, CDKN2A, UNC5B, CXCR4, AEN, TICAM1, FAS, CASP1, MYC, TOP2A, LTA, NOL3, LTBR, GZMA, ARHGEF6, BCL2A1, LGALS12, TNFRSF14, GZMB, GZMH, ELMO1, DDIT4, TNFRSF10B, LCK, UBC, NGFR, TNFAIP3, NEK6, NGF, FGD2, TNFRSF6B, BID, PRF1, ALDOC, ADAMTSL4, PML, GPR65, EGLN3, TRIB3, ITGB2, MTP18, GRAMD4, TNFRSF1A, PRUNE2, TNFRSF1B, PLEKHG2, P…	1.78485	0.00159934	1.48204e-05	0.00080511
GOTERM_BP_ALL	GO:0050864	regulation of B cell activation	17	1.32193	4.68026e-07	PTPRC, SLA2, NFAM1, CD40, TNFRSF4, TGFB1, ADA, CARD11, CDKN1A, CDKN2A, TNFSF13B, TICAM1, IL2RG, INPP5D, FAS, CD27, SASH3	4.47701	0.00171104	1.5711e-05	0.000861392
GOTERM_BP_ALL	GO:0045580	regulation of T cell differentiation	17	1.32193	4.68026e-07	PTPRC, GIMAP5, IKZF1, IL7R, HLA-DMA, ADA, CD74, CARD11, CD86, CDKN2A, IL4R, HLX, CD2, ZAP70, IL2RG, HLA-DOA, SASH3	4.47701	0.00171104	1.5711e-05	0.000861392
GOTERM_BP_ALL	GO:0008219	cell death	91	7.07621	5.58858e-07	E2F1, MEF2C, HTATIP2, PREX1, LY86, BNIP3, FASLG, GJA1, DNAJB13, TGFB1, NLRC4, CASP4, CDKN2A, UNC5B, ANG, CXCR4, HMOX1, AEN, TICAM1, FAS, CASP1, MYC, TOP2A, LTA, NOL3, LTBR, GZMA, ARHGEF6, BCL2A1, LYZ, LGALS12, TNFRSF14, GZMB, GZMH, ELMO1, DDIT4, GZMM, TNFRSF10B, HSPB8, LCK, UBC, NGFR, TNFAIP3, NEK6, NGF, FGD2, TNFRSF6B, BID, PRF1, ALDOC, ADAMTSL4, PML, EGLN3, GPR65, TRIB3, ITGB2, MTP18, GRAMD4, P…	1.69989	0.00204277	1.85895e-05	0.00102856
GOTERM_BP_ALL	GO:0002274	myeloid leukocyte activation	16	1.24417	6.09074e-07	GIMAP5, PREX1, RELB, TLR2, MYO1F, TLR3, TLR7, TGFB1, CD48, SLC11A1, LAT, LAT2, CD93, TICAM1, NDRG1, LCP2	4.67166	0.00222612	2.00773e-05	0.00112099
GOTERM_BP_ALL	GO:0048731	system development	233	18.1182	6.30011e-07	MEF2C, PGF, EFNA1, EDN1, PTPN22, POSTN, BTK, FLI1, PLOD1, CD44, APOE, S1PR5, SERPINE1, FAS, CCNA2, CDH23, CD3D, CD3E, EOMES, APOLD1, PLAUR, C1QB, RPS19, DOC2A, HES4, VEGFA, PRDM1, ADAMTS2, ADAMTS4, CDK5R1, ALDOC, TAGLN2, CD74, ADA, SEMA5B, ACE, ZAP70, AHNAK2, BMP1, IKZF1, PCDH12, KDR, SEMA6A, SEMA6B, LAMA4, ADAP2, DLX5, NOTCH4, ACAD11, NRP2, GYPC, NRP1, HTATIP2, ARSE, LZTS1, GJA1, GJA4, SEMA3F, M…	1.3431	0.00230255	2.0582e-05	0.00115952
GOTERM_BP_ALL	GO:0002824	positive regulation of adaptive immune response based on somatic recombination of immune receptors built from immunoglobulin superfamily domains	13	1.01089	6.62629e-07	PTPRC, GIMAP5, C3, IDO1, ADA, B2M, SLC11A1, NOD2, P2RX7, TNFSF13B, TAP2, FCER1G, SASH3	5.82011	0.00242162	2.14561e-05	0.00121955
GOTERM_BP_ALL	GO:0007610	behavior	66	5.13219	7.06653e-07	NRP2, MCHR1, IL16, GM2A, SLC6A3, S100A9, CXCR3, CXCL11, CXCL10, KISS1R, SLC1A3, SAA2, SAA1, CXCR4, SEMA3F, MAN2B1, SPN, CDH23, KCNMA1, C5AR1, CCL4L2, PLAUR, CCR6, CCR5, CX3CR1, CCR2, C1QL1, RASD2, NGF, C3AR1, CCL3, ENPP2, CCR1, CXCL9, FPR1, ITGB2, FPR3, CX3CL1, CCL5, CCL28, CCL4, ITGAM, ADA, TYMP, DOCK2, RAC2, PDE1B, CCL20, AGT, CKLF, SCN9A, SNAP25, SCG2, RNASE2, MET, IDO1, CCL18, SOD2, CORO1A, I…	1.89008	0.00258231	2.26808e-05	0.00130058
GOTERM_BP_ALL	GO:0032879	regulation of localization	80	6.22084	7.48195e-07	MCHR1, MSR1, NRP1, JPH2, MMP9, EDN1, JAG2, GJA1, TGFB1, CXCL10, NOD2, KISS1R, CDKN2A, SAA2, ANG, SAA1, APOE, CXCR4, HMOX1, SEMA3F, CASP1, INSR, LTA, EGFR, ICAM1, CRTAM, CD40, TACC3, TRAT1, VASH1, INHBB, GRB10, DOC2A, RPS19, UNC13D, CD36, GRM8, DLL4, PRAM1, LCK, VEGFA, LCP1, NGF, CAV1, NFKBIE, C3, ENPP2, ABI3, APOC1, APOC2, CDH2, ABCA1, TNFRSF4, ADA, SLC11A1, ACE, AGT, P2RY1, PYCARD, SCARB1, SNAP2…	1.76144	0.0027339	2.38053e-05	0.00137703
GOTERM_BP_ALL	GO:0016265	death	91	7.07621	7.63795e-07	E2F1, MEF2C, HTATIP2, PREX1, LY86, BNIP3, FASLG, GJA1, DNAJB13, TGFB1, NLRC4, CASP4, CDKN2A, UNC5B, ANG, CXCR4, HMOX1, AEN, TICAM1, FAS, CASP1, MYC, TOP2A, LTA, NOL3, LTBR, GZMA, ARHGEF6, BCL2A1, LYZ, LGALS12, TNFRSF14, GZMB, GZMH, ELMO1, DDIT4, GZMM, TNFRSF10B, HSPB8, LCK, UBC, NGFR, TNFAIP3, NEK6, NGF, FGD2, TNFRSF6B, BID, PRF1, ALDOC, ADAMTSL4, PML, EGLN3, GPR65, TRIB3, ITGB2, MTP18, GRAMD4, P…	1.68815	0.00279082	2.40922e-05	0.00140574
GOTERM_BP_ALL	GO:0046635	positive regulation of alpha-beta T cell activation	12	0.933126	9.98125e-07	PTPRC, CD86, GIMAP5, IKZF1, CD3E, HLX, IL4R, ZAP70, IL2RG, ADA, SASH3, EBI3	6.19893	0.00364548	3.12144e-05	0.00183702
GOTERM_BP_ALL	GO:0002821	positive regulation of adaptive immune response	13	1.01089	1.00822e-06	PTPRC, GIMAP5, C3, IDO1, ADA, B2M, SLC11A1, NOD2, P2RX7, TNFSF13B, TAP2, FCER1G, SASH3	5.63236	0.00368228	3.12629e-05	0.0018556
GOTERM_BP_ALL	GO:0050868	negative regulation of T cell activation	15	1.16641	1.06792e-06	GIMAP5, CD276, TNFRSF14, IDO1, CD74, TGFB1, TIGIT, CDKN2A, IL20RB, IL4R, HLX, VSIG4, SPN, LAG3, PAG1	4.79679	0.0038999	3.28358e-05	0.00196547
GOTERM_BP_ALL	GO:0045582	positive regulation of T cell differentiation	13	1.01089	1.50441e-06	PTPRC, GIMAP5, IKZF1, IL7R, HLA-DMA, CD74, ADA, CD86, IL4R, HLX, ZAP70, IL2RG, SASH3	5.45635	0.00548951	4.58709e-05	0.00276881
GOTERM_BP_ALL	GO:0019884	antigen processing and presentation of exogenous antigen	9	0.699844	1.82835e-06	TAP2, IFI30, FCER1G, HLA-DOA, HLA-DMA, CD74, TAPBP, HLA-DRA, B2M	8.63423	0.00666762	5.52873e-05	0.003365
GOTERM_BP_ALL	GO:0019724	B cell mediated immunity	17	1.32193	1.90615e-06	C4A, C3, SLA2, C1S, HLA-DMA, C1QC, TLR8, CD74, C1QA, C1QB, NOD2, FCER1G, FAS, INPP5D, C2, CD27, HLA-DRA	4.07727	0.00695035	5.71674e-05	0.00350819
GOTERM_BP_ALL	GO:0050871	positive regulation of B cell activation	13	1.01089	2.20478e-06	PTPRC, CD40, TNFRSF4, TGFB1, ADA, CARD11, CDKN1A, TNFSF13B, TICAM1, IL2RG, INPP5D, CD27, SASH3	5.29101	0.00803485	6.55857e-05	0.00405779
GOTERM_BP_ALL	GO:0010646	regulation of cell communication	118	9.17574	2.64191e-06	EFNA1, GDF6, GRIK3, EDN1, IQGAP3, FSTL3, TLR3, TGFB1, CDKN2B, APOE, GIT2, INSR, EGFR, PRAME, C5AR1, STMN3, BST2, CD3E, SIPA1L2, CD40, TRAT1, DDIT4, GRB10, ACAP1, VEGFA, TNFAIP3, NEK6, NGF, FGD2, CAV2, CAV1, MAP4K1, ADA, CD74, GMIP, RASAL3, ZAP70, TBC1D10C, LGALS1, MET, VAV1, LGALS9, TRADD, TRAF3IP2, P2RX7, RGS1, ADAP2, PLK2, AVPR1B, RGS5, GRK5, LZTS1, CD8A, PREX1, PREX2, EZH2, GJA1, FASLG, SPRY4,…	1.52684	0.00962018	7.79546e-05	0.00486228
GOTERM_BP_ALL	GO:0002708	positive regulation of lymphocyte mediated immunity	13	1.01089	3.17791e-06	PTPRC, CRTAM, GIMAP5, C3, KLRK1, B2M, NOD2, P2RX7, SH2D1A, TAP2, FCER1G, LAG3, SASH3	5.13539	0.0115606	9.30196e-05	0.00584874
GOTERM_BP_ALL	GO:0002705	positive regulation of leukocyte mediated immunity	13	1.01089	3.17791e-06	PTPRC, CRTAM, GIMAP5, C3, KLRK1, B2M, NOD2, P2RX7, SH2D1A, TAP2, FCER1G, LAG3, SASH3	5.13539	0.0115606	9.30196e-05	0.00584874
GOTERM_BP_ALL	GO:0002757	immune response-activating signal transduction	16	1.24417	3.49117e-06	PTPRC, C3AR1, CD3E, SLA2, CD247, TLR2, KLRK1, TLR3, PTPN22, NFAM1, TLR7, NOD2, LAT2, TICAM1, ZAP70, CLEC7A	4.13262	0.012693	0.000101377	0.00642525
GOTERM_BP_ALL	GO:0001525	angiogenesis	29	2.25505	3.79331e-06	NRP2, HTATIP2, NRP1, PGF, EDN1, CSPG4, ENPEP, ARHGAP22, TYMP, CXCR4, ANG, HMOX1, TGFA, PLXND1, ANGPT2, ANGPTL4, SCG2, FLT1, COL15A1, APOLD1, MMP14, KDR, SH2D2A, CDH13, PLXDC1, DLL4, VEGFA, NOTCH4, ECSCR	2.63175	0.0137839	0.000109283	0.0069813
GOTERM_BP_ALL	GO:0007154	cell communication	95	7.38725	3.8735e-06	LDHA, NRP1, EFNA1, PGF, EDN1, EFNA3, S100A9, JAG2, FGF11, FASLG, GJA1, ENPEP, CXCL11, GJA4, TGFB1, CXCL10, CD97, SLC1A4, SPRY1, SH2D1A, SLC1A3, ISG15, CDKN2B, ANG, APOE, HMOX1, LGI4, LTA, KCNMA1, SH3PXD2B, STX4, GPR176, BST2, STC2, NCF1, NCF4, CCL4L2, C1QA, PTHLH, TNFAIP6, LILRB2, SIRPG, CD86, GRB10, DOC2A, CCR5, ADM, GRM8, DLL4, CD33, UBC, SNX10, C6ORF145, CAV2, PPFIA4, GAL3ST4, CCL3, CAV1, SCN1…	1.60496	0.0140732	0.000110722	0.00712888
GOTERM_BP_ALL	GO:0045060	negative thymic T cell selection	7	0.544323	4.10582e-06	PTPRC, DOCK2, CD3E, ZAP70, FAS, CD74, SPN	11.7521	0.0149109	0.000116452	0.00755643
GOTERM_BP_ALL	GO:0008284	positive regulation of cell proliferation	58	4.51011	4.19226e-06	NRP1, OSMR, PGF, EDN1, TGFB1, CXCL10, ANG, HLX, TICAM1, TGFA, SHC1, HSF4, CCNA2, MYC, INSR, SPN, EBI3, RHOG, MATK, EGFR, PRAME, CD3E, CD40, PTHLH, CARD11, CCND1, CD86, SIRPG, ADM, TNFSF13B, FGFR1OP, VEGFA, NGFR, NGF, TNFRSF4, ADA, TIMP1, VCAM1, IL12RB1, REG1A, RAC2, AGT, ZAP70, TGM2, SCG2, TCIRG1, PTPRC, FLT1, HCLS1, CD276, KDR, CDH13, CORO1A, C19ORF10, CDKN1A, DLX5, NOTCH4, SASH3	1.88164	0.0152225	0.000117989	0.00771551
GOTERM_BP_ALL	GO:0048856	anatomical structure development	244	18.9736	4.58972e-06	MEF2C, PGF, EFNA1, EDN1, PTPN22, POSTN, BTK, FLI1, PLOD1, CD44, APOE, S1PR5, SERPINE1, FAS, CCNA2, CDH23, CD3G, CD3D, CD3E, EOMES, APOLD1, PLAUR, C1QB, RPS19, DOC2A, HES4, VEGFA, PRDM1, ADAMTS2, ADAMTS4, CDK5R1, ALDOC, TAGLN2, CD74, ADA, SEMA5B, ACE, ZAP70, AHNAK2, BMP1, IKZF1, LGALS1, PCDH12, NDC80, MCAM, KDR, SEMA6A, SEMA6B, LAMA4, ADAP2, DLX5, NOTCH4, ACAD11, NRP2, GYPC, NRP1, HTATIP2, ARSE, L…	1.29686	0.0166536	0.000128189	0.00844697
GOTERM_BP_ALL	GO:0007204	elevation of cytosolic calcium ion concentration	24	1.86625	4.85761e-06	C3AR1, PTPRC, MCHR1, GNA15, JPH2, C5AR1, CCR1, EDN1, CD52, CXCR3, CCL28, P2RX7, CCR6, CCR5, ADM, SAA2, CXCR4, SAA1, CXCL13, S1PR4, LCK, AVPR1B, CCR2, TGM2	2.9304	0.017617	0.000134643	0.00893998
GOTERM_BP_ALL	GO:0010647	positive regulation of cell communication	49	3.81026	4.98553e-06	CD8A, GDF6, GJA1, FASLG, TLR3, TGFB1, KISS1R, NOD2, SLC1A3, CDKN2B, HMOX1, TICAM1, TGFA, CASP1, INSR, LTA, EGFR, LTBR, BST2, CD3E, CD40, NFAM1, TRAT1, CARD11, TNFRSF10B, VEGFA, LCK, UBC, NEK6, CAV2, CAV1, ADA, TNFRSF1A, AGT, TGM2, ZAP70, CD4, CD27, PTPRC, FLT1, HCLS1, LGALS1, EDA2R, LGALS9, TRADD, TRAF3IP2, CDH13, P2RX7, PLK2	2.00036	0.0180767	0.000137149	0.0091754
GOTERM_BP_ALL	GO:0051480	cytosolic calcium ion homeostasis	25	1.94401	5.0536e-06	MCHR1, C3AR1, GNA15, CAV1, JPH2, CCR1, EDN1, CD52, CXCR3, CCL28, SAA2, SAA1, CXCR4, S1PR4, TGM2, PTPRC, C5AR1, P2RX7, CCR6, ADM, CCR5, CXCL13, LCK, AVPR1B, CCR2	2.84555	0.0183213	0.000137984	0.00930067
GOTERM_BP_ALL	GO:0009617	response to bacterium	34	2.64386	5.43391e-06	FGR, TLR2, TLR3, FASLG, CCL5, CHIT1, B2M, TNFRSF1A, SLC11A1, NLRC4, NOD2, HIST1H2BK, CCL20, HAMP, TAP2, TICAM1, SERPINA1, SCARB1, SPN, LTA, LY96, HCK, GNLY, PRG2, LYZ, MYO1F, IDO1, CD1D, P2RX7, ADM, STAB1, MGST1, CD14, NGF	2.36609	0.0196864	0.000147269	0.0100006
GOTERM_BP_ALL	GO:0001910	regulation of leukocyte mediated cytotoxicity	11	0.855365	5.77783e-06	ICAM1, PTPRC, P2RX7, SH2D1A, CRTAM, GIMAP5, TAP2, KLRK1, IL7R, LAG3, B2M	5.90965	0.0209192	0.000155438	0.0106335
GOTERM_BP_ALL	GO:0046634	regulation of alpha-beta T cell activation	13	1.01089	6.31039e-06	PTPRC, GIMAP5, IKZF1, CD3E, TNFRSF14, ADA, CD86, IL4R, HLX, ZAP70, IL2RG, EBI3, SASH3	4.85009	0.0228253	0.000168524	0.0116135
GOTERM_BP_ALL	GO:0009967	positive regulation of signal transduction	45	3.49922	6.92677e-06	CAV2, CAV1, CD8A, GDF6, TLR3, GJA1, FASLG, TGFB1, ADA, TNFRSF1A, NOD2, CDKN2B, HMOX1, AGT, TICAM1, TGM2, ZAP70, TGFA, CD4, CASP1, INSR, LTA, CD27, PTPRC, LTBR, FLT1, BST2, CD3E, LGALS1, HCLS1, EDA2R, CD40, NFAM1, TRAT1, LGALS9, TRADD, TRAF3IP2, CARD11, CDH13, P2RX7, TNFRSF10B, PLK2, VEGFA, LCK, NEK6	2.0488	0.0250266	0.000183643	0.0127478
GOTERM_BP_ALL	GO:0050671	positive regulation of lymphocyte proliferation	16	1.24417	7.50243e-06	PTPRC, CD3E, CD276, CD40, TNFRSF4, ADA, VCAM1, CARD11, CORO1A, CDKN1A, TNFSF13B, TICAM1, ZAP70, SPN, EBI3, SASH3	3.90721	0.0270781	0.000197473	0.0138072
GOTERM_BP_ALL	GO:0050727	regulation of inflammatory response	19	1.47745	8.40148e-06	MASP1, OSMR, C3, CD276, IDO1, CX3CL1, CCL5, ADA, TNFRSF1A, TNFRSF1B, IL20RB, SAA2, SAA1, APOE, AOAH, AGT, TGM2, FCER1G, SPN	3.35775	0.0302734	0.000219555	0.0154617
GOTERM_BP_ALL	GO:0030595	leukocyte chemotaxis	13	1.01089	8.71128e-06	IL16, S100A9, ITGB2, CX3CL1, CCL5, ITGAM, DOCK2, CORO1A, SAA2, SAA1, CXCL16, CKLF, SCG2	4.71901	0.0313721	0.000226036	0.0160318
GOTERM_BP_ALL	GO:0032946	positive regulation of mononuclear cell proliferation	16	1.24417	9.54985e-06	PTPRC, CD3E, CD276, CD40, TNFRSF4, ADA, VCAM1, CARD11, CORO1A, CDKN1A, TNFSF13B, TICAM1, ZAP70, SPN, EBI3, SASH3	3.83743	0.0343396	0.000246048	0.0175749
GOTERM_BP_ALL	GO:0070665	positive regulation of leukocyte proliferation	16	1.24417	9.54985e-06	PTPRC, CD3E, CD276, CD40, TNFRSF4, ADA, VCAM1, CARD11, CORO1A, CDKN1A, TNFSF13B, TICAM1, ZAP70, SPN, EBI3, SASH3	3.83743	0.0343396	0.000246048	0.0175749
GOTERM_BP_ALL	GO:0043122	regulation of I-kappaB kinase/NF-kappaB cascade	23	1.78849	1.03213e-05	LTBR, BST2, LGALS1, TLR3, FASLG, GJA1, CD40, LGALS9, TRADD, TRAF3IP2, CARD11, TNFRSF1A, NOD2, TNFRSF10B, PLK2, HMOX1, TICAM1, TGM2, TNFAIP3, CASP1, NEK6, LTA, RHOH	2.88704	0.0370617	0.000264063	0.0189946
GOTERM_BP_ALL	GO:0043383	negative T cell selection	7	0.544323	1.15384e-05	PTPRC, DOCK2, CD3E, ZAP70, FAS, CD74, SPN	10.4463	0.0413404	0.000293146	0.0212341
GOTERM_BP_ALL	GO:0070661	leukocyte proliferation	14	1.08865	1.16811e-05	PTPRC, CRTAM, CD40, IL7R, TNFRSF4, TGFB1, ITGAM, SLC11A1, DOCK2, CD86, ACE, P2RX7, CXCR4, BAX	4.27351	0.041841	0.000294726	0.0214968
GOTERM_BP_ALL	GO:0032943	mononuclear cell proliferation	14	1.08865	1.16811e-05	PTPRC, CRTAM, CD40, IL7R, TNFRSF4, TGFB1, ITGAM, SLC11A1, DOCK2, CD86, ACE, P2RX7, CXCR4, BAX	4.27351	0.041841	0.000294726	0.0214968
GOTERM_BP_ALL	GO:0002699	positive regulation of immune effector process	14	1.08865	1.16811e-05	PTPRC, CRTAM, GIMAP5, C3, KLRK1, B2M, NOD2, P2RX7, CD37, SH2D1A, TAP2, FCER1G, LAG3, SASH3	4.27351	0.041841	0.000294726	0.0214968
GOTERM_BP_ALL	GO:0050900	leukocyte migration	16	1.24417	1.20788e-05	ICAM1, IL16, S100A9, ITGB2, CX3CL1, CCL5, ITGAM, VCAM1, CORO1A, DOCK2, SAA2, SAA1, CXCL16, CKLF, SELPLG, SCG2	3.77011	0.0432341	0.00030267	0.0222285
GOTERM_BP_ALL	GO:0002474	antigen processing and presentation of peptide antigen via MHC class I	9	0.699844	1.20881e-05	HLA-H, TAP2, HLA-A, HLA-C, HLA-B, HLA-E, HLA-G, TAPBP, B2M, HLA-F	7.11054	0.0432666	0.000300843	0.0222456
GOTERM_BP_ALL	GO:0033077	T cell differentiation in the thymus	11	0.855365	1.29968e-05	CARD11, PTPRC, DOCK2, CD3D, CD3E, ZAP70, JAG2, FAS, HLA-DMA, CD74, SPN	5.4719	0.0464424	0.000321269	0.0239176
GOTERM_BP_ALL	GO:0008285	negative regulation of cell proliferation	51	3.96579	1.38087e-05	RARRES3, AIF1, GJA1, TGFB1, KISS1R, CGREF1, CDKN2A, CDKN2B, APOE, CDKN2C, ANG, HMOX1, ODZ1, SPN, LTA, CDC6, TNFRSF14, VASH1, PTHLH, TNFRSF9, SIRPG, IL20RB, ADM, CD33, EMP3, VSIG4, CAV2, CAV1, LST1, PML, IFI30, CDH5, AGT, INPP5D, GPNMB, RUNX3, SCG2, CEBPA, CD276, IDO1, CDKN3, SOD2, CDH13, CDKN1A, LEPRE1, NUPR1, ETS1, BAX, FABP7, IGFBP3, FABP6	1.89746	0.0492712	0.000339046	0.0254117
GOTERM_BP_ALL	GO:0051270	regulation of cell motion	33	2.5661	1.44193e-05	NRP1, ENPP2, MMP9, EDN1, ABI3, JAG2, ADA, TGFB1, CXCL10, KISS1R, ACE, CXCR4, APOE, HMOX1, AGT, SEMA3F, SCARB1, INSR, EGFR, ICAM1, FLT1, MYO1F, VASH1, KDR, CDH13, CORO1A, LAMA4, RPS19, ETS1, DLL4, CXCL16, VEGFA, IGFBP3	2.2965	0.0513929	0.000351675	0.0265352
GOTERM_BP_ALL	GO:0055066	di-, tri-valent inorganic cation homeostasis	38	2.9549	1.58799e-05	C3AR1, MCHR1, CCL3, CAV1, GNA15, JPH2, CCR1, EDN1, CD52, CXCR3, CCL5, CCL28, TGFB1, SLC11A1, SAA2, CXCR4, APOE, HAMP, SAA1, HMOX1, S1PR4, TGM2, MYC, PTPRC, C5AR1, ABCB6, KDR, SOD2, P2RX7, CCR6, CCR5, ADM, CXCL13, BAX, CCR2, AVPR1B, LCK, CP	2.13548	0.0564493	0.000384728	0.0292228
GOTERM_BP_ALL	GO:0060326	cell chemotaxis	13	1.01089	1.60017e-05	IL16, S100A9, ITGB2, CX3CL1, CCL5, ITGAM, DOCK2, CORO1A, SAA2, SAA1, CXCL16, CKLF, SCG2	4.47701	0.0568696	0.000385128	0.0294468
GOTERM_BP_ALL	GO:0007267	cell-cell signaling	74	5.75428	1.87642e-05	NRP1, EFNA1, PGF, EDN1, EFNA3, S100A9, FGF11, GJA1, FASLG, ENPEP, GJA4, CXCL11, CXCL10, CD97, SLC1A4, SPRY1, SH2D1A, SLC1A3, ISG15, APOE, LTA, KCNMA1, STX4, GPR176, BST2, STC2, CCL4L2, PTHLH, C1QA, TNFAIP6, LILRB2, SIRPG, GRB10, CD86, DOC2A, CCR5, ADM, GRM8, CD33, UBC, CAV2, GAL3ST4, CCL3, SCN1B, CCR1, CXCL9, PCDHB14, NMB, ITGB2, CD70, CCL5, PCDHB10, CCL4, GJC1, CCL20, NPTX2, AGT, PRIMA1, SNAP25,…	1.65649	0.0663547	0.000448649	0.0345295
GOTERM_BP_ALL	GO:0030888	regulation of B cell proliferation	11	0.855365	1.88756e-05	CARD11, PTPRC, CDKN1A, CDKN2A, TNFSF13B, TICAM1, CD40, INPP5D, TNFRSF4, ADA, SASH3	5.27647	0.0667354	0.000448384	0.0347346
GOTERM_BP_ALL	GO:0031341	regulation of cell killing	11	0.855365	1.88756e-05	ICAM1, PTPRC, P2RX7, SH2D1A, CRTAM, GIMAP5, TAP2, KLRK1, IL7R, LAG3, B2M	5.27647	0.0667354	0.000448384	0.0347346
GOTERM_BP_ALL	GO:0006875	cellular metal ion homeostasis	33	2.5661	1.98793e-05	C3AR1, MCHR1, CCL3, CAV1, GNA15, JPH2, CCR1, EDN1, CD52, CXCR3, CCL5, CCL28, TGFB1, SLC11A1, SAA2, CXCR4, APOE, SAA1, S1PR4, AGT, TGM2, KCNMA1, PTPRC, C5AR1, P2RX7, CCR6, CCR5, ADM, CXCL13, BAX, AVPR1B, LCK, CCR2	2.26134	0.0701566	0.000469174	0.0365813
GOTERM_BP_ALL	GO:0055065	metal ion homeostasis	34	2.64386	2.00021e-05	C3AR1, MCHR1, CCL3, CAV1, GNA15, JPH2, CCR1, EDN1, CD52, CXCR3, CCL5, CCL28, TGFB1, SLC11A1, SAA2, CXCR4, APOE, SAA1, S1PR4, AGT, TGM2, KCNMA1, PTPRC, C5AR1, KDR, P2RX7, CCR6, CCR5, ADM, CXCL13, BAX, AVPR1B, LCK, CCR2	2.22758	0.0705744	0.000469047	0.0368072
GOTERM_BP_ALL	GO:0009595	detection of biotic stimulus	9	0.699844	2.0341e-05	NLRC4, NOD2, CRTAM, LY96, TLR3, SCARB1, CLEC7A, TLR8, CD1D	6.71551	0.0717263	0.000473955	0.0374308
GOTERM_BP_ALL	GO:0002285	lymphocyte activation during immune response	9	0.699844	2.0341e-05	ICAM1, GPR183, SLC11A1, ITGAL, UNC13D, RELB, EOMES, ADA, LCP1	6.71551	0.0717263	0.000473955	0.0374308
GOTERM_BP_ALL	GO:0030198	extracellular matrix organization	22	1.71073	2.17678e-05	COL4A2, MMP9, ADAMTSL4, COL3A1, HSPG2, OLFML2A, POSTN, NID1, COL5A3, SERPINH1, COL5A2, COL5A1, P4HA1, AGT, TGFBI, COL1A2, COL6A2, ACAN, LOX, COL1A1, VWA1, ADAMTS2	2.84118	0.0765597	0.000503982	0.0400557
GOTERM_BP_ALL	GO:0043123	positive regulation of I-kappaB kinase/NF-kappaB cascade	21	1.63297	2.46706e-05	LTBR, BST2, LGALS1, TLR3, FASLG, GJA1, CD40, LGALS9, TRADD, TRAF3IP2, CARD11, TNFRSF1A, NOD2, TNFRSF10B, PLK2, HMOX1, TICAM1, TGM2, CASP1, NEK6, LTA	2.90775	0.0863162	0.000567579	0.0453961
GOTERM_BP_ALL	GO:0030199	collagen fibril organization	11	0.855365	2.68997e-05	P4HA1, COL3A1, COL1A2, ACAN, COL1A1, LOX, COL5A3, SERPINH1, COL5A2, ADAMTS2, COL5A1	5.09452	0.0937383	0.000614981	0.0494969
GOTERM_BP_ALL	GO:0016064	immunoglobulin mediated immune response	15	1.16641	2.82174e-05	C4A, C3, C1S, HLA-DMA, C1QC, TLR8, CD74, C1QA, C1QB, NOD2, FCER1G, C2, INPP5D, CD27, HLA-DRA	3.73084	0.0980976	0.000641092	0.051921
GOTERM_BP_ALL	GO:0045088	regulation of innate immune response	15	1.16641	2.82174e-05	CRTAM, GIMAP5, TLR2, KLRK1, MYO1F, SAMHD1, TLR3, TLR7, TLR8, CD1D, NOD2, SH2D1A, TICAM1, CLEC7A, LAG3	3.73084	0.0980976	0.000641092	0.051921
GOTERM_BP_ALL	GO:0002526	acute inflammatory response	21	1.63297	2.88651e-05	CEBPB, MASP1, C4A, C3, CFB, IDO1, C1S, C1QC, CD163, APOL2, C1QA, C1QB, NUPR1, SAA2, FCN3, SAA1, SERPINF2, SERPINA1, C2, VSIG4, FN1	2.87808	0.100233	0.000651757	0.0531125
GOTERM_BP_ALL	GO:0016477	cell migration	41	3.18818	3.51497e-05	NRP2, CAV2, CTHRC1, CDK5R1, NRP1, IL16, S100A9, ITGB2, ENPEP, CX3CL1, CDH2, CCL5, TGFB1, ITGAM, VCAM1, DOCK2, CD44, SAA2, CXCR4, ANG, SAA1, SEMA3F, CKLF, SCARB1, SELPLG, DCLK1, SCG2, FN1, ICAM1, FLT1, MET, ITGA4, MMP14, COL5A1, KDR, CDH13, CORO1A, ITGA5, BAX, CXCL16, VCAN	1.99519	0.120688	0.000788738	0.0646728
GOTERM_BP_ALL	GO:0042129	regulation of T cell proliferation	16	1.24417	3.58392e-05	PTPRC, CD3E, CD276, TNFRSF14, IDO1, TGFB1, VCAM1, CARD11, CORO1A, CDKN2A, TNFSF13B, IL20RB, ZAP70, VSIG4, SPN, EBI3	3.46607	0.122903	0.000799303	0.0659411
GOTERM_BP_ALL	GO:0002768	immune response-regulating cell surface receptor signaling pathway	13	1.01089	3.67332e-05	PTPRC, C3AR1, CD3E, SLA2, CD247, TLR2, KLRK1, PTPN22, CD40, NFAM1, LAT2, ZAP70, CLEC7A	4.15722	0.125768	0.00081427	0.0675853
GOTERM_BP_ALL	GO:0032649	regulation of interferon-gamma production	11	0.855365	3.76755e-05	SLC11A1, NOD2, GIMAP5, IL20RB, CD276, KLRK1, TLR3, TLR7, TLR8, SASH3, EBI3	4.92471	0.128777	0.000830122	0.0693186
GOTERM_BP_ALL	GO:0048869	cellular developmental process	170	13.2193	3.92239e-05	GPRIN1, MEF2C, RARRES2, EFNA1, PGF, MMP9, EDN1, JAG2, CSPG4, PTPN22, TGFB1, BTK, UNC5B, CD44, CDKN2C, APOE, S1PR5, LGI4, FAS, SPON2, INSR, ASPM, SPN, CDH23, EGFR, CD3G, STMN3, CD3D, CD3E, RELB, EOMES, APOLD1, CCL4L2, TACC3, PTHLH, RPS19, HES4, SPATA18, DLL4, VEGFA, VAMP5, PRDM1, COL1A1, CSTA, NGF, CAV2, CAV1, CDK5R1, LST1, SLC2A14, CCL4, CD74, ADA, TIMP1, SEMA5B, ACE, DOCK2, ZAP70, AHNAK2, ERO1L,…	1.33838	0.133699	0.000859049	0.0721663
GOTERM_BP_ALL	GO:0010740	positive regulation of protein kinase cascade	29	2.25505	3.95047e-05	TLR3, GJA1, FASLG, TGFB1, TNFRSF1A, NOD2, HMOX1, AGT, TICAM1, TGM2, CASP1, INSR, CD27, LTA, PTPRC, LTBR, BST2, LGALS1, HCLS1, EDA2R, CD40, LGALS9, TRADD, TRAF3IP2, CARD11, P2RX7, TNFRSF10B, PLK2, NEK6	2.33233	0.134589	0.000860049	0.0726828
GOTERM_BP_ALL	GO:0048247	lymphocyte chemotaxis	6	0.466563	4.17346e-05	DOCK2, SAA2, SAA1, CXCL16, CKLF, CCL5	11.5123	0.141622	0.000903202	0.0767841
GOTERM_BP_ALL	GO:0045059	positive thymic T cell selection	6	0.466563	4.17346e-05	PTPRC, DOCK2, CD3D, ZAP70, HLA-DMA, CD74	11.5123	0.141622	0.000903202	0.0767841
GOTERM_BP_ALL	GO:0030154	cell differentiation	164	12.7527	4.18584e-05	GPRIN1, MEF2C, RARRES2, EFNA1, PGF, MMP9, EDN1, JAG2, CSPG4, PTPN22, TGFB1, BTK, UNC5B, CD44, CDKN2C, APOE, S1PR5, LGI4, FAS, SPON2, INSR, ASPM, SPN, CDH23, EGFR, STMN3, CD3D, CD3E, RELB, EOMES, APOLD1, TACC3, PTHLH, RPS19, HES4, SPATA18, DLL4, VEGFA, VAMP5, PRDM1, COL1A1, CSTA, NGF, CAV2, CAV1, CDK5R1, LST1, SLC2A14, CD74, ADA, TIMP1, SEMA5B, ACE, DOCK2, ZAP70, AHNAK2, ERO1L, ASF1B, RUNX1, RUNX3…	1.34556	0.14201	0.000900555	0.0770118
GOTERM_BP_ALL	GO:0065007	biological regulation	619	48.1337	4.42307e-05	SLC9A9, MEF2C, MASP1, PGF, AIF1, OSMR, FSTL3, BTK, B2M, ACTG2, HMHA1, MALL, HMCN1, DIRAS2, FLI1, LTB4R, SERPINE1, YEATS2, GIT2, ZNF395, FAS, GUCA2B, CCNA2, CRTAM, C4A, SIPA1L2, EOMES, TOX2, PLAUR, SIRPG, GRB10, RPS19, DOC2A, UNC13D, SERPINF2, HLA-DRA, TNFRSF6B, HLA-DRB1, NFKBIE, DUSP10, NPY6R, ESM1, MYBL2, PPP1R3C, PROCR, RAC2, ZAP70, HLA-DOA, UBE2L6, NDC80, C19ORF10, ADAP2, RGS1, RGS5, AVPR1B, A…	1.11088	0.149426	0.000946007	0.0813747
GOTERM_BP_ALL	GO:0032760	positive regulation of tumor necrosis factor production	8	0.622084	4.67084e-05	NOD2, TICAM1, TLR2, FCER1G, TLR3, CLEC7A, SASH3, CD14	7.16321	0.157103	0.000993169	0.0859312
GOTERM_BP_ALL	GO:0030334	regulation of cell migration	29	2.25505	4.92064e-05	ENPP2, MMP9, EDN1, ABI3, JAG2, ADA, TGFB1, CXCL10, KISS1R, ACE, CXCR4, APOE, HMOX1, AGT, SCARB1, INSR, EGFR, ICAM1, FLT1, MYO1F, VASH1, KDR, CDH13, CORO1A, LAMA4, DLL4, CXCL16, VEGFA, IGFBP3	2.30473	0.164772	0.00104021	0.0905249
GOTERM_BP_ALL	GO:0002237	response to molecule of bacterial origin	19	1.47745	5.03207e-05	LY96, TLR2, FASLG, IDO1, CCL5, B2M, SLC11A1, TNFRSF1A, NOD2, P2RX7, ADM, TAP2, TICAM1, SERPINA1, SCARB1, CD14, LTA, MGST1, NGF	2.96732	0.168171	0.00105765	0.092574
GOTERM_BP_ALL	GO:0030890	positive regulation of B cell proliferation	9	0.699844	5.11863e-05	CARD11, PTPRC, CDKN1A, TNFSF13B, TICAM1, CD40, TNFRSF4, ADA, SASH3	6.04396	0.170801	0.00106969	0.0941657
GOTERM_BP_ALL	GO:0046638	positive regulation of alpha-beta T cell differentiation	9	0.699844	5.11863e-05	CD86, GIMAP5, IKZF1, HLX, IL4R, ZAP70, IL2RG, ADA, SASH3	6.04396	0.170801	0.00106969	0.0941657
GOTERM_BP_ALL	GO:0050848	regulation of calcium-mediated signaling	9	0.699844	5.11863e-05	CDH13, PLEK, CD8A, CD3E, SLA2, ZAP70, CD4, TRAT1, ADA	6.04396	0.170801	0.00106969	0.0941657
GOTERM_BP_ALL	GO:0055074	calcium ion homeostasis	31	2.41058	5.54931e-05	C3AR1, MCHR1, CCL3, CAV1, GNA15, JPH2, CCR1, EDN1, CD52, CXCR3, CCL5, CCL28, TGFB1, SAA2, CXCR4, SAA1, APOE, S1PR4, TGM2, PTPRC, C5AR1, KDR, P2RX7, CCR6, ADM, CCR5, CXCL13, BAX, AVPR1B, LCK, CCR2	2.21469	0.183767	0.00115306	0.102085
GOTERM_BP_ALL	GO:0065008	regulation of biological quality	149	11.5863	5.55851e-05	SLC9A9, F2RL3, GNA15, AQP9, GRIK3, EDN1, TLR2, TLR3, CD52, TLR7, TGFB1, ACTG2, FLI1, CDKN2A, MALL, HMCN1, CDKN2C, APOE, S1PR4, SERPINE1, LGI4, FAS, GUCA2B, INSR, ASPM, C5AR1, TMSB10, CD40, TACC3, PLAUR, PTHLH, ARPC1B, RPS19, CD36, DOC2A, CCR6, CCR5, FGFR1OP, CCR2, VEGFA, COL1A2, EMP3, NGF, FGD2, ALDOA, TNFRSF6B, CAV2, C3AR1, CAV1, CCL3, LST1, NFKBIE, APOC2, IFI30, ITGB2, ABCA1, CCL5, ADA, TIMP1, …	1.3623	0.184041	0.00114845	0.102254
GOTERM_BP_ALL	GO:0030155	regulation of cell adhesion	25	1.94401	6.74959e-05	CYTIP, JAG2, CX3CL1, FXYD5, ADA, TGFB1, CDKN2A, SAA2, SAA1, TGFBI, TGM2, COL8A1, SPN, ARHGDIB, ICAM1, MYO1F, NID1, MMP14, VAV1, CDH13, LAMA4, SIRPG, CD36, COL1A1, ADAMDEC1	2.45092	0.21884	0.00138654	0.124152
GOTERM_BP_ALL	GO:0030005	cellular di-, tri-valent inorganic cation homeostasis	35	2.72162	6.85699e-05	C3AR1, MCHR1, CCL3, CAV1, GNA15, JPH2, CCR1, EDN1, CD52, CXCR3, CCL5, CCL28, TGFB1, SLC11A1, SAA2, CXCR4, APOE, HAMP, SAA1, S1PR4, TGM2, MYC, PTPRC, C5AR1, ABCB6, P2RX7, CCR6, CCR5, ADM, CXCL13, BAX, AVPR1B, LCK, CCR2, CP	2.07086	0.221904	0.00140073	0.126127
GOTERM_BP_ALL	GO:0016337	cell-cell adhesion	40	3.11042	7.70551e-05	ITGAL, CDK5R1, PCDHB14, ITGB2, CDH2, PCDHGC3, PCDHB10, CDH4, CDH5, ITGAM, CDH6, VCAM1, BARX2, CD44, CD93, ACAN, COL6A2, CD2, ADAM8, SELPLG, CDH23, EGFR, ICAM1, PTPRC, BMP1, PLEK, OLR1, CDHR1, ICAM3, NLGN1, PCDH12, CDHR5, ITGA4, PCDH17, CD84, SIGLEC1, CDH13, ITGA5, CLDN2, CLEC7A	1.94652	0.245693	0.00156519	0.141724
GOTERM_BP_ALL	GO:0001912	positive regulation of leukocyte mediated cytotoxicity	9	0.699844	7.73139e-05	PTPRC, P2RX7, SH2D1A, CRTAM, GIMAP5, TAP2, KLRK1, LAG3, B2M	5.75615	0.246407	0.00156178	0.1422
GOTERM_BP_ALL	GO:0055080	cation homeostasis	41	3.18818	7.89307e-05	SLC9A9, C3AR1, MCHR1, CCL3, CAV1, GNA15, JPH2, CCR1, EDN1, CD52, CXCR3, CCL5, CCL28, TGFB1, SLC11A1, SAA2, CXCR4, APOE, HAMP, SAA1, HMOX1, S1PR4, AGT, TGM2, MYC, KCNMA1, PTPRC, C5AR1, ABCB6, KDR, SOD2, P2RX7, CCR6, CCR5, ADM, CXCL13, BAX, CCR2, AVPR1B, LCK, CP	1.92543	0.250852	0.00158566	0.145171
GOTERM_BP_ALL	GO:0040012	regulation of locomotion	31	2.41058	8.25728e-05	IL16, ENPP2, MMP9, EDN1, ABI3, JAG2, ADA, TGFB1, CXCL10, KISS1R, ACE, CXCR4, APOE, HMOX1, AGT, SCARB1, INSR, SCG2, EGFR, ICAM1, FLT1, MYO1F, VASH1, KDR, CDH13, CORO1A, LAMA4, DLL4, CXCL16, VEGFA, IGFBP3	2.16855	0.26077	0.00164971	0.151865
GOTERM_BP_ALL	GO:0006874	cellular calcium ion homeostasis	30	2.33281	8.33557e-05	C3AR1, MCHR1, CCL3, CAV1, GNA15, JPH2, CCR1, EDN1, CD52, CXCR3, CCL5, CCL28, TGFB1, SAA2, CXCR4, SAA1, APOE, S1PR4, TGM2, PTPRC, C5AR1, P2RX7, CCR6, ADM, CCR5, CXCL13, BAX, AVPR1B, LCK, CCR2	2.20181	0.262885	0.0016563	0.153304
GOTERM_BP_ALL	GO:0042035	regulation of cytokine biosynthetic process	17	1.32193	8.63308e-05	CEBPB, CD3E, CD276, TLR3, TLR7, TLR8, INHBB, CARD11, CD86, HMOX1, TICAM1, IRF1, CD4, INPP5D, SPN, LAG3, EBI3	3.0855	0.270866	0.0017061	0.158771
GOTERM_BP_ALL	GO:0048870	cell motility	43	3.3437	8.79237e-05	NRP2, DNAH11, CAV2, CTHRC1, CDK5R1, NRP1, IL16, S100A9, ITGB2, ENPEP, CX3CL1, CDH2, CCL5, TGFB1, ITGAM, VCAM1, DOCK2, CD44, SAA2, CXCR4, ANG, SAA1, SEMA3F, CKLF, SCARB1, SELPLG, DCLK1, SCG2, FN1, ICAM1, FLT1, MET, ITGA4, MMP14, COL5A1, KDR, CDH13, CORO1A, ETS1, ITGA5, BAX, CXCL16, VCAN	1.88122	0.275104	0.00172822	0.161699
GOTERM_BP_ALL	GO:0051674	localization of cell	43	3.3437	8.79237e-05	NRP2, DNAH11, CAV2, CTHRC1, CDK5R1, NRP1, IL16, S100A9, ITGB2, ENPEP, CX3CL1, CDH2, CCL5, TGFB1, ITGAM, VCAM1, DOCK2, CD44, SAA2, CXCR4, ANG, SAA1, SEMA3F, CKLF, SCARB1, SELPLG, DCLK1, SCG2, FN1, ICAM1, FLT1, MET, ITGA4, MMP14, COL5A1, KDR, CDH13, CORO1A, ETS1, ITGA5, BAX, CXCL16, VCAN	1.88122	0.275104	0.00172822	0.161699
GOTERM_BP_ALL	GO:0002429	immune response-activating cell surface receptor signaling pathway	12	0.933126	8.81177e-05	C3AR1, PTPRC, LAT2, CD3E, SLA2, CD247, ZAP70, TLR2, KLRK1, PTPN22, NFAM1, CLEC7A	4.13262	0.275618	0.00172277	0.162055
GOTERM_BP_ALL	GO:0051094	positive regulation of developmental process	40	3.11042	9.02716e-05	IRX3, MSR1, CCL5, IL7R, HLA-DMA, CDH4, CD74, TGFB1, ADA, TNFRSF1A, CDKN2B, IL4R, MAPT, HLX, AGT, ZAP70, IL2RG, INPP5D, HSF4, RUNX1, INSR, CD27, ANGPTL4, SH3PXD2B, PTPRC, GIMAP5, IKZF1, EOMES, CD276, TRADD, P2RX7, CD86, CD36, ETS1, DLX5, BAX, NGFR, IGFBP3, SASH3, NGF	1.93252	0.281305	0.00175547	0.166013
GOTERM_BP_ALL	GO:0042098	T cell proliferation	10	0.777605	9.2562e-05	SLC11A1, PTPRC, P2RX7, CD86, DOCK2, CRTAM, CXCR4, BAX, TNFRSF4, ITGAM	4.97445	0.287304	0.00179046	0.170222
GOTERM_BP_ALL	GO:0045089	positive regulation of innate immune response	13	1.01089	9.79427e-05	CRTAM, GIMAP5, TLR2, KLRK1, TLR3, TLR7, TLR8, CD1D, NOD2, SH2D1A, TICAM1, CLEC7A, LAG3	3.79572	0.301199	0.00188448	0.180109
GOTERM_BP_ALL	GO:0002495	antigen processing and presentation of peptide antigen via MHC class II	6	0.466563	0.000104449	IFI30, FCER1G, HLA-DOA, HLA-DMA, CD74, HLA-DRA	10.0733	0.317641	0.00199905	0.192063
GOTERM_BP_ALL	GO:0019886	antigen processing and presentation of exogenous peptide antigen via MHC class II	6	0.466563	0.000104449	IFI30, FCER1G, HLA-DOA, HLA-DMA, CD74, HLA-DRA	10.0733	0.317641	0.00199905	0.192063
GOTERM_BP_ALL	GO:0007243	protein kinase cascade	49	3.81026	0.000107961	NRG3, EFNA1, EDN1, TLR2, PRDX4, TLR3, TLR7, TLR8, BTK, KISS1R, CXCR4, HMOX1, TICAM1, TGFA, SHC1, INSR, EGFR, C5AR1, LY96, ARHGEF6, IFNAR2, MAP4K4, DOK1, TNFRSF10B, CCR2, LRRK2, CAV1, NMI, DUSP10, FPR1, MAP4K1, CD74, LINGO1, STAT4, ZAP70, CD27, SCG2, FYB, PTPRC, FLT1, PLEK, MET, BIRC7, P2RY12, DUSP4, P2RX7, NOTCH4, ADRA1B, JAK3	1.7787	0.326354	0.00205544	0.198514
GOTERM_BP_ALL	GO:0007159	leukocyte adhesion	10	0.777605	0.000127466	VCAM1, ICAM1, ITGAL, PTPRC, OLR1, ITGA5, ITGB2, ITGA4, SELPLG, ITGAM	4.79679	0.372761	0.00241381	0.234339
GOTERM_BP_ALL	GO:0030003	cellular cation homeostasis	37	2.87714	0.000134986	C3AR1, MCHR1, CCL3, CAV1, GNA15, JPH2, CCR1, EDN1, CD52, CXCR3, CCL5, CCL28, TGFB1, SLC11A1, SAA2, CXCR4, APOE, HAMP, SAA1, S1PR4, AGT, TGM2, MYC, KCNMA1, PTPRC, C5AR1, ABCB6, P2RX7, CCR6, CCR5, ADM, CXCL13, BAX, CCR2, AVPR1B, LCK, CP	1.95649	0.389787	0.00254288	0.248148
GOTERM_BP_ALL	GO:0050857	positive regulation of antigen receptor-mediated signaling pathway	5	0.388802	0.00014323	PTPRC, LCK, NFAM1, TRAT1, ADA	13.431	0.407921	0.00268416	0.263284
GOTERM_BP_ALL	GO:0042108	positive regulation of cytokine biosynthetic process	13	1.01089	0.000152687	CD3E, CD276, TLR3, TLR7, TLR8, CARD11, CD86, HMOX1, TICAM1, IRF1, CD4, SPN, EBI3	3.63757	0.428062	0.00284658	0.280646
GOTERM_BP_ALL	GO:0016339	calcium-dependent cell-cell adhesion	9	0.699844	0.000162904	CDH13, NLGN1, PCDHB14, PCDH12, CDHR5, PCDHGC3, CDH2, PCDHB10, CDH23	5.25562	0.449052	0.00302139	0.299398
GOTERM_BP_ALL	GO:0022603	regulation of anatomical structure morphogenesis	33	2.5661	0.000177296	ALDOA, FGD2, LZTS1, HTATIP2, NRP1, LST1, EFNA1, EDN1, PML, ITGB2, CDH2, CDH4, TGFB1, TNFRSF1A, LINGO1, APOE, HMOX1, SEMA3F, MAPT, SERPINE1, RUNX1, ANGPT2, ANGPTL4, FN1, COL4A2, VASH1, KDR, CORO1A, STAB1, BAX, VEGFA, NGFR, NGF	2.02385	0.477319	0.00327132	0.325808
GOTERM_BP_ALL	GO:0046651	lymphocyte proliferation	12	0.933126	0.000183065	SLC11A1, PTPRC, P2RX7, CD86, DOCK2, CRTAM, CXCR4, BAX, CD40, IL7R, TNFRSF4, ITGAM	3.83743	0.488238	0.00336065	0.336392
GOTERM_BP_ALL	GO:0045597	positive regulation of cell differentiation	34	2.64386	0.000184533	IRX3, MSR1, CCL5, IL7R, CDH4, HLA-DMA, CD74, TGFB1, ADA, CDKN2B, IL4R, HLX, AGT, MAPT, ZAP70, IL2RG, INPP5D, HSF4, RUNX1, CD27, SH3PXD2B, PTPRC, GIMAP5, IKZF1, CD276, EOMES, CD86, CD36, ETS1, DLX5, NGFR, IGFBP3, SASH3, NGF	1.99412	0.490979	0.00337064	0.339085
GOTERM_BP_ALL	GO:0007275	multicellular organismal development	260	20.2177	0.000194465	MEF2C, EFNA1, PGF, EDN1, PTPN22, POSTN, BTK, FLI1, PLOD1, CD44, APOE, S1PR5, SERPINE1, FAS, CCNA2, CDH23, CD3D, CD3E, APOLD1, EOMES, PLAUR, C1QB, RPS19, DOC2A, HES4, VEGFA, PRDM1, ADAMTS2, ADAMTS4, DNAH11, CDK5R1, MFNG, ALDOC, SLC2A14, TAGLN2, CD74, ADA, SEMA5B, ACE, TPI1, NRARP, ZAP70, AHNAK2, BMP1, IKZF1, PCDH12, KDR, APOL2, SEMA6A, SEMA6B, LAMA4, ADAP2, DLX5, NOTCH4, ACAD11, NRP2, GYPC, LZTS1,…	1.21887	0.509149	0.00353412	0.357304
GOTERM_BP_ALL	GO:0010627	regulation of protein kinase cascade	36	2.79938	0.000195889	CAV1, EDN1, TLR3, MAP4K1, GJA1, FASLG, TGFB1, TNFRSF1A, NOD2, HMOX1, AGT, TICAM1, TGM2, CASP1, PHLDA3, INSR, CD27, LTA, RHOH, PTPRC, LTBR, BST2, LGALS1, HCLS1, BIRC7, EDA2R, CD40, LGALS9, TRADD, TRAF3IP2, CARD11, P2RX7, TNFRSF10B, PLK2, TNFAIP3, NEK6	1.94183	0.511702	0.00354237	0.359918
GOTERM_BP_ALL	GO:0007166	cell surface receptor linked signal transduction	178	13.8414	0.00020354	QRFPR, F2RL3, GNA15, ADORA3, GPR126, ADCY7, EFNA1, GPR124, OSMR, GDF6, GRIK3, EDN1, JAG2, TLR2, PTPN22, FSTL1, CXCL11, TGFB1, CXCL10, EIF4EBP1, APOE, LTB4R, S1PR4, S1PR5, CLEC4A, ADAM8, INSR, SPN, KLRB1, EGFR, C5AR1, CD3G, STC2, CD3D, CD3E, TNFRSF14, CD40, IGSF6, PTHLH, ADAMTS7, LILRB2, GRB10, LAT2, CCR6, CCR5, ARRB2, LPAR5, PRAM1, DLL4, LILRB3, CCR2, CX3CR1, VEGFA, COL1A2, NGF, ITGAL, C3AR1, CCL…	1.2881	0.525185	0.00366239	0.37395
GOTERM_BP_ALL	GO:0032103	positive regulation of response to external stimulus	15	1.16641	0.000206744	IL16, C3, OSMR, IDO1, CX3CL1, CCL5, TGFB1, KDR, CDH13, TNFRSF1A, AGT, VEGFA, TGM2, FCER1G, SCG2	3.14789	0.530719	0.00370173	0.379825
GOTERM_BP_ALL	GO:0043368	positive T cell selection	6	0.466563	0.000220588	PTPRC, DOCK2, CD3D, ZAP70, HLA-DMA, CD74	8.95401	0.553904	0.00392992	0.405211
GOTERM_BP_ALL	GO:0031343	positive regulation of cell killing	9	0.699844	0.000228527	PTPRC, P2RX7, SH2D1A, CRTAM, GIMAP5, TAP2, KLRK1, LAG3, B2M	5.03663	0.566679	0.00405137	0.419766
GOTERM_BP_ALL	GO:0050789	regulation of biological process	584	45.4121	0.000270659	MEF2C, MASP1, PGF, OSMR, AIF1, FSTL3, BTK, B2M, HMHA1, DIRAS2, FLI1, LTB4R, SERPINE1, YEATS2, GIT2, ZNF395, FAS, GUCA2B, CCNA2, CRTAM, C4A, SIPA1L2, EOMES, TOX2, PLAUR, SIRPG, GRB10, RPS19, UNC13D, DOC2A, SERPINF2, HLA-DRA, TNFRSF6B, HLA-DRB1, NFKBIE, DUSP10, ESM1, NPY6R, MYBL2, PPP1R3C, RAC2, ZAP70, HLA-DOA, UBE2L6, NDC80, C19ORF10, ADAP2, RGS1, RGS5, AVPR1B, ACAD11, MSR1, HTATIP2, LZTS1, CYP2J2…	1.10382	0.6286	0.00477348	0.496973
GOTERM_BP_ALL	GO:0043066	negative regulation of apoptosis	46	3.57698	0.000279134	MEF2C, TNFRSF6B, HTATIP2, BNIP3, CD74, ADA, MIF, APOE, HMOX1, AGT, CHST11, TGM2, FAS, PCSK6, MYC, CD27, SCG2, ANGPTL4, EGFR, IL2RB, GIMAP5, NOL3, CEBPB, PRAME, BCL2A1, ANXA1, BIRC7, BIRC5, IDO1, CSDA, BIRC3, ANXA4, SOD2, CDH13, SERPINB9, CDKN1A, TNFSF13B, BAX, VEGFA, BNIP3L, UBC, FAIM3, NGFR, TNFAIP3, NGF, TEX11	1.74527	0.639943	0.00489899	0.512496
GOTERM_BP_ALL	GO:0006916	anti-apoptosis	31	2.41058	0.00029568	TNFRSF6B, MEF2C, HTATIP2, BNIP3, APOE, HMOX1, TGM2, FAS, MYC, CD27, IL2RB, CEBPB, NOL3, BCL2A1, BIRC7, ANXA1, BIRC5, BIRC3, ANXA4, SOD2, CDH13, SERPINB9, TNFSF13B, BAX, VEGFA, BNIP3L, UBC, FAIM3, NGFR, TNFAIP3, NGF	2.02117	0.661101	0.0051639	0.542796
GOTERM_BP_ALL	GO:0010033	response to organic substance	80	6.22084	0.000297397	AQP9, ADCY7, OSMR, PGF, SLC6A3, TLR2, TLR3, AP3S1, FASLG, TGFB1, B2M, CD48, EIF4EBP1, NOD2, CD44, CDKN2B, ANG, APOE, HMOX1, TICAM1, VKORC1, SHC1, SERPINA1, CREB3L3, LOX, FAS, CASP1, INSR, MYC, CCNA2, LTA, EGFR, KCNMA1, LY96, MMP14, C1QB, CCND1, GRB10, CA9, ADM, SERPINF2, HSPB2, COL1A1, NGF, CAV2, PRF1, CAV1, ALDOC, COL3A1, PML, C1S, CCL5, DERL3, SERPINH1, SLC11A1, TNFRSF1A, PLIN2, DGKD, TAP2, HSP…	1.49027	0.663225	0.00516916	0.545942
GOTERM_BP_ALL	GO:0019932	second-messenger-mediated signaling	34	2.64386	0.000300081	MCHR1, F2RL3, GNA15, ADCY7, CCR1, EDN1, FPR1, BTK, TYMS, KISS1R, MCTP2, HRH2, DGKD, LTB4R, APOE, AGT, S1PR4, P2RY1, TGM2, TOP2A, LTA, HIST1H4H, EGFR, NDC80, UBE2C, PTHLH, P2RY12, LAT, LAT2, CD36, RGS1, ADM, ADRA1B, GRK5	1.94321	0.666517	0.00519104	0.550856
GOTERM_BP_ALL	GO:0046637	regulation of alpha-beta T cell differentiation	9	0.699844	0.000314322	CD86, GIMAP5, IKZF1, HLX, IL4R, ZAP70, IL2RG, ADA, SASH3	4.83517	0.683453	0.00541117	0.576925
GOTERM_BP_ALL	GO:0050790	regulation of catalytic activity	91	7.07621	0.000325889	F2RL3, MCHR1, GNA15, ADORA3, GM2A, ADCY7, EFNA1, C13ORF15, EDN1, GABBR1, TLR3, PKMYT1, TGFB1, SPRY4, NLRC4, KISS1R, SPRY1, CDKN2A, CDKN2B, ANG, CDKN2C, APOE, LTB4R, CXCR4, S1PR4, GIT2, TGFA, SHC1, PLCB2, INSR, AGAP2, MYC, EGFR, CDC6, C5AR1, STMN3, UBE2C, PTHLH, CCND1, TNFRSF10B, GRM8, ACAP1, LCK, CCR2, UBC, CSTA, PSMB10, FGD2, CDK5R1, CAV1, PML, FPR1, APOC1, APOC2, MAP4K1, TRIB3, TNFRSF4, CD74, S…	1.44471	0.696576	0.00558353	0.598097
GOTERM_BP_ALL	GO:0007346	regulation of mitotic cell cycle	25	1.94401	0.00034969	CAV2, EDN1, PML, PKMYT1, ANLN, TGFB1, GTSE1, CDKN2A, CDKN2B, BUB1, TGFA, CCNA2, MYC, INSR, LTA, EGFR, CDC6, DLGAP5, NUSAP1, CENPF, BIRC5, UBE2C, CCND1, DGKZ, NEK6	2.20905	0.72189	0.00596225	0.641645
GOTERM_BP_ALL	GO:0043069	negative regulation of programmed cell death	46	3.57698	0.000380172	MEF2C, TNFRSF6B, HTATIP2, BNIP3, CD74, ADA, MIF, APOE, HMOX1, AGT, CHST11, TGM2, FAS, PCSK6, MYC, CD27, SCG2, ANGPTL4, EGFR, IL2RB, GIMAP5, NOL3, CEBPB, PRAME, BCL2A1, ANXA1, BIRC7, BIRC5, IDO1, CSDA, BIRC3, ANXA4, SOD2, CDH13, SERPINB9, CDKN1A, TNFSF13B, BAX, VEGFA, BNIP3L, UBC, FAIM3, NGFR, TNFAIP3, NGF, TEX11	1.72097	0.751252	0.00645033	0.697391
GOTERM_BP_ALL	GO:0032502	developmental process	280	21.7729	0.000391957	MEF2C, RARRES2, EFNA1, PGF, EDN1, PTPN22, POSTN, BTK, FLI1, PLOD1, CD44, APOE, SERPINE1, S1PR5, FAS, CCNA2, CDH23, CD3G, CD3D, CD3E, APOLD1, EOMES, PLAUR, C1QB, RPS19, DOC2A, HES4, VEGFA, PRDM1, ADAMTS2, ADAMTS4, DNAH11, CDK5R1, MFNG, ALDOC, SLC2A14, TAGLN2, CD74, ADA, SEMA5B, ACE, TPI1, NRARP, ZAP70, AHNAK2, BMP1, IKZF1, LGALS1, PCDH12, NDC80, MCAM, KDR, APOL2, SEMA6A, SEMA6B, LAMA4, ADAP2, DLX5…	1.19463	0.761754	0.00661898	0.718936
GOTERM_BP_ALL	GO:0070664	negative regulation of leukocyte proliferation	10	0.777605	0.000394919	CDKN2A, LST1, IL20RB, CD276, TNFRSF14, IDO1, INPP5D, VSIG4, SPN, TGFB1	4.19719	0.764323	0.00663821	0.72435
GOTERM_BP_ALL	GO:0032945	negative regulation of mononuclear cell proliferation	10	0.777605	0.000394919	CDKN2A, LST1, IL20RB, CD276, TNFRSF14, IDO1, INPP5D, VSIG4, SPN, TGFB1	4.19719	0.764323	0.00663821	0.72435
GOTERM_BP_ALL	GO:0050672	negative regulation of lymphocyte proliferation	10	0.777605	0.000394919	CDKN2A, LST1, IL20RB, CD276, TNFRSF14, IDO1, INPP5D, VSIG4, SPN, TGFB1	4.19719	0.764323	0.00663821	0.72435
GOTERM_BP_ALL	GO:0051607	defense response to virus	8	0.622084	0.000404297	PTPRC, UNC13D, TICAM1, BNIP3L, SAMHD1, BNIP3, TLR7, TLR8	5.37241	0.772277	0.00676428	0.741491
GOTERM_BP_ALL	GO:0060548	negative regulation of cell death	46	3.57698	0.000413659	MEF2C, TNFRSF6B, HTATIP2, BNIP3, CD74, ADA, MIF, APOE, HMOX1, AGT, CHST11, TGM2, FAS, PCSK6, MYC, CD27, SCG2, ANGPTL4, EGFR, IL2RB, GIMAP5, NOL3, CEBPB, PRAME, BCL2A1, ANXA1, BIRC7, BIRC5, IDO1, CSDA, BIRC3, ANXA4, SOD2, CDH13, SERPINB9, CDKN1A, TNFSF13B, BAX, VEGFA, BNIP3L, UBC, FAIM3, NGFR, TNFAIP3, NGF, TEX11	1.71619	0.779948	0.0068889	0.758598
GOTERM_BP_ALL	GO:0043062	extracellular structure organization	26	2.02177	0.000418247	ADAMTSL4, MMP9, COL3A1, PCDHB14, POSTN, CDH2, SERPINH1, PCDHB10, P4HA1, AGT, TGFBI, COL6A2, ACAN, LOX, VWA1, COL4A2, HSPG2, NLGN1, OLFML2A, NID1, COL5A3, COL5A2, COL5A1, COL1A2, COL1A1, ADAMTS2	2.14237	0.783613	0.00693352	0.766983
GOTERM_BP_ALL	GO:0042325	regulation of phosphorylation	56	4.35459	0.000420407	PPP1R14D, ADCY7, EFNA1, C13ORF15, GDF6, EDN1, TLR3, PKMYT1, SPRY4, TGFB1, KISS1R, SPRY1, NOD2, CDKN2A, CDKN2B, ANG, APOE, CXCR4, CDKN2C, TGFA, SHC1, PDGFD, FAM129A, INSR, EGFR, CDC6, C5AR1, CD3E, TNFRSF14, CCND1, TNFRSF10B, CAV1, CDK5R1, FPR1, TRIB3, MAP4K1, ITGB2, TNFRSF4, CD74, SLC11A1, DGKD, AGT, CD4, CD6, PTPRC, FLT1, HCLS1, MET, BIRC7, CDKN3, P2RX7, CDKN1A, LRP1, BAX, DGKZ, IGFBP3	1.61403	0.785317	0.00693777	0.770928
GOTERM_BP_ALL	GO:0044093	positive regulation of molecular function	67	5.20995	0.000440793	F2RL3, GNA15, ADORA3, ADCY7, GM2A, EFNA1, EDN1, TLR2, TLR3, TGFB1, NLRC4, KISS1R, NOD2, CDKN2A, ANG, APOE, LTB4R, CXCR4, S1PR4, TICAM1, TGFA, SHC1, PLCB2, INSR, MYC, EGFR, ICAM1, C5AR1, NFAM1, UBE2C, PTHLH, CARD11, CCND1, TNFRSF10B, LCK, UBC, PSMB10, CAV1, FPR1, PML, APOC2, MAP4K1, CD74, SLC11A1, DGKD, AGT, P2RY1, PYCARD, TGM2, SCARB1, CD4, PTPRC, FLT1, PLEK, MET, BIRC7, EDA2R, CDC20, PSMB8, PSMB…	1.53563	0.800754	0.00724041	0.808169
GOTERM_BP_ALL	GO:0009968	negative regulation of signal transduction	32	2.48834	0.000459963	CAV1, EZH2, FSTL3, ADA, RGS10, NOD2, AGT, CHST11, INPP5D, PHLDA3, RHOH, PTPRC, PRAME, STMN3, PLEK, CD3E, SLA2, RGS19, RGS18, FRZB, RGS14, DDIT4, GRB10, P2RX7, CCND1, LRP1, RGS1, RGS5, DGKZ, NGFR, TNFAIP3, IGFBP3	1.94476	0.814257	0.00752041	0.843174
GOTERM_BP_ALL	GO:0032496	response to lipopolysaccharide	16	1.24417	0.000474736	LY96, FASLG, IDO1, CCL5, SLC11A1, TNFRSF1A, NOD2, P2RX7, ADM, TICAM1, SERPINA1, SCARB1, LTA, MGST1, CD14, NGF	2.79086	0.824035	0.00772656	0.870144
GOTERM_BP_ALL	GO:0051128	regulation of cellular component organization	55	4.27683	0.000487948	NRP1, LZTS1, EFNA1, S100A9, EDN1, PKMYT1, TGFB1, EIF4EBP1, KISS1R, APOE, MAPT, SEMA3F, TGFA, MYC, INSR, LTA, STMN3, NUSAP1, TMSB10, MMP14, ARPC1B, VEGFA, UBC, NGFR, NEK6, NGF, ALDOA, FGD2, CAV2, CAV1, LST1, C3, APOC1, PML, APOC2, ITGB2, CDH2, CDH4, SLC11A1, LINGO1, BUB1, SCARB1, SNAP25, SYNPO, FN1, PLEK, DLGAP5, CENPF, MYO1F, COL5A1, KDR, CDH13, CORO1A, P2RX7, CLEC7A	1.6129	0.832343	0.00790564	0.894258
GOTERM_BP_ALL	GO:0048878	chemical homeostasis	60	4.66563	0.000489132	SLC9A9, MCHR1, GNA15, JPH2, AQP9, GRIK3, EDN1, BNIP3, CD52, CXCR3, TGFB1, MALL, SAA2, SAA1, HAMP, APOE, CXCR4, S1PR4, HMOX1, SERPINE1, LGI4, MYC, INSR, KCNMA1, C5AR1, PTHLH, CCR6, CCR5, ADM, LCK, CCR2, VEGFA, C3AR1, CAV1, CCL3, CCR1, SLC37A4, APOC2, ABCA1, CCL5, CCL28, SLC11A1, AGT, TGM2, SCARB1, GAL3ST1, PTPRC, GIMAP5, ABCB6, ABCG1, KDR, SOD2, P2RX7, CXCL13, PYGL, BAX, AVPR1B, ADRA1B, CP, NR5A2	1.57395	0.833069	0.00788983	0.896419
GOTERM_BP_ALL	GO:0045428	regulation of nitric oxide biosynthetic process	9	0.699844	0.000564504	EGFR, ICAM1, CAV1, GIMAP5, TICAM1, EDN1, KLRK1, INSR, SOD2	4.47701	0.873321	0.00906047	1.03387
GOTERM_BP_ALL	GO:0045884	regulation of survival gene product expression	8	0.622084	0.000567789	MEF2C, CDH13, IL2RB, TNFSF13B, BAX, BNIP3L, BNIP3, MYC	5.11658	0.874836	0.00907319	1.03986
GOTERM_BP_ALL	GO:0002709	regulation of T cell mediated immunity	8	0.622084	0.000567789	PTPRC, P2RX7, IL20RB, TAP2, IL7R, SASH3, SPN, B2M	5.11658	0.874836	0.00907319	1.03986
GOTERM_BP_ALL	GO:0019835	cytolysis	8	0.622084	0.000567789	GZMM, PRF1, P2RX7, APOL1, GZMA, LYZ, GZMB, GZMH	5.11658	0.874836	0.00907319	1.03986
GOTERM_BP_ALL	GO:0060191	regulation of lipase activity	17	1.32193	0.000610025	EGFR, F2RL3, GNA15, C5AR1, PLEK, EDN1, APOC1, APOC2, ANG, LTB4R, AGT, S1PR4, P2RY1, AVPR1B, TGM2, PLCB2, ANGPTL4	2.62445	0.892768	0.00970268	1.1168
GOTERM_BP_ALL	GO:0010517	regulation of phospholipase activity	15	1.16641	0.000638567	EGFR, F2RL3, GNA15, C5AR1, PLEK, EDN1, APOC2, LTB4R, ANG, S1PR4, AGT, P2RY1, AVPR1B, TGM2, PLCB2	2.83754	0.903408	0.0101106	1.16877
GOTERM_BP_ALL	GO:0019220	regulation of phosphate metabolic process	57	4.43235	0.000647426	PPP1R14D, ADCY7, EFNA1, C13ORF15, GDF6, EDN1, TLR3, PKMYT1, SPRY4, TGFB1, KISS1R, SPRY1, NOD2, CDKN2A, CDKN2B, ANG, APOE, CXCR4, CDKN2C, TGFA, SHC1, PDGFD, FAM129A, INSR, EGFR, CDC6, C5AR1, CD3E, TNFRSF14, CCND1, TNFRSF10B, CAV1, CDK5R1, FPR1, TRIB3, MAP4K1, ITGB2, TNFRSF4, CD74, SLC11A1, DGKD, AGT, CD4, CD6, PTPRC, FLT1, PLEK, HCLS1, MET, BIRC7, CDKN3, P2RX7, CDKN1A, LRP1, BAX, DGKZ, IGFBP3	1.57849	0.906491	0.010206	1.18489
GOTERM_BP_ALL	GO:0051174	regulation of phosphorus metabolic process	57	4.43235	0.000647426	PPP1R14D, ADCY7, EFNA1, C13ORF15, GDF6, EDN1, TLR3, PKMYT1, SPRY4, TGFB1, KISS1R, SPRY1, NOD2, CDKN2A, CDKN2B, ANG, APOE, CXCR4, CDKN2C, TGFA, SHC1, PDGFD, FAM129A, INSR, EGFR, CDC6, C5AR1, CD3E, TNFRSF14, CCND1, TNFRSF10B, CAV1, CDK5R1, FPR1, TRIB3, MAP4K1, ITGB2, TNFRSF4, CD74, SLC11A1, DGKD, AGT, CD4, CD6, PTPRC, FLT1, PLEK, HCLS1, MET, BIRC7, CDKN3, P2RX7, CDKN1A, LRP1, BAX, DGKZ, IGFBP3	1.57849	0.906491	0.010206	1.18489
GOTERM_BP_ALL	GO:0065009	regulation of molecular function	100	7.77605	0.000652099	F2RL3, GNA15, ADORA3, ADCY7, EFNA1, EDN1, TLR2, TLR3, PKMYT1, TGFB1, NLRC4, CDKN2A, CDKN2B, LTB4R, APOE, CDKN2C, S1PR4, GIT2, INSR, EGFR, C5AR1, STMN3, PTHLH, ACAP1, CCR2, CSTA, FGD2, CDK5R1, CAV1, APOC1, MAP4K1, APOC2, CD74, SLC11A1, GMIP, P2RY1, SCARB1, ANGPTL4, TBC1D10C, MET, CDC20, VAV1, PSMB8, PSMB9, P2RX7, CDKN1A, RGS1, ADAP2, BBC3, PLK1, AVPR1B, MCHR1, JPH2, GM2A, C13ORF15, GABBR1, SPRY4, …	1.38607	0.908077	0.0102352	1.19339
GOTERM_BP_ALL	GO:0034381	lipoprotein particle clearance	7	0.544323	0.000698127	MSR1, CD36, APOE, HMOX1, APOC1, APOC2, SCARB1	5.87607	0.922334	0.0109072	1.27712
GOTERM_BP_ALL	GO:0048771	tissue remodeling	13	1.01089	0.000704441	CAV1, LIPA, CSPG4, ITGA4, MMP14, TGFB1, ACE, RAC2, BAX, AGT, VEGFA, TGM2, ADRA1B	3.11791	0.924109	0.0109586	1.2886
GOTERM_BP_ALL	GO:0043372	positive regulation of CD4-positive, alpha beta T cell differentiation	6	0.466563	0.000712859	CD86, GIMAP5, HLX, IL4R, IL2RG, SASH3	7.32601	0.926412	0.0110419	1.3039
GOTERM_BP_ALL	GO:0050878	regulation of body fluid levels	23	1.78849	0.000714627	KCNMA1, F2RL3, PLEK, EDN1, COL3A1, CD40, WAS, PLAUR, P2RY12, APLNR, VWF, FGG, CD36, FLI1, HMCN1, SAA2, PROCR, SAA1, P2RY1, SERPINE1, SERPINA1, GUCA2B, PROS1	2.19088	0.926888	0.0110225	1.30711
GOTERM_BP_ALL	GO:0043085	positive regulation of catalytic activity	60	4.66563	0.000729406	F2RL3, GNA15, ADORA3, ADCY7, GM2A, EFNA1, EDN1, TLR3, TGFB1, NLRC4, KISS1R, CDKN2A, ANG, APOE, LTB4R, CXCR4, S1PR4, TGFA, SHC1, PLCB2, MYC, INSR, EGFR, C5AR1, UBE2C, PTHLH, CCND1, TNFRSF10B, LCK, UBC, PSMB10, CAV1, FPR1, PML, APOC2, MAP4K1, CD74, SLC11A1, DGKD, AGT, P2RY1, PYCARD, TGM2, SCARB1, CD4, PTPRC, FLT1, PLEK, MET, BIRC7, CDC20, PSMB8, PSMB9, P2RX7, LRP1, BBC3, PLK1, BAX, AVPR1B, DGKZ	1.54973	0.930739	0.0112021	1.33397
GOTERM_BP_ALL	GO:0006956	complement activation	11	0.855365	0.000813527	C1QA, C1QB, MASP1, C4A, FCN3, C3, CFB, C1S, C2, VSIG4, C1QC	3.51765	0.949101	0.0124343	1.48673
GOTERM_BP_ALL	GO:0040017	positive regulation of locomotion	18	1.39969	0.000837626	EGFR, ICAM1, FLT1, IL16, MMP9, EDN1, MYO1F, TGFB1, KDR, CXCL10, CDH13, CORO1A, CXCL16, AGT, VEGFA, SCARB1, INSR, SCG2	2.46692	0.9534	0.0127472	1.53045
GOTERM_BP_ALL	GO:0051272	positive regulation of cell motion	18	1.39969	0.000837626	EGFR, ICAM1, FLT1, MMP9, EDN1, MYO1F, TGFB1, KDR, CXCL10, CDH13, CORO1A, RPS19, ETS1, CXCL16, AGT, VEGFA, SCARB1, INSR	2.46692	0.9534	0.0127472	1.53045
GOTERM_BP_ALL	GO:0042060	wound healing	28	2.17729	0.000923913	F2RL3, COL3A1, TGFB1, SLC11A1, FGG, HMCN1, DYSF, PROCR, SAA2, CD44, SAA1, HMOX1, P2RY1, SERPINE1, SCARB1, SERPINA1, LOX, FN1, PLEK, CD40, WAS, COL5A1, PLAUR, P2RY12, VWF, CD36, ITGA5, PROS1	1.96895	0.966026	0.0139935	1.68684
GOTERM_BP_ALL	GO:0007599	hemostasis	19	1.47745	0.00097116	F2RL3, PLEK, COL3A1, CD40, WAS, PLAUR, P2RY12, VWF, FGG, FLI1, HMCN1, CD36, PROCR, SAA2, SAA1, P2RY1, SERPINE1, SERPINA1, PROS1	2.36286	0.971424	0.0146436	1.77238
GOTERM_BP_ALL	GO:0007162	negative regulation of cell adhesion	11	0.855365	0.000990459	CDH13, CDKN2A, TGFBI, MYO1F, COL1A1, MMP14, FXYD5, ADAMDEC1, SPN, TGFB1, ARHGDIB	3.43584	0.973374	0.0148713	1.8073
GOTERM_BP_ALL	GO:0002541	activation of plasma proteins involved in acute inflammatory response	11	0.855365	0.000990459	C1QA, C1QB, MASP1, C4A, FCN3, C3, CFB, C1S, C2, VSIG4, C1QC	3.43584	0.973374	0.0148713	1.8073
GOTERM_BP_ALL	GO:0050850	positive regulation of calcium-mediated signaling	7	0.544323	0.00101148	CDH13, CD8A, CD3E, ZAP70, CD4, TRAT1, ADA	5.53042	0.975347	0.0151226	1.84532
GOTERM_BP_ALL	GO:0048585	negative regulation of response to stimulus	18	1.39969	0.00105885	PTPRC, MASP1, SLC6A3, COL3A1, CD276, IL7R, ADA, TGFB1, GRB10, TNFRSF1B, IL20RB, SAA2, SAA1, APOE, AOAH, INPP5D, FABP7, SPN	2.41758	0.979275	0.0157614	1.93095
GOTERM_BP_ALL	GO:0045859	regulation of protein kinase activity	43	3.3437	0.00106137	CDK5R1, CAV1, ADCY7, EFNA1, C13ORF15, EDN1, FPR1, TLR3, MAP4K1, PKMYT1, TRIB3, TNFRSF4, CD74, SPRY4, TGFB1, SLC11A1, SPRY1, KISS1R, CDKN2A, CDKN2B, CXCR4, ANG, DGKD, APOE, CDKN2C, TGFA, CD4, SHC1, INSR, EGFR, CDC6, PTPRC, C5AR1, FLT1, MET, BIRC7, CDKN3, CDKN1A, P2RX7, CCND1, LRP1, TNFRSF10B, DGKZ	1.67401	0.979465	0.0157346	1.93551
GOTERM_BP_ALL	GO:0050729	positive regulation of inflammatory response	9	0.699844	0.00121864	TNFRSF1A, C3, OSMR, AGT, TGM2, FCER1G, IDO1, CX3CL1, CCL5	4.02931	0.988458	0.0179737	2.21927
GOTERM_BP_ALL	GO:0032663	regulation of interleukin-2 production	9	0.699844	0.00121864	CARD11, CD86, IL20RB, CD3E, CD276, CD4, VSIG4, SASH3, LAG3	4.02931	0.988458	0.0179737	2.21927
GOTERM_BP_ALL	GO:0007596	blood coagulation	18	1.39969	0.00132785	F2RL3, PLEK, COL3A1, CD40, WAS, PLAUR, P2RY12, VWF, FGG, HMCN1, CD36, PROCR, SAA2, SAA1, P2RY1, SERPINE1, SERPINA1, PROS1	2.37018	0.992264	0.0194911	2.41586
GOTERM_BP_ALL	GO:0050817	coagulation	18	1.39969	0.00132785	F2RL3, PLEK, COL3A1, CD40, WAS, PLAUR, P2RY12, VWF, FGG, HMCN1, CD36, PROCR, SAA2, SAA1, P2RY1, SERPINE1, SERPINA1, PROS1	2.37018	0.992264	0.0194911	2.41586
GOTERM_BP_ALL	GO:0002275	myeloid cell activation during immune response	7	0.544323	0.00142252	LAT, LAT2, TICAM1, TLR2, TLR3, MYO1F, TLR7	5.22317	0.994531	0.0207839	2.58597
GOTERM_BP_ALL	GO:0042326	negative regulation of phosphorylation	11	0.855365	0.00143895	PTPRC, CDKN1A, CAV1, CDKN2A, CDKN2B, CDKN2C, BAX, FAM129A, IGFBP3, INSR, TGFB1	3.28314	0.994851	0.020938	2.61547
GOTERM_BP_ALL	GO:0016485	protein processing	19	1.47745	0.00149302	MASP1, C4A, CFB, C3, C1S, MMP14, C1QC, PTHLH, C1QA, C1QB, P2RX7, FCN3, C2, PCSK6, VSIG4, CASP1, ADAMTS2, MYC, NGF	2.27848	0.995776	0.0216308	2.71248
GOTERM_BP_ALL	GO:0010518	positive regulation of phospholipase activity	14	1.08865	0.00153098	EGFR, F2RL3, GNA15, C5AR1, EDN1, APOC2, LTB4R, ANG, S1PR4, AGT, AVPR1B, P2RY1, TGM2, PLCB2	2.72513	0.996325	0.0220876	2.78051
GOTERM_BP_ALL	GO:0042592	homeostatic process	79	6.14308	0.00153664	SLC9A9, MCHR1, GNA15, JPH2, AQP9, GRIK3, EDN1, PRDX4, BNIP3, PDIA5, CD52, CXCR3, TGFB1, MALL, SAA2, ANG, SAA1, HAMP, APOE, CXCR4, S1PR4, HMOX1, SERPINE1, LGI4, FAS, INSR, MYC, KCNMA1, C5AR1, PTHLH, CCR6, RPS19, IL20RB, CCR5, ADM, TNFSF13B, LCK, CCR2, VEGFA, ALDOA, TNFRSF6B, C3AR1, CCL3, CAV1, CCR1, SLC37A4, APOC2, ABCA1, IL7R, CCL5, CCL28, TIMP1, SLC11A1, RAC2, AGT, TGM2, SCARB1, GAL3ST1, CD7, PT…	1.41285	0.9964	0.0220814	2.79065
GOTERM_BP_ALL	GO:0044259	multicellular organismal macromolecule metabolic process	9	0.699844	0.00153689	P2RX7, ACE, MMP9, COL3A1, COL1A1, SERPINH1, ADAMTS2, COL5A1, MMP11	3.89933	0.996404	0.0219987	2.79111
GOTERM_BP_ALL	GO:0050728	negative regulation of inflammatory response	9	0.699844	0.00153689	TNFRSF1B, IL20RB, SAA2, SAA1, APOE, AOAH, CD276, ADA, SPN	3.89933	0.996404	0.0219987	2.79111
GOTERM_BP_ALL	GO:0032680	regulation of tumor necrosis factor production	9	0.699844	0.00153689	NOD2, TICAM1, TLR2, FCER1G, TLR3, CLEC7A, SASH3, SPN, CD14	3.89933	0.996404	0.0219987	2.79111
GOTERM_BP_ALL	GO:0010648	negative regulation of cell communication	33	2.5661	0.00157809	CAV1, GRIK3, EZH2, FSTL3, ADA, RGS10, NOD2, AGT, CHST11, INPP5D, PHLDA3, RHOH, PTPRC, PRAME, STMN3, PLEK, CD3E, SLA2, RGS19, RGS18, FRZB, RGS14, DDIT4, GRB10, P2RX7, CCND1, LRP1, RGS1, RGS5, DGKZ, NGFR, TNFAIP3, IGFBP3	1.78719	0.996908	0.0224943	2.86491
GOTERM_BP_ALL	GO:0016043	cellular component organization	223	17.3406	0.00160056	KIFC1, HIST2H2AA3, AIF1, S100A9, POSTN, AURKB, PTTG1, CD44, HIST1H2BK, APOE, CDCA2, FAS, CCNA2, CDCA5, CDH23, CD3G, CD3E, CDHR1, EOMES, OLFML2A, CD40, UNC13D, CD36, ADAMTS2, NEK6, ALDOA, TNFRSF6B, KIF4A, CDK5R1, ALDOC, MYO9B, SERPINH1, CD74, SLC11A1, RAC2, FCER1G, NDC80, CDC20, ABCG1, SEMA6A, ETS1, DLX5, NOTCH4, CLEC7A, ACAD11, NRP2, NRP1, MSR1, EZH2, BNIP3, GJA1, GJA4, NOD2, P4HA1, MAPT, MICAL1,…	1.19901	0.997152	0.0227227	2.90513
GOTERM_BP_ALL	GO:0051604	protein maturation	20	1.55521	0.00163799	MASP1, C4A, CFB, C3, C1S, MMP14, SERPINH1, C1QC, PTHLH, C1QA, C1QB, P2RX7, FCN3, C2, PCSK6, VSIG4, CASP1, ADAMTS2, MYC, NGF	2.20181	0.997517	0.0231585	2.9721
GOTERM_BP_ALL	GO:0045576	mast cell activation	5	0.388802	0.00167088	CD48, LAT, LAT2, NDRG1, LCP2	8.39439	0.997799	0.0235276	3.03092
GOTERM_BP_ALL	GO:0048147	negative regulation of fibroblast proliferation	5	0.388802	0.00167088	NUPR1, BAX, IFI30, LTA, SOD2	8.39439	0.997799	0.0235276	3.03092
GOTERM_BP_ALL	GO:0045730	respiratory burst	6	0.466563	0.00175111	CYBA, SLC11A1, CYBB, NCF2, NCF1, NCF1C, CD52	6.19893	0.99836	0.0245499	3.17424
GOTERM_BP_ALL	GO:0002286	T cell activation during immune response	6	0.466563	0.00175111	ICAM1, SLC11A1, ITGAL, RELB, EOMES, LCP1	6.19893	0.99836	0.0245499	3.17424
GOTERM_BP_ALL	GO:0007229	integrin-mediated signaling pathway	14	1.08865	0.0017548	ITGAL, PLEK, COL3A1, ITGB2, ITGA4, VAV1, ITGAM, ADAMTS7, LAT, ITGAX, ITGA5, PRAM1, ADAM8, ADAMDEC1	2.6862	0.998382	0.0245073	3.18084
GOTERM_BP_ALL	GO:0050777	negative regulation of immune response	8	0.622084	0.00180512	PTPRC, MASP1, IL20RB, COL3A1, INPP5D, IL7R, SPN, TGFB1	4.29793	0.998654	0.025106	3.27062
GOTERM_BP_ALL	GO:0010594	regulation of endothelial cell migration	8	0.622084	0.00180512	APOE, AGT, DLL4, VEGFA, EDN1, SCARB1, VASH1, TGFB1	4.29793	0.998654	0.025106	3.27062
GOTERM_BP_ALL	GO:0010564	regulation of cell cycle process	19	1.47745	0.00183253	PTPRC, CAV2, DLGAP5, EDN1, PML, CENPF, NUSAP1, PKMYT1, ANLN, BIRC5, UBE2C, GTSE1, TGFB1, CDKN2A, BUB1, TGFA, INSR, NEK6, LTA	2.2385	0.998783	0.0253863	3.3195
GOTERM_BP_ALL	GO:0010324	membrane invagination	30	2.33281	0.00184844	CAV1, MSR1, ABCA1, SCARF1, SLC11A1, FCGR1C, CD93, APOE, FCGR1A, FCN1, FCER1G, SCARB1, EHD2, CUBN, HCK, VAV1, ELMO1, CORO1C, CORO1A, P2RX7, LRP1, CD36, UNC13D, ARRB2, STAB1, CXCL16, RIN1, CLEC7A, LRP2, CD14, RIN3	1.8315	0.998852	0.0255076	3.34785
GOTERM_BP_ALL	GO:0006897	endocytosis	30	2.33281	0.00184844	CAV1, MSR1, ABCA1, SCARF1, SLC11A1, FCGR1C, CD93, APOE, FCGR1A, FCN1, FCER1G, SCARB1, EHD2, CUBN, HCK, VAV1, ELMO1, CORO1C, CORO1A, P2RX7, LRP1, CD36, UNC13D, ARRB2, STAB1, CXCL16, RIN1, CLEC7A, LRP2, CD14, RIN3	1.8315	0.998852	0.0255076	3.34785
GOTERM_BP_ALL	GO:0042102	positive regulation of T cell proliferation	10	0.777605	0.00186261	VCAM1, CARD11, PTPRC, CORO1A, TNFSF13B, CD3E, ZAP70, CD276, EBI3, SPN	3.44385	0.99891	0.0256043	3.37309
GOTERM_BP_ALL	GO:0001936	regulation of endothelial cell proliferation	9	0.699844	0.00191755	CAV2, CDH13, CAV1, PGF, ANG, APOE, VEGFA, VASH1, SCG2	3.77747	0.999109	0.0262517	3.47094
GOTERM_BP_ALL	GO:0002758	innate immune response-activating signal transduction	7	0.544323	0.00194951	NOD2, TICAM1, TLR2, KLRK1, TLR3, CLEC7A, TLR7	4.94827	0.999207	0.0265845	3.52782
GOTERM_BP_ALL	GO:0002218	activation of innate immune response	7	0.544323	0.00194951	NOD2, TICAM1, TLR2, KLRK1, TLR3, CLEC7A, TLR7	4.94827	0.999207	0.0265845	3.52782
GOTERM_BP_ALL	GO:0033344	cholesterol efflux	7	0.544323	0.00194951	CAV1, APOE, APOC1, APOC2, SCARB1, ABCA1, ABCG1	4.94827	0.999207	0.0265845	3.52782
GOTERM_BP_ALL	GO:0043549	regulation of kinase activity	43	3.3437	0.00205094	CDK5R1, CAV1, ADCY7, EFNA1, C13ORF15, EDN1, FPR1, TLR3, MAP4K1, PKMYT1, TRIB3, TNFRSF4, CD74, SPRY4, TGFB1, SLC11A1, SPRY1, KISS1R, CDKN2A, CDKN2B, CXCR4, ANG, DGKD, APOE, CDKN2C, TGFA, CD4, SHC1, INSR, EGFR, CDC6, PTPRC, C5AR1, FLT1, MET, BIRC7, CDKN3, CDKN1A, P2RX7, CCND1, LRP1, TNFRSF10B, DGKZ	1.61774	0.999454	0.0278459	3.70811
GOTERM_BP_ALL	GO:0030335	positive regulation of cell migration	16	1.24417	0.00222521	EGFR, ICAM1, FLT1, MMP9, EDN1, MYO1F, TGFB1, KDR, CXCL10, CDH13, CORO1A, CXCL16, AGT, VEGFA, SCARB1, INSR	2.41457	0.999712	0.0300672	4.01712
GOTERM_BP_ALL	GO:0051049	regulation of transport	50	3.88802	0.00228912	MCHR1, JPH2, EDN1, GJA1, TGFB1, KISS1R, NOD2, CDKN2A, SAA2, SAA1, APOE, ANG, HMOX1, CASP1, INSR, LTA, CRTAM, CD40, TACC3, TRAT1, INHBB, GRB10, DOC2A, UNC13D, GRM8, PRAM1, LCP1, NGF, CAV1, C3, NFKBIE, APOC1, APOC2, TNFRSF4, ADA, SLC11A1, AGT, P2RY1, PYCARD, SCARB1, SNAP25, CD27, KCNE3, GIMAP5, P2RY12, CDH13, P2RX7, BAX, AVPR1B, CLEC7A	1.5438	0.999772	0.0308047	4.1302
GOTERM_BP_ALL	GO:0050794	regulation of cellular process	553	43.0016	0.00230233	MEF2C, MASP1, PGF, OSMR, AIF1, FSTL3, BTK, HMHA1, DIRAS2, FLI1, LTB4R, SERPINE1, YEATS2, GIT2, ZNF395, FAS, GUCA2B, CCNA2, CRTAM, SIPA1L2, EOMES, TOX2, PLAUR, SIRPG, GRB10, RPS19, UNC13D, DOC2A, TNFRSF6B, HLA-DRB1, NFKBIE, DUSP10, ESM1, NPY6R, MYBL2, PPP1R3C, RAC2, ZAP70, HLA-DOA, NDC80, C19ORF10, ADAP2, RGS1, RGS5, AVPR1B, ACAD11, MSR1, HTATIP2, LZTS1, TAF1D, EZH2, SPI1, BNIP3, PDIA5, STAC3, SIR…	1.08921	0.999783	0.0308665	4.15356
GOTERM_BP_ALL	GO:0031100	organ regeneration	8	0.622084	0.00231371	CDKN1A, CCND1, ADM, ALDOC, AXL, LRP2, CCNA2, TGFB1	4.13262	0.999792	0.0309038	4.17368
GOTERM_BP_ALL	GO:0010563	negative regulation of phosphorus metabolic process	11	0.855365	0.00240812	PTPRC, CDKN1A, CAV1, CDKN2A, CDKN2B, CDKN2C, BAX, FAM129A, IGFBP3, INSR, TGFB1	3.07794	0.999853	0.0320291	4.34044
GOTERM_BP_ALL	GO:0045936	negative regulation of phosphate metabolic process	11	0.855365	0.00240812	PTPRC, CDKN1A, CAV1, CDKN2A, CDKN2B, CDKN2C, BAX, FAM129A, IGFBP3, INSR, TGFB1	3.07794	0.999853	0.0320291	4.34044
GOTERM_BP_ALL	GO:0006869	lipid transport	22	1.71073	0.00242262	CAV1, MSR1, GM2A, APOLD1, APOC1, ANXA1, APOC2, ATP11A, ABCA1, ABCG1, APOB48R, APOL2, KISS1R, ACE, P2RX7, CD36, APOL1, PLIN2, APOE, SCARB1, APOL6, ATP8B3	2.03781	0.99986	0.0321025	4.36603
GOTERM_BP_ALL	GO:0050716	positive regulation of interleukin-1 secretion	6	0.466563	0.00255841	P2RX7, NOD2, SAA2, SAA1, PYCARD, CASP1	5.75615	0.999915	0.0337514	4.60533
GOTERM_BP_ALL	GO:0045069	regulation of viral genome replication	6	0.466563	0.00255841	CCL3, APOBEC3G, CCL5, TNIP1, APOBEC3F, TOP2A	5.75615	0.999915	0.0337514	4.60533
GOTERM_BP_ALL	GO:0002700	regulation of production of molecular mediator of immune response	10	0.777605	0.002693	PTPRC, NOD2, CD37, GIMAP5, HMOX1, FCER1G, CD40, TNFRSF4, SASH3, TGFB1	3.27586	0.999948	0.0353702	4.84197
GOTERM_BP_ALL	GO:0051092	positive regulation of NF-kappaB transcription factor activity	10	0.777605	0.002693	ICAM1, CARD11, NOD2, AGT, TICAM1, PYCARD, TLR2, TLR3, EDA2R, TGFB1	3.27586	0.999948	0.0353702	4.84197
GOTERM_BP_ALL	GO:0050714	positive regulation of protein secretion	10	0.777605	0.002693	P2RX7, NOD2, CRTAM, SAA2, SAA1, ANG, PYCARD, CASP1, TNFRSF4, TGFB1	3.27586	0.999948	0.0353702	4.84197
GOTERM_BP_ALL	GO:0010863	positive regulation of phospholipase C activity	13	1.01089	0.00273888	EGFR, F2RL3, GNA15, C5AR1, EDN1, LTB4R, ANG, S1PR4, AGT, AVPR1B, P2RY1, TGM2, PLCB2	2.6862	0.999956	0.0358342	4.9225
GOTERM_BP_ALL	GO:0007202	activation of phospholipase C activity	13	1.01089	0.00273888	EGFR, F2RL3, GNA15, C5AR1, EDN1, LTB4R, ANG, S1PR4, AGT, AVPR1B, P2RY1, TGM2, PLCB2	2.6862	0.999956	0.0358342	4.9225
GOTERM_BP_ALL	GO:0048872	homeostasis of number of cells	17	1.32193	0.00279466	GIMAP5, LIPA, HCLS1, IL7R, TGFB1, TIMP1, CORO1A, P2RX7, RPS19, CCNB2, TNFSF13B, IL20RB, HMOX1, BAX, VEGFA, FAS, CD7	2.28327	0.999964	0.0364216	5.02033
GOTERM_BP_ALL	GO:0051726	regulation of cell cycle	40	3.11042	0.00282133	E2F1, CAV2, CDK5R1, C13ORF15, EDN1, PML, PKMYT1, ANLN, TGFB1, GTSE1, CDC45, CDKN2A, CDKN2B, CDKN2C, BUB1, TGFA, MYC, CCNA2, INSR, RUNX3, LTA, EGFR, PTPRC, CDC6, PLA2G16, DLGAP5, CENPF, NUSAP1, BIRC5, CDKN3, UBE2C, TACC3, CDKN1A, CCND1, ETS1, BAX, DGKZ, NGFR, NEK6, NGF	1.62308	0.999968	0.0366329	5.06707
GOTERM_BP_ALL	GO:0052200	response to host defenses	5	0.388802	0.00283111	IRF7, TLR2, TLR3, TLR7, TGFB1	7.46168	0.999969	0.0366279	5.0842
GOTERM_BP_ALL	GO:0044003	modification by symbiont of host morphology or physiology	5	0.388802	0.00283111	IRF7, TLR2, TLR3, INSR, TLR7	7.46168	0.999969	0.0366279	5.0842
GOTERM_BP_ALL	GO:0001914	regulation of T cell mediated cytotoxicity	5	0.388802	0.00283111	PTPRC, P2RX7, TAP2, IL7R, B2M	7.46168	0.999969	0.0366279	5.0842
GOTERM_BP_ALL	GO:0075136	response to host	5	0.388802	0.00283111	IRF7, TLR2, TLR3, TLR7, TGFB1	7.46168	0.999969	0.0366279	5.0842
GOTERM_BP_ALL	GO:0052173	response to defenses of other organism during symbiotic interaction	5	0.388802	0.00283111	IRF7, TLR2, TLR3, TLR7, TGFB1	7.46168	0.999969	0.0366279	5.0842
GOTERM_BP_ALL	GO:0008015	blood circulation	26	2.02177	0.00283201	CAV2, C3AR1, CAV1, EDN1, CXCL10, ACTG2, ACE, FLI1, APOE, AGT, HMOX1, GUCA2B, MYOF, KCNMA1, OLR1, ACTA2, SOD2, CYBA, ADM, DLL4, AVPR1B, VEGFA, COL1A2, ADRA1B, GUCY1B3, XCL2	1.87745	0.999969	0.0365104	5.08578
GOTERM_BP_ALL	GO:0003013	circulatory system process	26	2.02177	0.00283201	CAV2, C3AR1, CAV1, EDN1, CXCL10, ACTG2, ACE, FLI1, APOE, AGT, HMOX1, GUCA2B, MYOF, KCNMA1, OLR1, ACTA2, SOD2, CYBA, ADM, DLL4, AVPR1B, VEGFA, COL1A2, ADRA1B, GUCY1B3, XCL2	1.87745	0.999969	0.0365104	5.08578
GOTERM_BP_ALL	GO:0042130	negative regulation of T cell proliferation	8	0.622084	0.00292593	CDKN2A, IL20RB, CD276, TNFRSF14, IDO1, VSIG4, SPN, TGFB1	3.97956	0.999978	0.0375678	5.25018
GOTERM_BP_ALL	GO:0010876	lipid localization	23	1.78849	0.00294439	CAV1, MSR1, GM2A, APOLD1, APOC1, ANXA1, APOC2, ATP11A, ABCA1, ABCG1, APOB48R, APOL2, KISS1R, ACE, P2RX7, CD36, APOL1, PLIN2, APOE, SCARB1, APOL6, ATP8B3, B4GALNT1	1.9676	0.999979	0.0376688	5.28247
GOTERM_BP_ALL	GO:0032102	negative regulation of response to external stimulus	11	0.855365	0.00330416	TNFRSF1B, IL20RB, SAA2, SAA1, APOE, AOAH, SLC6A3, CD276, FABP7, ADA, SPN	2.95482	0.999994	0.0420341	5.90952
GOTERM_BP_ALL	GO:0060193	positive regulation of lipase activity	14	1.08865	0.00331693	EGFR, F2RL3, GNA15, C5AR1, EDN1, APOC2, LTB4R, ANG, S1PR4, AGT, AVPR1B, P2RY1, TGM2, PLCB2	2.50712	0.999995	0.0420473	5.9317
GOTERM_BP_ALL	GO:0002673	regulation of acute inflammatory response	7	0.544323	0.00342933	MASP1, IL20RB, C3, OSMR, FCER1G, CCL5, SPN	4.47701	0.999997	0.0432937	6.12676
GOTERM_BP_ALL	GO:0043029	T cell homeostasis	7	0.544323	0.00342933	CORO1A, P2RX7, CCNB2, GIMAP5, BAX, FAS, TGFB1	4.47701	0.999997	0.0432937	6.12676
GOTERM_BP_ALL	GO:0045429	positive regulation of nitric oxide biosynthetic process	7	0.544323	0.00342933	EGFR, ICAM1, TICAM1, EDN1, KLRK1, INSR, SOD2	4.47701	0.999997	0.0432937	6.12676
GOTERM_BP_ALL	GO:0001569	patterning of blood vessels	7	0.544323	0.00342933	FLT1, NRP1, CXCR4, VEGFA, EDN1, NOTCH4, PLXND1	4.47701	0.999997	0.0432937	6.12676
GOTERM_BP_ALL	GO:0051345	positive regulation of hydrolase activity	25	1.94401	0.00351073	F2RL3, GNA15, GM2A, EDN1, PML, APOC2, NLRC4, CDKN2A, LTB4R, ANG, AGT, S1PR4, P2RY1, PYCARD, TGM2, MYC, PLCB2, EGFR, C5AR1, PLEK, TNFRSF10B, BBC3, BAX, LCK, AVPR1B	1.87584	0.999997	0.044148	6.26778
GOTERM_BP_ALL	GO:0048145	regulation of fibroblast proliferation	9	0.699844	0.0035174	CDKN1A, NUPR1, AGT, BAX, IFI30, NGFR, CCNA2, LTA, SOD2	3.45369	0.999997	0.044079	6.27933
GOTERM_BP_ALL	GO:0042116	macrophage activation	6	0.466563	0.00360487	SLC11A1, CD93, TICAM1, TLR2, TLR3, TLR7	5.37241	0.999998	0.0449982	6.43063
GOTERM_BP_ALL	GO:0042771	DNA damage response, signal transduction by p53 class mediator resulting in induction of apoptosis	6	0.466563	0.00360487	NUPR1, BBC3, AEN, PML, IFI16, PHLDA3	5.37241	0.999998	0.0449982	6.43063
GOTERM_BP_ALL	GO:0050704	regulation of interleukin-1 secretion	6	0.466563	0.00360487	P2RX7, NOD2, SAA2, SAA1, PYCARD, CASP1	5.37241	0.999998	0.0449982	6.43063
GOTERM_BP_ALL	GO:0043370	regulation of CD4-positive, alpha beta T cell differentiation	6	0.466563	0.00360487	CD86, GIMAP5, HLX, IL4R, IL2RG, SASH3	5.37241	0.999998	0.0449982	6.43063
GOTERM_BP_ALL	GO:0002260	lymphocyte homeostasis	8	0.622084	0.0036548	CORO1A, P2RX7, CCNB2, GIMAP5, TNFSF13B, BAX, FAS, TGFB1	3.83743	0.999998	0.0454534	6.51688
GOTERM_BP_ALL	GO:0032963	collagen metabolic process	8	0.622084	0.0036548	P2RX7, MMP9, COL3A1, COL1A1, SERPINH1, ADAMTS2, COL5A1, MMP11	3.83743	0.999998	0.0454534	6.51688
GOTERM_BP_ALL	GO:0045359	positive regulation of interferon-beta biosynthetic process	4	0.311042	0.00366149	TICAM1, TLR3, TLR7, TLR8	10.7448	0.999999	0.0453808	6.52843
GOTERM_BP_ALL	GO:0045357	regulation of interferon-beta biosynthetic process	4	0.311042	0.00366149	TICAM1, TLR3, TLR7, TLR8	10.7448	0.999999	0.0453808	6.52843
GOTERM_BP_ALL	GO:0032964	collagen biosynthetic process	4	0.311042	0.00366149	COL3A1, COL1A1, SERPINH1, COL5A1	10.7448	0.999999	0.0453808	6.52843
GOTERM_BP_ALL	GO:0002864	regulation of acute inflammatory response to antigenic stimulus	4	0.311042	0.00366149	IL20RB, C3, FCER1G, SPN	10.7448	0.999999	0.0453808	6.52843
GOTERM_BP_ALL	GO:0002883	regulation of hypersensitivity	4	0.311042	0.00366149	IL20RB, C3, FCER1G, SPN	10.7448	0.999999	0.0453808	6.52843
GOTERM_BP_ALL	GO:0008624	induction of apoptosis by extracellular signals	18	1.39969	0.00369487	BID, FGD2, CD3E, PREX1, ARHGEF6, FASLG, VAV1, BTK, PLEKHG2, TNFRSF10B, BAX, TICAM1, UBC, FAS, NGFR, CD5, SPN, NGF	2.15856	0.999999	0.0456314	6.58604
GOTERM_BP_ALL	GO:0042742	defense response to bacterium	18	1.39969	0.00369487	FGR, GNLY, HCK, PRG2, LYZ, TLR2, TLR3, MYO1F, SLC11A1, TNFRSF1A, NLRC4, NOD2, P2RX7, HIST1H2BK, CCL20, HAMP, STAB1, SPN	2.15856	0.999999	0.0456314	6.58604
GOTERM_BP_ALL	GO:0022604	regulation of cell morphogenesis	20	1.55521	0.00374348	FGD2, ALDOA, NRP1, LST1, LZTS1, EFNA1, ITGB2, CDH2, CDH4, TGFB1, KDR, LINGO1, CORO1A, APOE, MAPT, SEMA3F, VEGFA, NGFR, NGF, FN1	2.05054	0.999999	0.0460638	6.66991
GOTERM_BP_ALL	GO:0043405	regulation of MAP kinase activity	21	1.63297	0.00387074	EGFR, PTPRC, CAV1, C5AR1, EFNA1, EDN1, MET, FPR1, BIRC7, TRIB3, MAP4K1, TGFB1, SPRY4, CD74, P2RX7, SPRY1, CXCR4, APOE, TGFA, SHC1, INSR	2.00036	0.999999	0.0474358	6.88908
GOTERM_BP_ALL	GO:0000278	mitotic cell cycle	43	3.3437	0.00394517	PSMB10, E2F1, KIFC1, PRC1, PKMYT1, ANLN, PTTG1, CEP55, AURKB, GTSE1, CDKN2A, CDKN2B, CDKN2C, BUB1, CDCA2, CCNA2, CDCA5, ASPM, EGFR, CDC6, DLGAP5, TPX2, CENPF, NUSAP1, CDC20, BIRC5, NDC80, PBK, CDKN3, UBE2C, RGS14, PSMB8, PSMB9, CDKN1A, CCND1, CCNB2, PLK2, PLK1, UBC, USH1C, HAUS7, MAPRE2, NEK6	1.5609	0.999999	0.0481662	7.01703
GOTERM_BP_ALL	GO:0016044	membrane organization	44	3.42146	0.00397525	BID, CAV2, CAV1, MSR1, BNIP3, ABCA1, SCARF1, SLC11A1, DOCK2, DYSF, FCGR1C, CD93, APOE, FCGR1A, FCN1, CD2, FCER1G, SCARB1, SEC24D, EHD2, ATP8B3, EGFR, STX4, CUBN, GIMAP5, HCK, VAV1, COL5A1, ELMO1, CORO1C, CORO1A, P2RX7, UNC13D, LRP1, CD36, ARRB2, STAB1, BAX, CXCL16, RIN1, LRMP, CLEC7A, LRP2, CD14, RIN3	1.55109	1	0.0483643	7.06871
