# Supplementary material for: Integrative Genome-Wide Gene Expression Profiling of Clear Cell Renal Cell Carcinoma in Czech Republic and in the United States
Source: PLoS One. 2013 Mar 5;8(3):e57886. doi: 10.1371/journal.pone.0057886 (PMC3589490; doi:10.1371/journal.pone.0057886)
Supplement: Table S6 — Complete list of statistically significant differentially hypermethylated and hypomethylated CpG sites (FDR-adjusted p-value (BH) <0.05, FC ≥2) in ccRCC as compared with adjacent non-tumour tissues in US population (TCGA series) using Illumina Infinium HumanMethylation 27K and 450K BeadChip assays. (XLSX) [file pone.0057886.s008.xlsx]

## Sheet: Unmethylated CpG_27K
ID	Color_channel	LogFC	Aveexpr	T	P_Value	Adj_P_Val	B	Symbol
cg00363813	Grn	-4.43172	-2.8513	-61.8924	3.24e-128	1.49e-124	282.506	HOM-TES-103
cg26954174	Red	-3.39235	-1.68437	-68.0799	9.08e-136	6.26e-132	299.649	CARD15
cg06349174	Red	-3.28432	-2.81774	-74.1023	1.55e-142	1.43e-138	314.953	STIM1
cg25473396	Red	-3.16114	-2.38791	-43.1637	2.24e-100	1.99e-97	218.916	MPG
cg26366091	Red	-3.04338	-0.743333	-49.0049	5.05e-110	1.07e-106	241.007	CHI3L2
cg10045881	Red	-2.88155	0.598751	-48.9434	6.31e-110	1.16e-106	240.787	CHI3L2
cg24194539	Grn	-2.87161	-3.7411	-42.7266	1.3e-99	1.03e-96	217.163	AIM1
cg14370448	Grn	-2.85245	-1.61934	-42.6683	1.65e-99	1.26e-96	216.928	TBX6
cg23297477	Grn	-2.85058	-1.54363	-25.916	2.11e-64	1.91e-62	136.227	CMTM3
cg16692277	Red	-2.83052	-1.31951	-31.9685	1.54e-78	3.18e-76	168.763	GUCY1B2
cg23841186	Red	-2.83029	-0.322829	-40.0343	9.28e-95	4.34e-92	206.03	SOAT2
cg07463059	Red	-2.82135	-1.59517	-37.2917	1.52e-89	5.32e-87	194.055	IFI16
cg11098259	Red	-2.79667	-0.0310203	-41.7482	7.06e-98	4.33e-95	213.185	AQP9
cg09527362	Red	-2.75432	-2.00875	-19.3961	5.37e-47	1.62e-45	96.1425	C6orf150
cg27637521	Grn	-2.61481	-2.03314	-22.1947	9.51e-55	4.79e-53	113.994	SOCS3
cg05628549	Grn	-2.61123	-2.57783	-42.7806	1.05e-99	8.49e-97	217.38	PRKCDBP
cg26514492	Red	-2.54904	-0.151128	-29.8476	8.51e-74	1.28e-71	157.85	GPR132
cg06148264	Red	-2.53648	-2.46609	-44.566	8.7e-103	1.04e-99	224.441	SERPINB1
cg03852144	Grn	-2.51241	-1.90194	-33.0235	8.06e-81	1.9e-78	174.007	GLRX
cg25087423	Grn	-2.48836	2.57617	-25.5618	1.62e-63	1.41e-61	134.186	BLR1
cg07186138	Grn	-2.43988	-1.09944	-20.3063	1.46e-49	5.25e-48	102.051	APOBEC3C
cg20972214	Grn	-2.43655	-3.02359	-28.9262	1.15e-71	1.54e-69	152.949	SLC2A3
cg11108890	Grn	-2.43084	-1.60738	-34.1227	3.84e-83	9.73e-81	179.344	VAMP5
cg04312209	Red	-2.41945	-0.104162	-26.6262	3.69e-66	3.78e-64	140.272	IL7R
cg20610181	Red	-2.41357	0.852671	-39.5989	5.98e-94	2.7e-91	204.173	CA9
cg11009736	Red	-2.40389	-0.0150789	-28.3941	2.04e-70	2.52e-68	150.072	MARCO
cg26946769	Red	-2.38367	1.28134	-25.2865	8.01e-63	6.64e-61	132.589	MAPK4
cg07211259	Red	-2.36191	-1.39735	-22.4874	1.55e-55	8.38e-54	115.807	PDCD1LG2
cg09744051	Grn	-2.35827	-2.05489	-42.6425	1.83e-99	1.36e-96	216.824	A4GALT
cg17612991	Grn	-2.35605	0.364449	-43.3073	1.26e-100	1.16e-97	219.488	C3
cg01254505	Red	-2.35323	-3.08486	-38.3985	1.11e-91	4.36e-89	198.969	BST2
cg27285720	Grn	-2.3502	-0.339551	-27.4479	3.7e-68	4.16e-66	144.875	GBP4
cg24169915	Red	-2.33482	-0.796472	-24.0727	1.03e-59	7.17e-58	125.433	FLJ25773
cg17339202	Red	-2.31255	-2.06867	-30.6985	1e-75	1.79e-73	162.289	SYNC1
cg25856811	Red	-2.2944	0.66378	-30.1382	1.85e-74	3.02e-72	159.375	SPRR3
cg23178308	Grn	-2.29387	-3.21481	-41.7607	6.71e-98	4.2e-95	213.236	C21orf124
cg04151683	Red	-2.29351	0.936927	-27.5533	2.06e-68	2.34e-66	145.459	LRRN6C
cg04444771	Red	-2.29351	-2.19682	-28.8957	1.35e-71	1.79e-69	152.785	C10orf10
cg03562120	Grn	-2.29216	0.526253	-31.4463	2.16e-77	4.22e-75	166.123	WISP2
cg03890877	Red	-2.24743	-3.63434	-48.4519	3.75e-109	6.08e-106	239.016	PTK9L
cg19853760	Grn	-2.24596	-1.53369	-34.3674	1.19e-83	3.06e-81	180.516	LGALS1
cg11435943	Red	-2.2411	1.47582	-25.2317	1.1e-62	9.05e-61	132.27	SERPINB12
cg16890093	Red	-2.22541	0.465866	-22.1982	9.31e-55	4.72e-53	114.016	PSMB8
cg04915566	Grn	-2.22101	0.820781	-21.6199	3.44e-53	1.54e-51	110.405	RUNX1
cg21142398	Red	-2.2087	1.02002	-26.4019	1.31e-65	1.29e-63	139.001	GLIS1
cg01318557	Grn	-2.20531	-1.31046	-35.5709	4.04e-86	1.19e-83	186.189	LAT2
cg05125838	Grn	-2.20441	-0.2813	-43.782	1.9e-101	1.81e-98	221.37	UCN2
cg12966875	Red	-2.19972	-0.568431	-21.7615	1.42e-53	6.56e-52	111.293	SLPI
cg19248557	Red	-2.19881	-1.81447	-36.1438	2.84e-87	8.9e-85	188.839	HLA-DRA
cg14209518	Red	-2.19752	-0.105754	-44.3378	2.12e-102	2.34e-99	223.552	NNMT
cg01493517	Grn	-2.1973	-1.69964	-32.4135	1.65e-79	3.62e-77	170.989	HOM-TES-103
cg12941931	Red	-2.17537	0.956414	-22.6123	7.2e-56	3.99e-54	116.576	SEMA6B
cg11536940	Red	-2.16699	-2.28384	-42.0017	2.49e-98	1.64e-95	214.223	PGCP
cg00729275	Red	-2.16001	1.1	-26.5674	5.14e-66	5.25e-64	139.94	C18orf16
cg16639595	Red	-2.14898	0.394841	-29.9497	4.97e-74	7.59e-72	158.387	SRI
cg24315815	Grn	-2.14787	0.67951	-26.7209	2.16e-66	2.24e-64	140.807	PLSCR4
cg22037648	Red	-2.14684	-2.74362	-21.4968	7.46e-53	3.27e-51	109.631	SEMA3B
cg05890484	Red	-2.14337	-1.64434	-23.5157	2.91e-58	1.83e-56	122.087	BHMT
cg19008097	Grn	-2.14037	-1.63594	-48.9562	6.02e-110	1.16e-106	240.833	CD14
cg00325491	Red	-2.13735	0.379198	-27.4361	3.95e-68	4.42e-66	144.809	FN5
cg13519373	Red	-2.13325	0.303849	-28.8821	1.45e-71	1.92e-69	152.712	IL8RA
cg14391855	Grn	-2.1261	-2.09785	-41.6818	9.29e-98	5.57e-95	212.912	RIN1
cg08062469	Grn	-2.12292	-2.87143	-18.6805	5.96e-45	1.57e-43	91.4321	SPAG5
cg24641737	Red	-2.12178	-0.855818	-30.5894	1.76e-75	3.09e-73	161.725	DENND2D
cg09210315	Red	-2.10983	-0.999114	-44.3471	2.05e-102	2.34e-99	223.588	SLCO4A1
cg25259754	Red	-2.10811	-0.577328	-25.6651	8.93e-64	7.87e-62	134.783	FCRL3
cg15565872	Red	-2.09953	-3.36611	-30.112	2.12e-74	3.44e-72	159.238	PTX3
cg05379350	Grn	-2.09455	-1.10993	-36.0824	3.77e-87	1.16e-84	188.557	GIT1
cg16592658	Red	-2.09243	0.122891	-41.2163	6.39e-97	3.67e-94	210.991	EBI3
cg11314684	Red	-2.08966	-0.486824	-26.7506	1.83e-66	1.9e-64	140.974	AKT3
cg00933411	Red	-2.08791	-0.1079	-28.1905	6.19e-70	7.55e-68	148.963	DLC1
cg11679069	Red	-2.08309	1.05334	-26.0976	7.45e-65	6.96e-63	137.267	DNAJC15
cg01593385	Red	-2.07769	1.12097	-27.661	1.13e-68	1.29e-66	146.055	FGG
cg13615963	Grn	-2.07665	-0.0318333	-33.0004	9.03e-81	2.11e-78	173.893	CCR6
cg02764897	Red	-2.07593	0.907037	-23.9664	1.94e-59	1.34e-57	124.797	KRTAP13-1
cg04988978	Red	-2.07428	-0.142166	-31.0359	1.76e-76	3.26e-74	164.027	MPO
cg03875678	Red	-2.06173	-0.499277	-28.8986	1.33e-71	1.77e-69	152.8	GZMB
cg25651505	Grn	-2.0599	-1.51564	-42.1723	1.24e-98	8.34e-96	214.919	VAMP5
cg13079099	Grn	-2.05829	-2.94211	-18.6011	1.01e-44	2.6e-43	90.906	LENG9
cg14204735	Red	-2.05766	-2.9797	-21.0402	1.34e-51	5.42e-50	106.744	CYB561
cg18441959	Red	-2.05157	-0.964827	-29.2925	1.61e-72	2.28e-70	154.909	VPREB1
cg06627364	Grn	-2.05144	-3.14685	-37.4713	6.8e-90	2.44e-87	194.86	MGC4677
cg13351406	Red	-2.0473	0.798111	-31.7582	4.44e-78	9e-76	167.703	LOC284912
cg09340639	Red	-2.03899	-1.26749	-32.0553	9.93e-79	2.09e-76	169.199	FCRL1
cg20289911	Red	-2.03678	-1.36823	-21.8207	9.77e-54	4.62e-52	111.664	C20orf55
cg22199118	Red	-2.02606	-0.0365481	-25.3862	4.49e-63	3.8e-61	133.168	C8orf34
cg26608667	Red	-2.01781	2.33713	-18.7793	3.1e-45	8.31e-44	92.0854	MGC11257
cg04981492	Grn	-2.01379	-2.89578	-38.0243	5.78e-91	2.18e-88	197.32	SYDE1
cg05445326	Grn	-2.01211	1.94473	-21.4238	1.18e-52	5.07e-51	109.171	TM4SF19
cg09432376	Grn	-2.00409	-0.62758	-28.4582	1.44e-70	1.8e-68	150.421	APOL6
cg06640279	Red	-2.00121	-0.771766	-24.899	7.71e-62	6.04e-60	130.325	FAIM3
cg09172980	Red	-2.00067	-1.29245	-33.285	2.23e-81	5.36e-79	175.288	NAT8
cg11577097	Red	-1.99836	-1.30992	-39.2817	2.35e-93	9.95e-91	202.81	AQP9
cg02121427	Red	-1.99559	-0.17463	-23.0585	4.68e-57	2.79e-55	119.311	LRRC15
cg25462303	Red	-1.99007	0.114725	-21.0743	1.08e-51	4.4e-50	106.961	GCET2
cg06800962	Red	-1.98973	-0.749696	-27.3431	6.62e-68	7.33e-66	144.292	TM4SF1
cg26668713	Red	-1.98356	-2.87313	-15.4098	2.47e-35	3.52e-34	69.2937	SIPA1
cg20654468	Grn	-1.98326	-0.36309	-31.598	9.99e-78	2e-75	166.893	LPXN
cg12380764	Red	-1.97859	1.25452	-25.507	2.23e-63	1.92e-61	133.868	IL19
cg12207371	Red	-1.9747	0.727568	-23.9553	2.07e-59	1.43e-57	124.731	CD163
cg07717632	Red	-1.97174	-2.62784	-22.9046	1.2e-56	6.96e-55	118.37	FLJ20245
cg26111757	Red	-1.97144	1.76857	-19.6908	7.85e-48	2.52e-46	98.0657	C20orf185
cg14967066	Grn	-1.97006	-1.37752	-23.2006	1.97e-57	1.2e-55	120.176	IFITM1
cg25840094	Red	-1.96776	0.59867	-24.2266	4.1e-60	2.92e-58	126.35	CFHR5
cg02442161	Red	-1.94686	2.34031	-19.2747	1.19e-46	3.53e-45	95.3471	PI3
cg23765993	Red	-1.94524	1.1915	-22.5825	8.64e-56	4.75e-54	116.393	SPINLW1
cg08090640	Red	-1.94149	-2.35551	-35.6754	2.49e-86	7.37e-84	186.675	IFI35
cg06130787	Red	-1.93959	-0.877735	-22.6724	4.97e-56	2.81e-54	116.946	KLK10
cg00319761	Grn	-1.9346	-4.49189	-47.3431	2.21e-107	3.39e-104	234.962	PKMYT1
cg07409200	Red	-1.93357	1.15514	-21.7027	2.05e-53	9.36e-52	110.925	FLJ40919
cg06226384	Red	-1.92937	0.0511489	-24.6054	4.34e-61	3.27e-59	128.596	CACNG5
cg07906724	Red	-1.92666	-0.173498	-20.7186	1.04e-50	3.98e-49	104.696	CHRNA6
cg02002676	Grn	-1.92442	-2.00414	-19.4597	3.54e-47	1.08e-45	96.5585	APOBEC3B
cg21275690	Grn	-1.91713	-0.437011	-43.8501	1.45e-101	1.43e-98	221.639	WDR58
cg26113512	Red	-1.91413	-3.78629	-16.0314	3.45e-37	5.52e-36	73.5635	VILL
cg15746620	Red	-1.91388	0.044769	-19.2435	1.46e-46	4.32e-45	95.1425	EMR3
cg04452095	Red	-1.91384	-1.03126	-34.9777	6.54e-85	1.84e-82	183.411	09/01/2009
cg21944455	Grn	-1.91009	1.25181	-30.5352	2.33e-75	4.05e-73	161.443	GFAP
cg17469978	Grn	-1.9086	-3.39072	-50.706	1.19e-112	3e-109	247.012	CAV1
cg00658007	Red	-1.89571	0.442932	-21.9853	3.5e-54	1.7e-52	112.692	C1orf36
cg07525077	Red	-1.89422	1.1845	-22.2668	6.08e-55	3.13e-53	114.442	RNASE3
cg24884084	Red	-1.89026	-0.816573	-41.0087	1.52e-96	8.22e-94	210.127	SPRR1B
cg15129294	Red	-1.88603	0.00959073	-30.2288	1.15e-74	1.92e-72	159.849	CCL4L2
cg16245261	Red	-1.88558	-0.204422	-22.4176	2.39e-55	1.28e-53	115.375	PRKCDBP
cg13283751	Red	-1.8816	-1.47318	-23.6768	1.1e-58	7.07e-57	123.059	GPX5
cg24816455	Red	-1.87888	-0.78771	-16.7127	3.28e-39	5.95e-38	78.2154	SEMA3B
cg09158314	Grn	-1.87364	-2.26462	-30.0517	2.91e-74	4.67e-72	158.922	TNFSF13B
cg16853860	Red	-1.86039	0.614424	-25.6264	1.12e-63	9.78e-62	134.559	TAP1
cg14366598	Red	-1.85542	0.399416	-25.0168	3.87e-62	3.06e-60	131.015	IL17E
cg07947016	Red	-1.85239	0.372292	-24.726	2.13e-61	1.63e-59	129.307	KLK2
cg03460527	Grn	-1.84796	-2.80491	-49.5799	6.41e-111	1.47e-107	243.057	F3
cg25391023	Red	-1.84724	1.18385	-21.6684	2.54e-53	1.15e-51	110.71	BTNL2
cg06051311	Red	-1.84536	-1.08149	-31.786	3.86e-78	7.88e-76	167.844	TRIM15
cg07014174	Red	-1.84373	2.24245	-22.0747	2e-54	9.87e-53	113.248	KRTAP11-1
cg00343092	Grn	-1.84299	-2.70933	-22.3536	3.55e-55	1.87e-53	114.98	BZRP
cg02947354	Grn	-1.83766	0.538934	-29.2268	2.29e-72	3.18e-70	154.559	LOC129530
cg26796190	Grn	-1.83688	-2.68671	-26.6728	2.83e-66	2.93e-64	140.535	PYY
cg12368241	Grn	-1.83441	0.706489	-36.106	3.38e-87	1.05e-84	188.665	PHF3
cg22672790	Red	-1.8297	-0.260685	-21.4355	1.1e-52	4.73e-51	109.245	GABRA6
cg17484237	Grn	-1.82879	-1.52916	-32.9141	1.38e-80	3.18e-78	173.468	HAVCR2
cg20678353	Red	-1.82791	0.53959	-25.845	3.17e-64	2.85e-62	135.819	FLJ35695
cg06653796	Red	-1.8204	-0.493864	-23.9143	2.65e-59	1.8e-57	124.485	LIME1
cg05352668	Red	-1.81267	0.943802	-19.9422	1.53e-48	5.19e-47	99.6985	C1orf127
cg16616769	Red	-1.80495	0.0655082	-27.8272	4.54e-69	5.28e-67	146.971	MGC35048
cg09632136	Grn	-1.8026	-0.571551	-34.9444	7.66e-85	2.13e-82	183.254	NNMT
cg04365980	Red	-1.80015	0.288408	-30.0041	3.74e-74	5.82e-72	158.673	CLEC3A
cg04057858	Grn	-1.79571	1.13391	-31.35	3.53e-77	6.76e-75	165.632	UNQ9391
cg27033479	Grn	-1.79558	-2.47032	-34.1063	4.16e-83	1.04e-80	179.266	TMEM44
cg00690280	Red	-1.79222	1.13372	-19.2655	1.26e-46	3.74e-45	95.2871	WFDC10B
cg02334775	Red	-1.78848	0.216018	-21.9384	4.69e-54	2.24e-52	112.399	ISG20
cg14646244	Red	-1.78773	0.381675	-18.4556	2.65e-44	6.58e-43	89.9404	SLC26A4
cg15149645	Red	-1.78247	-0.705692	-24.4001	1.46e-60	1.07e-58	127.381	P8
cg06101324	Red	-1.77667	-0.195764	-22.5919	8.16e-56	4.51e-54	116.451	SPRR1A
cg25659818	Red	-1.77327	1.81265	-25.3063	7.15e-63	5.94e-61	132.704	CCL4
cg22374142	Grn	-1.7642	-2.45097	-42.1742	1.23e-98	8.34e-96	214.926	HSF4
cg09577651	Grn	-1.76221	-0.689415	-40.9867	1.67e-96	8.67e-94	210.036	SIRPB1
cg09682183	Red	-1.76197	0.131194	-21.054	1.23e-51	4.98e-50	106.832	UNC93A
cg09813840	Grn	-1.76122	-0.19631	-26.5424	5.93e-66	6.01e-64	139.798	SELPLG
cg10044101	Red	-1.7611	-0.282961	-17.9706	6.73e-43	1.54e-41	86.7064	VNN2
cg04613080	Red	-1.75855	0.0286025	-18.2724	8.96e-44	2.16e-42	88.7217	CNGA2
cg22189286	Red	-1.7551	-0.106706	-24.2769	3.04e-60	2.19e-58	126.649	HSPB8
cg00240880	Grn	-1.75486	1.26119	-24.2389	3.81e-60	2.73e-58	126.423	WISP2
cg12014417	Red	-1.75482	1.04325	-17.5781	9.38e-42	2e-40	84.0719	GPR109A
cg02288165	Red	-1.75043	-0.780023	-29.8505	8.38e-74	1.26e-71	157.865	SN
cg05360220	Grn	-1.74702	-2.8302	-37.0698	4.15e-89	1.38e-86	193.056	TNFRSF14
cg23713742	Red	-1.74431	1.18061	-22.3151	4.51e-55	2.35e-53	114.741	SPAG4
cg12278770	Red	-1.74292	-0.12027	-19.0564	4.99e-46	1.42e-44	93.9132	C1orf90
cg24240626	Red	-1.74129	1.40368	-20.5314	3.44e-50	1.28e-48	103.497	REG3A
cg05429895	Red	-1.73929	-2.44102	-41.6743	9.58e-98	5.62e-95	212.882	TLR4
cg15551881	Grn	-1.73657	0.16749	-28.5215	1.02e-70	1.29e-68	150.765	TRAF1
cg04098585	Red	-1.72996	0.772023	-24.4174	1.32e-60	9.71e-59	127.484	CD28
cg10919204	Red	-1.72927	-1.26646	-26.3157	2.15e-65	2.08e-63	138.511	CDH6
cg12530080	Red	-1.72828	0.753222	-18.9753	8.51e-46	2.38e-44	93.3793	PMCHL1
cg07405796	Red	-1.72572	1.76403	-25.6609	9.15e-64	8.04e-62	134.759	TRIM40
cg04797496	Red	-1.72232	1.6398	-21.6709	2.5e-53	1.13e-51	110.726	PCDH12
cg14894216	Red	-1.72209	0.0502485	-22.7206	3.7e-56	2.1e-54	117.242	CATSPER1
cg17738194	Red	-1.72192	1.0999	-21.8111	1.04e-53	4.88e-52	111.604	GK2
cg04799664	Red	-1.72159	1.98595	-24.43	1.23e-60	9.04e-59	127.558	NOD27
cg00848461	Red	-1.71942	0.309186	-23.6768	1.1e-58	7.07e-57	123.058	RAB24
cg21301148	Red	-1.71699	-0.447557	-34.4599	7.64e-84	1.99e-81	180.957	MYH6
cg09462575	Grn	-1.71395	-0.303994	-39.3362	1.85e-93	7.99e-91	203.045	PI3
cg25133753	Red	-1.71209	0.205031	-19.8577	2.65e-48	8.83e-47	99.1509	WFDC11
cg12285118	Red	-1.71166	-0.0497856	-25.4273	3.54e-63	3.02e-61	133.406	FAM107B
cg11251877	Red	-1.70721	0.426844	-23.393	6.12e-58	3.82e-56	121.345	C6orf54
cg27285616	Grn	-1.7061	-2.43246	-47.0278	7.16e-107	1.04e-103	233.795	TNFRSF14
cg11471401	Red	-1.705	-0.344906	-22.298	5.01e-55	2.6e-53	114.635	KRT6A
cg03640944	Red	-1.70451	1.2497	-17.9392	8.3e-43	1.89e-41	86.496	KIAA1754
cg24423088	Grn	-1.70249	3.58532	-19.787	4.2e-48	1.37e-46	98.6914	KRTAP8-1
cg19216731	Red	-1.69886	1.22157	-19.1783	2.24e-46	6.55e-45	94.7143	CSRP3
cg25995212	Red	-1.69687	2.58906	-18.163	1.86e-43	4.4e-42	87.9921	SCN7A
cg05885720	Red	-1.69583	1.46165	-22.0932	1.79e-54	8.86e-53	113.364	EMP1
cg10300154	Red	-1.69507	0.541852	-20.5829	2.47e-50	9.27e-49	103.827	MGC5297
cg18750756	Grn	-1.69476	0.414457	-26.9604	5.62e-67	5.96e-65	142.154	MGC29671
cg10054857	Red	-1.69452	2.12399	-19.2949	1.04e-46	3.09e-45	95.4796	C18orf20
cg02331561	Grn	-1.69365	-3.37146	-21.1605	6.24e-52	2.58e-50	107.507	ABCA3
cg17638468	Red	-1.69191	-0.328718	-19.4063	5.02e-47	1.52e-45	96.2088	CD200R1
cg11267879	Red	-1.68942	0.909897	-21.7886	1.2e-53	5.56e-52	111.463	CYP2F1
cg23228178	Grn	-1.68501	-0.149894	-28.3735	2.28e-70	2.81e-68	149.961	PADI4
cg16009558	Red	-1.68089	-2.07254	-17.8346	1.67e-42	3.73e-41	85.7949	GRIK2
cg07643942	Red	-1.67984	1.47038	-20.0423	8.02e-49	2.76e-47	100.347	LACRT
cg26556134	Red	-1.6798	-0.0429706	-26.6483	3.26e-66	3.35e-64	140.397	SOAT2
cg11921829	Grn	-1.67706	1.43082	-30.715	9.19e-76	1.66e-73	162.375	FCRL2
cg17356733	Grn	-1.67279	1.85917	-19.12	3.28e-46	9.53e-45	94.3315	IFNGR2
cg05109049	Red	-1.6708	1.51707	-22.6654	5.19e-56	2.93e-54	116.903	EVI2B
cg13697387	Red	-1.66835	-1.52604	-24.5528	5.92e-61	4.43e-59	128.286	LCE2A
cg16431978	Red	-1.66321	0.98174	-31.2691	5.33e-77	1e-74	165.22	KRTAP13-3
cg17439694	Grn	-1.66198	1.03849	-23.1834	2.18e-57	1.33e-55	120.072	CP
cg09418321	Red	-1.65701	0.566787	-21.3017	2.55e-52	1.08e-50	108.401	DYRK4
cg23181133	Red	-1.65229	0.610635	-19.0462	5.33e-46	1.51e-44	93.8462	CEACAM3
cg09874776	Red	-1.65109	0.905803	-20.251	2.08e-49	7.45e-48	101.695	WFDC13
cg11854007	Red	-1.6489	-1.17919	-19.0715	4.52e-46	1.29e-44	94.0127	RP11-49G10.8
cg09467501	Grn	-1.64305	-2.03544	-26.503	7.41e-66	7.46e-64	139.575	PYY
cg05767404	Red	-1.6428	1.54987	-19.8775	2.33e-48	7.81e-47	99.2793	C1orf150
cg24851490	Red	-1.64251	-0.336629	-18.4834	2.2e-44	5.51e-43	90.1254	RNASE2
cg12951282	Red	-1.63882	-0.758987	-30.7941	6.11e-76	1.11e-73	162.783	ASGR2
cg09721047	Red	-1.63763	1.44066	-21.5106	6.84e-53	3e-51	109.718	ARHGAP25
cg17836145	Red	-1.63756	-1.1288	-15.9667	5.37e-37	8.51e-36	73.1203	VNN2
cg25538571	Grn	-1.63519	0.630972	-18.8301	2.22e-45	6.01e-44	92.4215	FLJ46365
cg16363586	Grn	-1.63372	0.120358	-15.4748	1.58e-35	2.28e-34	69.7408	BST2
cg02099418	Red	-1.63012	1.33454	-19.1187	3.31e-46	9.58e-45	94.3231	CD28
cg17199483	Red	-1.63001	-0.904488	-22.2028	9.05e-55	4.59e-53	114.045	ABCC1
cg03167883	Red	-1.62901	0.724502	-16.7584	2.4e-39	4.42e-38	78.5266	FLJ46365
cg05546038	Grn	-1.62719	3.16173	-17.6531	5.66e-42	1.22e-40	84.5765	NOL3
cg26825755	Red	-1.6266	-1.90235	-40.6142	7.96e-96	3.92e-93	208.478	ACSM2
cg07837085	Red	-1.62403	1.2631	-20.9525	2.34e-51	9.39e-50	106.187	SLAMF7
cg26170660	Red	-1.62346	-0.285169	-17.81	1.97e-42	4.37e-41	85.6301	GPX5
cg10548978	Red	-1.61474	2.52492	-26.7983	1.4e-66	1.46e-64	141.243	C10orf27
cg16812893	Grn	-1.61359	1.64237	-25.2099	1.25e-62	1.02e-60	132.142	KRTAP15-1
cg25564800	Grn	-1.60962	-2.60002	-27.9322	2.55e-69	3e-67	147.549	KPNA1
cg21529807	Red	-1.60917	-1.15441	-24.1578	6.18e-60	4.36e-58	125.94	CEACAM4
cg07676849	Red	-1.60505	1.094	-23.877	3.31e-59	2.23e-57	124.262	FOLR3
cg01367992	Red	-1.60383	1.17735	-19.7136	6.76e-48	2.18e-46	98.2143	LY9
cg02876062	Red	-1.60182	0.757023	-29.4048	8.88e-73	1.26e-70	155.507	FAM107B
cg14940420	Red	-1.60071	1.41634	-20.071	6.66e-49	2.29e-47	100.533	IQCF2
cg27470554	Red	-1.59856	0.528403	-20.2328	2.34e-49	8.32e-48	101.577	FCGR2A
cg17890764	Red	-1.59807	1.22769	-17.9803	6.3e-43	1.45e-41	86.7711	ITIH4
cg17470143	Red	-1.59801	0.917875	-20.9321	2.66e-51	1.06e-49	106.057	DCAMKL1
cg01472101	Red	-1.59417	0.172604	-22.9643	8.31e-57	4.89e-55	118.736	CLEC10A
cg23101680	Red	-1.59001	0.243211	-30.039	3.11e-74	4.96e-72	158.856	NURIT
cg09902130	Red	-1.58837	2.71028	-21.0577	1.2e-51	4.87e-50	106.855	CD6
cg02829654	Red	-1.58576	-2.02463	-26.5472	5.77e-66	5.87e-64	139.825	LYST
cg16462075	Red	-1.58486	1.05812	-24.5638	5.55e-61	4.16e-59	128.351	MUC3B
cg26829529	Red	-1.58473	-0.274864	-22.8142	2.08e-56	1.2e-54	117.817	SPACA3
cg15005385	Grn	-1.58244	0.70864	-25.0621	2.97e-62	2.36e-60	131.28	CCL3L1
cg18766755	Red	-1.57884	1.1089	-22.2335	7.47e-55	3.82e-53	114.236	SPRR2A
cg00449941	Red	-1.57792	-3.52122	-15.0972	2.14e-34	2.88e-33	67.1381	SPAG5
cg07426960	Grn	-1.57359	-0.659447	-28.0778	1.15e-69	1.37e-67	148.347	CCND1
cg26322315	Grn	-1.57214	1.18252	-30.2347	1.12e-74	1.88e-72	159.88	RPA3
cg07138512	Grn	-1.57205	-3.4466	-42.489	3.41e-99	2.47e-96	216.204	RAP1GA1
cg02311163	Red	-1.57132	2.14717	-18.2504	1.04e-43	2.49e-42	88.5748	SEMG2
cg25918245	Grn	-1.57084	-2.58548	-38.2756	1.9e-91	7.28e-89	198.428	GIMAP2
cg19728382	Red	-1.57049	0.0925639	-17.4764	1.86e-41	3.87e-40	83.3871	STC2
cg17827767	Red	-1.57041	1.99355	-21.698	2.11e-53	9.61e-52	110.895	LRRC21
cg05246522	Red	-1.57004	-0.375863	-26.0495	9.81e-65	9.11e-63	136.992	KSR1
cg06220235	Grn	-1.56907	-2.64451	-13.4876	1.5e-29	1.56e-28	55.997	SOCS1
cg23665568	Red	-1.56429	0.950897	-25.8697	2.75e-64	2.48e-62	135.961	BCL10
cg12907644	Red	-1.56251	0.642584	-32.3861	1.9e-79	4.12e-77	170.853	SAA2
cg06123346	Red	-1.56181	0.518162	-21.6603	2.67e-53	1.2e-51	110.659	ATP4A
cg15521097	Red	-1.56082	0.430924	-21.9752	3.73e-54	1.8e-52	112.628	ITIH5L
cg06285340	Red	-1.56075	2.40735	-22.2966	5.05e-55	2.61e-53	114.627	CYP11A1
cg03732056	Red	-1.55993	-0.562129	-21.2143	4.44e-52	1.85e-50	107.848	DOK2
cg22730004	Red	-1.55853	0.479528	-20.8935	3.4e-51	1.35e-49	105.811	SPTA1
cg04000821	Red	-1.55679	-1.3951	-30.4417	3.79e-75	6.54e-73	160.958	LAIR2
cg05187322	Red	-1.55634	2.22915	-15.6486	4.78e-36	7.14e-35	70.9363	CARD14
cg14440664	Red	-1.55199	1.27785	-20.0347	8.42e-49	2.89e-47	100.297	PDCD1LG2
cg03330678	Red	-1.55069	-0.0866226	-24.9816	4.75e-62	3.76e-60	130.809	09/01/2009
cg11860203	Red	-1.54921	-1.9396	-25.6874	7.86e-64	6.94e-62	134.911	CCL2
cg00852964	Red	-1.54824	0.133523	-16.8082	1.71e-39	3.17e-38	78.8653	VNN1
cg14893129	Grn	-1.54812	1.98464	-17.7421	3.11e-42	6.83e-41	85.1746	CARD14
cg16983159	Red	-1.54803	-0.318563	-12.4573	1.89e-26	1.65e-25	48.872	LOC340061
cg11119596	Red	-1.5452	-0.0804259	-18.2811	8.46e-44	2.05e-42	88.7793	CD96
cg19853703	Grn	-1.54486	-3.37125	-54.2791	6.32e-118	1.94e-114	259.065	APOL6
cg23839680	Grn	-1.54442	0.398863	-26.3063	2.26e-65	2.18e-63	138.458	CCT6A
cg10861751	Red	-1.54138	0.107327	-18.9516	9.94e-46	2.78e-44	93.2231	RGS1
cg09421562	Grn	-1.53798	1.34542	-29.851	8.36e-74	1.26e-71	157.868	MPO
cg12315311	Red	-1.53681	-0.656363	-20.2445	2.17e-49	7.74e-48	101.653	UNQ3033
cg06906435	Red	-1.53558	1.64891	-18.9475	1.02e-45	2.85e-44	93.196	FLJ25773
cg22241124	Red	-1.5351	1.46998	-18.9082	1.32e-45	3.67e-44	92.9366	CNGA3
cg24391122	Grn	-1.53386	-3.00487	-31.0571	1.58e-76	2.94e-74	164.135	SNAPC2
cg03840259	Red	-1.53058	1.12078	-21.6774	2.4e-53	1.09e-51	110.766	GRAP2
cg08256691	Red	-1.53041	2.0831	-16.7231	3.06e-39	5.56e-38	78.2863	RIT1
cg26239233	Red	-1.52967	-1.18073	-19.027	6.05e-46	1.71e-44	93.7196	CIITA
cg02939139	Grn	-1.52826	0.050073	-25.3483	5.6e-63	4.71e-61	132.948	RASAL1
cg11270633	Red	-1.52727	0.392981	-22.9201	1.09e-56	6.35e-55	118.465	IL28B
cg15742700	Red	-1.52708	1.93743	-19.4872	2.96e-47	9.07e-46	96.7377	BLK
cg15484375	Red	-1.52419	0.339613	-33.1685	3.95e-81	9.4e-79	174.718	SAA1
cg26164184	Red	-1.51955	3.13322	-14.8665	1.05e-33	1.36e-32	65.5449	FCN2
cg23111544	Red	-1.51692	0.281087	-22.5019	1.42e-55	7.71e-54	115.896	REG1A
cg24697329	Grn	-1.5126	2.40322	-20.1805	3.28e-49	1.15e-47	101.24	ARHGEF4
cg15875314	Red	-1.51072	0.961025	-18.6659	6.57e-45	1.72e-43	91.3351	DDX4
cg06367117	Grn	-1.5107	-3.01622	-12.5338	1.11e-26	9.85e-26	49.4	ALDOC
cg24765446	Red	-1.51014	2.29327	-18.4499	2.75e-44	6.83e-43	89.9023	WFDC6
cg07685034	Red	-1.5049	0.953323	-19.1505	2.69e-46	7.83e-45	94.5321	PCBP3
cg11521325	Red	-1.50333	-0.0844627	-23.5568	2.27e-58	1.44e-56	122.335	FLJ32926
cg08124030	Grn	-1.50233	0.449616	-16.3275	4.54e-38	7.66e-37	75.5898	TM4SF1
cg10516886	Red	-1.50144	0.109344	-21.4265	1.16e-52	4.99e-51	109.189	CD53
cg26823505	Red	-1.49918	0.0352822	-22.6472	5.81e-56	3.26e-54	116.791	CLPS
cg07369274	Grn	-1.49907	1.00939	-24.2502	3.56e-60	2.56e-58	126.491	DNASE1L3
cg12958813	Red	-1.49478	1.27401	-16.0004	4.26e-37	6.79e-36	73.351	ATP6V1G3
cg05190718	Red	-1.48949	2.08721	-19.7602	5e-48	1.62e-46	98.5169	CASQ2
cg17788013	Red	-1.48817	2.38049	-15.0757	2.48e-34	3.32e-33	66.9898	SPINK5
cg04872689	Grn	-1.48796	0.670878	-19.4063	5.02e-47	1.52e-45	96.2093	PLEK
cg01612158	Red	-1.48583	-0.315008	-22.4332	2.17e-55	1.16e-53	115.472	FCRL4
cg08786003	Red	-1.48403	0.833786	-21.8161	1.01e-53	4.74e-52	111.635	FCRL3
cg02149446	Red	-1.48083	0.055941	-18.9481	1.02e-45	2.84e-44	93.2001	C5AR1
cg19168338	Grn	-1.48064	-1.35519	-18.8701	1.7e-45	4.66e-44	92.6856	CORO7
cg02184413	Red	-1.47953	0.921659	-16.5966	7.23e-39	1.28e-37	77.4256	VNN1
cg19850370	Grn	-1.47717	-0.29734	-27.3275	7.22e-68	7.93e-66	144.206	SLC4A4
cg00899659	Grn	-1.47712	-1.53393	-22.4842	1.59e-55	8.54e-54	115.786	ZNF22
cg04720330	Grn	-1.47635	-1.35624	-17.0954	2.44e-40	4.79e-39	80.8137	PHLDA2
cg04123409	Red	-1.47627	-1.39895	-30.8142	5.51e-76	1.01e-73	162.887	SDS
cg05168404	Grn	-1.47618	-0.937077	-28.7672	2.7e-71	3.51e-69	152.093	SLC29A4
cg02626929	Red	-1.47614	-0.646179	-19.4864	2.98e-47	9.11e-46	96.7324	PAQR4
cg16175792	Red	-1.47606	1.28902	-21.6828	2.32e-53	1.05e-51	110.8	HSD3B1
cg19056418	Red	-1.475	1.95204	-24.3624	1.83e-60	1.34e-58	127.158	TMC8
cg16280667	Grn	-1.47479	2.1316	-20.0306	8.65e-49	2.96e-47	100.271	BLR1
cg24480859	Red	-1.47344	-2.39725	-29.1874	2.83e-72	3.9e-70	154.348	SLC2A5
cg05840553	Grn	-1.47023	-3.27799	-20.4882	4.54e-50	1.68e-48	103.22	LRSAM1
cg19030554	Grn	-1.47012	-1.85139	-31.6513	7.62e-78	1.53e-75	167.163	NME3
cg19421752	Red	-1.46983	-1.09485	-21.0705	1.1e-51	4.5e-50	106.936	SLC6A18
cg00948500	Grn	-1.46876	0.257251	-30.317	7.27e-75	1.23e-72	160.309	KRTAP20-2
cg01546430	Red	-1.46722	-0.273636	-17.4296	2.55e-41	5.27e-40	83.0716	ITK
cg23797100	Grn	-1.46546	0.5929	-20.8728	3.88e-51	1.53e-49	105.679	LAT
cg15320474	Red	-1.46513	2.16766	-14.0927	2.24e-31	2.59e-30	60.1897	UBD
cg10127415	Red	-1.46478	2.01282	-15.9986	4.32e-37	6.88e-36	73.3387	MAGEB6
cg18780284	Grn	-1.46271	0.511012	-23.7215	8.43e-59	5.44e-57	123.327	SPRR1B
cg19103704	Red	-1.46264	0.566903	-24.7568	1.78e-61	1.37e-59	129.488	FCGBP
cg03954858	Red	-1.46118	-0.444093	-22.3926	2.79e-55	1.49e-53	115.221	FAM83F
cg01726767	Red	-1.4603	1.6945	-16.5312	1.13e-38	1.98e-37	76.9794	LALBA
cg02091100	Red	-1.45936	0.41139	-18.725	4.44e-45	1.18e-43	91.7265	GUCA1A
cg05590982	Red	-1.4585	-1.2239	-25.1204	2.11e-62	1.69e-60	131.62	P8
cg16468729	Red	-1.45777	-1.74721	-39.1943	3.43e-93	1.41e-90	202.433	IL8
cg26233914	Red	-1.45761	-2.73742	-28.4126	1.84e-70	2.3e-68	150.173	ITGAX
cg03465320	Red	-1.45507	0.249331	-22.1722	1.09e-54	5.47e-53	113.855	TAP1
cg20276750	Grn	-1.45479	-3.29418	-20.2474	2.13e-49	7.62e-48	101.671	PPM1M
cg19789466	Grn	-1.45372	-3.23617	-44.1633	4.22e-102	4.48e-99	222.869	OAS1
cg12703269	Grn	-1.45325	1.12535	-27.3759	5.51e-68	6.13e-66	144.474	PSTPIP1
cg23557926	Red	-1.45195	-0.772648	-19.1379	2.92e-46	8.49e-45	94.4489	CFH
cg11207564	Red	-1.44737	-1.57994	-24.6575	3.19e-61	2.43e-59	128.903	CCL3L3
cg25949363	Grn	-1.44377	-1.41698	-23.0156	6.08e-57	3.59e-55	119.049	TMEM92
cg21750589	Red	-1.44371	0.696561	-19.1571	2.57e-46	7.51e-45	94.5751	ZNF323
cg18822544	Red	-1.43974	1.1945	-21.474	8.61e-53	3.73e-51	109.488	KRTAP26-1
cg24678320	Red	-1.43742	3.40332	-13.2854	6.09e-29	6.12e-28	54.5962	FLJ38451
cg10246520	Grn	-1.4358	3.27023	-20.6031	2.17e-50	8.19e-49	103.957	OLFM4
cg20015689	Red	-1.43403	-0.584386	-28.4079	1.89e-70	2.35e-68	150.148	SEMG1
cg19391527	Red	-1.43387	0.838876	-20.7636	7.78e-51	3e-49	104.983	PNOC
cg07326586	Red	-1.4302	0.432207	-16.8502	1.29e-39	2.4e-38	79.1502	UBD
cg23539753	Red	-1.42847	-3.1032	-17.3725	3.75e-41	7.68e-40	82.6868	SP100
cg03602500	Grn	-1.42805	2.43009	-20.5073	4.01e-50	1.49e-48	103.343	FLJ00060
cg00136405	Red	-1.42757	-0.0515141	-21.7941	1.15e-53	5.4e-52	111.497	IL21
cg17475456	Red	-1.42491	-3.14972	-25.602	1.29e-63	1.12e-61	134.418	CLEC2B
cg18979491	Red	-1.42311	-1.28654	-29.9573	4.78e-74	7.36e-72	158.427	LBP
cg16777510	Grn	-1.42244	0.399976	-20.7327	9.48e-51	3.64e-49	104.785	STAT5A
cg00466436	Red	-1.42229	0.478469	-17.9479	7.83e-43	1.79e-41	86.5542	DEFB126
cg04340502	Red	-1.42199	1.28867	-20.3273	1.27e-49	4.61e-48	102.186	GSTA3
cg25524473	Grn	-1.42195	-2.12646	-17.5547	1.1e-41	2.33e-40	83.9146	DUSP5
cg17628717	Red	-1.4161	3.03905	-17.541	1.2e-41	2.54e-40	83.8226	HECW1
cg14732540	Red	-1.41161	2.37887	-19.6659	9.23e-48	2.93e-46	97.9034	BRDT
cg05992340	Red	-1.41042	1.06307	-18.2672	9.28e-44	2.23e-42	88.6869	PDE4D
cg23953831	Red	-1.40869	1.39012	-21.9503	4.35e-54	2.09e-52	112.473	IGSF2
cg16335762	Grn	-1.40789	-0.152248	-13.1456	1.61e-28	1.57e-27	53.6283	CMTM3
cg24471894	Red	-1.40764	-1.95682	-28.9785	8.66e-72	1.17e-69	153.23	KIAA0020
cg12125117	Red	-1.40661	0.860901	-20.1365	4.36e-49	1.51e-47	100.956	GPR97
cg01636591	Red	-1.40432	-0.494532	-19.8047	3.74e-48	1.23e-46	98.8065	CCL8
cg00842351	Red	-1.40146	-1.92109	-21.1596	6.27e-52	2.59e-50	107.502	TJP2
cg04032226	Grn	-1.39873	-1.30133	-17.4851	1.75e-41	3.67e-40	83.4457	NAGS
cg04458548	Red	-1.39817	1.68015	-15.6843	3.73e-36	5.61e-35	71.1821	FETUB
cg24030630	Grn	-1.39744	-4.20806	-23.5292	2.69e-58	1.7e-56	122.168	TCIRG1
cg00447208	Red	-1.39741	1.13134	-25.3911	4.36e-63	3.7e-61	133.197	TMC8
cg20622019	Grn	-1.39431	1.45479	-19.7894	4.13e-48	1.35e-46	98.7069	ADA
cg27087809	Red	-1.39362	2.51717	-22.8823	1.37e-56	7.96e-55	118.234	ACSBG1
cg20557104	Grn	-1.39333	-1.27258	-14.7478	2.39e-33	3.02e-32	64.7246	B3GALT7
cg26293512	Red	-1.39131	0.637774	-18.4898	2.11e-44	5.3e-43	90.1674	TEPP
cg13396068	Grn	-1.39112	1.51915	-21.8639	7.46e-54	3.54e-52	111.934	DCD
cg15783800	Red	-1.38905	0.12541	-20.4769	4.87e-50	1.8e-48	103.148	HAK
cg14162076	Grn	-1.38822	2.41479	-22.8427	1.75e-56	1.01e-54	117.992	CLEC4D
cg15177359	Grn	-1.38802	-1.05488	-32.9852	9.73e-81	2.26e-78	173.818	UNC13D
cg15046675	Red	-1.38742	2.27744	-19.669	9.04e-48	2.88e-46	97.9236	CD37
cg18727700	Red	-1.38502	1.38003	-13.9196	7.46e-31	8.39e-30	58.9902	SRPX2
cg10795646	Red	-1.38253	-0.405654	-17.8502	1.51e-42	3.37e-41	85.8995	S100A10
cg19186356	Red	-1.38092	-2.64234	-30.1725	1.55e-74	2.55e-72	159.555	ALDH2
cg27622610	Red	-1.3758	1.38438	-16.7152	3.23e-39	5.85e-38	78.2327	OR1G1
cg06806711	Red	-1.37529	1.77926	-19.859	2.63e-48	8.77e-47	99.1593	MS4A1
cg10636246	Red	-1.37352	1.09567	-13.6894	3.69e-30	3.98e-29	57.3948	AIM2
cg20904010	Red	-1.37188	3.29674	-16.2251	9.15e-38	1.52e-36	74.8893	SYN3
cg13391235	Red	-1.37152	2.02746	-15.2164	9.39e-35	1.29e-33	67.9603	MGC22001
cg21152671	Red	-1.37116	-0.45574	-17.0442	3.45e-40	6.72e-39	80.4663	TRAF1
cg12302621	Red	-1.371	0.203089	-17.9457	7.94e-43	1.81e-41	86.5398	SLC28A1
cg03752885	Grn	-1.3696	0.258425	-19.3483	7.34e-47	2.2e-45	95.8295	DAPK3
cg18119407	Grn	-1.36691	0.137123	-19.2072	1.85e-46	5.44e-45	94.9043	CFLAR
cg16140179	Red	-1.36573	1.01142	-15.7685	2.09e-36	3.21e-35	71.7604	NURIT
cg12266049	Grn	-1.36554	2.74156	-13.3198	4.79e-29	4.85e-28	54.8345	CCND1
cg08331313	Grn	-1.36336	-2.41718	-11.4746	1.63e-23	1.2e-22	42.1326	SPARC
cg01437411	Red	-1.3623	-1.62426	-21.8669	7.32e-54	3.48e-52	111.953	ATN1
cg02192520	Red	-1.36119	-0.906735	-17.1845	1.34e-40	2.66e-39	81.4161	RDH5
cg08878744	Red	-1.35899	0.604782	-22.2566	6.48e-55	3.33e-53	114.379	LCE1B
cg11340260	Grn	-1.35893	0.861561	-29.1302	3.84e-72	5.27e-70	154.042	GP1BA
cg23595927	Red	-1.35746	1.72202	-13.3692	3.4e-29	3.47e-28	55.1767	MYL5
cg21030400	Grn	-1.35703	1.19362	-20.2269	2.43e-49	8.63e-48	101.539	MKNK2
cg05828624	Red	-1.3552	2.6733	-16.8796	1.05e-39	1.98e-38	79.3503	REG1A
cg03634982	Red	-1.35433	2.11262	-21.3658	1.7e-52	7.23e-51	108.805	MS4A4A
cg10305797	Red	-1.3539	1.01632	-16.2111	1.01e-37	1.67e-36	74.794	UNQ467
cg27513764	Red	-1.35378	2.63659	-16.1217	1.86e-37	3.02e-36	74.1821	EFCAB3
cg04968473	Red	-1.3522	1.61104	-17.1227	2.03e-40	4e-39	80.9979	CYP1A2
cg13765621	Red	-1.35207	-1.3129	-16.3278	4.53e-38	7.65e-37	75.5916	CD1D
cg09196959	Red	-1.35021	-0.949472	-20.1806	3.28e-49	1.15e-47	101.241	TRIM40
cg20283107	Red	-1.34951	0.711597	-21.4155	1.24e-52	5.32e-51	109.119	FAM91A1
cg12687463	Grn	-1.3489	0.68449	-21.4564	9.62e-53	4.16e-51	109.377	CFHR1
cg07072643	Red	-1.34682	1.63715	-16.0468	3.1e-37	4.98e-36	73.6693	EMR3
cg09107315	Red	-1.34511	-1.48305	-26.394	1.38e-65	1.35e-63	138.956	GIPC2
cg25372195	Grn	-1.34509	1.12298	-21.8734	7.03e-54	3.34e-52	111.993	DCD
cg22467534	Red	-1.34459	-2.09289	-19.1739	2.3e-46	6.74e-45	94.6854	UNC13D
cg15175266	Red	-1.34265	1.77446	-16.8689	1.13e-39	2.13e-38	79.2772	CDH12
cg13064571	Red	-1.34237	0.22071	-19.6717	8.89e-48	2.84e-46	97.9412	C8orf44
cg22268164	Red	-1.34201	2.27562	-15.6378	5.14e-36	7.66e-35	70.8623	TRHR
cg24939733	Red	-1.34122	0.286032	-15.9249	7.15e-37	1.12e-35	72.8334	FLJ38159
cg04567009	Red	-1.34051	1.79398	-19.6141	1.29e-47	4.07e-46	97.566	FCGR3B
cg25214366	Red	-1.33924	2.48557	-23.9378	2.3e-59	1.57e-57	124.626	DEFB103A
cg08815403	Red	-1.33802	0.635523	-17.3453	4.5e-41	9.19e-40	82.5032	HSD17B13
cg00334507	Red	-1.33753	1.56906	-17.5096	1.49e-41	3.12e-40	83.6109	MVP
cg22074858	Grn	-1.33708	-2.39432	-33.3173	1.91e-81	4.61e-79	175.446	GBP3
cg27449489	Red	-1.33683	-0.246221	-18.4293	3.16e-44	7.79e-43	89.7653	FLJ35767
cg20542190	Red	-1.33675	-0.765701	-19.9298	1.66e-48	5.61e-47	99.6183	LILRA4
cg18302652	Red	-1.33606	-1.06597	-29.2754	1.77e-72	2.49e-70	154.818	IL8
cg27146152	Red	-1.33575	-3.49242	-19.496	2.79e-47	8.59e-46	96.7953	BIRC4BP
cg02945646	Grn	-1.33528	-1.59194	-31.3751	3.1e-77	5.98e-75	165.76	AP1G2
cg06793062	Red	-1.3324	2.11715	-21.2454	3.64e-52	1.53e-50	108.045	CNTNAP4
cg11161417	Red	-1.33203	0.747964	-19.3078	9.57e-47	2.86e-45	95.5638	SPACA3
cg07832674	Grn	-1.33061	0.664952	-29.8062	1.06e-73	1.58e-71	157.632	IL17RE
cg14754581	Red	-1.33051	-1.07049	-16.2819	6.2e-38	1.04e-36	75.2777	CCRL2
cg13906813	Red	-1.33041	0.547893	-14.8617	1.09e-33	1.4e-32	65.5115	HLA-DPA1
cg16470760	Red	-1.32836	2.26742	-17.8695	1.32e-42	2.98e-41	86.0289	CD4
cg09425611	Red	-1.32757	0.256493	-18.7363	4.12e-45	1.1e-43	91.8012	CES1
cg02656594	Red	-1.32499	0.343881	-15.7405	2.54e-36	3.85e-35	71.568	IL21R
cg04138756	Grn	-1.32455	1.48459	-23.7435	7.38e-59	4.81e-57	123.46	SPRR3
cg27269917	Red	-1.32441	0.238487	-16.4648	1.78e-38	3.08e-37	76.5266	SLC5A10
cg24949488	Red	-1.32368	1.99966	-22.3332	4.03e-55	2.11e-53	114.853	DNTT
cg03112433	Red	-1.3194	-0.824695	-21.7844	1.23e-53	5.7e-52	111.437	PFTK1
cg23320056	Grn	-1.31684	-2.29789	-26.4319	1.11e-65	1.1e-63	139.171	ARHGEF2
cg02989940	Red	-1.3154	1.95073	-17.1125	2.17e-40	4.27e-39	80.9294	ERAF
cg09551916	Grn	-1.31481	0.653277	-21.1489	6.71e-52	2.76e-50	107.434	CFHR2
cg27043873	Red	-1.31454	1.75347	-16.7163	3.2e-39	5.82e-38	78.24	CDH18
cg01726775	Grn	-1.31441	-3.62373	-22.5662	9.56e-56	5.23e-54	116.292	C1RL
cg23338195	Red	-1.314	1.43603	-17.0823	2.67e-40	5.22e-39	80.7248	SLC30A8
cg20988616	Grn	-1.31325	0.167224	-25.2144	1.22e-62	9.98e-61	132.169	ENPP3
cg07826255	Red	-1.31287	-1.24193	-21.4086	1.3e-52	5.55e-51	109.075	SGCA
cg14176836	Red	-1.30794	1.51549	-16.5459	1.02e-38	1.79e-37	77.0796	ITGAL
cg06131859	Red	-1.30742	-0.956282	-23.8474	3.95e-59	2.65e-57	124.084	KYNU
cg24355048	Red	-1.30725	1.42307	-17.4424	2.34e-41	4.84e-40	83.1578	CTSG
cg23696886	Red	-1.30582	-3.70786	-27.7852	5.72e-69	6.6e-67	146.74	PDLIM2
cg24304714	Red	-1.30499	-1.4588	-33.7097	2.82e-82	6.95e-80	177.354	LCE1C
cg08886154	Grn	-1.30488	0.645372	-23.7737	6.16e-59	4.03e-57	123.641	PAX4
cg10837843	Grn	-1.30419	-2.71756	-17.1725	1.45e-40	2.88e-39	81.3355	DUSP1
cg21846488	Red	-1.30358	0.99481	-18.8053	2.61e-45	7.05e-44	92.2575	LCE4A
cg07713361	Red	-1.30116	-1.93378	-22.585	8.51e-56	4.69e-54	116.408	APOL1
cg01193293	Red	-1.29821	1.09715	-16.6808	4.08e-39	7.35e-38	77.9986	SIGLEC7
cg08368934	Grn	-1.29779	0.827129	-20.879	3.73e-51	1.47e-49	105.719	GPR97
cg25388528	Red	-1.29637	1.23007	-18.7664	3.38e-45	9.03e-44	92.0002	KRTAP20-1
cg10691387	Red	-1.29555	1.51462	-16.7035	3.49e-39	6.32e-38	78.153	IQCF2
cg24133080	Grn	-1.29509	-0.0686058	-23.3267	9.15e-58	5.63e-56	120.942	RGS18
cg02723533	Red	-1.29414	3.83253	-7.71434	6.59e-13	2.68e-12	17.8747	CCND1
cg19787037	Grn	-1.29336	0.32656	-28.7751	2.59e-71	3.38e-69	152.135	SPAG11
cg01351032	Grn	-1.28977	-0.319237	-20.4051	7.73e-50	2.83e-48	102.686	CIITA
cg16297030	Grn	-1.28778	-0.794746	-22.6195	6.88e-56	3.83e-54	116.621	AGXT2
cg02611419	Red	-1.28147	1.07596	-20.2126	2.67e-49	9.43e-48	101.447	KCNK17
cg14386061	Grn	-1.28139	1.30958	-22.0971	1.74e-54	8.66e-53	113.388	DOK2
cg10307548	Red	-1.27867	2.26051	-28.6472	5.17e-71	6.66e-69	151.445	SOD3
cg21022247	Red	-1.27752	3.13805	-21.3741	1.62e-52	6.87e-51	108.858	BIN2
cg05248470	Red	-1.27747	1.02008	-15.3698	3.26e-35	4.61e-34	69.018	LILRB2
cg02493771	Red	-1.27607	-1.33099	-25.5288	1.96e-63	1.7e-61	133.995	KRTAP13-2
cg06501070	Red	-1.2755	1.0238	-14.4659	1.69e-32	2.06e-31	62.7742	EDG7
cg05959508	Red	-1.27545	1.61891	-26.8625	9.73e-67	1.02e-64	141.604	TRAF3IP3
cg01671881	Red	-1.2747	1.58316	-17.2752	7.23e-41	1.46e-39	82.0295	C20orf71
cg10528989	Grn	-1.27306	0.460147	-22.314	4.54e-55	2.37e-53	114.734	BDKRB1
cg17771150	Grn	-1.27293	1.07576	-20.1955	2.98e-49	1.05e-47	101.337	LCP1
cg04747619	Red	-1.27215	0.0107997	-18.1417	2.14e-43	5.05e-42	87.8498	DEFA5
cg05859264	Red	-1.26994	0.602012	-15.0756	2.48e-34	3.33e-33	66.9889	MAPK13
cg14722162	Red	-1.26854	2.28823	-16.9722	5.63e-40	1.08e-38	79.9781	C5orf20
cg18884741	Red	-1.26781	2.61576	-13.5228	1.17e-29	1.23e-28	56.2405	RABGEF1
cg04721098	Red	-1.26766	1.14584	-15.6439	4.93e-36	7.35e-35	70.9043	CACNG3
cg14844130	Red	-1.26759	-1.2565	-15.502	1.31e-35	1.9e-34	69.9281	VPREB1
cg00619207	Grn	-1.26759	-0.428558	-25.7484	5.53e-64	4.93e-62	135.263	DENND2D
cg24457403	Red	-1.26622	1.7899	-21.1599	6.26e-52	2.58e-50	107.503	KRT16
cg03898365	Red	-1.26539	-0.0954983	-13.602	6.76e-30	7.2e-29	56.7893	OR10A4
cg16678925	Grn	-1.26344	0.412698	-21.3747	1.61e-52	6.85e-51	108.862	OR1A2
cg10129493	Red	-1.26292	1.79477	-22.2825	5.52e-55	2.85e-53	114.539	CD33
cg26151675	Red	-1.2613	0.789128	-14.587	7.29e-33	9.01e-32	63.6123	CNR2
cg23413307	Red	-1.26059	2.05252	-16.2546	7.47e-38	1.25e-36	75.0914	LCE1F
cg27342801	Red	-1.25999	2.63468	-18.4821	2.22e-44	5.56e-43	90.1164	REG3A
cg00042156	Red	-1.2596	1.02582	-18.2857	8.21e-44	1.99e-42	88.8098	MGC16291
cg24926276	Grn	-1.2564	0.390848	-21.4781	8.39e-53	3.65e-51	109.513	LRG1
cg16879115	Red	-1.25592	0.0783072	-21.2484	3.58e-52	1.5e-50	108.064	APOBEC1
cg27248887	Red	-1.25534	-1.24834	-21.9979	3.23e-54	1.57e-52	112.771	NDUFS1
cg20833786	Red	-1.25423	0.927775	-28.4651	1.39e-70	1.75e-68	150.459	MRGPRX3
cg20018806	Grn	-1.25391	1.49908	-20.6748	1.37e-50	5.24e-49	104.415	TCN1
cg25944100	Red	-1.2533	0.788475	-17.0615	3.07e-40	5.99e-39	80.5838	MS4A3
cg04384208	Red	-1.25203	0.775088	-22.1775	1.06e-54	5.31e-53	113.888	FCGR3A
cg00035347	Red	-1.24988	0.357024	-17.1783	1.39e-40	2.77e-39	81.3743	NT5C2
cg19630689	Red	-1.24962	-0.704323	-13.2417	8.24e-29	8.22e-28	54.2937	SERPINA12
cg19539004	Red	-1.24949	-0.463315	-32.3494	2.28e-79	4.9e-77	170.67	LIF
cg25913233	Red	-1.2477	-2.17594	-13.6256	5.74e-30	6.14e-29	56.9527	SPARC
cg17044311	Red	-1.24715	0.298596	-15.8346	1.33e-36	2.06e-35	72.2141	ABCC2
cg27081230	Red	-1.24607	1.80025	-17.6141	7.36e-42	1.58e-40	84.3143	SLIC1
cg04545516	Red	-1.24543	0.844104	-17.5423	1.19e-41	2.52e-40	83.8311	SEMG1
cg04614339	Red	-1.24502	-0.137871	-19.666	9.22e-48	2.93e-46	97.9043	CFHR4
cg10660256	Red	-1.24426	-2.26549	-15.1516	1.47e-34	2e-33	67.5133	BHMT
cg23629496	Grn	-1.2434	-0.0602982	-23.8259	4.5e-59	2.98e-57	123.955	C20orf75
cg00916635	Red	-1.24302	2.01031	-12.0073	4.21e-25	3.4e-24	45.7763	PTPN22
cg21414251	Red	-1.2414	0.862079	-18.6436	7.61e-45	1.98e-43	91.1877	OR12D2
cg06812844	Red	-1.23994	1.2626	-19.4924	2.86e-47	8.78e-46	96.7716	TRPM2
cg04349727	Red	-1.23868	1.64017	-16.1516	1.51e-37	2.48e-36	74.387	KLK5
cg03929796	Grn	-1.23845	-1.42243	-19.8704	2.44e-48	8.17e-47	99.2328	ALAS1
cg16744741	Red	-1.23752	1.83358	-22.8024	2.24e-56	1.28e-54	117.745	PRKG2
cg08109646	Red	-1.23741	0.900405	-13.9364	6.64e-31	7.49e-30	59.1064	ZNF683
cg07330329	Red	-1.237	-1.67997	-25.7091	6.93e-64	6.15e-62	135.036	TRIM48
cg26222045	Grn	-1.23654	0.799901	-18.456	2.64e-44	6.57e-43	89.9434	UNQ5810
cg26104469	Red	-1.23599	0.926336	-18.5151	1.78e-44	4.52e-43	90.3354	SGCZ
cg13201322	Grn	-1.23583	2.05865	-16.6337	5.62e-39	1.01e-37	77.6782	MAGEB1
cg12506373	Grn	-1.23538	-3.47581	-19.2988	1.02e-46	3.02e-45	95.505	CAD
cg04499381	Red	-1.23437	1.93342	-18.1642	1.84e-43	4.37e-42	88.0002	CXorf9
cg27420123	Red	-1.23283	1.06269	-16.593	7.42e-39	1.31e-37	77.4005	FSHB
cg00280894	Red	-1.23094	0.648579	-16.4464	2.02e-38	3.48e-37	76.4011	NXF2
cg19345602	Red	-1.2308	-0.626931	-16.6737	4.28e-39	7.69e-38	77.9505	PATE
cg09937039	Red	-1.2307	0.674239	-16.8608	1.2e-39	2.24e-38	79.2223	BATF
cg26022401	Grn	-1.22853	-1.94978	-14.9006	8.32e-34	1.08e-32	65.7807	APOBEC3G
cg03283421	Grn	-1.22814	0.977337	-17.6607	5.38e-42	1.17e-40	84.6277	CUZD1
cg09529667	Red	-1.22673	-3.89863	-19.5141	2.48e-47	7.68e-46	96.9137	SSBP4
cg02397720	Red	-1.2251	-1.15761	-14.6495	4.73e-33	5.89e-32	64.0447	RAB17
cg26158194	Red	-1.22405	1.72224	-19.6791	8.46e-48	2.71e-46	97.9898	LSP1
cg08529529	Red	-1.22299	2.26483	-20.9759	2.01e-51	8.14e-50	106.336	ALOX5AP
cg07665060	Red	-1.22202	-0.232594	-24.9087	7.29e-62	5.74e-60	130.381	C19orf33
cg12493906	Red	-1.21943	2.02089	-16.4613	1.82e-38	3.15e-37	76.5033	MMP26
cg13406950	Red	-1.21898	-2.20616	-18.4246	3.26e-44	8.03e-43	89.734	GBP1
cg05538432	Grn	-1.21882	-0.160075	-32.8413	1.98e-80	4.44e-78	173.109	C1S
cg23256150	Grn	-1.2166	-0.608462	-26.1895	4.41e-65	4.18e-63	137.792	NR1H4
cg20311730	Red	-1.21592	1.54812	-15.8331	1.34e-36	2.08e-35	72.2036	NALP10
cg17141902	Grn	-1.21557	0.482483	-30.1486	1.75e-74	2.88e-72	159.43	NINJ1
cg01668126	Red	-1.21501	2.4048	-16.2656	6.93e-38	1.16e-36	75.1668	MSR1
cg14544583	Red	-1.21401	1.72249	-17.574	9.64e-42	2.06e-40	84.0446	HBB
cg16957313	Grn	-1.21344	-2.52104	-19.5291	2.25e-47	6.98e-46	97.0114	DUSP1
cg06275635	Red	-1.21212	1.47175	-13.2021	1.08e-28	1.07e-27	54.0194	PGLYRP3
cg00463577	Grn	-1.21197	-2.65214	-10.7123	2.89e-21	1.89e-20	36.9738	C6orf150
cg06461848	Red	-1.21048	-0.135426	-23.9378	2.3e-59	1.57e-57	124.626	WDR64
cg23941599	Red	-1.20956	-2.13458	-21.6099	3.66e-53	1.63e-51	110.342	FEM1C
cg11943820	Red	-1.20901	2.21099	-13.0478	3.16e-28	3.06e-27	52.9516	KIAA1754
cg03294557	Red	-1.20892	0.228435	-21.2639	3.24e-52	1.36e-50	108.162	SERPINB4
cg09971811	Red	-1.20856	3.49193	-15.8878	9.23e-37	1.44e-35	72.579	CST7
cg20850981	Grn	-1.20795	1.08571	-16.9252	7.74e-40	1.47e-38	79.6594	ZNF323
cg24046474	Red	-1.20765	-1.60062	-19.625	1.2e-47	3.8e-46	97.6371	LRSAM1
cg23003832	Red	-1.20726	-1.96837	-18.3869	4.18e-44	1.03e-42	89.4836	ZDHHC12
cg04275881	Red	-1.20683	0.242623	-22.6427	5.97e-56	3.34e-54	116.764	SLAMF8
cg24421410	Grn	-1.20624	-0.413055	-14.199	1.07e-31	1.25e-30	60.9263	HLA-DMA
cg25119415	Red	-1.20467	1.91325	-14.2933	5.58e-32	6.65e-31	61.5794	MNDA
cg07688234	Red	-1.20458	0.339761	-11.907	8.39e-25	6.66e-24	45.0884	PFC
cg13461622	Red	-1.20434	0.976643	-19.5372	2.13e-47	6.64e-46	97.0646	RUNX3
cg26267310	Red	-1.20404	-1.73682	-15.4804	1.52e-35	2.2e-34	69.7795	DHRS10
cg26771272	Grn	-1.20353	1.58405	-16.532	1.12e-38	1.97e-37	76.9849	SMCR7
cg17127769	Grn	-1.20103	0.677976	-24.7741	1.61e-61	1.24e-59	129.59	LCP2
cg13565215	Red	-1.20027	-0.699714	-16.6126	6.49e-39	1.16e-37	77.5345	DSCAML1
cg15746445	Red	-1.19965	0.839524	-14.9131	7.63e-34	9.96e-33	65.8668	TRPM8
cg20613889	Red	-1.19962	0.0518436	-18.8012	2.68e-45	7.23e-44	92.2304	FSHR
cg18963171	Red	-1.19932	1.11398	-15.2735	6.33e-35	8.8e-34	68.3543	C21orf121
cg19486673	Red	-1.19882	-0.0832948	-15.5331	1.06e-35	1.55e-34	70.142	LILRA2
cg08858521	Grn	-1.19863	-1.46551	-22.7176	3.77e-56	2.14e-54	117.224	WFIKKN1
cg22346765	Red	-1.198	-0.235318	-19.377	6.08e-47	1.83e-45	96.0172	UNC5CL
cg03569637	Red	-1.19686	1.89118	-18.0994	2.84e-43	6.63e-42	87.5671	FAM113B
cg06811800	Red	-1.19664	2.8549	-17.7862	2.31e-42	5.11e-41	85.4706	ATP4B
cg22335340	Grn	-1.19517	0.369488	-22.5643	9.67e-56	5.28e-54	116.281	PTPN6
cg22815214	Grn	-1.19351	-1.37884	-20.8036	6.03e-51	2.34e-49	105.238	CACNA1S
cg05953243	Red	-1.1935	0.113116	-19.7718	4.63e-48	1.5e-46	98.5926	SLC5A12
cg16240480	Red	-1.19331	1.30702	-15.8867	9.3e-37	1.45e-35	72.5717	EDARADD
cg10970251	Grn	-1.19197	-3.17821	-29.7639	1.32e-73	1.96e-71	157.409	SLC25A22
cg16361890	Grn	-1.19112	-0.00645129	-19.0219	6.26e-46	1.77e-44	93.6858	LTC4S
cg19690404	Red	-1.19053	-0.150002	-15.8739	1.02e-36	1.58e-35	72.4838	CPA4
cg14425294	Red	-1.18976	-1.51351	-18.8499	1.94e-45	5.3e-44	92.5522	GUCY2D
cg17709873	Grn	-1.18899	2.20642	-16.6759	4.22e-39	7.59e-38	77.9651	LTA
cg18920397	Grn	-1.18701	1.37995	-19.9174	1.8e-48	6.07e-47	99.5378	LY9
cg22628926	Red	-1.18602	-1.94693	-20.1881	3.13e-49	1.1e-47	101.289	SLC25A11
cg22228134	Red	-1.18498	1.72963	-13.8079	1.62e-30	1.79e-29	58.2161	GZMH
cg23743114	Red	-1.18399	-0.496974	-12.2435	8.26e-26	6.97e-25	47.3996	CCL15
cg23248452	Red	-1.18388	0.86313	-16.1419	1.62e-37	2.64e-36	74.3202	TAS2R1
cg12348970	Grn	-1.18321	2.64777	-15.5758	7.88e-36	1.16e-34	70.4358	SLC24A2
cg19238840	Red	-1.18211	-0.877111	-15.6949	3.47e-36	5.23e-35	71.2544	GP2
cg10705800	Grn	-1.18165	-1.57017	-32.2234	4.27e-79	9.14e-77	170.041	CITED4
cg11147886	Red	-1.18152	1.2619	-16.9036	8.96e-40	1.7e-38	79.5129	NFAT5
cg22478614	Red	-1.18059	0.907022	-30.6844	1.08e-75	1.92e-73	162.216	DEFB4
cg17100200	Red	-1.18019	3.2268	-15.3488	3.76e-35	5.3e-34	68.8731	GUCA2B
cg00645579	Grn	-1.17972	2.41673	-23.8883	3.09e-59	2.09e-57	124.329	IRF7
cg12891678	Grn	-1.17892	-0.0521192	-22.6388	6.11e-56	3.41e-54	116.74	SPRR2D
cg16264526	Red	-1.17871	0.582008	-17.6048	7.83e-42	1.68e-40	84.2519	EDNRA
cg15979932	Red	-1.17769	0.902943	-14.2152	9.59e-32	1.12e-30	61.0385	CUEDC1
cg11896923	Grn	-1.17499	-1.5223	-16.3251	4.61e-38	7.78e-37	75.5735	PNMT
cg23538064	Grn	-1.17328	-0.727932	-23.5256	2.74e-58	1.73e-56	122.147	CFB
cg14333454	Red	-1.1732	1.01585	-12.5156	1.26e-26	1.11e-25	49.2746	SFN
cg15357945	Grn	-1.17315	0.0134813	-18.8181	2.4e-45	6.49e-44	92.3422	PRG2
cg01414934	Red	-1.17152	-1.83554	-12.6531	4.87e-27	4.42e-26	50.223	SH3BGRL3
cg10667970	Grn	-1.17109	-1.81972	-25.8865	2.5e-64	2.26e-62	136.058	FBXO6
cg13553455	Red	-1.17103	1.65813	-18.3374	5.81e-44	1.42e-42	89.1546	COL17A1
cg05810550	Red	-1.17064	2.29835	-20.8435	4.68e-51	1.83e-49	105.492	DEFB106A
cg11979312	Grn	-1.17053	1.00418	-22.1879	9.92e-55	4.99e-53	113.952	TNFSF10
cg15536230	Red	-1.17026	3.19604	-20.9312	2.67e-51	1.07e-49	106.051	H2BFS
cg06060661	Red	-1.16889	-0.358643	-18.4914	2.09e-44	5.25e-43	90.1783	MAGEA11
cg27236973	Red	-1.16881	-0.965802	-14.4392	2.03e-32	2.47e-31	62.5893	KRT17
cg17078393	Grn	-1.16801	2.4098	-17.199	1.21e-40	2.42e-39	81.5143	LCK
cg27418851	Grn	-1.16773	1.50424	-20.4409	6.14e-50	2.26e-48	102.916	MBL2
cg02719634	Red	-1.16728	0.579643	-16.2122	9.99e-38	1.66e-36	74.8011	SLC22A18AS
cg23855093	Red	-1.16691	2.10766	-18.1093	2.66e-43	6.22e-42	87.6338	GPR128
cg21312148	Red	-1.16662	2.46698	-16.9319	7.39e-40	1.41e-38	79.7053	LCE2D
cg10920765	Grn	-1.16571	1.32218	-22.6084	7.37e-56	4.08e-54	116.552	HBG2
cg03547797	Red	-1.16444	-0.919743	-14.327	4.42e-32	5.3e-31	61.8124	GAS2
cg14519350	Grn	-1.16442	2.00438	-21.1707	5.85e-52	2.42e-50	107.572	OSM
cg27022827	Red	-1.16375	0.464987	-37.1761	2.57e-89	8.63e-87	193.535	TJP3
cg23352695	Grn	-1.16325	1.06196	-19.787	4.2e-48	1.37e-46	98.6912	EVI2A
cg16112945	Red	-1.16319	1.48015	-17.5022	1.56e-41	3.28e-40	83.5609	ADAMTS13
cg26647453	Red	-1.16208	-0.538884	-19.0535	5.08e-46	1.44e-44	93.894	C4orf17
cg20645065	Red	-1.16191	-2.85706	-9.19812	6.41e-17	3.3e-16	27.0255	ALPL
cg08254089	Grn	-1.1619	-0.30271	-19.5896	1.52e-47	4.75e-46	97.406	BPI
cg00041575	Grn	-1.16093	0.484486	-18.1963	1.49e-43	3.55e-42	88.2139	TSPAN32
cg07426848	Red	-1.15906	0.0228209	-24.7529	1.82e-61	1.4e-59	129.466	S100A3
cg14290291	Grn	-1.15782	-0.0830901	-23.9123	2.68e-59	1.82e-57	124.473	FLJ14346
cg10758292	Red	-1.15715	2.86571	-18.7701	3.29e-45	8.82e-44	92.025	DEFA1
cg26777475	Red	-1.15702	1.3006	-11.9114	8.14e-25	6.47e-24	45.1182	PCOLCE
cg11081833	Grn	-1.15629	-0.743714	-26.1436	5.73e-65	5.39e-63	137.53	LGALS2
cg13144783	Red	-1.15563	-0.614431	-13.7965	1.75e-30	1.93e-29	58.137	CCR1
cg17357062	Grn	-1.15555	1.72136	-17.6686	5.1e-42	1.11e-40	84.6806	FCN1
cg09299388	Grn	-1.15541	1.72539	-19.6281	1.18e-47	3.73e-46	97.6571	PGK2
cg21789545	Red	-1.15538	0.809737	-18.5452	1.46e-44	3.73e-43	90.5351	COL9A1
cg13062935	Red	-1.15417	1.66403	-17.4817	1.79e-41	3.75e-40	83.4227	MRGPRX2
cg05906362	Red	-1.15324	-2.37243	-13.6317	5.5e-30	5.89e-29	56.9952	ARHGAP4
cg19464944	Red	-1.15115	0.766833	-24.3474	2e-60	1.46e-58	127.069	FCGR1A
cg12682367	Red	-1.15073	1.31752	-18.7539	3.67e-45	9.78e-44	91.9176	FLJ46358
cg12878228	Red	-1.14871	0.664403	-18.6774	6.09e-45	1.6e-43	91.4115	PRSS1
cg20383064	Red	-1.14826	2.67935	-14.8297	1.36e-33	1.74e-32	65.2905	BFSP2
cg08468689	Grn	-1.14788	-2.45112	-21.2168	4.37e-52	1.83e-50	107.864	LGP1
cg07940804	Grn	-1.14753	0.728696	-16.372	3.35e-38	5.71e-37	75.8932	ACTRT1
cg24447890	Red	-1.14749	1.82551	-18.5383	1.53e-44	3.89e-43	90.4897	LMAN1L
cg01589580	Grn	-1.14712	-1.63883	-16.8022	1.79e-39	3.3e-38	78.824	CTDP1
cg21578207	Red	-1.1461	0.442306	-20.5888	2.38e-50	8.95e-49	103.865	C1orf164
cg21870662	Red	-1.14602	-2.46458	-18.5452	1.46e-44	3.73e-43	90.5356	TSR1
cg17405586	Grn	-1.14596	1.25361	-18.6505	7.27e-45	1.9e-43	91.2331	KRT1
cg23773532	Red	-1.14523	3.21122	-16.1166	1.92e-37	3.13e-36	74.1473	GPRC5D
cg06639544	Red	-1.14522	1.57925	-16.5355	1.1e-38	1.92e-37	77.0087	OR7A5
cg15299721	Grn	-1.14517	-3.50412	-9.02047	2.01e-16	1e-15	25.8933	LOC133308
cg14455991	Red	-1.14328	0.112438	-19.9005	2.01e-48	6.77e-47	99.428	GPR82
cg13784855	Grn	-1.14271	-3.85129	-40.8759	2.65e-96	1.35e-93	209.574	PVT1
cg09914444	Red	-1.1427	1.00549	-21.6856	2.28e-53	1.04e-51	110.817	DMBX1
cg13998293	Red	-1.14029	1.19821	-15.2911	5.61e-35	7.82e-34	68.4754	TRIM63
cg04809787	Grn	-1.13812	-2.24935	-23.7234	8.33e-59	5.39e-57	123.339	CHRNB1
cg22484793	Red	-1.13715	1.37311	-16.9042	8.92e-40	1.69e-38	79.5171	TLR9
cg07339138	Red	-1.13626	1.70178	-14.8764	9.83e-34	1.27e-32	65.6137	CCDC13
cg07388493	Red	-1.13602	-1.35653	-23.7768	6.04e-59	3.97e-57	123.66	NDUFS5
cg00292662	Grn	-1.13555	-3.67246	-17.0484	3.36e-40	6.53e-39	80.4951	LGALS1
cg10379687	Red	-1.1344	0.712636	-15.3885	2.86e-35	4.07e-34	69.147	SPINLW1
cg01646665	Red	-1.13236	-2.64555	-26.2611	2.93e-65	2.81e-63	138.2	TMEM79
cg15227610	Red	-1.1309	-0.561536	-20.5961	2.27e-50	8.56e-49	103.911	CRYAB
cg06118312	Red	-1.13055	-0.231957	-11.037	3.21e-22	2.21e-21	39.1615	GZMA
cg04569233	Grn	-1.1305	0.765055	-24.3661	1.79e-60	1.31e-58	127.179	CX3CR1
cg08970694	Grn	-1.13014	1.00641	-21.2087	4.6e-52	1.92e-50	107.813	HBE1
cg02043070	Grn	-1.12875	-3.96795	-26.2454	3.2e-65	3.07e-63	138.111	ADSSL1
cg17032587	Grn	-1.12778	0.405922	-17.0668	2.96e-40	5.78e-39	80.6198	CNGA2
cg24024214	Red	-1.1273	2.26698	-14.8931	8.76e-34	1.14e-32	65.7285	BTNL8
cg19280776	Grn	-1.12723	-2.79844	-24.0639	1.08e-59	7.54e-58	125.38	PAG1
cg26482939	Grn	-1.12669	1.0799	-18.1966	1.49e-43	3.55e-42	88.2161	GNA15
cg11206634	Grn	-1.12665	1.00295	-13.4644	1.76e-29	1.82e-28	55.8358	SFT2D3
cg27104271	Red	-1.12627	-1.94747	-15.7415	2.52e-36	3.84e-35	71.5747	SLCO2B1
cg15954792	Grn	-1.12604	1.5276	-18.4861	2.16e-44	5.42e-43	90.1432	CNGA3
cg24340926	Grn	-1.12584	-2.09652	-12.6035	6.87e-27	6.17e-26	49.8808	RAB33A
cg05037688	Red	-1.12581	0.275409	-15.0526	2.91e-34	3.89e-33	66.8305	EGFL7
cg20832020	Grn	-1.12544	1.4198	-21.6196	3.45e-53	1.54e-51	110.403	VSIG9
cg11456838	Red	-1.12476	1.64574	-15.6225	5.71e-36	8.48e-35	70.7573	LOC202459
cg08136806	Red	-1.12434	0.873866	-14.7685	2.07e-33	2.63e-32	64.8675	KRT6E
cg19814116	Red	-1.12392	-0.272327	-9.06054	1.55e-16	7.82e-16	26.1479	KCNAB2
cg10037005	Grn	-1.12356	0.460462	-16.0026	4.2e-37	6.69e-36	73.3665	CD37
cg22954818	Red	-1.12328	2.39418	-19.0153	6.54e-46	1.84e-44	93.6427	APOBEC3A
cg22876908	Grn	-1.11991	-1.31733	-37.2918	1.52e-89	5.32e-87	194.055	DGKA
cg02774160	Grn	-1.11932	0.212253	-23.9482	2.16e-59	1.48e-57	124.688	GGT1
cg16742703	Red	-1.11891	0.447074	-16.7105	3.33e-39	6.04e-38	78.2004	KLK3
cg23777956	Grn	-1.11851	-1.94942	-21.9996	3.2e-54	1.56e-52	112.781	CREB3L3
cg22010317	Red	-1.11771	0.329047	-10.6545	4.27e-21	2.76e-20	36.586	CXorf36
cg01963696	Red	-1.11713	1.32461	-11.7365	2.71e-24	2.09e-23	43.9207	ELA2
cg12167564	Red	-1.11645	-2.7363	-20.6312	1.81e-50	6.88e-49	104.136	LYST
cg22436411	Red	-1.11578	2.29794	-14.3266	4.43e-32	5.31e-31	61.8096	FCGR2B
cg01143454	Red	-1.11562	-2.58965	-19.4753	3.2e-47	9.77e-46	96.6602	C20orf141
cg17657618	Red	-1.11496	0.360463	-17.2369	9.37e-41	1.88e-39	81.7707	FLJ43806
cg11304234	Grn	-1.11479	-1.37411	-24.3021	2.62e-60	1.9e-58	126.799	IL18
cg00644033	Grn	-1.11457	3.37318	-24.6229	3.92e-61	2.96e-59	128.699	MUC3B
cg01138020	Grn	-1.11438	0.963751	-20.1129	5.08e-49	1.76e-47	100.803	MGC29671
cg15659828	Red	-1.11396	-3.41673	-23.045	5.08e-57	3.01e-55	119.228	CHID1
cg00661485	Red	-1.11348	2.41201	-14.889	9.01e-34	1.17e-32	65.7004	FOXI1
cg15739437	Red	-1.11332	-0.88841	-15.505	1.28e-35	1.87e-34	69.9491	TSLP
cg11376198	Grn	-1.11292	-0.736141	-10.4011	2.34e-20	1.46e-19	34.8923	AFAR3
cg26312920	Red	-1.11288	-0.580997	-13.4826	1.55e-29	1.61e-28	55.9624	NEUROD6
cg25107791	Grn	-1.11193	1.03675	-20.6088	2.09e-50	7.91e-49	103.993	CLPS
cg00138126	Grn	-1.11189	1.01398	-18.8656	1.75e-45	4.79e-44	92.6554	TMEPAI
cg22024657	Red	-1.11169	0.500157	-15.1171	1.86e-34	2.52e-33	67.2754	SLC13A1
cg07376232	Red	-1.11104	1.2304	-15.7979	1.71e-36	2.63e-35	71.9625	AMICA1
cg12022621	Red	-1.11061	0.200657	-15.9317	6.83e-37	1.07e-35	72.8806	LAX1
cg00757952	Red	-1.1106	1.37308	-16.2115	1e-37	1.66e-36	74.7969	CRYBB1
cg09914304	Red	-1.11034	1.93063	-19.7909	4.09e-48	1.34e-46	98.7168	PRF1
cg25095814	Red	-1.10967	-2.94992	-31.2777	5.1e-77	9.63e-75	165.264	CASP8
cg08929103	Grn	-1.10917	1.44821	-16.0897	2.31e-37	3.73e-36	73.9631	CRHR1
cg20312687	Red	-1.1083	1.61904	-12.8227	1.5e-27	1.41e-26	51.3951	DEFB118
cg20870559	Red	-1.10808	-0.282017	-10.6382	4.77e-21	3.07e-20	36.4764	OAS2
cg13882988	Grn	-1.10796	1.77529	-21.0663	1.13e-51	4.62e-50	106.909	MBL2
cg13125510	Grn	-1.10782	0.30763	-15.8002	1.68e-36	2.59e-35	71.9779	C11orf44
cg15531099	Grn	-1.1078	-0.0587357	-16.0212	3.69e-37	5.91e-36	73.494	LCE1D
cg06819200	Red	-1.1077	-2.87802	-6.17685	3.86e-09	1.26e-08	9.33149	ECE1
cg24816298	Red	-1.1068	0.744872	-14.0315	3.43e-31	3.91e-30	59.7656	PTH
cg21491308	Red	-1.10661	-0.252948	-15.8653	1.08e-36	1.68e-35	72.4252	TEX101
cg10801369	Red	-1.10657	2.65807	-14.9965	4.29e-34	5.7e-33	66.443	RFFL
cg24426405	Red	-1.10653	-0.346953	-13.512	1.26e-29	1.32e-28	56.1661	AGR2
cg09448880	Grn	-1.10587	1.60672	-17.3618	4.03e-41	8.25e-40	82.614	PGLYRP3
cg10861599	Red	-1.10507	0.930894	-14.5804	7.63e-33	9.42e-32	63.5664	TNFSF4
cg05790038	Grn	-1.10449	1.07972	-15.9433	6.3e-37	9.94e-36	72.9601	TRPV3
cg09440243	Red	-1.10374	2.54638	-16.1203	1.87e-37	3.05e-36	74.1726	PTPRD
cg14178991	Grn	-1.1034	0.512377	-19.3601	6.79e-47	2.04e-45	95.9067	RCHY1
cg03386373	Red	-1.10335	1.89275	-15.1251	1.76e-34	2.39e-33	67.3309	SPATA3
cg21604856	Red	-1.10217	0.0761099	-12.7757	2.08e-27	1.93e-26	51.0702	SUHW1
cg13686042	Grn	-1.10158	-3.08611	-23.2636	1.34e-57	8.22e-56	120.559	SBF1
cg10318258	Red	-1.1014	2.24302	-13.5155	1.23e-29	1.29e-28	56.1899	RIPK3
cg12232463	Red	-1.09979	0.448804	-15.7123	3.08e-36	4.66e-35	71.3746	LONRF2
cg08290628	Grn	-1.09964	0.844113	-20.6406	1.71e-50	6.49e-49	104.197	CORO2B
cg14260643	Red	-1.09725	-0.639116	-18.1648	1.84e-43	4.36e-42	88.0042	CYP3A5
cg12406559	Red	-1.09633	-2.24167	-20.5073	4.01e-50	1.49e-48	103.343	ZNF532
cg26928682	Red	-1.09628	2.01583	-19.0363	5.69e-46	1.61e-44	93.7811	TREML2
cg25712380	Red	-1.09559	2.58467	-15.4712	1.62e-35	2.34e-34	69.7162	GRAP2
cg23307338	Red	-1.09548	1.40989	-17.2737	7.3e-41	1.48e-39	82.0197	MS4A12
cg04810997	Red	-1.09465	2.46229	-13.8358	1.33e-30	1.48e-29	58.41	TAS2R60
cg14600885	Red	-1.09457	-2.2066	-24.7396	1.97e-61	1.51e-59	129.387	MYOZ3
cg15422147	Red	-1.09409	2.31643	-15.7677	2.11e-36	3.22e-35	71.7548	SERPINB5
cg26365553	Grn	-1.09342	-1.10997	-8.36886	1.22e-14	5.49e-14	21.8205	MADD
cg12810837	Red	-1.09294	1.51753	-16.0636	2.76e-37	4.46e-36	73.7844	CLEC2D
cg02229946	Red	-1.09234	2.07952	-16.4716	1.7e-38	2.95e-37	76.5735	IL1F7
cg22968401	Grn	-1.09231	-2.10217	-27.3388	6.78e-68	7.48e-66	144.268	PIPOX
cg07935264	Grn	-1.09192	0.14347	-14.9351	6.55e-34	8.61e-33	66.0191	IL1B
cg18354594	Grn	-1.08942	0.188031	-23.7251	8.25e-59	5.35e-57	123.349	FLJ45717
cg09426307	Grn	-1.08704	0.629828	-20.0827	6.18e-49	2.13e-47	100.608	SEC14L3
cg19635695	Red	-1.08676	1.20889	-14.032	3.42e-31	3.9e-30	59.7689	PDE6C
cg12334759	Grn	-1.08661	1.17053	-16.0615	2.8e-37	4.52e-36	73.7698	C19orf19
cg05722906	Red	-1.08537	-2.30709	-21.2899	2.75e-52	1.16e-50	108.326	CYP4F12
cg09936839	Grn	-1.08494	0.584343	-18.1445	2.1e-43	4.96e-42	87.8683	SIRT6
cg20804821	Red	-1.08431	1.55702	-18.1096	2.66e-43	6.22e-42	87.6353	GPR62
cg09571369	Red	-1.08386	1.96276	-22.1721	1.09e-54	5.47e-53	113.854	P2RY14
cg14982472	Red	-1.0837	-1.63298	-16.61	6.6e-39	1.18e-37	77.5169	ABCG1
cg17983307	Grn	-1.0834	1.93022	-22.3864	2.9e-55	1.54e-53	115.182	DKFZp434B1231
cg17251713	Red	-1.08316	0.287496	-17.6592	5.43e-42	1.18e-40	84.6176	SERPINB7
cg13608094	Red	-1.0831	3.00561	-10.707	3e-21	1.95e-20	36.9383	CCND1
cg16967583	Red	-1.08307	0.955434	-13.6065	6.55e-30	6.98e-29	56.8207	AGXT
cg20839025	Grn	-1.08185	0.32043	-22.3834	2.95e-55	1.57e-53	115.164	PRSS7
cg13823701	Red	-1.08147	-0.0809921	-12.619	6.17e-27	5.57e-26	49.9878	TNXB
cg22220722	Red	-1.08132	1.45862	-16.5066	1.34e-38	2.33e-37	76.8122	PLA2G2A
cg18621299	Grn	-1.08115	0.518613	-21.9482	4.41e-54	2.12e-52	112.46	EVL
cg05262335	Grn	-1.08082	-0.852995	-17.8231	1.81e-42	4.01e-41	85.7181	TAGAP
cg05564251	Red	-1.08074	3.1079	-15.121	1.81e-34	2.46e-33	67.3026	SP140
cg12879425	Red	-1.08061	0.774349	-13.6311	5.53e-30	5.91e-29	56.9908	BRDG1
cg01072821	Red	-1.07899	0.927711	-22.3688	3.23e-55	1.71e-53	115.073	UNQ9391
cg19047670	Grn	-1.0789	1.03977	-14.9662	5.28e-34	6.99e-33	66.2341	CCND1
cg08678755	Red	-1.07734	-0.0490049	-16.0988	2.17e-37	3.52e-36	74.0252	ENPP3
cg21831174	Red	-1.07709	0.252512	-13.9332	6.79e-31	7.64e-30	59.0843	MASP1
cg03960217	Red	-1.07708	0.0901766	-23.8458	3.99e-59	2.67e-57	124.074	LCE2C
cg06948937	Grn	-1.077	0.177162	-17.1649	1.52e-40	3.02e-39	81.2841	PCTK3
cg01868128	Grn	-1.07651	0.612438	-23.4574	4.15e-58	2.59e-56	121.734	LCE5A
cg17964955	Red	-1.07639	1.69718	-14.2226	9.12e-32	1.07e-30	61.0893	RBP3
cg17833578	Red	-1.07574	0.652274	-15.4181	2.33e-35	3.34e-34	69.3507	LRRC21
cg23152755	Grn	-1.0742	1.05583	-21.9402	4.63e-54	2.22e-52	112.41	DEFB105A
cg18343292	Grn	-1.07301	-2.1105	-16.8672	1.15e-39	2.15e-38	79.2661	MS4A7
cg04717045	Red	-1.07276	1.6351	-12.2943	5.82e-26	4.95e-25	47.7494	CCND1
cg04428453	Red	-1.07246	1.37501	-12.6467	5.09e-27	4.61e-26	50.1789	FLJ20581
cg21707816	Red	-1.07236	0.801439	-15.8559	1.15e-36	1.79e-35	72.3606	ENDOGL1
cg19118077	Grn	-1.07229	-1.47189	-36.4577	6.72e-88	2.15e-85	190.278	AKR1C3
cg15645309	Grn	-1.07108	0.43359	-22.8075	2.17e-56	1.25e-54	117.775	BATF
cg03005261	Red	-1.07089	-1.07592	-14.4633	1.72e-32	2.09e-31	62.7565	FLJ20647
cg00436603	Red	-1.06981	0.526947	-16.8948	9.51e-40	1.79e-38	79.4532	CYP2E1
cg06264060	Red	-1.0695	1.42357	-11.799	1.76e-24	1.38e-23	44.3483	GPR24
cg16446783	Red	-1.06847	1.46484	-13.4101	2.56e-29	2.63e-28	55.46	MRGPRX4
cg17589341	Red	-1.06814	0.383064	-14.4274	2.2e-32	2.67e-31	62.5077	SLC14A1
cg15952487	Grn	-1.06724	-0.0272454	-19.6894	7.92e-48	2.54e-46	98.0567	CD1B
cg17386185	Red	-1.06619	-2.44855	-28.113	9.45e-70	1.14e-67	148.539	GLYCTK
cg01145396	Red	-1.06529	2.42304	-18.7006	5.22e-45	1.38e-43	91.5648	CHRNG
cg01796223	Red	-1.06518	0.360647	-18.291	7.92e-44	1.92e-42	88.8456	CPA4
cg02794695	Grn	-1.06439	1.6495	-19.1082	3.55e-46	1.02e-44	94.2543	SLA
cg19895197	Grn	-1.06406	-3.17268	-23.3749	6.83e-58	4.24e-56	121.235	C17orf37
cg12069309	Grn	-1.06123	-0.644148	-19.5353	2.16e-47	6.71e-46	97.0523	SEMA3B
cg04070847	Red	-1.06083	-0.101862	-12.8533	1.22e-27	1.15e-26	51.6062	CD200R1
cg06183267	Grn	-1.06021	1.3783	-19.7624	4.92e-48	1.6e-46	98.5318	AFF3
cg20520888	Red	-1.06017	-0.150887	-14.7591	2.21e-33	2.8e-32	64.8026	SPATC1
cg02765820	Red	-1.05997	1.34595	-14.3541	3.66e-32	4.4e-31	62.0005	C3orf22
cg16854606	Grn	-1.05879	0.59298	-14.5511	9.35e-33	1.15e-31	63.3636	DAND5
cg01356829	Grn	-1.05871	1.32371	-14.3008	5.3e-32	6.32e-31	61.6311	IL12RB2
cg19255783	Red	-1.05635	0.30712	-18.6382	7.89e-45	2.05e-43	91.1519	PLAC8
cg22587758	Red	-1.05571	0.67266	-17.783	2.37e-42	5.21e-41	85.4491	SAA4
cg20287234	Grn	-1.05565	1.56169	-18.47	2.41e-44	6e-43	90.0363	GPR55
cg02148642	Red	-1.05217	1.34642	-15.4158	2.37e-35	3.39e-34	69.3349	RGPD5
cg18450227	Red	-1.05162	4.27615	-16.8551	1.25e-39	2.33e-38	79.1838	MAPK4
cg08861115	Grn	-1.05143	2.51515	-17.1268	1.97e-40	3.9e-39	81.0262	IL1F9
cg17317962	Grn	-1.05114	-2.68285	-9.26878	4.06e-17	2.12e-16	27.4782	ACTG1
cg21044104	Red	-1.0508	1.6186	-13.6057	6.59e-30	7.02e-29	56.8153	LYZL4
cg07498879	Red	-1.05028	1.42464	-22.6356	6.24e-56	3.47e-54	116.719	OSM
cg04956382	Red	-1.04999	0.0322573	-15.2043	1.02e-34	1.4e-33	67.8768	MYOT
cg26099316	Red	-1.04962	0.426349	-23.6542	1.26e-58	8.07e-57	122.922	ITIH3
cg10849854	Red	-1.04955	1.94612	-16.3322	4.39e-38	7.44e-37	75.6219	GREB1
cg21282997	Red	-1.04951	0.267758	-15.8875	9.25e-37	1.45e-35	72.577	IL18RAP
cg17288121	Red	-1.04935	2.16076	-15.74	2.55e-36	3.87e-35	71.5646	DEFB103A
cg24674703	Grn	-1.04935	2.66339	-17.7737	2.52e-42	5.54e-41	85.3864	CD5
cg15512851	Red	-1.04907	1.34564	-19.0403	5.54e-46	1.57e-44	93.8072	FGD2
cg19863740	Red	-1.04849	1.04006	-17.3789	3.59e-41	7.37e-40	82.7295	PARVG
cg05596756	Grn	-1.04848	1.94118	-18.896	1.43e-45	3.96e-44	92.8566	FAM113B
cg19428417	Grn	-1.04763	-1.42264	-24.847	1.05e-61	8.15e-60	130.019	RRAD
cg17173423	Grn	-1.04734	0.862417	-18.0482	4e-43	9.31e-42	87.2253	MS4A3
cg18982568	Red	-1.04732	1.91003	-12.4412	2.11e-26	1.84e-25	48.7614	KRT1B
cg09069593	Red	-1.04595	0.583907	-20.3143	1.39e-49	5e-48	102.102	GPR114
cg22601917	Grn	-1.04594	-0.0405122	-17.8513	1.5e-42	3.35e-41	85.9072	H6PD
cg13758677	Red	-1.04588	2.09087	-24.5283	6.85e-61	5.09e-59	128.141	GAGE4
cg09044743	Grn	-1.04582	-3.21432	-25.3412	5.83e-63	4.87e-61	132.907	PANK4
cg04126866	Grn	-1.04491	1.93273	-14.8355	1.31e-33	1.67e-32	65.3304	C10orf99
cg14387505	Red	-1.04479	0.895358	-14.7399	2.53e-33	3.19e-32	64.6702	ERAF
cg19426827	Grn	-1.04456	-2.09413	-18.5895	1.09e-44	2.81e-43	90.8292	ADSSL1
cg13792279	Red	-1.04453	3.513	-12.7523	2.45e-27	2.27e-26	50.9082	CLDN17
cg03534410	Red	-1.04418	2.18299	-20.6472	1.64e-50	6.23e-49	104.239	TMEM40
cg23651728	Red	-1.04383	-2.26626	-20.0184	9.36e-49	3.19e-47	100.193	BFSP1
cg14182690	Red	-1.04212	2.57427	-16.9459	6.72e-40	1.28e-38	79.8003	RUNX3
cg26738880	Red	-1.04195	1.22197	-12.7463	2.56e-27	2.36e-26	50.8666	DPP6
cg07039362	Grn	-1.04159	2.18756	-19.0275	6.03e-46	1.7e-44	93.7232	CES7
cg13279585	Red	-1.04152	0.0468835	-17.1507	1.68e-40	3.32e-39	81.188
cg20025970	Red	-1.04068	1.2507	-16.8986	9.27e-40	1.75e-38	79.4793	ABCC9
cg11254522	Red	-1.04018	2.65968	-22.3513	3.6e-55	1.9e-53	114.966	FGR
cg04001802	Red	-1.03837	1.42434	-13.1657	1.4e-28	1.38e-27	53.7676	THEDC1
cg00953256	Red	-1.0381	0.874022	-19.6202	1.24e-47	3.91e-46	97.6058	CCND1
cg21468416	Red	-1.0376	-1.02014	-28.92	1.19e-71	1.59e-69	152.915	NEK6
cg15518950	Red	-1.03657	-0.352853	-10.8823	9.17e-22	6.15e-21	38.1174	PRP2
cg13993218	Red	-1.03639	0.344333	-16.6149	6.39e-39	1.14e-37	77.5498	INS
cg17342283	Grn	-1.03585	-0.602774	-12.5549	9.61e-27	8.55e-26	49.5456	PRG1
cg17607231	Red	-1.03519	1.34617	-18.5487	1.43e-44	3.65e-43	90.5585	SP140
cg11158374	Grn	-1.03444	-0.190638	-17.5393	1.22e-41	2.57e-40	83.8106	TFF2
cg08996413	Grn	-1.03336	0.925327	-19.7734	4.59e-48	1.49e-46	98.6029	SLA
cg21248478	Red	-1.03282	-0.716199	-15.6145	6.04e-36	8.95e-35	70.7021	CLIC2
cg19306866	Red	-1.03229	2.82545	-16.3385	4.21e-38	7.13e-37	75.6644	KRTAP6-2
cg05779068	Grn	-1.03068	1.36558	-17.4666	1.99e-41	4.13e-40	83.3213	OR2W1
cg16776350	Grn	-1.03062	0.889975	-17.8609	1.4e-42	3.15e-41	85.9713	CD84
cg17518965	Grn	-1.03032	2.01589	-20.3447	1.14e-49	4.14e-48	102.298	EDG6
cg06256735	Red	-1.02846	1.88547	-13.3913	2.92e-29	2.99e-28	55.3295	MFAP5
cg24443136	Red	-1.02826	3.74513	-14.3026	5.23e-32	6.25e-31	61.6436	ATP2B3
cg18022344	Red	-1.02707	1.08493	-10.1181	1.55e-19	9.18e-19	33.0139	IGSF6
cg12150401	Grn	-1.02685	2.10179	-19.7834	4.3e-48	1.4e-46	98.6677	TAS2R16
cg16792160	Red	-1.02678	1.77999	-15.1936	1.1e-34	1.51e-33	67.803	ASAH2
cg04541607	Red	-1.02631	1.44143	-18.1602	1.89e-43	4.48e-42	87.9733	CRYBB1
cg08460026	Red	-1.02604	3.17977	-14.3966	2.73e-32	3.29e-31	62.2948	CTLA4
cg27016307	Red	-1.02575	-1.18947	-16.1524	1.5e-37	2.46e-36	74.3923	HRC
cg01261503	Grn	-1.02529	-1.82548	-18.5735	1.21e-44	3.11e-43	90.7229	POLG2
cg15352829	Grn	-1.02519	2.52008	-20.2225	2.51e-49	8.87e-48	101.51	PLD4
cg24440147	Red	-1.0244	1.37983	-17.7051	3.99e-42	8.74e-41	84.9261	PKN3
cg25249068	Grn	-1.02305	1.23529	-20.3885	8.6e-50	3.14e-48	102.579	BFSP2
cg26989103	Red	-1.02019	1.51086	-15.6983	3.39e-36	5.11e-35	71.2784	TRHR
cg03625911	Grn	-1.0192	0.56948	-20.5076	4e-50	1.49e-48	103.344	CHI3L1
cg18839416	Grn	-1.01907	0.558793	-14.1725	1.29e-31	1.5e-30	60.7427	C1orf158
cg27089714	Red	-1.01895	0.271028	-12.8476	1.27e-27	1.19e-26	51.567	KIAA0196
cg18611245	Red	-1.0188	-2.94767	-19.5296	2.24e-47	6.96e-46	97.0149	ZGPAT
cg23547429	Red	-1.01715	-1.23009	-17.3533	4.27e-41	8.72e-40	82.5569	SLC43A3
cg01623438	Grn	-1.01708	1.24281	-16.3807	3.16e-38	5.39e-37	75.953	CTSZ
cg23771661	Red	-1.01585	-0.329837	-16.8037	1.77e-39	3.27e-38	78.8346	B3GNT3
cg21130374	Grn	-1.01471	0.593799	-15.9949	4.43e-37	7.05e-36	73.3135	MX2
cg14912034	Red	-1.01406	0.537243	-12.2266	9.28e-26	7.81e-25	47.2835	LYZL2
cg19686152	Grn	-1.01366	-0.298343	-19.4423	3.97e-47	1.21e-45	96.4445	TMOD3
cg13745870	Grn	-1.01343	-0.770078	-26.4593	9.49e-66	9.48e-64	139.327	SPATA12
cg10523494	Grn	-1.01271	0.0983224	-18.02	4.83e-43	1.12e-41	87.0368	CD300LB
cg14385738	Grn	-1.01267	1.1957	-11.6116	6.37e-24	4.81e-23	43.0673	PTPN22
cg19717150	Red	-1.01163	1.51814	-11.7129	3.18e-24	2.45e-23	43.7592	HNF4A
cg16719404	Red	-1.01144	0.174968	-18.8471	1.98e-45	5.39e-44	92.5338	CD2
cg26191951	Red	-1.01034	0.218055	-26.2119	3.88e-65	3.7e-63	137.92	RNASE2
cg27182761	Red	-1.01014	-2.18366	-18.5042	1.92e-44	4.85e-43	90.2632	PHLDA1
cg14911395	Grn	-1.00932	0.770573	-13.8885	9.26e-31	1.03e-29	58.7746	SEMA3B
cg23580945	Red	-1.00762	2.70255	-15.2886	5.7e-35	7.95e-34	68.4585	FLJ43826
cg05106502	Red	-1.00669	1.6213	-17.986	6.07e-43	1.4e-41	86.8092	SCAP1
cg26647600	Red	-1.00644	2.89937	-18.3892	4.12e-44	1.01e-42	89.4987	CCR8
cg09778422	Red	-1.00629	-1.30945	-12.4415	2.11e-26	1.84e-25	48.7631	MSN
cg01136458	Red	-1.00616	-0.734231	-13.5634	8.84e-30	9.36e-29	56.5218	CSMD1
cg23749046	Red	-1.0059	2.92916	-16.2381	8.37e-38	1.39e-36	74.9784	GPR61
cg24443250	Grn	-1.00537	0.463866	-17.5653	1.02e-41	2.17e-40	83.9859	TNFSF8
cg23232084	Red	-1.00528	1.22884	-14.6795	3.84e-33	4.81e-32	64.2519	UBL4A
cg26757673	Red	-1.00526	3.48119	-16.4416	2.08e-38	3.59e-37	76.3685	IL2RB
cg14237152	Red	-1.00504	1.76826	-16.6532	4.92e-39	8.83e-38	77.8106	LGALS9
cg09809672	Grn	-1.00472	1.85792	-22.9543	8.83e-57	5.17e-55	118.674	EDARADD
cg02915544	Red	-1.00464	0.201621	-13.9692	5.29e-31	5.98e-30	59.3341	PSMAL
cg25384595	Grn	-1.00292	0.502562	-21.7914	1.17e-53	5.47e-52	111.48	LILRA1
cg15113803	Red	-1.00266	2.67148	-17.695	4.27e-42	9.34e-41	84.8584	RHO
cg16474684	Red	-1.00258	-3.20926	-20.6408	1.71e-50	6.49e-49	104.198	RNF4
cg05331214	Grn	-1.00253	1.1966	-23.11	3.41e-57	2.05e-55	119.625	SCN7A
cg22815534	Red	-1.00238	1.32543	-14.4485	1.9e-32	2.32e-31	62.6536	CECR5
cg15610233	Red	-1.0023	1.61486	-15.6818	3.8e-36	5.7e-35	71.1647	ADAM7
cg15691199	Red	-1.00186	1.83178	-16.3267	4.56e-38	7.7e-37	75.5844	CEBPE
cg17998964	Grn	-1.00156	-2.42036	-22.747	3.14e-56	1.79e-54	117.405	MARK2
cg26759925	Red	-1.00055	2.24843	-13.6817	3.89e-30	4.19e-29	57.3415	IL1F9
cg14062083	Red	-1.00051	2.47739	-13.1715	1.34e-28	1.32e-27	53.8075	KRTAP13-4
cg05241571	Red	-1.00031	2.28537	-13.2443	8.09e-29	8.09e-28	54.3116	UNQ467
cg08539991	Red	-1.00028	2.29985	-15.9398	6.46e-37	1.02e-35	72.9361	ZBTB32

## Sheet: Methylated CpG_27K
ID	Color_channel	LogFC	Aveexpr	T	P_Value	Adj_P_Val	B	Symbol
cg07533148	Grn	4.14226	-2.8784	34.3487	1.3e-83	3.32e-81	180.427	TRIM58
cg18738906	Grn	3.9782	2.9899	94.8594	1.9e-162	5.23e-158	359.597	SCNN1A
cg10055471	Red	3.45886	3.25112	76.8238	1.99e-145	2.75e-141	321.474	NR0B2
cg21816539	Red	3.19898	-2.6743	32.884	1.6e-80	3.65e-78	173.32	GRIK1
cg09053680	Grn	3.13626	-3.03335	19.8982	2.04e-48	6.86e-47	99.4136	UTF1
cg13022129	Red	2.91179	2.23022	33.6934	3.05e-82	7.45e-80	177.275	PHYHD1
cg05221167	Red	2.75579	-2.64808	27.9301	2.58e-69	3.02e-67	147.537	ZNF560
cg18815943	Grn	2.74296	-2.97966	21.707	1.99e-53	9.13e-52	110.952	FOXE3
cg24580782	Red	2.72696	3.12574	53.321	1.53e-116	4.22e-113	255.904	NR0B2
cg18939260	Red	2.72638	2.49459	62.5734	4.43e-129	2.44e-125	284.471	MTSS1
cg22471346	Grn	2.70395	-3.71812	18.7188	4.63e-45	1.22e-43	91.6858	GAS7
cg17410236	Red	2.634	-3.19208	19.0588	4.91e-46	1.4e-44	93.9292	FLRT2
cg04598121	Grn	2.62724	-1.4722	35.8111	1.32e-86	4.01e-84	187.304	PENK
cg07103493	Grn	2.59593	-2.44256	26.8181	1.25e-66	1.31e-64	141.354	SLC27A6
cg15433631	Grn	2.54458	-2.24292	21.4964	7.48e-53	3.27e-51	109.629	IRX2
cg04511534	Grn	2.5072	0.771008	56.5864	3.57e-121	1.23e-117	266.473	GGT6
cg25990647	Red	2.49344	-3.23309	21.1247	7.83e-52	3.21e-50	107.28	OPRK1
cg06498267	Red	2.47746	-2.28857	29.2553	1.97e-72	2.76e-70	154.711	HCN1
cg20052718	Red	2.47523	-2.1972	26.4353	1.09e-65	1.08e-63	139.191	TWIST1
cg13271963	Grn	2.47208	2.85898	46.7828	1.79e-106	2.47e-103	232.883	ANKRD2
cg14430151	Red	2.42687	2.0809	25.7259	6.29e-64	5.6e-62	135.133	FLJ35725
cg05446471	Red	2.38882	2.11223	31.8259	3.15e-78	6.49e-76	168.045	HDAC11
cg17861230	Grn	2.38566	-0.907363	27.3131	7.82e-68	8.56e-66	144.125	PDE4C
cg12910797	Red	2.37651	1.87556	29.2313	2.24e-72	3.12e-70	154.583	HOXB3
cg03544320	Red	2.35874	-1.53007	17.8812	1.22e-42	2.76e-41	86.1072	CRMP1
cg24130010	Grn	2.35622	-1.63969	26.3433	1.83e-65	1.78e-63	138.668	CHODL
cg03355526	Red	2.34592	-1.79682	24.579	5.07e-61	3.81e-59	128.44	ZNF454
cg17162024	Grn	2.33798	-2.62777	20.7623	7.85e-51	3.02e-49	104.974	UNQ9433
cg03289872	Red	2.33313	-3.36421	19.3821	5.88e-47	1.77e-45	96.0509	ZNF667
cg25902889	Red	2.30189	0.0303887	20.2211	2.53e-49	8.94e-48	101.502	FSD1
cg00911351	Grn	2.3009	-1.28763	37.5176	5.53e-90	2.01e-87	195.067	PCDHGB4
cg25691167	Red	2.29848	-3.34833	20.0947	5.71e-49	1.97e-47	100.686	FERD3L
cg07922606	Red	2.27143	0.31891	23.6569	1.24e-58	7.96e-57	122.938	HIST1H3E
cg14696396	Grn	2.26636	-2.51493	18.7846	2.99e-45	8.03e-44	92.1205	TM6SF1
cg03292149	Grn	2.25718	2.16453	35.0289	5.14e-85	1.48e-82	183.652	CBLC
cg19332710	Grn	2.25148	-3.76645	14.0787	2.47e-31	2.84e-30	60.0929	RIMS4
cg25720804	Grn	2.24931	-2.44731	17.5357	1.25e-41	2.63e-40	83.7866	TLX3
cg24512973	Red	2.24773	2.07743	39.1242	4.64e-93	1.88e-90	202.13	MUC1
cg04534765	Grn	2.21971	-3.35944	16.241	8.2e-38	1.37e-36	74.9987	GALR1
cg14681055	Grn	2.18531	-3.25835	20.5504	3.04e-50	1.14e-48	103.619	PITX3
cg11052143	Red	2.17646	-1.31722	26.3838	1.46e-65	1.42e-63	138.898	ALS2CR11
cg18902090	Red	2.16669	-2.72849	21.6104	3.65e-53	1.62e-51	110.346	PCDHAC1
cg12939547	Grn	2.16485	1.69011	27.6854	9.92e-69	1.13e-66	146.189	C6orf27
cg14456683	Grn	2.16181	-1.09017	34.5634	4.67e-84	1.23e-81	181.449	ZIC1
cg06022562	Grn	2.15046	2.80046	56.9899	9.93e-122	3.91e-118	267.74	FLJ13841
cg23290344	Grn	2.15024	-3.05265	18.2754	8.78e-44	2.12e-42	88.7417	NEF3
cg10238818	Grn	2.14721	-3.11208	20.9326	2.65e-51	1.06e-49	106.06	CYYR1
cg02537838	Grn	2.1464	1.33506	44.1513	4.42e-102	4.52e-99	222.822	C20orf151
cg08572611	Grn	2.13489	-2.67501	20.172	3.47e-49	1.21e-47	101.185	ACTL6B
cg19971655	Red	2.13402	2.1949	41.7907	5.93e-98	3.8e-95	213.359	BSND
cg21105318	Red	2.1331	0.574116	19.9354	1.6e-48	5.42e-47	99.6545	ITGB6
cg08118311	Red	2.12804	-3.20718	17.2399	9.18e-41	1.85e-39	81.7911	SALL3
cg27223047	Grn	2.11302	-1.54587	24.6485	3.37e-61	2.55e-59	128.85	FBN2
cg20723355	Grn	2.10805	-2.41817	18.0233	4.73e-43	1.1e-41	87.0585	FBXO39
cg03547924	Red	2.10581	-1.18381	17.7591	2.78e-42	6.11e-41	85.2888	GDF5
cg21660130	Grn	2.09863	1.67865	35.6825	2.4e-86	7.21e-84	186.708	CLCNKB
cg11172423	Grn	2.08003	0.920813	21.8986	6.01e-54	2.86e-52	112.15	CLDN19
cg00489401	Grn	2.07946	-2.7215	16.9834	5.21e-40	1e-38	80.0546	FLT4
cg27403635	Grn	2.07946	-3.10097	17.5646	1.03e-41	2.18e-40	83.9815	KCNN2
cg25802093	Red	2.0774	-1.7332	22.1593	1.18e-54	5.91e-53	113.775	SPAG6
cg13434842	Grn	2.07499	-1.61895	28.0823	1.12e-69	1.35e-67	148.372	GATA4
cg25942450	Grn	2.06648	-2.13923	22.6544	5.55e-56	3.12e-54	116.836	TLX3
cg20855565	Red	2.0658	-2.76121	20.2112	2.69e-49	9.5e-48	101.438	TRIM58
cg12448933	Red	2.05714	-1.5395	31.512	1.55e-77	3.05e-75	166.456	RAB37
cg15191648	Grn	2.04907	-3.02771	14.954	5.75e-34	7.58e-33	66.1495	SALL3
cg26200585	Red	2.04788	1.48986	39.5832	6.4e-94	2.85e-91	204.106	PRX
cg08972170	Grn	2.0428	0.704147	34.7152	2.27e-84	6.07e-82	182.17	Ells1
cg12111714	Grn	2.035	-1.10824	25.4203	3.68e-63	3.14e-61	133.366	ATP8A2
cg19616230	Grn	2.03313	-2.9433	13.6496	4.86e-30	5.22e-29	57.1194	SLC34A2
cg00480115	Red	2.03122	2.00255	29.6449	2.48e-73	3.62e-71	156.78	FXYD3
cg12782180	Grn	2.0178	-0.173153	27.2667	1.01e-67	1.1e-65	143.867	LEP
cg02085507	Red	2.01488	-0.558065	22.5453	1.09e-55	5.91e-54	116.164	TRIP10
cg19580810	Grn	2.01309	0.723992	37.2782	1.62e-89	5.51e-87	193.995	RAB25
cg12300353	Red	2.01085	-3.85433	16.1029	2.11e-37	3.43e-36	74.0534	KCTD8
cg01410472	Grn	1.99198	-3.36545	20.9122	3.02e-51	1.2e-49	105.93	CRISPLD1
cg02250594	Grn	1.98814	-1.95903	19.7749	4.54e-48	1.48e-46	98.6127	ONECUT2
cg20008332	Grn	1.98315	-3.56577	17.5786	9.34e-42	2e-40	84.0755	SOX11
cg09748975	Red	1.97533	1.73734	28.978	8.69e-72	1.17e-69	153.227	MSX1
cg24183173	Red	1.97524	1.83642	17.7833	2.36e-42	5.2e-41	85.4512	BCOR
cg05127924	Grn	1.97008	0.224945	34.9967	5.98e-85	1.7e-82	183.5	FBXW10
cg08575537	Grn	1.96217	-1.41671	16.9247	7.76e-40	1.47e-38	79.6563	EPO
cg26349773	Grn	1.95715	1.33803	41.0832	1.11e-96	6.14e-94	210.438	ATP6V0A4
cg04176254	Red	1.95177	2.89753	30.3383	6.5e-75	1.11e-72	160.42	AGRP
cg13234863	Red	1.94584	-2.57572	20.4142	7.29e-50	2.67e-48	102.745	KIAA1944
cg26312150	Grn	1.94377	-2.39296	20.8149	5.61e-51	2.18e-49	105.31	TWIST1
cg03963198	Grn	1.93142	-2.533	17.7493	2.97e-42	6.52e-41	85.2227	IRX4
cg12864235	Grn	1.9159	-0.990158	25.3696	4.94e-63	4.17e-61	133.072	CDH9
cg08260891	Red	1.91301	-3.51787	17.8471	1.54e-42	3.44e-41	85.8791	PPGB
cg04488521	Red	1.91103	-3.68183	15.1883	1.14e-34	1.56e-33	67.7664	ZNF354C
cg05275605	Grn	1.90905	1.40669	28.8515	1.72e-71	2.25e-69	152.547	C21orf123
cg04217218	Red	1.90713	1.16315	22.0413	2.47e-54	1.21e-52	113.04	ZDHHC21
cg18420965	Red	1.90402	-2.80912	16.5492	9.99e-39	1.76e-37	77.1023	EPHA5
cg18085517	Red	1.90139	1.65968	34.6442	3.18e-84	8.42e-82	181.833	TRPM1
cg01344452	Red	1.89963	-3.14353	13.7094	3.21e-30	3.48e-29	57.5337	DGKE
cg08303146	Grn	1.89389	-4.27583	15.0912	2.23e-34	3e-33	67.0965	KCNQ1
cg23850212	Grn	1.88174	-3.77704	16.9654	5.89e-40	1.13e-38	79.9323	ZFP28
cg05209917	Red	1.88075	-0.156035	21.7145	1.9e-53	8.72e-52	110.999	CNTN6
cg21688264	Grn	1.87851	-3.70866	14.8586	1.11e-33	1.43e-32	65.4905	SNAP91
cg03506489	Red	1.87834	-2.71033	22.316	4.48e-55	2.35e-53	114.747	KCNA4
cg08256781	Red	1.87608	1.52651	26.4372	1.08e-65	1.07e-63	139.202	ACSBG2
cg20993403	Grn	1.87466	1.06734	41.108	1e-96	5.65e-94	210.541	EPB41L1
cg25764191	Grn	1.86847	-2.69298	14.9612	5.47e-34	7.23e-33	66.1989	INA
cg14859460	Grn	1.86653	-3.14221	15.7275	2.78e-36	4.2e-35	71.4788	GRM6
cg23095584	Grn	1.86639	-1.81483	26.886	8.53e-67	9.01e-65	141.736	GBX2
cg14652095	Red	1.86432	0.335285	25.3071	7.11e-63	5.93e-61	132.708	HIST1H1A
cg02008154	Grn	1.86349	-2.5609	19.5413	2.08e-47	6.47e-46	97.0912	TBX20
cg03975694	Grn	1.86199	-1.75976	22.7764	2.63e-56	1.5e-54	117.585	ZNF540
cg24713204	Grn	1.86037	-1.79912	19.8855	2.21e-48	7.43e-47	99.3309	ZNF471
cg08432727	Grn	1.84772	-3.0201	18.9173	1.25e-45	3.46e-44	92.9969	SOX11
cg09260089	Red	1.84192	-3.22223	17.1988	1.21e-40	2.42e-39	81.5128	NKX6-2
cg23752985	Red	1.84144	1.24668	24.2287	4.05e-60	2.89e-58	126.363	VAMP8
cg21129531	Red	1.84029	2.58398	25.17	1.58e-62	1.28e-60	131.91	LRRC4
cg18952647	Red	1.83924	-3.04986	13.5345	1.08e-29	1.14e-28	56.3217	BNC1
cg05436658	Grn	1.83323	-3.21435	17.5505	1.13e-41	2.39e-40	83.8863	PRKCB1
cg24199834	Grn	1.83245	-1.99417	18.1331	2.27e-43	5.33e-42	87.7924	POU4F2
cg08402568	Grn	1.82741	2.27542	38.7952	1.94e-92	7.76e-90	200.703	MGC34647
cg16232126	Grn	1.8274	-2.57084	17.6713	5.01e-42	1.09e-40	84.6989	SLC5A7
cg25081201	Red	1.81327	2.27752	29.6882	1.97e-73	2.91e-71	157.009	FXYD4
cg24645221	Grn	1.8129	-3.46519	17.8386	1.63e-42	3.63e-41	85.8218	PENK
cg26282384	Grn	1.81227	-2.28476	21.9194	5.28e-54	2.52e-52	112.28	PCDHGB4
cg08441806	Grn	1.80884	-1.85772	18.4862	2.16e-44	5.42e-43	90.1438	NKX6-2
cg25044651	Grn	1.80856	-2.24989	18.7375	4.09e-45	1.09e-43	91.8092	FLJ90650
cg27285599	Grn	1.80789	2.1802	42.8657	7.42e-100	6.2e-97	217.722	FLJ13841
cg09243900	Grn	1.80543	0.759765	23.3621	7.38e-58	4.57e-56	121.157	RAB25
cg26866014	Red	1.79964	1.61788	39.4285	1.24e-93	5.45e-91	203.442	C7orf33
cg01405761	Red	1.79402	-2.90414	21.7016	2.06e-53	9.41e-52	110.918	MGC34646
cg00565688	Grn	1.79367	-1.92453	20.1293	4.57e-49	1.58e-47	100.909	TP73
cg26252167	Grn	1.78994	-3.68186	19.0607	4.85e-46	1.38e-44	93.9412	GPR6
cg21576698	Red	1.78888	-2.33734	10.4266	1.97e-20	1.23e-19	35.0621	UQCRH
cg15748507	Red	1.78567	-1.22043	25.5196	2.07e-63	1.79e-61	133.941	PRLHR
cg07104706	Red	1.78282	-2.89068	17.8359	1.66e-42	3.69e-41	85.8039	SLITRK1
cg16254309	Grn	1.78129	-2.43098	18.2371	1.13e-43	2.72e-42	88.4862	CNTNAP2
cg22487322	Red	1.77847	2.20828	22.0531	2.29e-54	1.12e-52	113.114	IL20RA
cg09099744	Red	1.7778	-3.13177	18.4794	2.26e-44	5.65e-43	90.0988	CDKN2A
cg19850348	Red	1.77563	-3.65998	14.3984	2.69e-32	3.25e-31	62.3069	PYGO1
cg19456540	Red	1.77097	-3.96138	13.4737	1.65e-29	1.71e-28	55.9007	SIX6
cg27409364	Grn	1.76948	-1.04133	22.3043	4.82e-55	2.5e-53	114.674	KCNC1
cg18239753	Grn	1.76798	-2.42595	20.1136	5.06e-49	1.75e-47	100.808	KHDRBS2
cg16731240	Red	1.76708	-2.83265	13.7257	2.87e-30	3.12e-29	57.6466	ZNF577
cg19067730	Red	1.76504	-3.05884	18.4981	2e-44	5.03e-43	90.2224	PPGB
cg15485859	Grn	1.7612	1.50271	39.8707	1.87e-94	8.57e-92	205.334	C1orf116
cg10762615	Red	1.76077	-0.597293	20.615	2.01e-50	7.61e-49	104.033	FBXW10
cg27038439	Red	1.75975	2.3269	25.9676	1.57e-64	1.43e-62	136.523	MSX1
cg00891541	Grn	1.75778	0.0260697	24.883	8.47e-62	6.62e-60	130.23	SMPD3
cg06650260	Grn	1.757	1.42967	37.6311	3.33e-90	1.22e-87	195.574	NR0B2
cg08097973	Red	1.75582	2.12755	40.0513	8.63e-95	4.1e-92	206.102	NUMA1
cg27243140	Red	1.75563	-2.77141	20.2395	2.24e-49	7.98e-48	101.621	OTOP3
cg18349835	Red	1.75278	-4.64076	11.4871	1.5e-23	1.11e-22	42.2176	VIPR2
cg09643544	Red	1.7513	-1.22604	30.02	3.44e-74	5.39e-72	158.756	ZNF177
cg12491710	Grn	1.7445	2.19422	17.7989	2.13e-42	4.7e-41	85.5559	LIM2
cg24628744	Red	1.74179	0.330398	23.3409	8.39e-58	5.18e-56	121.028	H2AFY
cg11377136	Grn	1.74055	-0.262478	18.6919	5.53e-45	1.45e-43	91.5077	PKDREJ
cg17961200	Red	1.73327	2.45473	34.822	1.37e-84	3.73e-82	182.676	CEL
cg03469054	Grn	1.73214	-3.21741	16.9543	6.35e-40	1.22e-38	79.8572	KIAA1944
cg19014419	Grn	1.73164	-2.46221	23.1596	2.53e-57	1.53e-55	119.927	ZNF300
cg16483916	Grn	1.72804	-2.14434	23.141	2.83e-57	1.71e-55	119.814	PLAC2
cg19988449	Red	1.72529	-2.90417	17.1233	2.02e-40	3.99e-39	81.0021	BNC1
cg10249734	Grn	1.72527	-0.142348	29.9493	4.98e-74	7.59e-72	158.385	SECTM1
cg06263495	Red	1.72486	-1.8582	16.2236	9.24e-38	1.54e-36	74.8794	ASCL2
cg11832722	Grn	1.72484	-2.06267	18.9494	1.01e-45	2.82e-44	93.2088	DSC3
cg17759354	Red	1.72428	2.83682	45.8853	5.34e-105	6.7e-102	229.507	SLC12A3
cg08097882	Red	1.72072	-3.36316	11.5968	7.06e-24	5.31e-23	42.9659	POU4F1
cg21410991	Grn	1.72012	-2.32179	21.1644	6.08e-52	2.52e-50	107.532	ISL1
cg15207619	Red	1.717	-0.755005	18.734	4.18e-45	1.11e-43	91.7859	CAB39L
cg13288195	Red	1.71342	1.31386	27.8181	4.77e-69	5.53e-67	146.921	FBXL22
cg14166009	Grn	1.71188	-1.95205	23.1049	3.52e-57	2.11e-55	119.594	HKR1
cg08107272	Grn	1.70758	-3.05885	16.7443	2.65e-39	4.85e-38	78.4309	CTNNA2
cg04875162	Grn	1.70469	-2.39697	15.7774	1.97e-36	3.03e-35	71.8217	PABPC5
cg05140736	Grn	1.70123	0.927837	21.5687	4.74e-53	2.09e-51	110.084	SGSH
cg11846956	Grn	1.70089	-2.61939	18.2852	8.23e-44	1.99e-42	88.807	KLK10
cg14289985	Grn	1.69869	-3.05862	17.2182	1.06e-40	2.13e-39	81.6446	ZNF471
cg21303386	Grn	1.69462	-2.18131	16.5602	9.27e-39	1.63e-37	77.1776	RGS7
cg15439862	Grn	1.69441	-2.35183	19.5702	1.72e-47	5.37e-46	97.2796	DSC3
cg26186727	Grn	1.69143	-2.62034	17.8797	1.24e-42	2.79e-41	86.0977	NETO1
cg19282250	Red	1.6884	1.34725	32.7675	2.85e-80	6.34e-78	172.745	KIAA0367
cg07295678	Red	1.68673	-2.76368	17.8877	1.17e-42	2.65e-41	86.1509	DPYSL4
cg26220350	Red	1.68503	-3.41034	16.3995	2.78e-38	4.76e-37	76.0812	PLTP
cg21907579	Grn	1.68167	-2.84564	18.3229	6.4e-44	1.56e-42	89.0578	TBX5
cg23303408	Grn	1.6793	-2.51932	20.5883	2.39e-50	8.97e-49	103.862	POU4F3
cg00902195	Red	1.67659	-2.64599	18.6086	9.6e-45	2.48e-43	90.9557	SYT10
cg24274272	Grn	1.67564	4.25573	39.2009	3.33e-93	1.39e-90	202.461	DNAI2
cg01870826	Red	1.67337	-2.32102	14.8835	9.36e-34	1.21e-32	65.6624	LOC389458
cg12699371	Grn	1.67318	-3.04844	18.1194	2.49e-43	5.83e-42	87.7006	GALR1
cg06274159	Red	1.67314	-2.56486	12.4647	1.79e-26	1.57e-25	48.9234	ZFP42
cg16638540	Grn	1.67179	-2.87738	14.8403	1.26e-33	1.62e-32	65.3641	ZNF135
cg06566994	Grn	1.67122	0.578239	26.5029	7.41e-66	7.46e-64	139.574	ZNF167
cg09067967	Red	1.67115	-3.43516	20.8771	3.77e-51	1.49e-49	105.707	UGDH
cg20366906	Grn	1.67091	-1.66153	26.3927	1.39e-65	1.36e-63	138.949	PCDH8
cg21541083	Grn	1.66868	1.83054	46.091	2.44e-105	3.21e-102	230.286	STXBP2
cg17586860	Grn	1.66857	-2.03099	18.6486	7.36e-45	1.92e-43	91.2209	SSTR4
cg27221338	Grn	1.6681	3.53736	35.2082	2.21e-85	6.41e-83	184.495	KDELR2
cg02409351	Grn	1.66759	-2.57458	18.2452	1.07e-43	2.58e-42	88.5401	CART1
cg09873258	Red	1.66431	-0.486152	17.5587	1.07e-41	2.27e-40	83.9418	DLK1
cg12680609	Grn	1.66266	-2.27401	17.1683	1.49e-40	2.96e-39	81.3069	ZFP41
cg13929970	Grn	1.661	1.42891	30.3701	5.51e-75	9.44e-73	160.585	FGFBP1
cg06722633	Red	1.65726	-3.10373	15.0774	2.45e-34	3.29e-33	67.0013	GRIK3
cg13297960	Grn	1.65556	-2.68982	19.1839	2.16e-46	6.32e-45	94.7511	NCAM2
cg05436231	Grn	1.65383	-2.26555	19.7331	5.96e-48	1.93e-46	98.3407	CD164L2
cg04528819	Grn	1.65276	-1.9315	15.2104	9.78e-35	1.35e-33	67.9188	KLF14
cg11323198	Red	1.65064	-2.10709	19.0905	3.99e-46	1.15e-44	94.1373	CDH8
cg15309006	Grn	1.65039	-3.21071	16.5271	1.16e-38	2.03e-37	76.9516	LOC63928
cg12793610	Red	1.64623	-0.881003	18.6195	8.93e-45	2.31e-43	91.0278	TRIM2
cg03087937	Grn	1.64503	1.96601	34.7561	1.87e-84	5.05e-82	182.364	MUC15
cg19890739	Red	1.64424	1.67482	28.0547	1.3e-69	1.55e-67	148.22	Pfs2
cg22937320	Grn	1.63703	1.91394	20.8751	3.82e-51	1.51e-49	105.694	C9orf138
cg23615676	Grn	1.63604	-3.50027	15.5135	1.21e-35	1.76e-34	70.007	KCNN2
cg18674980	Grn	1.63565	-1.36941	18.5229	1.69e-44	4.3e-43	90.3873	CA3
cg08668790	Grn	1.63459	-2.91934	15.6476	4.81e-36	7.18e-35	70.9296	ZNF154
cg12998491	Grn	1.62977	-4.22077	10.5596	8.09e-21	5.16e-20	35.9505	FAM78A
cg23037403	Grn	1.6249	-2.16595	17.8411	1.6e-42	3.57e-41	85.8388	ZNF454
cg27634151	Grn	1.62463	-3.04636	19.7	7.39e-48	2.38e-46	98.1256	GPR83
cg20387341	Grn	1.62422	-2.19943	20.3846	8.82e-50	3.22e-48	102.555	FGF10
cg27090216	Red	1.62412	-1.8812	12.1066	2.12e-25	1.75e-24	46.4585	TNFRSF10C
cg00333226	Grn	1.62406	-2.38182	19.6022	1.4e-47	4.38e-46	97.4884	UNQ739
cg12347740	Grn	1.62312	1.54589	22.0831	1.9e-54	9.42e-53	113.301	MGC34647
cg04291079	Grn	1.62285	1.85516	30.0341	3.19e-74	5.06e-72	158.83	MEG3
cg24019564	Red	1.61933	-2.08079	18.196	1.49e-43	3.56e-42	88.2121	RUNX3
cg10895543	Red	1.61881	-2.22866	19.3048	9.76e-47	2.91e-45	95.5448	CDKN2A
cg08519905	Grn	1.61845	0.00603518	29.5562	3.97e-73	5.73e-71	156.311	CD9
cg07363637	Grn	1.61408	0.454234	18.3512	5.3e-44	1.3e-42	89.2463	SLC44A4
cg24840099	Grn	1.61296	0.259415	25.1871	1.43e-62	1.16e-60	132.01	MSX1
cg21790626	Red	1.61004	-3.60114	12.7181	3.11e-27	2.85e-26	50.6719	ZNF154
cg10331779	Grn	1.60383	-2.06907	21.1945	5.03e-52	2.09e-50	107.723	CTNND2
cg13929328	Grn	1.59826	-1.97177	18.8705	1.7e-45	4.66e-44	92.6878	FLJ46831
cg07271264	Grn	1.59558	-2.74007	21.6027	3.83e-53	1.7e-51	110.297	MYOD1
cg13287780	Grn	1.59211	1.66514	33.9715	7.96e-83	1.98e-80	178.618	WRB
cg07168556	Red	1.58882	-1.92849	19.5902	1.51e-47	4.74e-46	97.4103	WFIKKN2
cg11428724	Red	1.58857	-3.16631	12.5081	1.33e-26	1.17e-25	49.2228	PAX7
cg07499072	Grn	1.58687	-2.58452	18.7332	4.21e-45	1.12e-43	91.7808	FST
cg18555440	Grn	1.58281	-2.41057	16.7227	3.07e-39	5.58e-38	78.2835	MYOD1
cg04278702	Red	1.58244	-3.99962	15.646	4.86e-36	7.26e-35	70.9184	HTR1E
cg10978355	Grn	1.58068	-1.36388	16.7771	2.12e-39	3.9e-38	78.6537	CKMT2
cg10080004	Red	1.58005	-2.52588	20.7036	1.14e-50	4.37e-49	104.6	SYT5
cg13449778	Grn	1.57668	-3.97797	14.5325	1.06e-32	1.3e-31	63.2352	C1orf76
cg07903918	Red	1.5726	-3.18588	13.7553	2.33e-30	2.56e-29	57.8518	GABBR2
cg07715201	Red	1.57099	-2.95655	18.318	6.61e-44	1.61e-42	89.0254	GDNF
cg06995715	Red	1.56686	-1.00784	16.2912	5.82e-38	9.77e-37	75.3418	FOXL1
cg19831575	Grn	1.56539	-3.33882	13.4694	1.7e-29	1.76e-28	55.8707	FGF4
cg15842276	Grn	1.56372	-0.542724	23.8079	5.01e-59	3.31e-57	123.847	MTNR1B
cg14319409	Grn	1.56275	-1.68902	17.0147	4.22e-40	8.16e-39	80.2667	GLRA1
cg19018097	Grn	1.55952	-3.88335	12.9842	4.92e-28	4.72e-27	52.5112	FLJ30934
cg15982419	Red	1.55538	-2.21354	17.9349	8.55e-43	1.95e-41	86.4669	RALBP1
cg14481339	Grn	1.55388	1.66364	32.8672	1.74e-80	3.94e-78	173.237	KCNJ1
cg11934695	Grn	1.55324	-3.25446	15.9399	6.45e-37	1.02e-35	72.9369	ADRA1D
cg22719623	Grn	1.55307	-0.510362	37.2805	1.6e-89	5.51e-87	194.005	OPRM1
cg04052038	Red	1.55247	1.14038	24.2328	3.95e-60	2.83e-58	126.387	CLDN8
cg00662556	Grn	1.55204	-2.09667	19.3885	5.64e-47	1.7e-45	96.0929	GALR1
cg22418909	Grn	1.54815	-2.72679	14.9962	4.3e-34	5.7e-33	66.4408	SFRP1
cg02613386	Grn	1.54766	-1.85785	19.0424	5.47e-46	1.55e-44	93.8211	FBXO39
cg04490714	Grn	1.54433	-3.75306	13.5447	1.01e-29	1.06e-28	56.3927	SLC6A2
cg23054883	Red	1.5389	-3.13655	14.8555	1.14e-33	1.46e-32	65.4688	FZD10
cg26511075	Grn	1.53833	1.18486	20.3162	1.37e-49	4.94e-48	102.114	FLJ25422
cg17777592	Red	1.53771	0.428253	27.0044	4.39e-67	4.71e-65	142.401	CAB39L
cg26162582	Grn	1.5332	-2.62229	16.7312	2.89e-39	5.28e-38	78.3418	KCNA6
cg18437633	Grn	1.53191	0.580545	20.4666	5.21e-50	1.92e-48	103.081	ITGB6
cg13297865	Grn	1.52886	-3.40535	12.8318	1.41e-27	1.32e-26	51.4575	ELOVL4
cg13156411	Grn	1.52822	1.56565	20.2952	1.57e-49	5.63e-48	101.979	PTHR1
cg03161453	Red	1.52654	2.10257	16.0525	2.98e-37	4.8e-36	73.7081	BCOR
cg02630207	Red	1.52574	1.35155	23.9695	1.9e-59	1.32e-57	124.816	FLJ10379
cg23092823	Red	1.52346	-3.05731	14.63	5.41e-33	6.73e-32	63.9096	PODN
cg24775607	Red	1.52343	3.67034	15.4816	1.51e-35	2.18e-34	69.788	SSTR5
cg05521696	Red	1.52322	-2.19334	16.923	7.86e-40	1.49e-38	79.6447	SLC2A14
cg05413282	Grn	1.52285	1.22047	24.5277	6.87e-61	5.1e-59	128.137	PRSS3
cg14958635	Grn	1.52266	-2.61065	12.9192	7.71e-28	7.33e-27	52.0621	NEUROG1
cg08598221	Red	1.52197	0.737986	17.0705	2.89e-40	5.64e-39	80.6445	SNTB1
cg20640433	Red	1.52176	-3.16062	16.8104	1.69e-39	3.13e-38	78.8797	LAMA2
cg15042080	Red	1.51996	-3.74039	13.2782	6.4e-29	6.43e-28	54.5461	TMEM74
cg19491035	Grn	1.5169	-2.406	21.4205	1.21e-52	5.17e-51	109.15	MANSC1
cg21870884	Red	1.51268	-1.01419	20.2059	2.79e-49	9.82e-48	101.403	GPR25
cg20903926	Grn	1.51131	2.45671	31.588	1.05e-77	2.08e-75	166.842	C1orf177
cg23316360	Grn	1.50889	-2.49548	14.6706	4.09e-33	5.11e-32	64.1908	EDNRB
cg06005396	Grn	1.50863	-3.54793	19.5079	2.58e-47	7.99e-46	96.8734	HCN2
cg25050026	Red	1.50692	-2.74164	18.8012	2.68e-45	7.23e-44	92.2305	MFSD1
cg16154416	Grn	1.50582	-2.29294	17.9334	8.63e-43	1.96e-41	86.4572	RASGRF1
cg10942056	Grn	1.50548	-1.12231	17.9048	1.04e-42	2.36e-41	86.2659	DISP1
cg07703401	Grn	1.5048	-2.63933	12.681	4.02e-27	3.66e-26	50.4157	HBQ1
cg10556064	Grn	1.50391	0.0854976	21.722	1.81e-53	8.34e-52	111.046	SMPD3
cg22836229	Grn	1.50188	-2.52228	15.0523	2.91e-34	3.9e-33	66.8284	EFCAB1
cg20622056	Red	1.5017	-1.81239	13.6913	3.64e-30	3.93e-29	57.4083	SLC7A3
cg02345317	Grn	1.49824	-1.13793	17.2315	9.72e-41	1.95e-39	81.7342	NLGN3
cg18691434	Red	1.49694	-1.50991	16.9224	7.89e-40	1.5e-38	79.6406	GPC2
cg07480567	Grn	1.49674	-3.51366	14.5837	7.46e-33	9.2e-32	63.5897	HS3ST3A1
cg24235633	Red	1.49406	1.84619	24.5521	5.95e-61	4.44e-59	128.281	CDIPT
cg24576425	Grn	1.49146	-1.38213	18.888	1.51e-45	4.16e-44	92.8038	GALNT5
cg18715299	Red	1.48973	2.07967	21.3383	2.03e-52	8.58e-51	108.632	AMHR2
cg16652063	Grn	1.48925	-2.31525	16.4357	2.17e-38	3.73e-37	76.3283	SLC13A5
cg20822628	Grn	1.4878	3.56415	18.2119	1.34e-43	3.21e-42	88.3181	GATA5
cg06092815	Grn	1.48711	-1.57657	21.7398	1.62e-53	7.47e-52	111.157	SKIP
cg07102705	Red	1.485	-3.37198	14.9839	4.68e-34	6.2e-33	66.3559	HTR4
cg25938646	Red	1.48043	-2.44732	18.0019	5.46e-43	1.26e-41	86.9154	SLITRK1
cg03943081	Red	1.4792	-2.19362	15.0813	2.39e-34	3.21e-33	67.0282	TCERG1L
cg26065841	Grn	1.47798	1.62023	41.0001	1.58e-96	8.36e-94	210.092	CHAC1
cg12621514	Red	1.47557	-2.38645	17.9975	5.62e-43	1.3e-41	86.886	DKK1
cg17582777	Red	1.47393	2.04898	22.2193	8.17e-55	4.15e-53	114.147	EFNA3
cg09254939	Red	1.47353	-3.25557	14.8166	1.49e-33	1.9e-32	65.2004	KLK10
cg03503295	Red	1.47305	2.40159	21.7967	1.14e-53	5.32e-52	111.514	DNAH5
cg10213812	Red	1.47152	2.65501	25.021	3.77e-62	3e-60	131.039	FOXN1
cg22013966	Red	1.46892	1.72541	28.1679	7e-70	8.5e-68	148.84	SERPINA13
cg09936561	Grn	1.46711	-1.93365	18.7218	4.54e-45	1.2e-43	91.7053	DRD5
cg19461344	Grn	1.46526	-3.29995	11.6532	4.79e-24	3.65e-23	43.351	SLC30A3
cg15996947	Grn	1.46487	1.70979	26.4685	9.01e-66	9.03e-64	139.379	L2HGDH
cg02164046	Grn	1.46392	-2.725	15.1555	1.43e-34	1.95e-33	67.5403	SST
cg15679098	Grn	1.46195	2.52327	29.4489	7.02e-73	1.01e-70	155.741	RAPSN
cg07471052	Grn	1.46035	3.61791	22.2241	7.92e-55	4.04e-53	114.177	CDK3
cg00666746	Red	1.45842	-3.05045	17.4703	1.94e-41	4.03e-40	83.3458	SYDE1
cg16042149	Grn	1.45694	-2.67437	16.2786	6.34e-38	1.06e-36	75.2556	NEFH
cg12799895	Grn	1.45577	-2.53694	14.3189	4.67e-32	5.59e-31	61.7567	NPTX2
cg03238797	Grn	1.45524	-3.97059	12.974	5.28e-28	5.05e-27	52.441	ADAMTS18
cg08047907	Grn	1.45199	-3.35493	13.8865	9.38e-31	1.05e-29	58.7611	C1orf114
cg00548268	Grn	1.4511	-0.77983	17.971	6.71e-43	1.54e-41	86.7087	NPTX2
cg25302419	Grn	1.44471	-3.36062	13.3264	4.58e-29	4.63e-28	54.8803	CTNND2
cg10500167	Grn	1.44456	0.779518	24.8454	1.06e-61	8.21e-60	130.01	ATP2B2
cg24989962	Grn	1.444	-2.19341	15.6146	6.03e-36	8.94e-35	70.703	PTGDR
cg19352038	Grn	1.44399	-0.738355	20.8195	5.45e-51	2.12e-49	105.34	PAX3
cg00290506	Grn	1.44283	-4.20843	12.4285	2.3e-26	2.01e-25	48.674	CNIH3
cg05016508	Grn	1.44265	3.98347	20.27	1.84e-49	6.61e-48	101.817	FLRT1
cg02046017	Red	1.44112	0.623351	27.7764	6e-69	6.9e-67	146.691	LOC220070
cg02097420	Red	1.44109	0.962785	16.3985	2.79e-38	4.79e-37	76.0744	HRG
cg18236477	Grn	1.44094	-1.76642	17.0897	2.54e-40	4.97e-39	80.7745	ATP8A2
cg12374721	Grn	1.43924	-2.02445	13.9817	4.85e-31	5.5e-30	59.421	PRAC
cg22187630	Grn	1.43917	-2.92129	17.3161	5.48e-41	1.12e-39	82.3059	CACNA1A
cg20339230	Red	1.43771	-2.96727	15.4106	2.46e-35	3.51e-34	69.2988	ST8SIA2
cg01169610	Red	1.43479	3.0073	30.5391	2.29e-75	3.99e-73	161.464	INPP4A
cg05508084	Grn	1.43334	-2.15034	17.4861	1.74e-41	3.65e-40	83.4524	ZNF667
cg03782453	Grn	1.43208	-1.52934	16.5581	9.4e-39	1.65e-37	77.163	FLJ90575
cg09516965	Red	1.42414	-4.05662	10.3762	2.77e-20	1.71e-19	34.7264	PTGDR
cg01420388	Red	1.42366	1.0297	22.2296	7.66e-55	3.91e-53	114.211	FBXO2
cg08820801	Red	1.4179	-1.93715	22.3654	3.3e-55	1.74e-53	115.052	FBXO17
cg27389185	Grn	1.41754	-1.44088	22.4073	2.55e-55	1.36e-53	115.312	ZNF540
cg21530890	Grn	1.41732	-3.06311	12.6559	4.78e-27	4.34e-26	50.2428	SOX8
cg08942800	Red	1.41638	-0.86008	12.9714	5.37e-28	5.14e-27	52.4229	CRISP2
cg07664856	Red	1.41509	-1.90689	22.7265	3.57e-56	2.03e-54	117.279	CNTN6
cg16092786	Red	1.41469	-2.63612	15.4511	1.86e-35	2.68e-34	69.5775	WT1
cg17740645	Red	1.4135	-2.11248	17.4215	2.69e-41	5.56e-40	83.0172	GRB7
cg02994956	Grn	1.4128	-0.902177	22.3465	3.71e-55	1.95e-53	114.936	NEFH
cg04435377	Red	1.40922	3.18897	19.1701	2.36e-46	6.9e-45	94.6607	FLJ31568
cg26267038	Grn	1.40755	-1.95698	11.6953	3.59e-24	2.76e-23	43.6385	CNKSR2
cg21229055	Red	1.4075	-1.92176	12.185	1.24e-25	1.03e-24	46.9972	GPM6B
cg11880010	Red	1.40614	0.994687	22.9388	9.71e-57	5.67e-55	118.58	KIAA0367
cg18473117	Grn	1.406	0.288402	17.7241	3.51e-42	7.71e-41	85.0536	CCDC22
cg05193832	Grn	1.40591	1.36724	30.6713	1.15e-75	2.04e-73	162.149	KCNJ1
cg21550442	Red	1.40453	-0.128357	15.1427	1.56e-34	2.12e-33	67.4523	FLJ36445
cg22680204	Red	1.40274	-2.64965	15.2244	8.88e-35	1.22e-33	68.0156	CRMP1
cg04062391	Red	1.40159	-2.56521	16.0985	2.18e-37	3.52e-36	74.0233	ZNF560
cg18878432	Red	1.40038	-0.0491398	15.2319	8.43e-35	1.17e-33	68.0673	HOXB6
cg09542111	Grn	1.39915	-3.64112	16.716	3.21e-39	5.83e-38	78.2378	GRIK1
cg00321478	Grn	1.39715	1.63344	23.0493	4.95e-57	2.94e-55	119.255	CRB1
cg12277666	Grn	1.39675	-2.50318	12.9279	7.26e-28	6.92e-27	52.1222	TDRD5
cg25167643	Red	1.39537	-4.28077	12.0844	2.47e-25	2.03e-24	46.3056	PTPRZ1
cg26309134	Red	1.39449	-4.26872	10.766	2.01e-21	1.33e-20	37.3344	ZNF542
cg27244482	Red	1.39397	2.08349	18.8498	1.95e-45	5.3e-44	92.5513	CAMK2A
cg02757432	Grn	1.39382	-1.98407	16.1153	1.94e-37	3.15e-36	74.1385	GPR26
cg22752533	Grn	1.39201	-1.10366	19.8911	2.13e-48	7.17e-47	99.3675	SLC12A5
cg25426302	Grn	1.39122	0.141328	18.8215	2.35e-45	6.35e-44	92.3648	PRRT1
cg22123464	Grn	1.38945	-1.75732	18.7861	2.96e-45	7.97e-44	92.1307	SLC8A2
cg16215361	Grn	1.38927	0.749522	19.061	4.84e-46	1.38e-44	93.9434	MUC15
cg20775254	Red	1.38842	1.34604	36.4255	7.79e-88	2.47e-85	190.131	PROM2
cg22918700	Red	1.38733	1.28726	28.0083	1.68e-69	1.99e-67	147.966	LOC161247
cg06398181	Red	1.38695	0.839625	22.3114	4.61e-55	2.4e-53	114.718	ZNF236
cg20792062	Grn	1.38624	-2.6704	16.1858	1.2e-37	1.97e-36	74.6209	KCNA5
cg02260587	Grn	1.386	-2.50758	17.2527	8.42e-41	1.7e-39	81.8774	PCDHB2
cg20584011	Grn	1.3803	0.823085	17.8313	1.71e-42	3.81e-41	85.7727	ZDHHC11
cg18877506	Red	1.38015	-3.47343	14.4262	2.22e-32	2.69e-31	62.4997	PDPN
cg02706881	Red	1.37866	1.55046	26.1212	6.51e-65	6.1e-63	137.402	C21orf123
cg19435264	Red	1.3785	-3.23996	12.5645	8.99e-27	8.02e-26	49.6118	SLC6A7
cg12629325	Red	1.37826	-3.46569	10.9507	5.77e-22	3.91e-21	38.5786	PCDHAC1
cg13853761	Grn	1.37749	1.94197	18.8501	1.94e-45	5.3e-44	92.5534	C11orf2
cg05158615	Grn	1.37511	-0.123118	25.1335	1.96e-62	1.58e-60	131.697	NPY
cg18110483	Grn	1.37335	-2.75809	14.7702	2.05e-33	2.6e-32	64.8795	THBS4
cg12818699	Grn	1.37278	1.81462	32.0278	1.14e-78	2.38e-76	169.061	C6orf32
cg22182975	Red	1.37277	1.76945	30.1077	2.17e-74	3.5e-72	159.216	GPR31
cg19475870	Grn	1.37267	0.274817	31.3148	4.22e-77	8.03e-75	165.453	CDH9
cg21296230	Grn	1.37258	-2.47931	15.3113	4.88e-35	6.82e-34	68.6144	GREM1
cg15475323	Red	1.37078	-1.6842	13.5919	7.25e-30	7.71e-29	56.7195	FLJ36070
cg11378840	Red	1.37042	-4.23208	9.45153	1.24e-17	6.64e-17	28.655	HHEX
cg08946332	Grn	1.37028	2.31364	25.3465	5.65e-63	4.74e-61	132.938	ALOX12
cg09427311	Red	1.36942	-2.63535	18.6432	7.63e-45	1.98e-43	91.1847	ANGPTL2
cg14324838	Red	1.36918	2.63341	32.4657	1.27e-79	2.81e-77	171.249	EPB41L1
cg18053607	Red	1.3684	-2.67492	17.5247	1.34e-41	2.83e-40	83.7123	PIB5PA
cg20831708	Red	1.36823	-1.30922	15.2976	5.36e-35	7.49e-34	68.5205	SEC31L2
cg11037148	Grn	1.36537	-2.43512	12.943	6.54e-28	6.24e-27	52.2267	HIST1H4J
cg05232889	Red	1.36444	-0.875607	13.5714	8.36e-30	8.85e-29	56.5778	FOXP2
cg08887581	Grn	1.36378	1.16936	23.8328	4.32e-59	2.87e-57	123.997	C1orf64
cg02254461	Red	1.36292	-0.66948	17.9257	9.08e-43	2.06e-41	86.4058	AXUD1
cg13398291	Red	1.36267	-3.4188	11.9888	4.78e-25	3.85e-24	45.6492	SFRP1
cg00891278	Grn	1.36162	-2.27676	13.1491	1.57e-28	1.54e-27	53.6524	CCDC37
cg06711560	Grn	1.3593	1.24497	20.5405	3.24e-50	1.21e-48	103.556	MAMDC4
cg04533291	Red	1.3591	2.63916	15.076	2.47e-34	3.32e-33	66.9921	WDR39
cg12880658	Grn	1.3589	-3.46209	12.1439	1.64e-25	1.36e-24	46.7148	CDO1
cg08109815	Grn	1.35728	-1.70218	21.1728	5.77e-52	2.4e-50	107.585	NMBR
cg07705835	Red	1.35652	-1.652	24.1198	7.75e-60	5.44e-58	125.714	IL17RC
cg02919422	Grn	1.35532	-1.78972	16.6396	5.4e-39	9.67e-38	77.7181	SOX17
cg15684563	Red	1.3532	0.316633	21.1083	8.68e-52	3.56e-50	107.176	TSPAN8
cg04330449	Red	1.35186	-2.59021	12.928	7.26e-28	6.92e-27	52.1228	NEUROG1
cg03258472	Grn	1.35057	-0.148893	24.9025	7.56e-62	5.94e-60	130.345	CRB3
cg13928306	Red	1.34835	-3.04131	18.4296	3.15e-44	7.78e-43	89.7673	ZNF205
cg00986320	Grn	1.34614	1.07948	19.6112	1.32e-47	4.14e-46	97.5471	CYFIP2
cg20191453	Red	1.34313	-0.829432	22.0761	1.99e-54	9.81e-53	113.257	AMT
cg25084878	Grn	1.34207	-0.964775	16.3557	3.74e-38	6.36e-37	75.7822	FBN2
cg07675682	Red	1.34028	0.492657	22.55	1.06e-55	5.76e-54	116.193	SGSH
cg07028533	Grn	1.33856	-3.22791	14.0636	2.75e-31	3.15e-30	59.9879	CNTNAP2
cg01919208	Grn	1.33851	-2.0296	21.8508	8.1e-54	3.83e-52	111.852	LAMB2
cg21461100	Red	1.33764	-2.94237	12.5426	1.05e-26	9.28e-26	49.4608	NOVA2
cg18335068	Grn	1.33731	-3.34806	13.7042	3.33e-30	3.61e-29	57.4979	ZNF677
cg06295856	Red	1.33674	-2.61703	15.7752	2e-36	3.07e-35	71.8062	CALCA
cg19721889	Grn	1.33447	-2.98798	15.7677	2.11e-36	3.22e-35	71.7548	HAND1
cg03734783	Grn	1.33421	0.169906	17.3289	5.03e-41	1.03e-39	82.3919	ACCN3
cg08132711	Red	1.33389	-0.0216822	18.4356	3.03e-44	7.49e-43	89.8075	KSP37
cg14918082	Red	1.33339	1.49893	21.6279	3.27e-53	1.47e-51	110.455	KCNAB3
cg18665384	Grn	1.33328	1.15155	26.206	4.01e-65	3.81e-63	137.886	FLJ43505
cg04457979	Grn	1.33165	-2.49026	13.6399	5.2e-30	5.57e-29	57.0519	KCNQ1DN
cg24751129	Grn	1.32983	0.68133	16.6099	6.61e-39	1.18e-37	77.5156	GNMT
cg23089840	Red	1.32891	-2.12924	13.9889	4.61e-31	5.24e-30	59.4703	LRRC3
cg06806080	Grn	1.3287	2.41367	23.1249	3.12e-57	1.87e-55	119.715	CD47
cg00634577	Grn	1.32786	-2.31097	12.3134	5.1e-26	4.36e-25	47.8806	HIST1H4K
cg13181019	Grn	1.32778	1.49745	36.6282	3.08e-88	1e-85	191.056	MPP7
cg22628873	Grn	1.32729	0.321075	15.5656	8.45e-36	1.24e-34	70.3657	GGT6
cg13701109	Red	1.32433	-2.54114	20.7086	1.11e-50	4.24e-49	104.631	ADAMTS19
cg15543551	Red	1.32413	-3.29817	14.8142	1.51e-33	1.93e-32	65.1836	FGF12
cg08583049	Grn	1.32312	-3.97279	15.0775	2.45e-34	3.29e-33	67.0024	FOXB1
cg27444994	Grn	1.32303	-3.69974	14.4853	1.48e-32	1.8e-31	62.9083	CDH8
cg04592706	Red	1.32164	2.09294	23.5085	3.04e-58	1.91e-56	122.043	ABCA4
cg26929536	Red	1.32163	-1.48009	16.6234	6.03e-39	1.08e-37	77.6079	SCG3
cg25514503	Grn	1.32119	2.19108	22.5745	9.08e-56	4.98e-54	116.343	PER3
cg15379858	Grn	1.32091	2.37389	19.5842	1.57e-47	4.91e-46	97.3708	ChGn
cg09252204	Grn	1.31999	-2.42162	11.7708	2.14e-24	1.66e-23	44.1556	CNKSR2
cg00848728	Red	1.31905	-4.48975	10.9514	5.74e-22	3.89e-21	38.5836	DAB1
cg15034135	Red	1.31888	-4.55831	12.2009	1.11e-25	9.28e-25	47.1063	ADAMTS19
cg24433189	Red	1.31859	-1.62402	18.544	1.47e-44	3.75e-43	90.5272	SSTR5
cg18913951	Grn	1.31742	3.16369	28.0579	1.28e-69	1.53e-67	148.238	TMEM45B
cg13594711	Red	1.31638	1.0994	15.1099	1.96e-34	2.65e-33	67.2256	SRCRB4D
cg22150335	Grn	1.3142	1.87223	43.0252	3.9e-100	3.36e-97	218.362	ANK3
cg06436504	Grn	1.31404	0.964299	18.9441	1.04e-45	2.91e-44	93.1738	DOC1
cg21180599	Grn	1.3136	-1.94955	16.0934	2.25e-37	3.64e-36	73.9884	TLE6
cg14189571	Red	1.31285	-1.68196	14.1649	1.36e-31	1.58e-30	60.69	ZFP42
cg10486998	Grn	1.31086	-3.10252	14.0811	2.43e-31	2.8e-30	60.1092	GALR1
cg01857260	Red	1.31056	-1.83023	14.25	7.53e-32	8.9e-31	61.2796	SCRL
cg22580512	Grn	1.30985	-1.69251	18.5744	1.2e-44	3.09e-43	90.729	NCOR2
cg26599006	Grn	1.30681	-3.45322	10.3204	4.02e-20	2.47e-19	34.355	GSCL
cg20377762	Grn	1.30523	2.08545	28.6118	6.26e-71	7.99e-69	151.253	TMEM61
cg14719055	Grn	1.30377	-0.18629	17.1712	1.46e-40	2.91e-39	81.3261	RBBP7
cg05500015	Grn	1.30349	-3.13584	14.8647	1.07e-33	1.37e-32	65.5322	NAALAD2
cg06377278	Red	1.30287	-4.17258	9.70944	2.3e-18	1.28e-17	30.3298	RUNX3
cg20312228	Grn	1.3022	-1.95774	14.1923	1.12e-31	1.31e-30	60.8796	CCDC37
cg16832407	Grn	1.30152	-2.40251	17.5721	9.76e-42	2.08e-40	84.0317	TRPM3
cg00623593	Grn	1.3008	2.07939	29.9615	4.67e-74	7.24e-72	158.449	DOCK1
cg20083730	Red	1.29906	-3.67058	10.8505	1.14e-21	7.59e-21	37.9032	MT1E
cg21359747	Red	1.29794	-3.22107	10.8647	1.03e-21	6.91e-21	37.9989	ALDH1A3
cg10257049	Grn	1.29577	-2.29757	13.0488	3.14e-28	3.04e-27	52.9587	C5orf4
cg22040627	Grn	1.29507	-3.62476	13.6821	3.88e-30	4.18e-29	57.3448	SLC13A5
cg07237830	Red	1.29427	0.465207	15.5949	6.91e-36	1.02e-34	70.567	BSCL2
cg14056306	Red	1.29245	3.34661	14.9172	7.42e-34	9.7e-33	65.8953	CDK3
cg20050826	Grn	1.2922	-1.80539	15.4841	1.48e-35	2.15e-34	69.8048	K6IRS2
cg14294758	Grn	1.28896	-2.48935	17.397	3.18e-41	6.53e-40	82.8518	LSAMP
cg26128092	Grn	1.2885	-2.89761	13.4858	1.51e-29	1.58e-28	55.9844	WDR8
cg25151295	Red	1.28694	0.803697	15.3882	2.87e-35	4.08e-34	69.1445	RANBP5
cg22571530	Red	1.28665	-2.8418	13.4961	1.41e-29	1.48e-28	56.0554	NFASC
cg08315770	Grn	1.2861	-3.44467	14.9327	6.66e-34	8.75e-33	66.0021	KCNK17
cg02055963	Grn	1.28535	-3.10621	14.2418	7.98e-32	9.4e-31	61.2227	CDX2
cg21604042	Grn	1.28498	-2.94202	13.759	2.27e-30	2.49e-29	57.8773	SCUBE3
cg11438428	Red	1.28389	-2.48962	12.8019	1.74e-27	1.62e-26	51.2507	PTF1A
cg26970800	Red	1.28348	2.11478	18.6056	9.79e-45	2.53e-43	90.9357	GIF
cg15626350	Grn	1.28333	-0.753013	15.9557	5.79e-37	9.16e-36	73.045	ESR1
cg18414381	Red	1.28291	0.153594	14.7002	3.33e-33	4.17e-32	64.3952	EHF
cg02489552	Grn	1.2821	-1.96905	22.4971	1.46e-55	7.91e-54	115.867	FLJ40365
cg10735607	Red	1.28034	-1.15477	15.435	2.08e-35	2.98e-34	69.4671	TMEM109
cg00596686	Grn	1.28013	1.73878	48.6553	1.79e-109	3.09e-106	239.751	STS
cg21621248	Grn	1.28009	-3.26472	14.812	1.53e-33	1.96e-32	65.1686	LRRTM1
cg13870494	Red	1.27958	-2.1971	20.6186	1.97e-50	7.45e-49	104.056	MAMDC2
cg00059225	Grn	1.27899	-0.556853	25.9863	1.41e-64	1.29e-62	136.63	GLRA1
cg08578641	Grn	1.27811	-1.65782	18.5601	1.32e-44	3.39e-43	90.6344	DNAI1
cg03425110	Grn	1.27541	-4.08558	11.5826	7.78e-24	5.84e-23	42.8691	NEUROG3
cg15747595	Grn	1.27482	-1.61329	14.7582	2.23e-33	2.82e-32	64.7967	TSPYL5
cg01765641	Grn	1.27469	1.72676	17.3261	5.13e-41	1.04e-39	82.3733	TBC1D5
cg10189695	Grn	1.27293	-2.96649	15.7601	2.22e-36	3.38e-35	71.7024	GPR78
cg22815110	Red	1.27232	-2.1905	12.5814	8e-27	7.16e-26	49.7284	FOXD3
cg25608041	Grn	1.27215	-1.09453	19.9218	1.75e-48	5.9e-47	99.5667	TBC1D1
cg10599444	Grn	1.27161	-2.61566	16.3454	4.02e-38	6.81e-37	75.7116	MMP14
cg19210770	Grn	1.27144	-2.91341	11.368	3.37e-23	2.44e-22	41.407	ACCN4
cg09328024	Grn	1.27047	-2.04913	17.4769	1.85e-41	3.86e-40	83.3905	DYRK3
cg00002426	Red	1.26999	-1.29972	15.489	1.43e-35	2.08e-34	69.8385	SLMAP
cg25895922	Red	1.26986	-3.38637	12.5903	7.52e-27	6.75e-26	49.7897	MLPH
cg25484904	Grn	1.26819	-1.75488	19.8188	3.41e-48	1.13e-46	98.8979	FLJ21511
cg25447894	Red	1.26812	-1.09088	13.0648	2.81e-28	2.73e-27	53.0688	CSDC2
cg12768605	Grn	1.26698	-2.56608	12.3844	3.12e-26	2.7e-25	48.3696	LYPD5
cg03993463	Red	1.26692	2.63596	28.5591	8.32e-71	1.06e-68	150.968	KCNJ15
cg20342105	Grn	1.26652	1.41881	19.7474	5.43e-48	1.76e-46	98.4342	BSCL2
cg16404106	Red	1.26563	-1.7904	14.814	1.51e-33	1.93e-32	65.1823	FLJ23514
cg16242770	Red	1.26516	-0.257137	11.9004	8.78e-25	6.96e-24	45.0431	KRTAP17-1
cg18482268	Red	1.26355	-3.30734	12.4432	2.08e-26	1.82e-25	48.7754	POU4F3
cg22585988	Red	1.26302	0.976842	22.8456	1.72e-56	9.93e-55	118.009	PVRL4
cg13991233	Red	1.25954	-3.27404	11.3377	4.15e-23	3e-22	41.2005	GAS7
cg07558455	Grn	1.25908	-3.76538	13.1025	2.16e-28	2.11e-27	53.33	ANKRD38
cg21458907	Grn	1.25906	-3.63079	11.9886	4.79e-25	3.85e-24	45.6479	CADPS
cg10523671	Grn	1.25754	1.34739	21.6692	2.52e-53	1.14e-51	110.715	SLC15A2
cg20925955	Grn	1.25648	2.83452	23.7208	8.46e-59	5.45e-57	123.324	TIAM2
cg13781408	Grn	1.25626	1.89653	20.1863	3.16e-49	1.11e-47	101.277	AATK
cg14824983	Grn	1.25575	1.60752	40.2982	3.02e-95	1.46e-92	207.148	SEMA3B
cg13921352	Grn	1.25572	-3.4353	12.9023	8.67e-28	8.22e-27	51.945	FAM19A4
cg08859675	Grn	1.25563	1.28861	18.8376	2.11e-45	5.73e-44	92.4708	PDE4A
cg21176048	Red	1.25521	-4.09214	12.9159	7.89e-28	7.5e-27	52.0389	PEX5L
cg08775230	Red	1.25439	-1.87568	17.4606	2.07e-41	4.3e-40	83.2804	C11orf52
cg14384532	Grn	1.25383	-2.85202	12.7849	1.96e-27	1.82e-26	51.1336	NTRK3
cg25875213	Grn	1.25382	-4.10954	9.93282	5.29e-19	3.04e-18	31.7926	FLJ37549
cg24829483	Grn	1.25345	1.20885	36.6809	2.42e-88	7.96e-86	191.295	C1QTNF7
cg08826839	Red	1.24836	-0.400263	16.1716	1.32e-37	2.17e-36	74.5235	FAP
cg10525372	Grn	1.24814	1.14811	19.8063	3.7e-48	1.22e-46	98.8167	WISP3
cg15379633	Grn	1.24801	-2.52914	13.9149	7.71e-31	8.65e-30	58.9577	RAB36
cg11932564	Grn	1.24766	-2.91055	12.3854	3.1e-26	2.68e-25	48.3769	TNFRSF13C
cg05345286	Red	1.24765	-2.86643	13.3495	3.9e-29	3.96e-28	55.0402	MDFI
cg08654655	Red	1.24673	-2.19519	17.4898	1.7e-41	3.56e-40	83.4773	IGSF4B
cg07947930	Red	1.2464	-1.33028	13.6936	3.58e-30	3.87e-29	57.4245	PRELP
cg22179082	Grn	1.24558	-2.55388	18.2915	7.89e-44	1.92e-42	88.8488	GPR12
cg21053529	Red	1.24307	-2.03641	16.2167	9.68e-38	1.61e-36	74.8321	CX36
cg12758687	Grn	1.24305	-1.75571	19.8604	2.61e-48	8.7e-47	99.1679	DRD2
cg18328933	Grn	1.24217	0.0538644	21.6563	2.74e-53	1.23e-51	110.634	ABHD14A
cg25514304	Red	1.24186	-0.266241	17.2312	9.74e-41	1.96e-39	81.7319	PSEN2
cg20189937	Red	1.23972	0.381594	15.517	1.18e-35	1.72e-34	70.0313	L2HGDH
cg22774472	Grn	1.23927	-1.63686	14.8578	1.12e-33	1.44e-32	65.4849	COL5A2
cg18530324	Grn	1.23918	-1.57059	17.2633	7.83e-41	1.58e-39	81.9493	KIAA0427
cg08965235	Grn	1.23872	-1.35111	13.4947	1.42e-29	1.49e-28	56.0463	LTBP3
cg23300372	Grn	1.23856	-3.4856	13.5474	9.88e-30	1.04e-28	56.4111	CART
cg24673765	Grn	1.23831	-1.77366	17.2074	1.14e-40	2.29e-39	81.571	HSPB6
cg10210238	Red	1.23746	-1.43322	16.1927	1.14e-37	1.89e-36	74.6681	CDKN2B
cg08260959	Grn	1.23729	-2.4623	13.2297	8.95e-29	8.91e-28	54.2109	HIST1H4F
cg17188046	Grn	1.23693	-2.71198	12.6488	5.02e-27	4.55e-26	50.1936	T
cg21226224	Red	1.23672	-1.47627	11.1941	1.1e-22	7.79e-22	40.2258	SOX17
cg19965810	Red	1.23514	-3.16804	11.8349	1.38e-24	1.08e-23	44.594	KCNH7
cg00554173	Red	1.2348	0.979178	19.1965	1.99e-46	5.83e-45	94.834	ProSAPiP1
cg14323109	Grn	1.23475	-3.33699	14.3555	3.63e-32	4.37e-31	62.0098	KDR
cg05501357	Red	1.23293	-0.219708	24.3308	2.21e-60	1.6e-58	126.97	HIPK3
cg17826679	Grn	1.23209	-1.17878	19.0122	6.67e-46	1.88e-44	93.6224	SLC44A2
cg19433435	Red	1.23057	-0.109633	15.7655	2.14e-36	3.27e-35	71.7394	FEZ1
cg21870668	Red	1.22968	0.0644782	21.4358	1.1e-52	4.73e-51	109.247	SNRPN
cg25657700	Red	1.22879	0.942958	19.1195	3.29e-46	9.54e-45	94.3281	SNRPN
cg07047653	Grn	1.22749	2.12983	32.1551	6.02e-79	1.28e-76	169.699	AQP2
cg16428251	Grn	1.22733	-2.85344	15.655	4.57e-36	6.83e-35	70.9804	SOX14
cg25420952	Red	1.22685	-0.151255	15.7666	2.12e-36	3.24e-35	71.7476	AMBP
cg11241627	Red	1.22568	-3.36523	13.9711	5.22e-31	5.91e-30	59.347	FERD3L
cg13870866	Grn	1.22489	-2.2885	14.2817	6.05e-32	7.19e-31	61.4988	TBX20
cg16080552	Grn	1.22425	-1.70184	15.457	1.79e-35	2.58e-34	69.6181	TACSTD2
cg24453664	Grn	1.22419	-2.75088	16.6	7.07e-39	1.26e-37	77.4484	CD59
cg20881054	Grn	1.22252	-3.71604	11.8322	1.4e-24	1.1e-23	44.5759	VASH1
cg19713196	Grn	1.22222	-2.82376	13.5149	1.24e-29	1.3e-28	56.1861	LAD1
cg03160135	Grn	1.22141	-1.99693	18.1843	1.61e-43	3.84e-42	88.1342	VGLL2
cg26780333	Red	1.22133	-3.67816	12.6209	6.08e-27	5.5e-26	50.0012	ACOT4
cg27420236	Red	1.22078	-3.70593	10.5933	6.45e-21	4.13e-20	36.176	RPRM
cg13302823	Grn	1.22067	-1.19331	18.505	1.91e-44	4.83e-43	90.2682	SCRT1
cg11928198	Red	1.22031	-1.08491	13.7311	2.76e-30	3.01e-29	57.6839	SCNM1
cg15873301	Grn	1.21991	-3.24887	14.1161	1.91e-31	2.2e-30	60.352	SYN2
cg26729026	Red	1.21777	1.4933	29.0222	6.85e-72	9.36e-70	153.464	HSD17B1
cg06516124	Grn	1.21675	-0.784252	17.6584	5.46e-42	1.18e-40	84.6119	WT1
cg26143719	Grn	1.21536	-1.46743	19.6311	1.16e-47	3.66e-46	97.6769	C1QTNF6
cg07017374	Grn	1.21479	-3.20713	10.728	2.6e-21	1.7e-20	37.0791	FLT3
cg19779211	Grn	1.21387	-2.19213	15.3347	4.15e-35	5.83e-34	68.7763	KCNQ1
cg26862286	Grn	1.2126	1.42209	12.398	2.84e-26	2.47e-25	48.4633	NCL
cg18267381	Grn	1.21224	-2.07348	18.3668	4.78e-44	1.17e-42	89.3498	ZNF659
cg20442697	Grn	1.2122	0.377228	21.615	3.55e-53	1.58e-51	110.375	LRRC17
cg17186163	Red	1.21172	-1.76176	20.8889	3.5e-51	1.39e-49	105.782	C10orf10
cg11368643	Grn	1.21074	-1.08688	15.1084	1.98e-34	2.68e-33	67.2152	PCDHB15
cg14787704	Red	1.21069	0.324336	14.9013	8.28e-34	1.08e-32	65.7855	SFRS12
cg13573276	Red	1.20943	-2.60093	14.7882	1.81e-33	2.3e-32	65.0036	RDHE2
cg21921474	Red	1.20916	-2.42091	19.5843	1.57e-47	4.91e-46	97.3719	C1orf172
cg07484827	Red	1.20912	1.59628	23.766	6.45e-59	4.21e-57	123.595	CHRNA10
cg02724472	Red	1.20597	-0.0606848	19.8122	3.56e-48	1.18e-46	98.8553	LRRC17
cg00910067	Grn	1.2056	-2.01921	14.6987	3.36e-33	4.21e-32	64.3847	SLC7A10
cg12965512	Grn	1.20547	-0.624342	22.3752	3.11e-55	1.65e-53	115.113	TSPAN8
cg02510853	Grn	1.20536	-0.603018	20.8382	4.84e-51	1.89e-49	105.459	PKMYT1
cg20239740	Red	1.20481	-3.86694	11.4092	2.55e-23	1.86e-22	41.6867	SYT5
cg02498063	Red	1.20463	0.0699588	12.6883	3.82e-27	3.48e-26	50.4664	CCDC60
cg24396745	Grn	1.20421	-3.48711	13.1265	1.83e-28	1.8e-27	53.4959	HCN4
cg21663431	Red	1.20414	-0.666589	17.533	1.27e-41	2.67e-40	83.7684	SLC44A2
cg10775273	Red	1.20328	-5.20232	9.20484	6.14e-17	3.16e-16	27.0685	CRYBA2
cg26093148	Red	1.2021	0.0451878	18.6762	6.13e-45	1.61e-43	91.4037	TNRC4
cg20979799	Red	1.20172	-1.97662	14.9683	5.21e-34	6.9e-33	66.2481	RFXDC1
cg08460435	Red	1.20168	-2.32209	11.1938	1.11e-22	7.81e-22	40.2232	C1orf59
cg16937611	Grn	1.20075	1.35685	38.0171	5.96e-91	2.22e-88	197.288	SERPINA5
cg12978308	Grn	1.19971	-1.1075	17.8432	1.58e-42	3.53e-41	85.8526	NEIL1
cg22165685	Red	1.19925	-2.35778	18.5434	1.48e-44	3.76e-43	90.5233	VENTX
cg24650229	Red	1.19857	3.09483	14.2564	7.21e-32	8.52e-31	61.3239	IGSF11
cg13302154	Red	1.19851	-0.484709	16.1683	1.35e-37	2.22e-36	74.5013	MGP
cg11285003	Grn	1.19833	-2.73779	14.347	3.85e-32	4.62e-31	61.9515	HCN1
cg10362591	Grn	1.19821	-3.64065	10.8317	1.29e-21	8.6e-21	37.7762	SLC6A2
cg02148834	Red	1.19775	1.99479	27.5294	2.35e-68	2.66e-66	145.327	TPTE
cg24765079	Red	1.19656	-1.5823	18.1092	2.66e-43	6.22e-42	87.6329	CDH1
cg18267374	Red	1.19624	-3.34302	11.9735	5.31e-25	4.26e-24	45.5442	NEF3
cg22809047	Red	1.19412	0.520865	14.9897	4.49e-34	5.96e-33	66.3959	RPL31
cg18752854	Grn	1.19294	0.346627	19.2306	1.59e-46	4.68e-45	95.0582	TNS1
cg21631754	Red	1.19291	2.94688	15.0753	2.49e-34	3.33e-33	66.9872	XTP7
cg09030119	Grn	1.19214	-2.02003	16.7793	2.09e-39	3.84e-38	78.6686	ZNF285
cg01830294	Red	1.19201	-1.27338	19.1302	3.07e-46	8.92e-45	94.3984	WNT2
cg19064258	Grn	1.1917	-2.56134	14.1359	1.66e-31	1.92e-30	60.4893	HS3ST2
cg16539629	Grn	1.19081	-3.46654	10.8903	8.69e-22	5.84e-21	38.1711	C14orf132
cg19884658	Red	1.1904	0.189858	19.3774	6.07e-47	1.83e-45	96.0201	KLHL21
cg06650786	Red	1.18936	-1.17991	13.2604	7.24e-29	7.25e-28	54.4233	NOTCH3
cg00183916	Grn	1.18911	-3.90398	10.2084	8.49e-20	5.11e-19	33.6112	HS3ST3B1
cg26963271	Red	1.18678	-4.09405	12.0713	2.71e-25	2.21e-24	46.2159	PDE4B
cg03918304	Grn	1.18563	-1.66084	15.0418	3.13e-34	4.18e-33	66.7561	HOXD10
cg23936476	Red	1.18536	-2.62344	9.66211	3.14e-18	1.73e-17	30.0213	BEX1
cg09068492	Grn	1.18524	-2.31946	12.6952	3.64e-27	3.33e-26	50.514	CALCA
cg20544605	Red	1.18512	1.1542	15.0927	2.2e-34	2.97e-33	67.1072	SORBS2
cg09548084	Red	1.18489	-1.08015	16.5253	1.18e-38	2.05e-37	76.9398	SLC35B3
cg02332525	Grn	1.18259	-2.11287	17.6472	5.89e-42	1.27e-40	84.5366	GRM7
cg19718882	Grn	1.18247	-0.711882	15.8854	9.38e-37	1.47e-35	72.5629	WIT-1
cg24446548	Red	1.18086	-3.10203	10.0685	2.15e-19	1.26e-18	32.6865	TWIST1
cg12515371	Grn	1.17765	2.14418	16.0084	4.03e-37	6.45e-36	73.4061	PPP1R16A
cg01519742	Red	1.17715	-4.0963	10.0262	2.85e-19	1.66e-18	32.4073	JAKMIP1
cg13926569	Red	1.17648	2.06622	16.1879	1.18e-37	1.95e-36	74.6351	PAPSS2
cg07376535	Red	1.17341	-3.20693	14.4553	1.82e-32	2.21e-31	62.7009	ADCYAP1
cg25957124	Red	1.1733	-1.78602	15.7711	2.06e-36	3.16e-35	71.7784	DNAH3
cg04623955	Grn	1.17326	-2.10948	16.7421	2.69e-39	4.92e-38	78.4156	DIO3
cg14614901	Grn	1.17293	-3.58738	15.3862	2.91e-35	4.13e-34	69.1307	LOC401498
cg08758850	Red	1.17287	-3.75592	15.3139	4.79e-35	6.71e-34	68.6328	NR6A1
cg26385222	Red	1.17284	-2.34589	16.8935	9.6e-40	1.81e-38	79.4445	HCA112
cg18722841	Grn	1.17245	-3.39704	12.7243	2.98e-27	2.74e-26	50.7148	PHOX2A
cg20498685	Grn	1.17208	-3.10708	11.7733	2.1e-24	1.63e-23	44.1725	TWIST1
cg01775265	Red	1.17109	-1.74569	18.0684	3.5e-43	8.15e-42	87.3605	RP11-49G10.8
cg12614105	Grn	1.17035	-0.310682	17.489	1.71e-41	3.58e-40	83.4718	NPY
cg23187653	Red	1.16962	-3.87381	12.1658	1.41e-25	1.18e-24	46.8652	PCSK1
cg07044282	Grn	1.16886	0.281484	22.1464	1.28e-54	6.39e-53	113.695	ANGPTL1
cg18972811	Red	1.16743	-3.22228	12.4153	2.52e-26	2.2e-25	48.5829	SLIT2
cg23412777	Grn	1.16704	1.97721	28.7665	2.71e-71	3.51e-69	152.089	PYGO1
cg13685294	Red	1.16618	3.07993	17.5443	1.18e-41	2.49e-40	83.8447	GRM2
cg22381955	Red	1.16572	4.38858	21.7537	1.49e-53	6.86e-52	111.244	CHFR
cg08369065	Grn	1.16535	-2.85703	13.2939	5.74e-29	5.78e-28	54.6548	GATA4
cg14323928	Red	1.16454	2.53588	40.8088	3.51e-96	1.76e-93	209.294	TRPM1
cg16924616	Grn	1.16301	-3.33022	11.4826	1.54e-23	1.14e-22	42.1871	DLX5
cg21111471	Red	1.16282	-0.0149234	15.5672	8.36e-36	1.23e-34	70.3771	FLRT1
cg14826456	Red	1.16261	-1.29731	16.3471	3.97e-38	6.73e-37	75.7234	ADRB1
cg00430287	Red	1.16247	-0.773268	15.2069	1e-34	1.38e-33	67.8952	FRK
cg26516759	Grn	1.16181	-3.92859	11.7984	1.77e-24	1.38e-23	44.3439	BMP7
cg27652350	Red	1.16169	-0.801923	13.5817	7.79e-30	8.27e-29	56.6486	ALDH1A3
cg17619823	Grn	1.16011	-4.34409	11.2043	1.03e-22	7.29e-22	40.2945	ADRB3
cg23006204	Grn	1.15775	-0.603549	21.9513	4.33e-54	2.09e-52	112.479	DPM2
cg15868302	Grn	1.15699	-0.147037	15.5946	6.92e-36	1.02e-34	70.5653	FOXD2
cg07752420	Grn	1.15582	-1.99697	16.8346	1.43e-39	2.67e-38	79.0445	CDKN2A
cg10642330	Red	1.15529	2.27391	21.4678	8.96e-53	3.88e-51	109.448	NNAT
cg02037013	Red	1.15408	-0.858991	13.3706	3.37e-29	3.44e-28	55.1864	MC4R
cg13749822	Red	1.1534	-3.03763	14.7045	3.23e-33	4.05e-32	64.4249	HHIP
cg13042487	Grn	1.15308	-2.57583	11.6156	6.2e-24	4.69e-23	43.0941	XRCC3
cg00202711	Red	1.15302	-2.3888	10.0715	2.11e-19	1.24e-18	32.7058	HTR2C
cg18182399	Grn	1.153	-2.65027	10.5414	9.14e-21	5.81e-20	35.8283	DES
cg10364513	Grn	1.15187	-3.79449	12.6477	5.06e-27	4.59e-26	50.1862	RXRG
cg14264994	Grn	1.15052	1.13618	16.3979	2.81e-38	4.81e-37	76.0703	CTCFL
cg02787991	Grn	1.15028	-2.22755	8.80392	7.97e-16	3.84e-15	24.5253	SECTM1
cg12741420	Red	1.15026	-3.78555	10.3542	3.21e-20	1.98e-19	34.5799	IRF4
cg20001829	Red	1.14988	-3.23556	12.9886	4.77e-28	4.58e-27	52.5422	TMEM25
cg02503850	Grn	1.14954	-3.4867	13.454	1.89e-29	1.95e-28	55.7638	ADAMTS14
cg21628553	Red	1.14946	1.79108	14.3022	5.25e-32	6.27e-31	61.6407	NPBWR2
cg23750142	Red	1.14943	-4.26734	8.94829	3.18e-16	1.57e-15	25.4358	CA8
cg08832227	Red	1.14877	-1.5158	11.0259	3.46e-22	2.38e-21	39.0869	KCNA1
cg25598083	Red	1.1481	-0.389424	15.5082	1.25e-35	1.83e-34	69.9709	ACOT2
cg23065097	Red	1.14716	-0.488059	11.0648	2.66e-22	1.84e-21	39.3499	FKBP1B
cg13770446	Red	1.14713	1.24523	19.853	2.73e-48	9.09e-47	99.1204	CLCNKA
cg23196831	Grn	1.14674	-2.86204	13.0162	3.94e-28	3.8e-27	52.7328	COL14A1
cg21200703	Grn	1.14609	-1.59721	14.9214	7.2e-34	9.43e-33	65.9247	SLC34A2
cg06637774	Red	1.14601	-2.28987	15.4508	1.86e-35	2.68e-34	69.5756	P2RY6
cg07580475	Grn	1.14436	2.03981	42.3072	7.14e-99	5.05e-96	215.467	SEMA3B
cg21553596	Grn	1.14334	-3.84887	11.3605	3.55e-23	2.57e-22	41.3558	FAM3B
cg25182621	Grn	1.14306	0.054165	16.8006	1.8e-39	3.33e-38	78.8131	CHRD
cg18565355	Grn	1.14223	-0.496972	18.6601	6.83e-45	1.78e-43	91.2967	RBM35A
cg09208010	Grn	1.14199	-2.93538	16.6668	4.48e-39	8.06e-38	77.9035	MMP14
cg03874199	Red	1.14162	-2.1305	13.0527	3.06e-28	2.96e-27	52.9857	HOXD12
cg05483509	Grn	1.14101	-1.99841	13.6418	5.13e-30	5.5e-29	57.0655	ATP6V0C
cg08818784	Red	1.14096	-4.35007	11.6771	4.07e-24	3.11e-23	43.5144	KLK10
cg22594309	Grn	1.14009	-4.39821	10.7665	2.01e-21	1.32e-20	37.3376	SYT2
cg16944093	Grn	1.13974	-1.56129	19.9764	1.23e-48	4.18e-47	99.92	LIMS2
cg04391111	Red	1.13943	-3.28267	11.2195	9.29e-23	6.58e-22	40.3981	TP73
cg22183706	Red	1.13908	-2.70916	14.0021	4.21e-31	4.79e-30	59.5622	CALCA
cg18489434	Red	1.13883	-4.9306	9.45493	1.22e-17	6.5e-17	28.677	VASH1
cg26372517	Grn	1.13847	-2.16749	15.097	2.14e-34	2.88e-33	67.137	TFAP2E
cg09837648	Red	1.13807	0.397523	19.0676	4.63e-46	1.33e-44	93.987	PLXNB1
cg17371081	Grn	1.138	-3.92086	11.9991	4.45e-25	3.59e-24	45.7204	NELL1
cg12164282	Red	1.1377	-2.84117	9.84201	9.63e-19	5.46e-18	31.1966	PXDN
cg09952204	Grn	1.13554	-3.93576	9.24508	4.74e-17	2.46e-16	27.3262	RASGRF2
cg21475402	Grn	1.13536	-2.42766	11.7422	2.6e-24	2.01e-23	43.9598	BCAN
cg18511007	Grn	1.13412	-1.71236	13.0407	3.32e-28	3.21e-27	52.9023	COL1A2
cg15737319	Grn	1.13313	-3.42121	9.79528	1.31e-18	7.37e-18	30.8906	MTHFD2
cg15751406	Red	1.13231	3.39817	26.0828	8.1e-65	7.55e-63	137.183	ZNF558
cg21557231	Grn	1.13211	-1.13645	15.4611	1.74e-35	2.5e-34	69.6466	MCF2
cg09440340	Red	1.13206	-1.92657	17.3963	3.19e-41	6.56e-40	82.8471	C1orf161
cg02019333	Grn	1.13206	-0.946544	16.1302	1.75e-37	2.86e-36	74.2405	UPK1B
cg21509023	Grn	1.13201	-3.73273	11.9308	7.12e-25	5.68e-24	45.2514	HBA2
cg01664666	Grn	1.1312	-3.4532	12.1976	1.13e-25	9.49e-25	47.0836	PLD5
cg09988116	Red	1.13104	0.2187	11.8035	1.71e-24	1.33e-23	44.3788	MGC52423
cg11538128	Grn	1.13092	-3.9298	11.6499	4.9e-24	3.73e-23	43.3284	ZNF354C
cg04435420	Red	1.13048	-2.56526	16.2139	9.87e-38	1.64e-36	74.8129	SGCD
cg02748539	Red	1.12983	-2.77584	12.1017	2.2e-25	1.81e-24	46.4247	SLC9A3
cg26632776	Grn	1.12961	-3.42048	11.952	6.16e-25	4.92e-24	45.3971	LRRC3
cg14015044	Grn	1.12879	-2.69385	9.19833	6.4e-17	3.3e-16	27.0269	TNFRSF10C
cg27417997	Grn	1.12867	-1.10476	21.6616	2.65e-53	1.19e-51	110.667	SHRM
cg23349790	Red	1.12794	-3.70766	8.13117	5.29e-14	2.29e-13	20.3694	IGSF21
cg01805540	Red	1.12757	-4.03259	9.79668	1.3e-18	7.31e-18	30.8998	CACNB2
cg26845300	Red	1.12685	-3.50012	11.5346	1.08e-23	8.05e-23	42.5417	SNX9
cg09307264	Red	1.12684	-1.51907	21.9957	3.28e-54	1.59e-52	112.757	INCA1
cg03589001	Grn	1.12669	0.0771907	22.2553	6.53e-55	3.35e-53	114.37	MORF4L1
cg24715245	Red	1.1266	-2.998	11.3306	4.36e-23	3.14e-22	41.152	UCHL1
cg24176563	Grn	1.1258	-2.76068	12.5777	8.21e-27	7.34e-26	49.7025	EYA4
cg23207990	Grn	1.12558	-3.0277	12.4641	1.8e-26	1.58e-25	48.919	SFRP2
cg19502744	Grn	1.12307	-2.14274	14.1982	1.08e-31	1.26e-30	60.9203	SRD5A2
cg23040064	Grn	1.12253	-3.81186	11.7555	2.38e-24	1.84e-23	44.0505	JPH3
cg13364756	Grn	1.12248	1.27401	16.4565	1.88e-38	3.25e-37	76.4702	CYP3A43
cg10175795	Grn	1.12205	-2.18687	14.5244	1.12e-32	1.38e-31	63.1794	TCERG1L
cg23613317	Grn	1.12194	-0.0674598	13.0274	3.64e-28	3.51e-27	52.8105	LARP1
cg01767116	Red	1.11929	-0.0734697	22.6564	5.49e-56	3.09e-54	116.848	FBXL22
cg00987015	Grn	1.11804	-0.0544868	17.8639	1.37e-42	3.09e-41	85.9916	CHRM1
cg20023231	Red	1.11749	-3.29328	11.6983	3.52e-24	2.7e-23	43.6593	HS3ST2
cg21517055	Grn	1.11663	-2.0131	12.9625	5.71e-28	5.46e-27	52.3614	MGC11271
cg13462129	Grn	1.11509	-1.43228	16.2419	8.15e-38	1.36e-36	75.0045	DLX5
cg01013324	Red	1.115	-3.9686	11.6268	5.75e-24	4.35e-23	43.1706	EFNB3
cg14011639	Grn	1.11474	-2.97112	13.8052	1.65e-30	1.82e-29	58.1974	PCDHGB7
cg27324619	Red	1.11367	-1.27752	20.9544	2.31e-51	9.29e-50	106.199	PIB5PA
cg06645778	Red	1.11255	-3.23537	17.023	3.99e-40	7.73e-39	80.3231	HSPC159
cg19759064	Red	1.11233	-1.7731	18.7699	3.3e-45	8.83e-44	92.0233	PHKG1
cg14008883	Grn	1.11152	-2.48289	14.2643	6.83e-32	8.09e-31	61.3783	SLC18A3
cg11200929	Grn	1.10998	-3.19053	12.3093	5.25e-26	4.48e-25	47.8525	CRABP1
cg09350141	Grn	1.10809	-3.15951	18.0416	4.18e-43	9.71e-42	87.1808	PPM1F
cg00616135	Grn	1.10807	-1.09107	15.762	2.19e-36	3.34e-35	71.7154	LACTB
cg00594952	Red	1.10746	1.65903	15.6186	5.87e-36	8.71e-35	70.7305	RIMS3
cg02727285	Red	1.1069	-1.17629	12.0398	3.36e-25	2.74e-24	45.9994	RELB
cg08828036	Grn	1.10644	0.436542	14.5688	8.27e-33	1.02e-31	63.4865	ATP10A
cg05766474	Red	1.1062	2.18327	13.3391	4.19e-29	4.25e-28	54.9684	CCL16
cg19033555	Red	1.10555	1.61794	18.5559	1.36e-44	3.48e-43	90.606	DEFB1
cg18043280	Grn	1.1053	3.16299	34.8645	1.12e-84	3.08e-82	182.877	AOC2
cg18135555	Red	1.10217	1.98842	15.8459	1.23e-36	1.91e-35	72.292	PIWIL2
cg24447042	Grn	1.10181	-0.817208	15.8979	8.61e-37	1.35e-35	72.6484	SMARCA1
cg01185080	Grn	1.10178	-0.542265	14.5915	7.06e-33	8.75e-32	63.6438	ZNF710
cg26574610	Red	1.10084	1.19841	12.6371	5.44e-27	4.93e-26	50.1124	VPREB3
cg23563234	Grn	1.10082	-1.59017	13.2429	8.17e-29	8.16e-28	54.3019	PCDHGB7
cg07054095	Red	1.10061	-4.42621	8.90855	4.1e-16	2.02e-15	25.1846	ZNF549
cg14974772	Grn	1.10045	-3.0132	20.1416	4.22e-49	1.47e-47	100.989	FBLN5
cg02712165	Grn	1.10025	1.63473	20.9152	2.96e-51	1.18e-49	105.949	C17orf76
cg04086834	Grn	1.09937	0.826958	16.9916	4.93e-40	9.53e-39	80.11	SMAP1
cg10235817	Grn	1.09843	-1.63442	13.7837	1.92e-30	2.1e-29	58.0489	ADRA2C
cg10604333	Red	1.09773	-2.89344	11.9799	5.08e-25	4.08e-24	45.5883	ZNF222
cg15095327	Grn	1.0956	0.0487263	20.2439	2.18e-49	7.76e-48	101.649	IL17RE
cg02282237	Grn	1.09514	-3.63665	10.0264	2.85e-19	1.66e-18	32.4082	PRKCH
cg03682712	Red	1.0927	-2.33864	12.8693	1.09e-27	1.03e-26	51.7167	LOXL1
cg04786857	Grn	1.09239	-2.64191	10.4071	2.25e-20	1.4e-19	34.932	SPDY1
cg11714502	Grn	1.09175	-1.9923	18.6349	8.06e-45	2.09e-43	91.13	AK1
cg01322134	Grn	1.09112	-4.16245	9.54114	6.93e-18	3.76e-17	29.2352	WNT3A
cg19970051	Grn	1.09101	-3.49708	12.3823	3.17e-26	2.74e-25	48.3557	HBA1
cg17820828	Grn	1.09077	-1.03205	15.1436	1.55e-34	2.11e-33	67.4584	KCNQ1
cg01565918	Red	1.08967	2.44463	14.8032	1.63e-33	2.08e-32	65.1074	GNAS
cg01424107	Red	1.08946	-4.11013	10.654	4.29e-21	2.77e-20	36.5824	CDX2
cg15679095	Grn	1.08905	1.04007	18.1666	1.82e-43	4.31e-42	88.016	KIAA0240
cg13577076	Red	1.08894	-2.6613	8.50834	5.12e-15	2.35e-14	22.681	PRKAR1B
cg05856884	Red	1.08831	1.46034	16.4867	1.53e-38	2.67e-37	76.676	SMPX
cg23863670	Grn	1.08714	-0.0678415	15.3557	3.59e-35	5.07e-34	68.9204	CCL28
cg03882305	Red	1.0866	-0.612132	12.9239	7.47e-28	7.1e-27	52.0945	TRIM50C
cg03938043	Red	1.08614	-1.5898	15.3349	4.14e-35	5.82e-34	68.7775	DTL
cg12847373	Grn	1.0859	-4.18232	11.4423	2.03e-23	1.49e-22	41.9126	EDNRB
cg19884262	Grn	1.08566	-3.37537	10.1011	1.73e-19	1.02e-18	32.9015	FLJ46831
cg03171924	Red	1.08483	-0.367396	18.504	1.92e-44	4.85e-43	90.2615	RUNX3
cg00577167	Red	1.08382	0.106732	16.9109	8.53e-40	1.62e-38	79.5627	ALDOB
cg17349199	Grn	1.08327	0.322259	16.1659	1.37e-37	2.25e-36	74.4845	C10orf82
cg06675478	Grn	1.08317	-2.16072	12.4973	1.43e-26	1.26e-25	49.1484	SOX1
cg26504021	Grn	1.08259	-2.59593	13.1175	1.95e-28	1.91e-27	53.4338	IRX2
cg09416313	Grn	1.08163	-3.97093	12.1661	1.41e-25	1.17e-24	46.8673	MATK
cg17241310	Grn	1.08078	-0.760858	12.8734	1.06e-27	1e-26	51.7452	BARHL2
cg15774153	Grn	1.08063	-4.03184	10.8724	9.81e-22	6.57e-21	38.0507	FGF19
cg21023770	Red	1.0802	0.587763	14.8912	8.88e-34	1.15e-32	65.7154	C20orf165
cg14400118	Red	1.08009	-2.84273	12.7811	2.01e-27	1.87e-26	51.1073	MMP2
cg08300860	Grn	1.08005	1.76188	16.2919	5.79e-38	9.73e-37	75.3464	LDB3
cg06096336	Grn	1.07946	0.192993	22.9661	8.22e-57	4.84e-55	118.747	HTR2B
cg12069042	Red	1.07792	-0.114692	23.7343	7.8e-59	5.07e-57	123.404	PLXNB1
cg27329371	Grn	1.07716	0.42996	18.4143	3.49e-44	8.58e-43	89.6662	ALDH3A1
cg25947945	Grn	1.07559	-1.28788	11.5272	1.14e-23	8.46e-23	42.4913	LAD1
cg15457899	Red	1.07496	-3.16085	10.5916	6.52e-21	4.18e-20	36.1642	SCN3B
cg24322623	Red	1.0749	-3.44378	11.511	1.27e-23	9.43e-23	42.3803	MYOD1
cg05382123	Red	1.07455	-3.59274	13.5222	1.18e-29	1.24e-28	56.2364	CSMD2
cg24262376	Red	1.07421	-0.0259012	11.1705	1.3e-22	9.12e-22	40.0654	SCNM1
cg16992787	Red	1.07396	1.83979	20.9393	2.54e-51	1.02e-49	106.103	CAPS
cg02620013	Grn	1.07371	-1.2482	13.8221	1.47e-30	1.62e-29	58.3144	MLNR
cg06291867	Grn	1.07347	-2.06162	12.5466	1.02e-26	9.04e-26	49.488	HTR7
cg20279283	Red	1.07345	-1.15743	20.1703	3.51e-49	1.22e-47	101.174	GATA4
cg15014458	Red	1.0728	-1.27319	15.4019	2.61e-35	3.72e-34	69.239	LYPD3
cg08383315	Grn	1.07261	-4.21734	10.8142	1.45e-21	9.65e-21	37.6587	RIC3
cg14494812	Red	1.07216	0.494366	14.0897	2.29e-31	2.64e-30	60.1691	TOB1
cg25782229	Red	1.07213	0.927626	15.8114	1.56e-36	2.41e-35	72.0548	WT1
cg12024906	Grn	1.07148	-2.38743	18.7219	4.53e-45	1.2e-43	91.7062	HKR1
cg13547644	Red	1.07075	-2.62855	9.49022	9.66e-18	5.19e-17	28.9053	ACTA1
cg05380982	Grn	1.07068	-2.49163	14.9643	5.35e-34	7.08e-33	66.2207	KCNJ6
cg20512303	Grn	1.06997	1.47248	24.2048	4.67e-60	3.31e-58	126.221	PDLIM4
cg20053158	Red	1.06801	-2.80989	14.5073	1.27e-32	1.55e-31	63.061	ASCL1
cg18429742	Red	1.06753	0.256502	14.9274	6.91e-34	9.06e-33	65.9658	ZDHHC11
cg07156669	Red	1.06713	-1.44928	14.4064	2.55e-32	3.08e-31	62.3621	CPD
cg12351433	Red	1.06658	-2.06153	13.7084	3.23e-30	3.51e-29	57.527	LHCGR
cg03616357	Grn	1.06607	-3.57488	10.8053	1.54e-21	1.02e-20	37.599	FLJ21159
cg18003231	Grn	1.06599	1.854	19.9673	1.3e-48	4.43e-47	99.8611	SLC25A18
cg17296078	Red	1.06549	-2.90983	14.2226	9.11e-32	1.07e-30	61.0896	UBTD1
cg11021744	Grn	1.06538	-3.34937	13.952	5.96e-31	6.72e-30	59.2149	SLC6A1
cg24388263	Grn	1.06532	2.54588	20.3304	1.25e-49	4.52e-48	102.206	FLJ10374
cg13164537	Red	1.06529	0.470623	15.7394	2.56e-36	3.88e-35	71.5604	CD226
cg13323752	Red	1.06519	-3.94243	8.5605	3.7e-15	1.71e-14	23.0044	SLC2A14
cg14614211	Grn	1.06288	-2.92811	11.8343	1.38e-24	1.09e-23	44.5899	IRXL1
cg12331389	Grn	1.06227	-3.73496	10.2132	8.22e-20	4.95e-19	33.6433	RBP4
cg21233722	Grn	1.06217	-0.995556	14.1728	1.29e-31	1.5e-30	60.7447	DOCK2
cg24694549	Grn	1.06077	1.23585	16.0973	2.19e-37	3.55e-36	74.0149	GRIP1
cg21331821	Grn	1.06063	-3.38655	11.5407	1.04e-23	7.74e-23	42.583	ZSCAN1
cg06958211	Red	1.06015	1.97885	16.8261	1.52e-39	2.82e-38	78.9867	PAK6
cg00792849	Grn	1.05907	-3.15038	11.1656	1.34e-22	9.42e-22	40.0321	CX36
cg22842233	Grn	1.05891	1.89476	24.4433	1.13e-60	8.38e-59	127.637	UPK1B
cg08365982	Red	1.05876	2.26656	15.194	1.1e-34	1.5e-33	67.8059	CAV3
cg24835159	Grn	1.05737	-0.831757	15.4712	1.62e-35	2.34e-34	69.7159	RNF43
cg26561254	Red	1.05688	-1.1261	13.9014	8.46e-31	9.47e-30	58.8645	ISG20L1
cg09009111	Grn	1.05683	-3.07639	11.3148	4.85e-23	3.49e-22	41.0447	EMILIN2
cg27096144	Grn	1.05653	-2.89704	11.726	2.91e-24	2.24e-23	43.8491	MSX2
cg16530429	Red	1.05623	-2.94917	12.3641	3.59e-26	3.1e-25	48.2298	LIN28
cg24335895	Red	1.05581	-0.753644	10.7696	1.97e-21	1.3e-20	37.3585	COX7A1
cg20082641	Red	1.05523	0.0504034	9.9524	4.64e-19	2.68e-18	31.9213	PAQR5
cg15839448	Grn	1.05392	-3.5449	11.3808	3.09e-23	2.25e-22	41.4939	SFRP1
cg24924779	Grn	1.0535	-3.40354	12.8167	1.57e-27	1.47e-26	51.3533	KCNG1
cg19612574	Red	1.05297	1.95447	19.1071	3.57e-46	1.03e-44	94.2465	MAPK8
cg07684796	Grn	1.05271	-2.35555	11.9777	5.16e-25	4.14e-24	45.5733	DKK1
cg20085077	Red	1.05263	-2.78233	9.0161	2.06e-16	1.03e-15	25.8656	ARMCX4
cg00638514	Grn	1.05199	-3.76429	11.9111	8.16e-25	6.49e-24	45.1161	OTOP3
cg00516481	Grn	1.05148	-3.0825	16.7663	2.28e-39	4.19e-38	78.5805	PDE9A
cg19885761	Grn	1.05114	-2.52451	11.3154	4.83e-23	3.48e-22	41.0488	CPLX2
cg13984181	Grn	1.05107	-2.87051	10.9725	4.98e-22	3.39e-21	38.7257	ABHD7
cg04398978	Red	1.05079	-1.68671	13.2482	7.88e-29	7.88e-28	54.3387	CBX4
cg02920216	Grn	1.05038	-1.85476	17.2034	1.17e-40	2.35e-39	81.5443	CHODL
cg04037732	Red	1.05038	-1.33233	12.5741	8.42e-27	7.51e-26	49.6777	NLGN3
cg04200192	Grn	1.04958	0.750325	14.8977	8.48e-34	1.1e-32	65.7609	HTR3D
cg09712066	Red	1.04949	1.43769	11.4132	2.48e-23	1.81e-22	41.7145	PART1
cg04784672	Red	1.04851	-3.27097	11.7096	3.26e-24	2.51e-23	43.7363	LRFN5
cg25181284	Grn	1.04848	2.16835	14.3474	3.84e-32	4.61e-31	61.9539	GPD1
cg26590537	Red	1.04719	-3.43171	13.0792	2.54e-28	2.47e-27	53.169	KCNA1
cg10280342	Red	1.04683	0.68482	14.6419	4.98e-33	6.21e-32	63.9922	PSPN
cg26202340	Grn	1.04592	-2.4847	12.6739	4.22e-27	3.84e-26	50.3669	TIRAP
cg21591742	Grn	1.04498	-2.12263	13.334	4.34e-29	4.4e-28	54.9328	HOXD10
cg22472290	Grn	1.04493	-1.64636	13.2959	5.66e-29	5.7e-28	54.669	ZNF577
cg07654896	Grn	1.04472	-1.08043	15.9772	5e-37	7.93e-36	73.1923	RGN
cg04925864	Red	1.04471	-4.03036	14.9168	7.44e-34	9.72e-33	65.8924	FAM65A
cg05624932	Red	1.0447	-2.31629	10.98	4.73e-22	3.23e-21	38.7763	CRISPLD1
cg06151165	Grn	1.04426	-4.15881	10.8789	9.39e-22	6.29e-21	38.0943	VSX1
cg13493001	Grn	1.04267	1.12766	16.7305	2.91e-39	5.3e-38	78.3369	LCN12
cg06908778	Grn	1.04261	-2.12974	12.4355	2.19e-26	1.92e-25	48.7221	SPAG6
cg26024843	Grn	1.04187	-3.27564	12.059	2.95e-25	2.4e-24	46.1312	COL5A1
cg15430659	Grn	1.04153	1.23218	17.393	3.26e-41	6.7e-40	82.8249	CNNM1
cg07442479	Grn	1.04131	-2.49907	16.0376	3.3e-37	5.3e-36	73.606	GDNF
cg07730329	Grn	1.04129	-0.406092	15.5847	7.41e-36	1.09e-34	70.4973	PCDHGA12
cg27501458	Red	1.04109	-3.44554	15.4473	1.91e-35	2.75e-34	69.5514	SULT4A1
cg11984608	Grn	1.04006	1.18072	15.7608	2.21e-36	3.36e-35	71.7076	CLDN16
cg24995836	Grn	1.03975	-1.38172	12.3978	2.85e-26	2.47e-25	48.4621	GABRA3
cg04713521	Grn	1.03954	-3.82974	10.6983	3.18e-21	2.07e-20	36.8796	PRRX2
cg09626984	Red	1.03904	-1.73506	14.2703	6.55e-32	7.77e-31	61.4197	GATA4
cg03032025	Red	1.03892	-1.46683	10.8763	9.55e-22	6.4e-21	38.077	CPEB4
cg13439730	Grn	1.03849	-1.10616	17.1702	1.47e-40	2.92e-39	81.3198	PRSS8
cg09580336	Grn	1.03841	-1.02849	17.1894	1.29e-40	2.58e-39	81.4493	ATP1A1
cg09736162	Red	1.03824	-3.89464	9.8338	1.02e-18	5.75e-18	31.1428	CELSR3
cg04048259	Grn	1.03783	-4.0152	11.8229	1.5e-24	1.17e-23	44.5121	EDN3
cg18342279	Red	1.03736	-3.61744	9.07043	1.46e-16	7.35e-16	26.2109	ZAR1
cg17575811	Grn	1.03726	-3.54819	10.2047	8.7e-20	5.23e-19	33.5868	KCNQ1
cg12379775	Red	1.03722	-4.3516	9.12131	1.05e-16	5.35e-16	26.535	LOC284739
cg20182358	Grn	1.03661	-3.78744	10.4137	2.15e-20	1.34e-19	34.9762	MLF1
cg16989646	Grn	1.03566	-3.02144	15.6981	3.4e-36	5.12e-35	71.277	SLC25A15
cg11868900	Red	1.03547	-2.59917	12.087	2.43e-25	2e-24	46.3237	EFCAB1
cg01693350	Grn	1.03404	0.735727	17.7116	3.82e-42	8.37e-41	84.9697	WT1
cg25300386	Red	1.0335	-1.78892	9.98894	3.65e-19	2.12e-18	32.1617	COL1A2
cg06015218	Grn	1.03264	-2.70232	14.8808	9.54e-34	1.23e-32	65.6438	GRM1
cg13277716	Grn	1.03186	-4.04163	11.0154	3.72e-22	2.55e-21	39.0154	KAL1
cg24892510	Red	1.03179	-4.14028	11.9005	8.77e-25	6.96e-24	45.044	ZNF415
cg09220361	Grn	1.03087	-2.54379	12.6853	3.9e-27	3.56e-26	50.4457	GABRG2
cg27351358	Red	1.02969	-2.27481	12.9628	5.7e-28	5.46e-27	52.3634	BDNF
cg20179697	Grn	1.02969	-0.33476	15.4302	2.15e-35	3.08e-34	69.4339	SNX9
cg03991512	Red	1.02915	-2.24895	16.9853	5.15e-40	9.92e-39	80.0673	LDHD
cg05389335	Grn	1.02915	-2.74448	14.1976	1.08e-31	1.26e-30	60.9166	TACR3
cg07141002	Grn	1.0269	-0.728537	12.3751	3.33e-26	2.87e-25	48.3057	H1F0
cg00936626	Red	1.0268	0.236739	17.995	5.72e-43	1.32e-41	86.8692	PIGZ
cg26918645	Red	1.02624	-3.77894	11.2857	5.92e-23	4.23e-22	40.8471	ZNF285
cg14419187	Red	1.02525	-2.98253	12.5866	7.72e-27	6.92e-26	49.7641	C2orf21
cg26721264	Grn	1.02504	-3.13197	10.1281	1.45e-19	8.6e-19	33.0799	GALR1
cg25415932	Red	1.02387	-2.39655	16.7395	2.73e-39	5e-38	78.3982	OGG1
cg20427865	Grn	1.02361	-2.0878	18.9763	8.45e-46	2.37e-44	93.3861	CX3CL1
cg09607232	Red	1.02225	1.24803	10.4111	2.19e-20	1.37e-19	34.9588	MAGEA9
cg26656135	Grn	1.02221	-2.96318	9.72332	2.1e-18	1.17e-17	30.4204	EYA4
cg25971347	Grn	1.02203	-4.27882	8.86002	5.58e-16	2.72e-15	24.8784	FOXF1
cg00243313	Grn	1.02183	-3.73271	10.3908	2.51e-20	1.56e-19	34.8237	IRX4
cg08918749	Grn	1.02183	-3.22462	13.7643	2.19e-30	2.4e-29	57.9143	LPL
cg21820677	Grn	1.02066	-4.14545	12.7514	2.47e-27	2.28e-26	50.9024	GABRA2
cg21615663	Grn	1.01924	1.99592	28.6194	6.01e-71	7.7e-69	151.294	MGC35048
cg18055394	Red	1.01907	-2.08025	16.2108	1.01e-37	1.67e-36	74.7921	EPHA3
cg04603031	Grn	1.01888	-3.313	10.196	9.22e-20	5.53e-19	33.5297	CHRNA3
cg16076328	Red	1.0186	-1.60292	16.7247	3.02e-39	5.51e-38	78.2971	TACSTD1
cg09106999	Red	1.01857	-2.64863	14.909	7.85e-34	1.02e-32	65.8385	CDK2
cg26884581	Red	1.0174	-0.194177	18.6945	5.43e-45	1.43e-43	91.5247	PYGM
cg17560332	Grn	1.01687	-2.05356	12.0988	2.24e-25	1.84e-24	46.4047	BOLL
cg04988423	Grn	1.01453	-4.08164	9.29865	3.35e-17	1.75e-16	27.67	ALX4
cg12281657	Grn	1.01423	-2.67416	11.6052	6.66e-24	5.03e-23	43.0232	C14orf50
cg14898892	Red	1.01349	-0.236292	12.6166	6.27e-27	5.66e-26	49.9713	SHRM
cg08528984	Red	1.0131	-4.03527	9.45273	1.23e-17	6.59e-17	28.6628	PRDM16
cg04245402	Red	1.01241	-1.57464	12.3011	5.55e-26	4.73e-25	47.7964	C19orf21
cg19297232	Red	1.01147	-0.631945	11.226	8.89e-23	6.31e-22	40.442	SMPD3
cg20786074	Grn	1.01126	-1.37032	12.5747	8.38e-27	7.49e-26	49.682	EFEMP1
cg12537796	Grn	1.01031	-1.75329	11.8773	1.03e-24	8.13e-24	44.8849
cg11614809	Grn	1.00987	-0.661785	15.6946	3.48e-36	5.23e-35	71.2524	NDP
cg20507276	Grn	1.00876	-1.37287	12.1358	1.74e-25	1.44e-24	46.6588	OR2L13
cg02497758	Grn	1.00747	-2.96042	9.64422	3.53e-18	1.94e-17	29.9048	MAFB
cg24818418	Grn	1.00682	1.47266	11.6181	6.1e-24	4.62e-23	43.1116	EGF
cg00739120	Grn	1.0061	-0.943704	12.8475	1.27e-27	1.19e-26	51.5665	NIFIE14
cg27442349	Red	1.0049	1.07065	19.7057	7.12e-48	2.3e-46	98.1628	NFKBIB
cg00509616	Red	1.00468	-2.9291	12.3854	3.1e-26	2.68e-25	48.3764	Gcom1
cg13759328	Grn	1.00465	-3.13285	14.2477	7.66e-32	9.04e-31	61.2637	CDH13
cg21243096	Red	1.0041	-2.92198	11.7059	3.34e-24	2.57e-23	43.7116	POU3F1
cg21375825	Grn	1.00398	1.95436	29.4474	7.08e-73	1.01e-70	155.733	LCT
cg12613383	Grn	1.00354	-2.20934	15.2306	8.51e-35	1.18e-33	68.0586	PLD5
cg04143809	Red	1.00286	2.10171	14.2159	9.55e-32	1.12e-30	61.0431	FLJ39822
cg21577049	Red	1.00276	-4.35285	8.61309	2.66e-15	1.24e-14	23.3315	WDR69
cg02870945	Red	1.00185	-2.51396	12.9439	6.5e-28	6.21e-27	52.2325	REEP1
cg21269934	Grn	1.00141	-3.3306	10.6268	5.15e-21	3.31e-20	36.4	FLJ37478
cg06057707	Red	1.00131	3.39858	18.1674	1.81e-43	4.29e-42	88.0211	XAGE2
cg12707233	Grn	1.00126	-1.49748	11.1684	1.32e-22	9.25e-22	40.0513	WNK3
cg22805632	Red	1.00089	2.19923	12.4468	2.03e-26	1.77e-25	48.8	KRT10
cg12420104	Grn	1.00055	-3.13155	10.6519	4.35e-21	2.81e-20	36.5684	DMRT3
cg10313673	Red	1.00042	-3.51636	10.3366	3.61e-20	2.22e-19	34.4628	CILP2

## Sheet: Unmethylated CpG_450K
ID	Color_channel	LogFC	Aveexpr	T	P_Value	Adj_P_Val	B	Symbol
cg06013113	Red	-4.55479	2.49715	-37.7839	1.37e-72	1.59e-69	155.274
cg00864551	Red	-4.54212	3.03583	-35.8246	8.23e-70	6.74e-67	148.913
cg22806907	Red	-4.42396	-2.75771	-39.6101	1.02e-74	1.48e-71	160.134
cg24720717	Red	-4.28186	-3.048	-35.5194	9.91e-69	7.08e-66	146.441
cg01702055	Both	-4.22127	0.00925133	-56.2424	5.13e-94	1.78e-89	203.942
cg00962254	Red	-4.21769	1.95928	-36.5703	6.97e-71	6.55e-68	151.368
cg11201447	Both	-4.05948	0.485507	-54.7547	1.52e-92	3.89e-88	200.624
cg11988476	Red	-4.04881	3.06269	-29.4587	1.35e-59	3.51e-57	125.493
cg23324953	Red	-4.03824	-3.02712	-24.3501	1.24e-50	1.3e-48	104.876
cg05343811	Red	-3.96813	-1.49997	-44.2772	5.2e-81	1.63e-77	174.482
cg02326386	Both	-3.95471	0.0897049	-38.9562	3.38e-74	4.62e-71	158.946
cg07851269	Grn	-3.91471	2.18707	-31.7473	1.31e-63	5.22e-61	134.697
cg04456219	Both	-3.90489	-0.188484	-57.6292	2.34e-95	1.03e-90	206.96
cg19519319	Both	-3.89945	-1.00096	-42.435	9.79e-79	2.3e-75	169.301
cg04873169	Red	-3.86813		-11.9981	8.85e-05	0.000176728	0.76006
cg06775420	Red	-3.86275	1.95302	-33.8596	6.78e-67	3.92e-64	142.236
cg13208054	Red	-3.84857	1.98861	-28.8369	2.71e-57	5.49e-55	120.229
cg04786142	Red	-3.7138	-1.45663	-27.5784	1.35e-56	2.53e-54	118.596
cg23261919	Both	-3.71062	-0.820976	-30.6577	7.61e-62	2.48e-59	130.652
cg08443563	Both	-3.70684	-0.565926	-46.6702	7.62e-84	3.7e-80	180.926
cg27431500	Red	-3.67127	2.56781	-27.4693	3.58e-56	6.39e-54	117.626
cg03290131	Both	-3.67032	-1.42	-48.2894	1.09e-85	6.77e-82	185.116
cg18586886	Red	-3.66608	-1.49601	-18.0525	1.91e-37	5.9e-36	74.5121
cg03592218	Red	-3.65801	1.2872	-31.204	9.81e-63	3.56e-60	132.693
cg19816080	Red	-3.64999	2.62142	-31.1738	1.1e-62	3.95e-60	132.581
cg26203328	Both	-3.62874	-1.76449	-47.8694	3.23e-85	1.85e-81	184.042
cg26063719	Both	-3.62098	-0.408407	-63.0127	2.72e-100	3.3e-95	218.031
cg25416067	Red	-3.61584	-2.48195	-44.097	8.61e-81	2.6e-77	173.983
cg07830160	Red	-3.61006	-1.84348	-32.762	3.3e-65	1.6e-62	138.367
cg04650676	Red	-3.60654	-2.7144	-39.163	4e-74	5.43e-71	158.774
cg07101841	Grn	-3.56406	-2.53395	-50.9639	1.28e-88	1.29e-84	191.757
cg25247520	Both	-3.55601	0.917508	-55.0653	7.45e-93	2.26e-88	201.324
cg06474225	Red	-3.53231	-0.146714	-39.0516	2.51e-74	3.47e-71	159.24
cg07442105	Red	-3.52545	3.68968	-30.3753	4.07e-61	1.23e-58	128.984
cg08897188	Red	-3.51691	1.74135	-36.161	2.69e-70	2.36e-67	150.026
cg03498081	Both	-3.51347	-0.804079	-40.1941	7.51e-76	1.28e-72	162.72
cg00664697	Red	-3.50105	-1.18348	-38.4691	1.55e-73	1.99e-70	157.431
cg01288184	Both	-3.48277	-1.74827	-41.7638	6.93e-78	1.47e-74	167.363
cg02578087	Red	-3.47959	-0.888711	-35.9908	4.73e-70	4.01e-67	149.464
cg16865965	Red	-3.47212	-2.02752	-29.3333	1.23e-59	3.21e-57	125.583
cg03819134	Both	-3.42937	-1.3344	-29.105	3e-59	7.47e-57	124.692
cg00768487	Red	-3.41165	0.0657126	-25.7847	6.4e-53	8.24e-51	110.156
cg22793129	Both	-3.40972	-0.715937	-41.1663	4.05e-77	7.81e-74	165.614
cg20597486	Both	-3.39039	-0.925479	-27.9282	3.26e-57	6.51e-55	120.014
cg01889574	Red	-3.39017	-2.24812	-43.5557	3.95e-80	1.07e-76	172.476
cg18670236	Both	-3.38682	-0.511587	-29.4247	8.6e-60	2.27e-57	125.938
cg07463059	Both	-3.38504	-1.72373	-31.1581	1.16e-62	4.17e-60	132.523	IFI16
cg18082788	Red	-3.34624	-1.9993	-34.29	1.52e-67	9.43e-65	143.725
cg06045337	Red	-3.34426	-3.28673	-24.0535	4.66e-50	4.61e-48	103.556
cg12435551	Both	-3.33465	-1.71568	-43.7081	2.57e-80	7.09e-77	172.902
cg23899168	Red	-3.32169	2.37672	-28.4771	3.59e-58	8e-56	122.214
cg06457633	Red	-3.31624	-0.184118	-27.3955	2.85e-56	5.14e-54	117.85
cg08995609	Both	-3.31445	-1.74325	-46.1898	2.76e-83	1.2e-79	179.657
cg07094298	Red	-3.30245	-1.80959	-45.3124	2.98e-82	1.12e-78	177.308
cg07748255	Red	-3.29907	1.97375	-25.3093	1.86e-52	2.3e-50	109.076
cg22274117	Both	-3.2972	-1.46555	-57.2874	4.98e-95	1.86e-90	206.223
cg04522310	Red	-3.2967	-1.88369	-21.7521	1.89e-45	1.21e-43	92.9505
cg17738521	Both	-3.28994	0.284811	-34.5862	5.46e-68	3.62e-65	144.742
cg06228828	Both	-3.27126	0.480907	-50.7731	2.04e-88	1.95e-84	191.295
cg17534029	Red	-3.27115	-1.71951	-28.806	9.74e-59	2.28e-56	123.517
cg14106234	Grn	-3.27093	1.22382	-40.8325	1.1e-76	2.03e-73	164.627
cg13185972	Both	-3.25473	0.797896	-30.7034	6.41e-62	2.11e-59	130.823
cg21876918	Both	-3.25294	-1.28495	-44.2271	5.98e-81	1.84e-77	174.343
cg03212183	Grn	-3.2511	0.991895	-22.4341	7.6e-47	5.53e-45	96.1612
cg19640821	Both	-3.24683	1.12292	-32.3098	1.69e-64	7.51e-62	136.742
cg07156249	Both	-3.24585	-0.611411	-24.8871	1.17e-51	1.35e-49	107.24
cg10025586	Both	-3.24366	0.192861	-41.4045	2e-77	4.03e-74	166.314
cg04470054	Red	-3.24095	-1.01796	-34.0151	3.94e-67	2.34e-64	142.776
cg13749070	Red	-3.23558	2.74973	-24.9581	8.56e-52	9.97e-50	107.55
cg21435684	Red	-3.23019	-1.93634	-30.1692	8.88e-61	2.59e-58	128.206
cg14318199	Red	-3.22199	-2.66433	-28.9943	4.63e-59	1.13e-56	124.258
cg14302214	Grn	-3.21871	0.716254	-42.6389	5.43e-79	1.3e-75	169.884
cg19239199	Both	-3.21835	-1.16146	-30.9834	2.24e-62	7.74e-60	131.872
cg04659689	Red	-3.21651	-1.85243	-26.4904	1.21e-54	1.86e-52	114.102
cg05101437	Both	-3.21285	-1.89196	-53.205	5.7e-91	1.06e-86	197.072
cg15108958	Both	-3.21038	1.36294	-42.8463	2.99e-79	7.26e-76	170.475
cg16206504	Red	-3.20457	-0.087793	-42.2661	1.6e-78	3.64e-75	168.816
cg02389317	Both	-3.20151	-0.365476	-36.0308	4.14e-70	3.55e-67	149.596
cg22453113	Grn	-3.1727	-2.30044	-28.5511	2.68e-58	6.05e-56	122.508
cg10177032	Red	-3.17115	-2.08756	-23.4404	7.39e-49	6.5e-47	100.793
cg18320766	Red	-3.17105	-2.8639	-29.1315	2.7e-59	6.8e-57	124.795
cg19163395	Red	-3.1655	-0.406547	-34.2631	1.66e-67	1.03e-64	143.633
cg00355909	Grn	-3.1564	-2.42582	-23.8797	1.02e-49	9.71e-48	102.777
cg13052638	Both	-3.15299	-0.430283	-33.2558	5.67e-66	2.98e-63	140.12
cg27132471	Both	-3.14755	-1.08933	-31.993	5.34e-64	2.25e-61	135.594
cg05367028	Grn	-3.14068	1.95329	-31.7853	1.14e-63	4.6e-61	134.836
cg03070236	Red	-3.14002	-0.985042	-23.9273	8.2e-50	7.9e-48	102.991
cg14204586	Red	-3.13734	-1.18793	-45.8474	6.95e-83	2.91e-79	178.745
cg09364122	Red	-3.1318	2.31073	-29.0687	3.46e-59	8.56e-57	124.549
cg01738022	Red	-3.13052	-1.07405	-26.1776	4.54e-54	6.55e-52	112.786
cg13942186	Red	-3.12725	-1.39513	-38.1135	4.78e-73	5.82e-70	156.316
cg03190891	Both	-3.12235	0.814742	-35.6092	1.69e-69	1.32e-66	148.197
cg03301058	Both	-3.1193	-0.772962	-32.7649	3.27e-65	1.59e-62	138.377
cg23828876	Both	-3.11645	1.04724	-31.344	5.83e-63	2.18e-60	133.212
cg00206063	Both	-3.11486	1.37997	-42.6083	5.93e-79	1.41e-75	169.797
cg00409126	Red	-3.11253	-3.31172	-37.1385	1.09e-71	1.13e-68	153.21
cg16709353	Red	-3.10675	-0.713891	-34.645	4.46e-68	2.98e-65	144.942
cg14731462	Both	-3.10596	-0.0417167	-32.7628	3.29e-65	1.6e-62	138.37
cg17184704	Both	-3.09011	-0.799052	-37.431	4.24e-72	4.59e-69	154.149
cg01944226	Both	-3.08096	1.18536	-47.7825	4.06e-85	2.24e-81	183.819
cg16755251	Grn	-3.07632	2.80282	-36.2263	2.17e-70	1.92e-67	150.241
cg11872300	Red	-3.06819	-3.72102	-24.2	3.78e-50	3.77e-48	103.774
cg25343618	Both	-3.06385	-0.796828	-33.7463	1.01e-66	5.71e-64	141.841
cg00780520	Both	-3.06163	1.56224	-37.6003	2.46e-72	2.74e-69	154.69
cg12253931	Both	-3.06151	1.20106	-41.9207	4.38e-78	9.62e-75	167.818
cg21571658	Both	-3.06128	-1.23059	-24.7195	2.44e-51	2.72e-49	106.506
cg12520319	Both	-3.06008	-0.863098	-37.6424	2.15e-72	2.41e-69	154.824
cg13775050	Both	-3.05635	-0.447689	-20.0575	7.06e-42	3.28e-40	84.7203
cg08887400	Red	-3.05157	-1.06235	-16.192	3.85e-33	8.09e-32	64.5953
cg26651810	Both	-3.05006	1.30077	-44.4329	3.37e-81	1.11e-77	174.91
cg17679604	Both	-3.04368	-0.76057	-38.5638	1.15e-73	1.49e-70	157.727
cg17541002	Both	-3.04368	0.258407	-40.0014	1.35e-75	2.2e-72	162.139
cg13531667	Both	-3.043	-0.273612	-30.3416	2.52e-61	7.8e-59	129.457
cg10777887	Both	-3.03937	-0.388963	-32.2301	2.25e-64	9.86e-62	136.455
cg05564086	Grn	-3.03507	-3.02886	-16.4613	8.94e-34	1.98e-32	66.0561
cg03063658	Both	-3.02749	-0.961564	-49.6503	3.37e-87	2.56e-83	188.538
cg17159161	Both	-3.0255	-1.9869	-39.2845	1.22e-74	1.76e-71	159.957
cg04188920	Red	-3.02186	0.340676	-41.6656	9.25e-78	1.92e-74	167.077
cg08305942	Both	-3.02176	0.370296	-43.9685	1.23e-80	3.55e-77	173.627
cg19463665	Red	-3.01326	3.67786	-16.7597	1.79e-34	4.23e-33	67.6648
cg18514820	Grn	-3.00341	-3.66108	-54.2064	5.42e-92	1.2e-87	199.378
cg21549434	Red	-3.00274	1.26966	-24.5774	4.55e-51	4.97e-49	105.881
cg11496630	Red	-3.00075	-1.99891	-35.5928	1.79e-69	1.39e-66	148.142
cg07126235	Both	-2.99986	-1.87381	-44.67	1.75e-81	5.97e-78	175.561
cg25954539	Both	-2.99983	-1.32374	-28.8354	8.67e-59	2.05e-56	123.633
cg10183885	Both	-2.99534	0.933766	-47.9277	2.78e-85	1.63e-81	184.192
cg14255824	Red	-2.99474	0.974311	-30.4469	1.69e-61	5.3e-59	129.856
cg03953626	Red	-2.99453	-1.7239	-15.6026	9.68e-32	1.8e-30	61.3702
cg05628549	Grn	-2.98975	-2.6852	-28.7651	1.14e-58	2.67e-56	123.355	PRKCDBP
cg26680608	Both	-2.98577	0.100011	-48.8405	2.64e-86	1.75e-82	186.513
cg07635227	Red	-2.98229	-1.42021	-24.7796	1.87e-51	2.12e-49	106.77
cg10502118	Both	-2.98187	-1.48094	-35.6437	1.51e-69	1.19e-66	148.311
cg19585312	Both	-2.98154	1.8069	-31.9605	6.02e-64	2.51e-61	135.475
cg07665510	Red	-2.97959	-1.46208	-15.7153	5.21e-32	9.92e-31	61.9898
cg20003368	Both	-2.97827	-2.01493	-60.4223	5.73e-98	4.63e-93	212.826
cg11946459	Red	-2.96795	-0.533815	-27.3425	3.54e-56	6.32e-54	117.633
cg13921921	Both	-2.96707	-1.08138	-41.9659	3.83e-78	8.54e-75	167.949
cg01649611	Both	-2.96576	-1.29427	-36.8048	3.23e-71	3.17e-68	152.131
cg21330896	Red	-2.96324	-1.81858	-27.812	5.21e-57	1.02e-54	119.545
cg06021088	Both	-2.95893	-1.32502	-53.8199	1.34e-91	2.82e-87	198.493
cg01342196	Both	-2.95779	-0.507905	-31.2471	8.36e-63	3.06e-60	132.853
cg02624298	Both	-2.95009	-1.74999	-45.8935	6.13e-83	2.59e-79	178.868
cg13309012	Both	-2.94723	-0.0429189	-36.8189	3.09e-71	3.03e-68	152.177
cg16304656	Both	-2.94453	-0.823898	-24.1937	2.49e-50	2.53e-48	104.181
cg19137748	Grn	-2.94296	2.5558	-26.1808	4.47e-54	6.47e-52	112.8
cg06654691	Red	-2.9366	-1.1714	-22.4476	7.14e-47	5.2e-45	96.2241
cg24671734	Both	-2.93254	-0.506179	-39.6514	3.94e-75	6.03e-72	161.078
cg23683800	Both	-2.93213	-1.79085	-49.0848	1.41e-86	1.01e-82	187.127
cg17647904	Both	-2.93005	1.67185	-35.9716	5.04e-70	4.25e-67	149.401
cg14354806	Both	-2.9268	2.00766	-31.824	9.92e-64	4.01e-61	134.978
cg05876246	Both	-2.92058	-1.38611	-35.82	8.36e-70	6.82e-67	148.898
cg26600192	Both	-2.91816	2.07955	-30.1537	5.16e-61	1.54e-58	128.743
cg02567488	Both	-2.91611	-2.31318	-39.7187	3.2e-75	4.97e-72	161.283
cg03130910	Red	-2.91546	-2.65953	-29.1677	7.45e-59	1.77e-56	123.795
cg24440302	Grn	-2.91508	-2.25136	-23.4859	6.01e-49	5.33e-47	101
cg14032261	Both	-2.91315	0.812783	-40.5211	2.8e-76	4.94e-73	163.7
cg09029902	Both	-2.91189	-1.36677	-35.6263	1.6e-69	1.25e-66	148.253
cg23052776	Both	-2.90339	1.30157	-28.2976	7.36e-58	1.59e-55	121.498
cg12925682	Both	-2.90181	0.261431	-30.1699	4.85e-61	1.46e-58	128.804
cg04279411	Both	-2.89764	-0.885985	-32.0114	5e-64	2.11e-61	135.661
cg16565696	Both	-2.89704	-1.3965	-31.0067	2.05e-62	7.13e-60	131.959
cg06817454	Both	-2.88484	0.48745	-40.5305	2.72e-76	4.82e-73	163.728
cg17198308	Both	-2.88275	-2.52055	-33.3028	4.8e-66	2.53e-63	140.286
cg26138144	Grn	-2.88104	-3.14462	-27.4114	2.67e-56	4.84e-54	117.915
cg19858214	Both	-2.8769	0.188043	-23.4949	5.77e-49	5.13e-47	101.041
cg21708130	Both	-2.87624	-0.400583	-38.6771	8.08e-74	1.06e-70	158.08
cg26603656	Both	-2.87407	-1.22101	-26.1405	5.31e-54	7.62e-52	112.629
cg10191240	Both	-2.87391	-0.602802	-29.2984	1.41e-59	3.64e-57	125.447
cg11152384	Both	-2.87314	-1.18059	-30.1922	4.46e-61	1.34e-58	128.889
cg04718845	Both	-2.86589	-2.25711	-37.2697	7.13e-72	7.53e-69	153.632
cg07134230	Red	-2.86504	-2.39029	-30.6452	7.98e-62	2.59e-59	130.604
cg23521905	Both	-2.86496	0.943728	-43.4876	4.8e-80	1.29e-76	172.285
cg23889684	Both	-2.86489	-2.1264	-37.7217	1.67e-72	1.9e-69	155.076
cg10583414	Red	-2.85667	-3.05526	-14.248	2.17e-28	2.99e-27	53.6641
cg13439241	Both	-2.85331	-0.126508	-30.2462	3.63e-61	1.11e-58	129.095
cg18263166	Both	-2.85202	-0.221631	-29.4377	8.17e-60	2.16e-57	125.988
cg13324103	Both	-2.85158	-2.38947	-66.4682	2.95e-103	1.43e-97	224.648
cg13591783	Both	-2.84993	0.245001	-26.3113	2.58e-54	3.82e-52	113.35
cg15832822	Red	-2.84067	-0.806435	-41.463	3.98e-77	7.7e-74	165.627
cg01254505	Both	-2.83761	-2.25968	-45.7806	8.32e-83	3.43e-79	178.567	BST2
cg03081173	Red	-2.83747	1.84431	-22.2574	1.74e-46	1.22e-44	95.3347
cg23907053	Both	-2.83681	-1.63821	-49.0238	1.65e-86	1.16e-82	186.974
cg23201812	Both	-2.8364	0.580741	-27.5665	1.41e-56	2.65e-54	118.548
cg20595457	Both	-2.83584	0.803003	-27.837	4.71e-57	9.22e-55	119.646
cg11868461	Both	-2.8337	-0.737323	-22.1893	2.39e-46	1.66e-44	95.0153
cg12955084	Both	-2.83168	0.742524	-37.7518	1.51e-72	1.73e-69	155.172
cg19308375	Red	-2.83142	-0.260796	-17.4121	5.52e-36	1.49e-34	71.1458
cg17476701	Both	-2.82674	-1.48457	-29.3275	1.26e-59	3.28e-57	125.56
cg00702638	Grn	-2.82594	-3.87258	-39.9997	7.17e-75	1.06e-71	160.476
cg02788637	Red	-2.82527	-2.13377	-24.2845	1.66e-50	1.72e-48	104.585
cg23662097	Both	-2.82232	-0.452496	-34.0804	3.14e-67	1.88e-64	143.002
cg02753187	Both	-2.82189	-1.18385	-36.0968	3.33e-70	2.88e-67	149.814
cg08928696	Both	-2.82155	-1.52152	-40.1619	8.28e-76	1.41e-72	162.624
cg26170244	Both	-2.82036	-1.84577	-49.9468	1.6e-87	1.29e-83	189.271
cg20108357	Both	-2.81945	0.254957	-48.9654	1.92e-86	1.29e-82	186.827
cg14118226	Both	-2.81766	-1.46111	-32.2178	2.36e-64	1.03e-61	136.41
cg05501617	Both	-2.8171	0.449259	-32.4345	1.07e-64	4.91e-62	137.192
cg01106881	Both	-2.81371	-1.27353	-52.6251	2.26e-90	3.44e-86	195.718
cg07677157	Both	-2.8122	-0.58581	-38.695	7.64e-74	1.01e-70	158.136
cg22225849	Both	-2.80881	1.3376	-33.9238	5.41e-67	3.16e-64	142.459
cg14695378	Both	-2.80803	0.865936	-41.4785	1.61e-77	3.27e-74	166.531
cg25247183	Red	-2.80778	-3.78011	-29.5562	5.16e-60	1.39e-57	126.448
cg07474842	Both	-2.80564	-1.04457	-41.4629	1.68e-77	3.4e-74	166.485
cg00440032	Red	-2.80531	1.48746	-21.5668	4.56e-45	2.81e-43	92.068
cg03214420	Both	-2.8028	0.875996	-41.8642	5.17e-78	1.11e-74	167.654
cg27406472	Red	-2.80036	3.43286	-17.5708	2.39e-36	6.68e-35	71.9848
ch.10.119748781R	Both	-2.79783	-1.66658	-54.7824	1.43e-92	3.85e-88	200.686
cg03851835	Both	-2.79596	-0.859612	-40.1502	8.58e-76	1.45e-72	162.588
cg22941573	Both	-2.79487	0.797183	-44.6272	1.96e-81	6.63e-78	175.444
cg04855216	Red	-2.79094	0.714792	-26.3671	2.04e-54	3.05e-52	113.584
cg23297477	Grn	-2.7896	-1.89952	-18.0141	3.05e-37	9.25e-36	74.0505	CMTM3
cg03846076	Both	-2.78657	0.487887	-27.9484	3e-57	6.03e-55	120.096
cg20873416	Both	-2.78594	-1.29805	-39.9598	1.53e-75	2.45e-72	162.014
cg05471169	Red	-2.78313	-1.92105	-31.2244	9.1e-63	3.32e-60	132.769
cg23917009	Both	-2.7825	1.2322	-34.4439	8.91e-68	5.71e-65	144.254
cg18808777	Both	-2.78025	0.32979	-28.7901	1.04e-58	2.42e-56	123.454
cg03272310	Both	-2.77734	-0.884984	-43.3107	7.93e-80	2.06e-76	171.788
cg15614042	Both	-2.77174	1.58839	-37.7025	1.77e-72	2.01e-69	155.015
cg22796749	Grn	-2.77019	-2.49856	-24.9773	1.25e-51	1.44e-49	107.177
cg25641439	Red	-2.76954	1.82452	-31.7758	1.18e-63	4.73e-61	134.801
cg12593746	Both	-2.76885	-2.16625	-39.3915	8.76e-75	1.29e-71	160.284
cg22286382	Both	-2.76877	0.652572	-34.5099	7.1e-68	4.63e-65	144.48
cg00311883	Red	-2.76824	-1.88404	-31.0029	3.88e-62	1.31e-59	131.328
cg01778994	Both	-2.76811	-1.34198	-37.1897	9.24e-72	9.61e-69	153.375
cg23368159	Both	-2.76705	-1.30276	-25.0023	7.06e-52	8.28e-50	107.743
cg23521140	Red	-2.76571	-2.70873	-32.6741	4.53e-65	2.15e-62	138.053
cg13005202	Grn	-2.76567	1.16874	-22.5933	3.62e-47	2.72e-45	96.9021
cg00466116	Both	-2.76507	-1.84587	-42.1189	2.45e-78	5.52e-75	168.391
cg13985198	Grn	-2.76333	-2.30955	-33.8128	7.98e-67	4.57e-64	142.073
cg00259834	Both	-2.76244	-0.974516	-27.5751	1.37e-56	2.56e-54	118.583
cg08682544	Red	-2.76241	-2.46132	-18.0726	1.72e-37	5.33e-36	74.6169
cg13892570	Both	-2.76202	-1.99075	-50.9926	1.19e-88	1.23e-84	191.827
cg07165066	Both	-2.76135	-0.693899	-28.7394	1.27e-58	2.94e-56	123.254
cg00973309	Red	-2.76066	-1.44603	-28.8898	6.99e-59	1.67e-56	123.847
cg13784312	Red	-2.75764	0.0869962	-23.7977	1.47e-49	1.38e-47	102.409
cg14889070	Both	-2.75585	1.27672	-43.9802	1.19e-80	3.47e-77	173.66
cg14785527	Both	-2.75399	0.420482	-38.9533	3.41e-74	4.65e-71	158.936
cg21778987	Both	-2.75194	-1.67192	-46.0881	3.63e-83	1.54e-79	179.387
cg25951430	Both	-2.74753	-1.60126	-35.8802	6.84e-70	5.66e-67	149.098
cg14780070	Both	-2.74561	0.346521	-40.3291	4.99e-76	8.59e-73	163.126
cg23780351	Red	-2.7434	-3.98748	-20.9708	8.01e-44	4.44e-42	89.2011
cg02585906	Red	-2.73878	-1.61829	-18.6876	9.51e-39	3.31e-37	77.5204
cg14488466	Both	-2.73764	-1.03622	-40.1104	9.69e-76	1.62e-72	162.468
cg23192683	Red	-2.73711	1.94616	-18.5294	1.61e-38	5.49e-37	76.9864
cg01378159	Both	-2.73701	-1.77376	-36.717	4.31e-71	4.17e-68	151.846
cg10505902	Red	-2.73522	2.01198	-33.5887	1.75e-66	9.71e-64	141.291
cg24170040	Both	-2.73383	0.511015	-43.3567	6.96e-80	1.83e-76	171.918
cg00282706	Both	-2.7336	1.00107	-27.875	4.04e-57	7.98e-55	119.799
cg02321620	Both	-2.73347	1.49562	-34.4545	8.59e-68	5.56e-65	144.29
cg00221185	Red	-2.73123	-0.751221	-19.4182	1.73e-40	7.08e-39	81.5208
cg17735539	Red	-2.72817	0.911802	-27.2512	5.15e-56	9.04e-54	117.258
cg11288144	Both	-2.72619	-0.818092	-23.4439	7.27e-49	6.4e-47	100.81
cg27115863	Red	-2.72409	-1.52541	-39.6318	4.18e-75	6.38e-72	161.018
cg02221520	Both	-2.72091	-0.155698	-40.5928	2.25e-76	4.04e-73	163.914
cg13787850	Both	-2.72045	-0.964108	-38.0044	6.76e-73	8.11e-70	155.971
cg27285720	Both	-2.7204	-0.120713	-21.5632	4.64e-45	2.86e-43	92.0509	GBP4
cg02314166	Red	-2.72031	4.1743	-14.397	7.94e-29	1.14e-27	54.6612
cg22209723	Red	-2.7193	1.23197	-25.3044	1.9e-52	2.35e-50	109.055
cg14698665	Both	-2.719	-0.0316649	-31.6668	1.77e-63	6.92e-61	134.402
cg11264947	Red	-2.7169	1.46085	-28.7214	1.36e-58	3.15e-56	123.182
cg12589308	Red	-2.71377	2.71696	-26.9433	1.84e-55	3.04e-53	115.988
cg09993145	Red	-2.71297	1.58262	-22.6224	3.17e-47	2.39e-45	97.0374
cg02044895	Both	-2.71237	1.0879	-24.4207	9.1e-51	9.63e-49	105.189
cg01492656	Both	-2.71054	-1.70877	-42.6356	5.48e-79	1.31e-75	169.875
cg24348240	Grn	-2.71004	-0.980417	-24.4947	6.56e-51	7.05e-49	105.516
cg18205883	Red	-2.7097	1.69906	-26.1135	5.95e-54	8.51e-52	112.515
cg08409642	Red	-2.70273	-1.59681	-32.1941	2.57e-64	1.12e-61	136.324
cg09287864	Both	-2.70222	0.92832	-22.1058	3.54e-46	2.43e-44	94.6228
cg02633924	Both	-2.70214	-2.26236	-45.1679	4.42e-82	1.6e-78	176.917
cg05499012	Both	-2.70208	0.741403	-43.9236	1.4e-80	3.96e-77	173.502
cg13289884	Both	-2.70019	-1.60123	-55.4912	2.81e-93	9.1e-89	202.277
cg23821329	Both	-2.69997	-0.821173	-24.4513	7.94e-51	8.46e-49	105.325
cg17272620	Both	-2.69951	-0.742434	-38.2136	3.48e-73	4.31e-70	156.631
cg05209483	Both	-2.69836	-1.57007	-29.8306	1.78e-60	5.01e-58	127.506
cg03852144	Both	-2.69652	-1.49525	-27.3428	3.53e-56	6.31e-54	117.634	GLRX
cg07868599	Grn	-2.69641	-3.27475	-28.8025	9.87e-59	2.31e-56	123.503
cg05117638	Both	-2.68983	0.236428	-27.9574	2.89e-57	5.82e-55	120.132
cg27391816	Red	-2.68912	1.46653	-21.0095	6.64e-44	3.7e-42	89.3886
cg19979108	Both	-2.68724	-0.228102	-33.8517	6.96e-67	4.02e-64	142.208
cg22208022	Both	-2.68617	1.57366	-34.66	8.63e-68	5.57e-65	144.287
cg06463800	Both	-2.6851	-1.65946	-35.6408	1.52e-69	1.19e-66	148.302
cg27436995	Red	-2.68422	-0.862556	-16.0808	8.75e-33	1.78e-31	63.7828
cg00363813	Both	-2.68376	-2.10861	-31.0335	1.85e-62	6.48e-60	132.059	HOM-TES-103
cg25296938	Both	-2.68196	-1.29652	-32.2107	2.42e-64	1.06e-61	136.384
cg11382133	Both	-2.67756	-1.40585	-32.022	4.8e-64	2.04e-61	135.7
cg02104138	Both	-2.67754	-0.56322	-24.3266	1.38e-50	1.44e-48	104.772
cg06936290	Both	-2.67743	-0.711547	-20.2212	3.14e-42	1.51e-40	85.531
cg22413056	Both	-2.67408	-1.81814	-31.6485	1.89e-63	7.37e-61	134.334
cg12510708	Both	-2.67347	-0.517425	-38.2558	3.05e-73	3.78e-70	156.763
cg23264429	Both	-2.67159	0.328405	-28.1552	1.3e-57	2.74e-55	120.928
cg07960624	Both	-2.66678	0.00455086	-28.1622	1.27e-57	2.67e-55	120.956
cg21548340	Both	-2.66655	0.975674	-33.6251	1.54e-66	8.57e-64	141.418
cg25701646	Both	-2.66423	-1.16863	-38.7881	5.71e-74	7.68e-71	158.425
cg20968743	Both	-2.66397	-2.10239	-45.0929	5.44e-82	1.96e-78	176.713
cg26366091	Both	-2.66179	-0.402239	-31.5383	2.84e-63	1.09e-60	133.929	CHI3L2
cg25637655	Red	-2.66123	-1.34496	-27.7804	5.92e-57	1.15e-54	119.417
cg10185478	Both	-2.66011	-0.716922	-28.9951	4.62e-59	1.13e-56	124.261
cg11743259	Grn	-2.65874	-2.8501	-43.73	2.42e-80	6.74e-77	172.963
cg00587922	Both	-2.65745	-1.26341	-29.0198	4.19e-59	1.03e-56	124.358
cg08698943	Both	-2.65482	-1.29606	-39.6833	3.57e-75	5.49e-72	161.175
cg19405484	Both	-2.65339	-0.180662	-32.3158	1.65e-64	7.36e-62	136.764
cg25479708	Both	-2.65321	-1.60015	-33.8976	5.93e-67	3.45e-64	142.368
cg09948419	Both	-2.65212	1.03238	-30.9518	2.52e-62	8.67e-60	131.754
cg21499869	Red	-2.65207	-1.8454	-35.4065	3.35e-69	2.51e-66	147.518
cg26758857	Both	-2.65195	-2.23912	-36.7872	3.42e-71	3.35e-68	152.074
cg01890836	Red	-2.6513	0.303428	-36.0039	4.53e-70	3.86e-67	149.508
cg01645729	Both	-2.6504	-2.3463	-45.7564	8.89e-83	3.6e-79	178.502
cg14391855	Both	-2.64876	-1.34789	-33.634	1.49e-66	8.34e-64	141.449	RIN1
cg16783186	Both	-2.64796	0.330172	-37.4525	3.95e-72	4.31e-69	154.218
cg13036352	Both	-2.64421	-1.20689	-31.3532	5.64e-63	2.11e-60	133.246
cg07866909	Both	-2.6424	0.716883	-48.9813	1.84e-86	1.28e-82	186.867
cg09233013	Red	-2.6412	-2.83559	-22.5202	5.09e-47	3.77e-45	96.5624
cg07267600	Both	-2.64067	-1.60507	-39.4178	8.08e-75	1.2e-71	160.365
cg23021584	Both	-2.6395	0.0434589	-36.5252	8.08e-71	7.57e-68	151.221
cg15101245	Both	-2.63867	-1.16652	-30.9943	2.15e-62	7.44e-60	131.913
cg25329734	Both	-2.63654	-1.23027	-44.3807	3.9e-81	1.26e-77	174.767
cg13454226	Both	-2.63582	-2.31813	-46.6294	8.5e-84	4.08e-80	180.819
cg03518729	Both	-2.63483	0.433192	-19.8017	2.52e-41	1.12e-39	83.4462
cg17156011	Both	-2.63447	0.631333	-39.8874	1.91e-75	3.03e-72	161.795
cg26182406	Both	-2.63394	-0.359671	-38.1731	3.96e-73	4.87e-70	156.503
cg11354682	Both	-2.63375	0.415103	-27.8081	5.3e-57	1.03e-54	119.529
cg00701951	Both	-2.6335	1.57833	-25.2382	2.53e-52	3.1e-50	108.768
cg06025938	Grn	-2.63166	-3.90036	-30.2396	3.72e-61	1.13e-58	129.07
cg06764092	Red	-2.62883	0.559881	-26.1185	5.83e-54	8.35e-52	112.536
cg11990559	Red	-2.62859	2.26725	-23.3331	1.2e-48	1.04e-46	100.306
cg08163918	Both	-2.62814	1.58653	-39.2114	1.53e-74	2.18e-71	159.732
cg22047295	Both	-2.62515	-0.423401	-24.6591	3.18e-51	3.51e-49	106.241
cg02367992	Red	-2.62514	1.71096	-20.8782	1.26e-43	6.84e-42	88.7513
cg13374432	Both	-2.62482	-0.223766	-29.9096	1.32e-60	3.74e-58	127.809
cg23224090	Red	-2.62384	-2.88153	-33.3963	3.45e-66	1.86e-63	140.615
cg19050555	Both	-2.62356	0.986736	-26.0883	6.62e-54	9.42e-52	112.408
cg10045881	Both	-2.6215	0.759986	-31.6452	1.91e-63	7.45e-61	134.322	CHI3L2
cg21994818	Both	-2.61985	0.481794	-36.4783	9.43e-71	8.77e-68	151.067
cg13266096	Both	-2.61658	-1.84827	-43.0641	1.6e-79	3.99e-76	171.092
cg10615591	Red	-2.61645	-1.33381	-26.0541	7.65e-54	1.08e-51	112.263
cg07171609	Both	-2.6127	-0.650727	-31.567	2.55e-63	9.87e-61	134.035
cg16107628	Both	-2.61099	-0.396629	-34.507	1.46e-67	9.06e-65	143.768
cg07971089	Both	-2.61084	-1.66187	-33.5864	1.77e-66	9.76e-64	141.282
cg14213105	Red	-2.60947	1.25854	-18.201	8.8e-38	2.81e-36	75.2858
ch.16.13300564R	Both	-2.60833	-2.77553	-46.4579	1.34e-83	6.15e-80	180.367
cg13536080	Both	-2.60803	-1.74798	-36.8726	2.59e-71	2.58e-68	152.351
cg04156940	Both	-2.60787	1.05028	-35.8902	6.61e-70	5.49e-67	149.131
cg25447872	Red	-2.60714	2.29894	-17.2472	1.32e-35	3.46e-34	70.2706
cg14706317	Red	-2.60587	1.68147	-27.7512	1.14e-56	2.17e-54	118.766
cg23680451	Both	-2.60524	-1.45604	-44.3921	3.78e-81	1.23e-77	174.798
cg14043253	Both	-2.60498	-1.5372	-35.3764	3.71e-69	2.76e-66	147.418
cg04797957	Both	-2.60116	-0.69654	-37.0911	1.27e-71	1.31e-68	153.057
cg03003434	Both	-2.59929	0.108675	-25.1401	3.88e-52	4.65e-50	108.342
cg21118367	Both	-2.59856	-2.26767	-36.217	2.23e-70	1.98e-67	150.21
cg10772185	Both	-2.59811	-1.08765	-32.7268	3.75e-65	1.8e-62	138.241
cg15324978	Red	-2.59575	3.36808	-21.9617	6.99e-46	4.65e-44	93.9434
cg26560414	Red	-2.59419	-2.38523	-17.1493	2.84e-35	7.23e-34	69.5131
cg16468729	Both	-2.59386	-1.2107	-63.8374	5.17e-101	8.37e-96	219.643	IL8
cg07172334	Both	-2.59194	0.948094	-36.4799	9.38e-71	8.74e-68	151.073
cg05673882	Both	-2.59174	-1.52336	-46.2579	2.3e-83	1e-79	179.838
cg24174557	Both	-2.59151	0.219336	-35.3063	4.7e-69	3.44e-66	147.182
cg07696842	Both	-2.59064	0.301074	-23.0918	3.63e-48	3e-46	99.2029
cg09365002	Grn	-2.58995	0.287145	-27.301	4.2e-56	7.45e-54	117.462
cg24178897	Both	-2.58963	0.444661	-36.8386	2.89e-71	2.87e-68	152.241
cg02514143	Red	-2.58655	2.81709	-15.1885	9.54e-31	1.62e-29	59.0821
cg22261694	Both	-2.58449	0.687864	-30.1159	1.09e-60	3.13e-58	128.004
cg08875705	Red	-2.58268	-3.56329	-18.6464	2.1e-38	7.08e-37	76.7457
cg26579713	Both	-2.58255	0.81578	-19.5485	8.98e-41	3.77e-39	82.1769
cg16474118	Both	-2.58234	0.565682	-35.9425	5.55e-70	4.65e-67	149.304
cg22579075	Both	-2.58211	-0.702232	-34.378	1.12e-67	7.05e-65	144.028
cg06162038	Both	-2.58193	-1.65175	-44.1501	7.42e-81	2.25e-77	174.13
cg09227277	Both	-2.58168	1.52302	-36.3355	1.51e-70	1.37e-67	150.6
cg11056055	Both	-2.58079	1.24473	-33.0782	1.07e-65	5.45e-63	139.492
cg03787603	Both	-2.57527	0.741607	-35.3784	3.68e-69	2.74e-66	147.424
cg26376241	Both	-2.57444	-0.30553	-26.6953	5.15e-55	8.19e-53	114.958
cg15425427	Red	-2.57296	-2.61952	-21.0574	5.27e-44	2.96e-42	89.6202
cg25714865	Grn	-2.5726	2.09689	-23.8311	1.26e-49	1.2e-47	102.559
cg11588197	Both	-2.57186	-1.42344	-41.9351	4.2e-78	9.26e-75	167.86
cg09969528	Both	-2.57173	1.28325	-32.4199	1.13e-64	5.17e-62	137.14
cg11335133	Grn	-2.57162	-1.59513	-20.0396	7.72e-42	3.57e-40	84.631
cg10279487	Grn	-2.56981	-2.53765	-18.2998	6.96e-38	2.24e-36	75.5295
cg15034300	Both	-2.56877	-1.69891	-59.4931	4.11e-97	2.85e-92	210.905
cg24181266	Red	-2.56795	-2.77559	-15.8089	3.12e-32	6.05e-31	62.5035
cg25164589	Both	-2.56021	0.56457	-36.8306	2.97e-71	2.94e-68	152.215
cg20175702	Both	-2.56003	-0.431138	-20.4608	9.65e-43	4.85e-41	86.7117
cg16407699	Both	-2.55998	-1.00563	-36.9297	2.15e-71	2.17e-68	152.536
cg10584986	Both	-2.55746	-1.99877	-48.3123	1.02e-85	6.46e-82	185.175
cg01710361	Both	-2.55568	-0.451684	-25.7877	2.38e-53	3.21e-51	111.131
cg17694130	Red	-2.55561	-2.76894	-27.5513	1.51e-56	2.81e-54	118.486
cg17096807	Both	-2.55411	-0.735128	-30.5944	9.67e-62	3.12e-59	130.413
cg05098566	Both	-2.55214	0.555285	-16.289	2.27e-33	4.87e-32	65.1227
cg05873285	Red	-2.54885	-3.64351	-22.0147	1.17e-45	7.63e-44	93.4418
cg12992112	Red	-2.54884	-2.95764	-22.2984	1.43e-46	1.02e-44	95.5269
cg04205616	Both	-2.5487	2.07329	-27.8239	4.97e-57	9.7e-55	119.593
cg09716613	Both	-2.54678	-0.729153	-38.3263	2.44e-73	3.05e-70	156.985
cg19515081	Grn	-2.54575	3.82881	-14.7324	1.21e-29	1.87e-28	56.5416
cg23939096	Both	-2.54476	1.49752	-25.7859	2.4e-53	3.23e-51	111.123
cg04465078	Both	-2.54361	-0.692482	-36.9038	2.34e-71	2.35e-68	152.452
cg17758048	Both	-2.54336	0.805145	-36.2791	1.82e-70	1.63e-67	150.415
cg12593223	Both	-2.54162	-1.56123	-31.8241	9.92e-64	4.01e-61	134.978
cg27376024	Both	-2.54152	-0.301891	-27.3	4.21e-56	7.48e-54	117.458
cg17069068	Red	-2.54084	0.702171	-16.9488	6.5e-35	1.6e-33	68.679
cg25042789	Both	-2.54064	0.51967	-20.2702	2.47e-42	1.19e-40	85.7732
cg12592365	Both	-2.53879	-0.208981	-34.7415	3.21e-68	2.16e-65	145.271
cg25135018	Both	-2.53859	-0.775627	-33.356	3.98e-66	2.12e-63	140.474
cg04253218	Both	-2.53854	1.97578	-31.713	1.49e-63	5.9e-61	134.571
cg16102739	Both	-2.53772	0.256551	-40.1139	9.59e-76	1.61e-72	162.479
cg23114964	Both	-2.53658	-0.196342	-20.4551	9.92e-43	4.98e-41	86.6836
cg13606889	Both	-2.53653	-0.445722	-27.5896	1.29e-56	2.42e-54	118.642
cg27429749	Both	-2.53573	-0.730608	-26.054	7.65e-54	1.08e-51	112.263
cg06674117	Both	-2.53559	1.37571	-28.5679	2.5e-58	5.67e-56	122.574
cg25874782	Both	-2.53523	-0.331641	-35.4038	3.38e-69	2.53e-66	147.509
cg20979153	Grn	-2.5338	-1.83014	-32.4673	9.54e-65	4.37e-62	137.31
cg26839512	Red	-2.53346	-0.986219	-27.6392	1.05e-56	2e-54	118.844
cg13408344	Both	-2.53253	-1.64417	-44.0883	8.82e-81	2.64e-77	173.959
cg13058457	Both	-2.53093	0.117333	-27.5766	1.36e-56	2.55e-54	118.589
cg07366503	Grn	-2.52932	1.82199	-28.7655	1.14e-58	2.66e-56	123.357
cg17851868	Both	-2.52663	0.71902	-30.0689	7.14e-61	2.1e-58	128.419
cg14189441	Both	-2.52649	0.0844357	-37.8518	1.1e-72	1.3e-69	155.489
cg02779592	Both	-2.52552	-1.19692	-29.119	2.84e-59	7.11e-57	124.746
cg11909137	Red	-2.52491	-2.37168	-22.6007	3.5e-47	2.63e-45	96.9367
cg22164891	Both	-2.52473	-1.44382	-32.2997	1.75e-64	7.75e-62	136.706
cg11786870	Both	-2.52447	-1.38797	-31.6823	1.67e-63	6.56e-61	134.458
cg07591362	Both	-2.52074	1.37567	-32.5467	7.16e-65	3.32e-62	137.596
cg24278087	Both	-2.52048	1.31335	-31.8319	9.64e-64	3.91e-61	135.006
cg06978461	Red	-2.52043	1.0209	-13.302	3.94e-26	4.46e-25	48.456
cg11558551	Both	-2.51983	-2.34817	-37.7611	1.47e-72	1.69e-69	155.201
cg26874872	Both	-2.51916	0.245675	-35.2589	5.51e-69	4.02e-66	147.023
cg23010507	Red	-2.51849	1.88202	-20.7082	2.87e-43	1.51e-41	87.9231
cg24680248	Both	-2.51814	1.10087	-39.2347	1.42e-74	2.05e-71	159.804
cg00004667	Both	-2.51667	-1.5401	-43.1748	1.17e-79	2.94e-76	171.405
cg03850986	Both	-2.5166	0.293424	-38.1461	4.31e-73	5.29e-70	156.418
cg12686441	Both	-2.51599	-1.11756	-25.7627	2.65e-53	3.55e-51	111.024
cg22698489	Both	-2.51598	-2.45353	-39.724	3.15e-75	4.9e-72	161.299
cg01815263	Both	-2.5152	-1.3863	-36.4448	1.05e-70	9.71e-68	150.958
cg10502324	Both	-2.5142	-2.15016	-36.5906	6.52e-71	6.17e-68	151.434
cg22540135	Both	-2.51413	0.0287511	-31.6156	2.13e-63	8.3e-61	134.214
cg16704703	Both	-2.51175	-0.955858	-36.6647	5.11e-71	4.88e-68	151.676
cg11098259	Both	-2.51042	0.887496	-29.9334	1.2e-60	3.43e-58	127.9	AQP9
cg04838832	Both	-2.50912	-2.42303	-36.5203	8.21e-71	7.68e-68	151.205
cg15902830	Both	-2.50886	1.37637	-31.8124	1.03e-63	4.18e-61	134.935
cg19928294	Both	-2.50855	-0.700962	-26.5726	8.6e-55	1.34e-52	114.446
cg25755851	Both	-2.5079	-0.860734	-40.4978	3e-76	5.26e-73	163.631
cg26140475	Both	-2.50642	-1.49204	-39.8079	2.44e-75	3.83e-72	161.554
cg10453419	Red	-2.50525	-1.3816	-22.0627	4.34e-46	2.94e-44	94.4198
cg12670123	Both	-2.50467	-1.65309	-40.5054	2.93e-76	5.16e-73	163.654
cg26189303	Both	-2.50442	-0.815601	-26.8687	2.5e-55	4.09e-53	115.679
cg05493841	Red	-2.50431	-2.42386	-39.8733	2e-75	3.16e-72	161.752
cg00013655	Red	-2.50392	-1.68312	-16.7957	1.87e-34	4.4e-33	67.6311
cg00320216	Both	-2.50367	1.57677	-32.344	1.49e-64	6.68e-62	136.866
cg19955173	Red	-2.50338	2.08923	-25.2935	1.99e-52	2.46e-50	109.007
cg18765405	Both	-2.50114	1.93644	-28.7963	1.01e-58	2.37e-56	123.478
cg13477614	Both	-2.5004	-0.43424	-41.3394	5.72e-77	1.09e-73	165.267
cg09476092	Red	-2.49986	0.781174	-23.9082	8.94e-50	8.58e-48	102.906
cg02952295	Both	-2.49817	0.852513	-30.4511	1.66e-61	5.22e-59	129.872
cg25755953	Red	-2.4981	-3.5418	-14.8592	7.15e-30	1.13e-28	57.0755
cg13939602	Red	-2.49808	-0.556617	-21.018	6.37e-44	3.56e-42	89.4298
cg04495354	Red	-2.49789	-0.419685	-35.3999	3.42e-69	2.56e-66	147.496
cg01156249	Red	-2.49648	-1.70486	-20.8402	1.51e-43	8.15e-42	88.5666
cg09727050	Both	-2.49646	0.596031	-37.5055	3.33e-72	3.66e-69	154.387
ch.15.934240F	Both	-2.49429	-2.17955	-51.154	8e-89	9.03e-85	192.217
cg09197895	Grn	-2.49411	-4.16399	-20.1965	6.89e-42	3.2e-40	84.7604
cg25258233	Both	-2.49346	-1.39799	-29.0584	3.6e-59	8.91e-57	124.509
cg06758448	Both	-2.4931	-1.34967	-38.7803	5.85e-74	7.85e-71	158.4
cg02291365	Red	-2.49246	1.00407	-23.7573	1.76e-49	1.64e-47	102.227
cg14222307	Both	-2.49182	1.45915	-31.5169	3.07e-63	1.17e-60	133.851
cg23344780	Both	-2.4909	-1.78066	-47.1866	1.94e-84	9.9e-81	182.277
cg03466587	Both	-2.48796	-1.03687	-29.7764	2.2e-60	6.13e-58	127.298
cg15194251	Both	-2.48532	0.602562	-34.8531	2.19e-68	1.51e-65	145.651
cg15462970	Red	-2.48471	2.01291	-26.9069	2.14e-55	3.51e-53	115.837
cg21002651	Both	-2.48391	-2.39468	-34.5742	5.69e-68	3.76e-65	144.701
cg23678594	Both	-2.48357	-0.848261	-24.1308	3.3e-50	3.32e-48	103.901
cg00026222	Grn	-2.48272	-2.89048	-21.1243	3.81e-44	2.17e-42	89.9435
cg08327690	Grn	-2.48213	-2.42395	-17.842	5.73e-37	1.7e-35	73.4111
cg11414821	Both	-2.48162	-1.50934	-25.2884	2.04e-52	2.51e-50	108.985
cg23087108	Red	-2.48138	2.43953	-16.6653	2.97e-34	6.88e-33	67.1574
cg04362790	Red	-2.47888	0.800155	-21.3379	1.36e-44	8.11e-43	90.972
cg13045134	Red	-2.47791	-0.44786	-24.0674	4.38e-50	4.34e-48	103.618
cg10149296	Both	-2.47699	0.520694	-29.7992	2.01e-60	5.63e-58	127.385
cg20740711	Both	-2.47635	-1.98163	-58.2781	5.66e-96	3.05e-91	208.347
cg25659902	Both	-2.47609	-0.417936	-16.5648	5.11e-34	1.16e-32	66.6157
cg04150136	Grn	-2.47546	-2.98156	-18.5944	1.15e-38	3.98e-37	77.3214
cg14665413	Both	-2.47458	-0.952084	-36.6824	4.82e-71	4.62e-68	151.733
cg16027775	Red	-2.47243	-0.961468	-18.8026	3.95e-39	1.43e-37	78.3906
cg07826859	Both	-2.47141	-0.0618313	-32.1103	3.48e-64	1.5e-61	136.02
cg10794973	Both	-2.47111	0.668926	-43.2684	8.94e-80	2.31e-76	171.669
cg01606773	Both	-2.47106	1.45389	-26.5684	8.76e-55	1.36e-52	114.429
cg15601264	Both	-2.47006	-0.455586	-22.0865	3.88e-46	2.65e-44	94.532
cg02763807	Both	-2.46901	1.38347	-30.1868	4.55e-61	1.37e-58	128.869
cg11183156	Both	-2.46873	-0.0249533	-28.3996	4.9e-58	1.08e-55	121.905
cg21723559	Both	-2.46836	1.28721	-34.8718	2.05e-68	1.42e-65	145.714
cg26644674	Both	-2.46784	0.880707	-34.2353	1.83e-67	1.12e-64	143.537
cg12534147	Both	-2.46701	-1.48253	-22.9946	5.67e-48	4.6e-46	98.7566
cg19319487	Both	-2.46457	-0.717018	-36.4688	9.72e-71	9.01e-68	151.036
cg07176692	Both	-2.46372	-0.827822	-27.0333	1.26e-55	2.13e-53	116.361
cg13434489	Red	-2.46235	1.85035	-25.6701	3.93e-53	5.18e-51	110.628
cg01942558	Both	-2.46127	1.01776	-34.6696	4.1e-68	2.75e-65	145.026
cg25588844	Both	-2.46066	0.508852	-30.536	1.21e-61	3.85e-59	130.193
cg04998634	Grn	-2.45871	-2.28317	-22.7267	1.95e-47	1.5e-45	97.5206
cg22137572	Both	-2.45783	0.462457	-26.7594	3.94e-55	6.34e-53	115.225
cg24475272	Both	-2.45653	0.850113	-37.7611	1.47e-72	1.69e-69	155.201
cg06639053	Both	-2.45588	0.632846	-28.0242	2.21e-57	4.51e-55	120.401
cg24531955	Both	-2.45534	-0.198504	-30.8387	3.85e-62	1.3e-59	131.331
cg06747543	Both	-2.45529	-2.46363	-39.179	1.69e-74	2.39e-71	159.632
cg03278514	Red	-2.45466	2.47774	-15.4922	2.17e-31	3.91e-30	60.5709
cg15391601	Red	-2.45328	-0.815903	-24.0259	5.27e-50	5.18e-48	103.433
ch.2.16090152F	Both	-2.45326	-2.0606	-57.5056	3.07e-95	1.24e-90	206.694
cg17284070	Red	-2.45325	-2.78122	-13.6924	4.96e-27	6.08e-26	50.5346
cg19616339	Both	-2.45261	0.707602	-39.5818	4.88e-75	7.33e-72	160.866
cg04915566	Both	-2.4506	1.79349	-16.9015	8.37e-35	2.04e-33	68.4258	RUNX1
ch.16.97779F	Both	-2.45044	-2.39386	-52.9652	1.01e-90	1.63e-86	196.514
cg17571559	Both	-2.45003	0.289223	-34.9524	1.56e-68	1.1e-65	145.988
cg10880902	Both	-2.44988	-0.716383	-38.041	6.02e-73	7.25e-70	156.087
cg04196298	Grn	-2.44876	-1.51367	-33.8435	7.17e-67	4.13e-64	142.18
cg24249648	Both	-2.44823	0.422954	-27.5263	1.67e-56	3.1e-54	118.384
cg25636466	Both	-2.44601	-0.0338724	-27.6996	2.42e-56	4.41e-54	118.024
cg12403889	Both	-2.44498	-1.47814	-38.7436	6.56e-74	8.68e-71	158.287
ch.19.931611R	Both	-2.44495	-2.02606	-51.0467	1.04e-88	1.1e-84	191.957
cg01510278	Both	-2.44429	0.131778	-28.2184	1.01e-57	2.15e-55	121.181
cg16315417	Both	-2.4434	-0.770671	-29.3223	1.28e-59	3.34e-57	125.54
cg08554257	Red	-2.44189	-2.34887	-26.9528	1.77e-55	2.92e-53	116.028
cg20765408	Both	-2.44101	-0.333545	-26.239	3.5e-54	5.12e-52	113.045
cg04499701	Both	-2.44017	0.349525	-33.0822	1.05e-65	5.39e-63	139.506
cg22373770	Both	-2.43912	-1.29672	-37.0282	1.56e-71	1.59e-68	152.854
cg13615963	Both	-2.43841	0.254971	-25.8489	1.83e-53	2.5e-51	111.391	CCR6
cg11203397	Both	-2.43837	-1.42637	-24.7664	1.98e-51	2.24e-49	106.712
cg18463605	Both	-2.43774	1.50395	-28.8853	7.12e-59	1.7e-56	123.829
cg06942649	Both	-2.43697	-1.72751	-29.6551	3.51e-60	9.61e-58	126.83
cg15029037	Both	-2.43624	1.32466	-37.4651	3.8e-72	4.15e-69	154.258
cg05471495	Both	-2.43592	0.0913098	-21.6254	3.44e-45	2.15e-43	92.3478
cg13475583	Red	-2.43493	-3.70796	-27.9826	1.35e-56	2.54e-54	118.61
cg25123566	Both	-2.4341	0.651801	-20.5256	7.02e-43	3.57e-41	87.0298
cg26503877	Red	-2.43389	-2.90078	-34.2612	1.68e-67	1.04e-64	143.626
cg05696969	Both	-2.43323	1.33959	-26.8943	2.25e-55	3.69e-53	115.785
cg24390590	Both	-2.43278	0.971619	-30.3485	2.46e-61	7.6e-59	129.483
cg02369052	Both	-2.43237	1.05513	-31.9413	6.45e-64	2.69e-61	135.406
cg20793897	Both	-2.43167	1.33374	-28.945	5.63e-59	1.36e-56	124.064
cg24828746	Red	-2.43118	1.85769	-25.2454	3.93e-52	4.71e-50	108.334
cg24697460	Both	-2.42941	1.39621	-30.7733	4.92e-62	1.65e-59	131.086
cg26678920	Grn	-2.42902	-3.3602	-20.5695	7.96e-43	4.04e-41	86.9113
cg00470341	Both	-2.42765	0.538894	-30.5973	9.56e-62	3.08e-59	130.424
cg14786652	Red	-2.42717	-1.672	-21.1564	3.27e-44	1.88e-42	90.0984
cg20940044	Red	-2.42686	2.64189	-21.9998	5.84e-46	3.92e-44	94.1231
cg25230363	Both	-2.42622	-1.58619	-23.3114	1.33e-48	1.14e-46	100.207
cg21574271	Both	-2.42599	0.211349	-23.5448	4.6e-49	4.13e-47	101.267
cg09643398	Both	-2.42506	1.27993	-29.8182	1.87e-60	5.24e-58	127.458
cg14359798	Both	-2.42483	1.8459	-25.5756	5.9e-53	7.64e-51	110.223
cg10054332	Both	-2.42436	1.3892	-32.0715	4.01e-64	1.71e-61	135.879
cg05963604	Both	-2.4237	-0.830619	-41.8836	4.88e-78	1.06e-74	167.711
cg25539074	Both	-2.42309	1.5963	-33.1924	7.1e-66	3.7e-63	139.896
cg05372727	Both	-2.42301	1.88951	-26.3139	2.55e-54	3.78e-52	113.361
ch.6.107549394R	Both	-2.41972	-1.6783	-52.342	4.46e-90	6.19e-86	195.051
cg09410512	Both	-2.41954	-1.28315	-33.8983	5.92e-67	3.45e-64	142.37
cg07244202	Both	-2.41869	0.261857	-36.7227	4.23e-71	4.1e-68	151.864
cg12265878	Both	-2.41858	-1.375	-38.1225	4.65e-73	5.68e-70	156.344
cg00863099	Both	-2.41725	-1.93344	-26.5062	1.14e-54	1.74e-52	114.168
cg07093324	Both	-2.41723	-0.489947	-42.5732	6.57e-79	1.55e-75	169.696
cg14834675	Red	-2.41639	-2.28511	-40.0739	1.08e-75	1.8e-72	162.358
cg10851739	Both	-2.41634	-0.756808	-27.3092	4.06e-56	7.21e-54	117.496
cg19256731	Red	-2.41566	0.194133	-29.5082	6.21e-60	1.67e-57	126.262
cg26185620	Both	-2.41529	1.37905	-25.5766	5.88e-53	7.61e-51	110.227
cg21114334	Both	-2.41492	-1.36607	-33.4422	2.93e-66	1.59e-63	140.777
cg17501395	Both	-2.41402	-1.36386	-31.7085	1.52e-63	5.99e-61	134.554
cg02225720	Both	-2.41385	-0.715581	-26.3493	2.2e-54	3.28e-52	113.51
ch.3.1226245F	Both	-2.41369	-2.2897	-45.4686	1.94e-82	7.49e-79	177.729
cg12691620	Both	-2.41165	-2.18809	-52.4105	3.79e-90	5.41e-86	195.213
cg23447233	Red	-2.4098	1.63514	-19.2355	4.36e-40	1.72e-38	80.5967
cg00974255	Both	-2.40893	0.839247	-32.1068	3.53e-64	1.52e-61	136.008
cg24405700	Red	-2.40793	0.603855	-18.8582	2.97e-39	1.09e-37	78.6752
cg15474337	Both	-2.40756	0.0150447	-25.3932	1.29e-52	1.62e-50	109.438
cg19371349	Both	-2.40691	-1.49311	-51.3078	5.49e-89	6.66e-85	192.587
cg26280911	Both	-2.40671	-0.607329	-35.8598	7.32e-70	6.02e-67	149.03
cg00673646	Both	-2.40553	-0.640467	-31.5469	2.75e-63	1.06e-60	133.961
cg05083033	Red	-2.40517	-2.97998	-32.2033	2.48e-64	1.08e-61	136.357
cg25743481	Grn	-2.40515	-3.34254	-44.0094	1.1e-80	3.22e-77	173.741
cg10167235	Both	-2.40429	-0.308402	-44.2313	5.91e-81	1.83e-77	174.355
cg21684411	Both	-2.40364	-0.639623	-25.0863	4.9e-52	5.81e-50	108.109
cg23983315	Red	-2.40198	-2.53457	-14.039	5.98e-28	7.93e-27	52.6426
cg06913958	Both	-2.40164	-1.90513	-58.7999	1.82e-96	1.11e-91	209.452
cg20093339	Both	-2.40007	0.542418	-29.2696	1.57e-59	4.06e-57	125.335
cg04981492	Both	-2.39996	-2.34409	-52.7855	1.54e-90	2.42e-86	196.094	SYDE1
cg08488318	Both	-2.39978	1.60521	-27.1326	8.39e-56	1.44e-53	116.77
cg08698997	Grn	-2.39816	-0.711178	-27.651	1.71e-56	3.18e-54	118.362
cg00288598	Red	-2.39721	2.43388	-22.5175	5.15e-47	3.81e-45	96.5499
cg27625456	Both	-2.39714	-1.30122	-22.9753	6.2e-48	5e-46	98.668
cg22032946	Both	-2.39628	1.70113	-28.9087	6.49e-59	1.56e-56	123.921
cg03515829	Both	-2.3961	0.423632	-34.7699	2.91e-68	1.98e-65	145.368
cg00009553	Both	-2.39503	1.6663	-31.5553	2.67e-63	1.03e-60	133.992
cg14205864	Both	-2.39431	1.04532	-39.2011	1.58e-74	2.25e-71	159.701
cg20559385	Both	-2.39363	-0.0866901	-21.7319	2.08e-45	1.32e-43	92.8544
cg12593541	Both	-2.39325	-0.538513	-25.641	4.46e-53	5.84e-51	110.503
cg10598816	Red	-2.39237	-2.15955	-20.9379	9.39e-44	5.17e-42	89.0414
cg18780288	Both	-2.39236	-0.170661	-40.0101	1.31e-75	2.16e-72	162.166
cg26162147	Red	-2.39177	-1.21318	-25.6743	3.86e-53	5.09e-51	110.646
cg27411547	Grn	-2.39129	2.30804	-16.9224	9.5e-35	2.3e-33	68.307
cg12798524	Red	-2.39083	2.56301	-18.236	7.34e-38	2.36e-36	75.4674
cg02877575	Both	-2.3904	1.41345	-28.2372	9.38e-58	2e-55	121.256
cg02231066	Red	-2.38992	-2.92921	-19.3234	2.79e-40	1.12e-38	81.0417
cg07791803	Both	-2.38989	1.35979	-27.3325	3.69e-56	6.57e-54	117.591
cg23675441	Red	-2.38839	2.41709	-18.5771	1.26e-38	4.34e-37	77.2319
cg25592413	Both	-2.38785	-1.39927	-39.971	1.48e-75	2.37e-72	162.047
cg07841353	Both	-2.38752	1.12366	-26.4885	1.22e-54	1.87e-52	114.094
cg01511901	Both	-2.38666	-0.81821	-33.9242	5.41e-67	3.16e-64	142.46
cg24956391	Red	-2.38529	-0.103529	-27.8726	4.08e-57	8.05e-55	119.79
cg08908131	Both	-2.38473	1.68982	-25.701	3.45e-53	4.57e-51	110.76
cg14241836	Both	-2.38343	0.201143	-32.3947	1.24e-64	5.65e-62	137.049
cg24888989	Grn	-2.38324	-3.96152	-41.1072	4.83e-77	9.24e-74	165.44
cg04751811	Red	-2.38296	-2.88617	-23.8195	1.33e-49	1.26e-47	102.507
cg06956006	Both	-2.3822	1.3964	-35.3697	3.79e-69	2.81e-66	147.395
cg26954174	Both	-2.38218	-1.03244	-36.2603	1.93e-70	1.73e-67	150.353	CARD15
cg07205203	Red	-2.38174	1.05932	-20.7565	2.27e-43	1.21e-41	88.1591
cg01835506	Both	-2.3817	-2.40337	-30.5359	1.21e-61	3.85e-59	130.192
cg02492205	Red	-2.38052	3.19436	-18.7317	5.68e-39	2.02e-37	78.027
cg04233669	Both	-2.37977	0.168291	-23.983	6.39e-50	6.22e-48	103.241
cg03890877	Both	-2.37969	-3.08505	-45.7591	8.82e-83	3.6e-79	178.509	PTK9L
cg10888900	Both	-2.37916	-0.780276	-29.3454	1.17e-59	3.06e-57	125.63
cg08324862	Both	-2.37841	1.23802	-27.2123	6.04e-56	1.05e-53	117.098
cg24843609	Red	-2.37831	0.662512	-28.3345	6.35e-58	1.39e-55	121.645
cg09075968	Both	-2.37559	0.0271408	-32.9492	1.69e-65	8.43e-63	139.034
cg01415937	Both	-2.37448	-1.28294	-32.2645	1.99e-64	8.73e-62	136.579
cg10840277	Both	-2.37321	0.716462	-18.997	1.46e-39	5.5e-38	79.3844
cg03562120	Both	-2.37286	1.55496	-26.3838	1.9e-54	2.85e-52	113.655	WISP2
cg03140412	Grn	-2.37207	-0.762441	-17.0489	3.81e-35	9.57e-34	69.2141
cg21560697	Both	-2.37171	1.45278	-24.098	3.82e-50	3.81e-48	103.755
cg14189782	Both	-2.37067	-1.96401	-53.179	6.06e-91	1.09e-86	197.012
cg13585930	Both	-2.37019	-0.131118	-28.496	3.33e-58	7.44e-56	122.289
cg07625783	Both	-2.3698	0.387857	-21.4981	6.33e-45	3.86e-43	91.7398
cg27444414	Both	-2.36863	1.56781	-28.3966	4.96e-58	1.09e-55	121.893
cg16476991	Red	-2.36819	0.746262	-17.7262	1.05e-36	3.04e-35	72.8035
cg11225089	Both	-2.36645	0.560682	-35.9509	5.4e-70	4.54e-67	149.332
cg04427254	Both	-2.36533	-0.416919	-26.2371	3.53e-54	5.15e-52	113.037
cg17344598	Both	-2.36472	1.46649	-33.7915	1.72e-66	9.53e-64	141.314
ch.6.40116829F	Both	-2.36469	-2.99785	-61.3355	8.48e-99	8.23e-94	214.686
cg04646987	Red	-2.36451	3.13424	-11.7365	3.21e-22	2.63e-21	39.4631
cg08452327	Both	-2.36414	-1.65561	-31.1195	1.34e-62	4.79e-60	132.379
cg06976598	Both	-2.36222	-0.661276	-23.1202	3.19e-48	2.64e-46	99.3327
cg23099587	Both	-2.3622	-1.80094	-29.3926	9.74e-60	2.56e-57	125.813
cg16552822	Both	-2.36197	-1.82338	-30.2709	3.3e-61	1.01e-58	129.189
cg01947066	Both	-2.3618	-0.956459	-25.8347	1.95e-53	2.65e-51	111.331
cg18973101	Both	-2.36174	-1.75186	-45.7526	8.98e-83	3.6e-79	178.492
cg23264682	Red	-2.36085	1.56057	-29.4419	8.04e-60	2.13e-57	126.005
cg17849530	Both	-2.36074	0.512131	-29.1663	2.36e-59	5.96e-57	124.931
cg25581222	Both	-2.36074	0.227739	-29.6913	3.06e-60	8.41e-58	126.97
cg06112171	Both	-2.36073	0.101655	-31.1108	1.39e-62	4.94e-60	132.347
cg16336556	Both	-2.35998	0.146374	-31.2054	9.76e-63	3.54e-60	132.699
cg05398036	Both	-2.35947	-0.802455	-28.8989	6.75e-59	1.62e-56	123.882
cg00971050	Grn	-2.35896	-3.11821	-39.1019	2.15e-74	3e-71	159.395
cg11838152	Both	-2.35826	-0.935772	-36.1027	3.26e-70	2.83e-67	149.834
cg17888985	Both	-2.35781	-0.911873	-29.5023	6.36e-60	1.71e-57	126.239
cg13030790	Both	-2.35576	0.939495	-19.4453	1.51e-40	6.22e-39	81.6572
cg18178715	Both	-2.35465	-0.847442	-22.4854	5.99e-47	4.4e-45	96.4002
cg21557473	Both	-2.35419	-0.493328	-27.6569	9.78e-57	1.87e-54	118.916
cg18530299	Both	-2.35281	-0.924658	-34.4537	8.62e-68	5.56e-65	144.288
cg00431602	Both	-2.35275	0.572965	-18.222	7.9e-38	2.53e-36	75.3946
cg21857598	Both	-2.3519	-0.355337	-31.1825	1.06e-62	3.83e-60	132.614
cg04474049	Both	-2.35158	-0.302797	-43.6344	3.17e-80	8.63e-77	172.696
cg21076680	Both	-2.35081	-0.551567	-39.6249	4.27e-75	6.5e-72	160.997
cg03183540	Both	-2.35075	-2.01926	-41.7043	8.26e-78	1.74e-74	167.189
cg09362047	Both	-2.35051	0.651872	-31.5457	2.76e-63	1.06e-60	133.957
cg16750801	Red	-2.3502	-2.69524	-30.8332	3.93e-62	1.33e-59	131.311
cg08811259	Both	-2.34963	1.31896	-28.4486	4.03e-58	8.93e-56	122.1
cg27183188	Grn	-2.34771	-2.57556	-14.8089	7.89e-30	1.24e-28	56.9691
cg06274396	Red	-2.34725	-3.10419	-19.3226	2.8e-40	1.12e-38	81.0376
cg27181375	Red	-2.34681	-1.42801	-26.1746	7.55e-54	1.07e-51	112.283
cg04029159	Grn	-2.34677	-0.932516	-16.9775	5.57e-35	1.38e-33	68.8327
cg19343088	Red	-2.34674	-3.28095	-25.2349	2.57e-52	3.14e-50	108.754
cg14290616	Grn	-2.34559	-3.44425	-29.1116	2.92e-59	7.3e-57	124.718
cg03108296	Both	-2.34544	1.77526	-34.2695	1.63e-67	1.01e-64	143.655
cg12560128	Both	-2.34462	-0.745128	-18.5134	1.75e-38	5.94e-37	76.9038
cg10140126	Both	-2.34439	2.09033	-22.4485	7.11e-47	5.18e-45	96.2283
cg03953926	Both	-2.34275	1.5577	-29.0959	3.11e-59	7.72e-57	124.656
cg23610213	Both	-2.34163	1.23142	-27.5551	1.48e-56	2.77e-54	118.501
cg05917732	Grn	-2.34134	-4.25308	-29.9761	1.02e-60	2.94e-58	128.064
cg10949007	Both	-2.34119	-1.88056	-24.2091	2.33e-50	2.37e-48	104.25
cg16852369	Both	-2.34119	0.768074	-23.9388	7.79e-50	7.52e-48	103.043
cg05204104	Both	-2.34067	0.174466	-28.2168	1.02e-57	2.17e-55	121.175
cg06298190	Both	-2.33984	-0.0278245	-31.8372	9.45e-64	3.84e-61	135.025
cg15028458	Red	-2.33977	0.467421	-27.4682	3.6e-56	6.42e-54	117.622
cg19159011	Both	-2.33875	1.05044	-28.2859	7.72e-58	1.66e-55	121.451
cg00387964	Both	-2.33629	0.249759	-20.1617	4.22e-42	2e-40	85.2365
cg06510261	Both	-2.33624	0.299214	-22.299	1.43e-46	1.01e-44	95.5296
cg24713529	Grn	-2.33432	-3.72077	-32.7096	3.98e-65	1.91e-62	138.18
cg06824394	Both	-2.33422	-0.610307	-23.7648	1.7e-49	1.59e-47	102.261
cg13300689	Both	-2.33236	-1.35797	-33.5884	1.75e-66	9.71e-64	141.289
cg00163372	Red	-2.33164	2.84899	-14.8811	5.27e-30	8.41e-29	57.3722
cg25596287	Both	-2.3312	0.885718	-25.9452	1.22e-53	1.69e-51	111.801
cg27219841	Red	-2.33105	-0.0358727	-21.1143	4e-44	2.28e-42	89.8954
cg12116192	Grn	-2.33078	0.502694	-31.9293	1.29e-63	5.12e-61	134.722
cg19516647	Red	-2.33016	-2.97706	-18.6096	1.06e-38	3.69e-37	77.3994
cg11580676	Grn	-2.32992	2.46801	-24.2053	2.37e-50	2.41e-48	104.233
cg02185464	Red	-2.32906	1.62534	-19.2863	3.37e-40	1.34e-38	80.8538
cg13410764	Both	-2.32882	0.211378	-22.934	7.5e-48	6.01e-46	98.4776
cg02722637	Both	-2.32853	1.42674	-24.5441	5.27e-51	5.72e-49	105.734
cg03478610	Both	-2.3281	1.40777	-28.6755	1.63e-58	3.75e-56	123.001
cg15694422	Grn	-2.328	1.26137	-19.8308	2.18e-41	9.69e-40	83.5915
cg14260889	Both	-2.32757	1.7894	-23.4929	5.82e-49	5.17e-47	101.032
cg14284759	Red	-2.32713	2.15848	-22.3685	1.03e-46	7.42e-45	95.8545
cg06042148	Both	-2.3263	0.298315	-23.3799	9.73e-49	8.46e-47	100.519
cg12048965	Both	-2.32544	0.574224	-26.017	8.96e-54	1.26e-51	112.106
cg03033176	Both	-2.32517	-2.47292	-47.0652	2.67e-84	1.35e-80	181.961
cg14766231	Both	-2.32461	1.0007	-29.2032	2.04e-59	5.19e-57	125.075
cg04186657	Red	-2.32342	-2.99001	-34.6507	4.38e-68	2.93e-65	144.962
ch.7.93764192R	Both	-2.32341	-2.55781	-50.2861	1.92e-87	1.51e-83	189.073
cg22524864	Grn	-2.32296	2.44842	-22.1821	2.47e-46	1.72e-44	94.9815
cg10338518	Both	-2.32257	1.83164	-26.6096	7.37e-55	1.15e-52	114.601
cg10888337	Grn	-2.32246	-3.0041	-14.3863	8.43e-29	1.21e-27	54.6012
cg11959387	Both	-2.32074	0.594628	-28.5432	2.76e-58	6.22e-56	122.476
cg25840608	Both	-2.32065	-0.257135	-31.039	1.82e-62	6.36e-60	132.08
cg19221841	Grn	-2.32037	-4.01163	-20.3757	4.04e-42	1.92e-40	85.3019
cg01528542	Both	-2.32011	0.459151	-33.1539	8.15e-66	4.22e-63	139.76
cg09187709	Both	-2.32003	1.69474	-26.3955	1.81e-54	2.73e-52	113.704
cg07576409	Grn	-2.31859	-2.93966	-20.2222	3.12e-42	1.5e-40	85.5362
cg08454015	Both	-2.31749	0.0519527	-24.1951	2.48e-50	2.52e-48	104.188
cg19409133	Both	-2.31606	0.260224	-29.3178	1.3e-59	3.39e-57	125.522
cg08919597	Both	-2.31549	-0.635421	-28.3567	5.81e-58	1.27e-55	121.734
cg00913954	Both	-2.31524	0.986187	-29.1758	2.27e-59	5.75e-57	124.968
cg17667773	Grn	-2.31496	3.02478	-14.144	3.3e-28	4.48e-27	53.2357
cg13783238	Both	-2.31363	1.02042	-24.1947	2.48e-50	2.52e-48	104.186
cg01693138	Both	-2.31308	-0.0379512	-18.9459	1.9e-39	7.07e-38	79.1234
cg15985132	Both	-2.31257	1.04143	-25.1516	5.9e-52	6.95e-50	107.93
cg10574006	Both	-2.31168	-0.177583	-29.2371	1.79e-59	4.58e-57	125.208
cg09892671	Both	-2.3112	1.16359	-36.2923	1.74e-70	1.57e-67	150.458
cg24704287	Grn	-2.3102	-1.73841	-24.5569	4.98e-51	5.41e-49	105.791
cg10471825	Both	-2.3101	1.1888	-26.733	4.4e-55	7.04e-53	115.115
cg16701048	Both	-2.31005	2.26973	-20.9245	1e-43	5.51e-42	88.9765
cg15013617	Both	-2.30985	-1.00275	-34.7086	3.59e-68	2.41e-65	145.159
cg02298094	Both	-2.30974	-1.02334	-18.4637	2.26e-38	7.61e-37	76.647
cg27292099	Both	-2.30948	0.989938	-36.0325	4.12e-70	3.53e-67	149.602
cg23592421	Both	-2.30908	-0.701428	-33.841	7.23e-67	4.16e-64	142.171
cg01318557	Grn	-2.30864	-1.37811	-24.5489	8.12e-51	8.64e-49	105.31	LAT2
cg05363955	Both	-2.30844	1.20949	-26.8521	2.68e-55	4.37e-53	115.61
cg18578954	Both	-2.30759	0.213697	-34.477	7.95e-68	5.17e-65	144.368
cg04275695	Both	-2.30748	-1.42651	-31.5294	2.93e-63	1.12e-60	133.897
cg23654401	Both	-2.30739	0.964322	-20.8485	1.45e-43	7.84e-42	88.6072
cg18074189	Both	-2.30712	0.774515	-34.8744	2.04e-68	1.41e-65	145.723
cg17612991	Both	-2.30657	0.901999	-29.666	3.37e-60	9.23e-58	126.872	C3
cg21584846	Both	-2.30557	0.684616	-28.169	1.23e-57	2.6e-55	120.983
cg06728055	Both	-2.30546	-0.202456	-34.5651	5.87e-68	3.88e-65	144.669
cg12771187	Both	-2.30533	0.338157	-27.1941	6.51e-56	1.13e-53	117.024
cg13223682	Both	-2.30522	0.204461	-27.0125	1.38e-55	2.31e-53	116.275
cg24315815	Both	-2.3046	0.683672	-27.3166	3.94e-56	7e-54	117.526	PLSCR4
cg14821245	Both	-2.30459	0.811534	-24.3662	1.16e-50	1.22e-48	104.948
cg17392018	Both	-2.30235	1.51542	-23.8664	1.08e-49	1.03e-47	102.718
cg21301505	Red	-2.30182	0.391	-21.0878	4.55e-44	2.57e-42	89.7675
cg01413354	Both	-2.30107	-0.221315	-30.0697	7.12e-61	2.1e-58	128.422
cg07320595	Both	-2.29979	1.31015	-20.613	4.57e-43	2.37e-41	87.4581
cg14111334	Red	-2.29906	3.5821	-27.0481	1.19e-55	2e-53	116.422
cg02772121	Red	-2.29906	-0.0797566	-19.3138	2.93e-40	1.17e-38	80.993
cg06189394	Both	-2.29888	0.67491	-34.1483	2.48e-67	1.5e-64	143.236
cg09853702	Both	-2.29745	0.221667	-26.6094	7.38e-55	1.15e-52	114.6
cg13582457	Both	-2.29583	0.421627	-26.6694	5.74e-55	9.09e-53	114.85
cg17534092	Both	-2.29552	1.27555	-27.8677	4.16e-57	8.2e-55	119.77
cg23877608	Both	-2.2955	-1.04712	-28.6583	1.75e-58	4e-56	122.933
cg01077846	Grn	-2.29475	-2.19461	-20.7742	2.08e-43	1.11e-41	88.2453
cg16719560	Both	-2.29427	-1.87234	-31.2726	7.6e-63	2.8e-60	132.948
cg00347746	Both	-2.29427	0.516362	-41.9469	4.06e-78	8.99e-75	167.894
cg25724842	Both	-2.29422	1.68596	-25.6998	3.47e-53	4.59e-51	110.755
cg09678939	Both	-2.29398	-0.737243	-25.1587	3.57e-52	4.29e-50	108.423
cg15498306	Both	-2.29333	-0.165597	-25.1346	3.97e-52	4.74e-50	108.318
cg16483840	Both	-2.29323	0.429265	-24.1456	3.09e-50	3.11e-48	103.967
cg00950718	Both	-2.29299	-1.70461	-34.7543	3.07e-68	2.08e-65	145.315
cg18367578	Both	-2.29273	0.776068	-27.5109	1.78e-56	3.29e-54	118.321
cg19789466	Both	-2.29196	-2.17526	-44.2004	6.45e-81	1.97e-77	174.269	OAS1
cg21737444	Both	-2.29146	-0.804099	-30.2215	3.99e-61	1.21e-58	129.001
cg16284684	Both	-2.29103	1.3005	-34.8799	2e-68	1.39e-65	145.742
cg22760287	Both	-2.29086	1.21953	-35.5223	2.27e-69	1.74e-66	147.906
cg18857467	Both	-2.29086	-0.638941	-40.0414	1.2e-75	1.97e-72	162.26
cg23719209	Both	-2.29002	1.03804	-32.0458	4.41e-64	1.87e-61	135.786
cg13799986	Both	-2.28998	-0.267113	-22.1254	3.23e-46	2.22e-44	94.715
cg26232553	Grn	-2.28996	0.181816	-24.8541	1.35e-51	1.55e-49	107.096
cg16683060	Both	-2.28914	0.765401	-22.6662	2.58e-47	1.97e-45	97.2403
cg00741695	Both	-2.28903	0.476692	-24.4788	7.04e-51	7.54e-49	105.446
cg07469815	Both	-2.28753	0.544546	-40.6314	2.01e-76	3.61e-73	164.029
cg13626632	Grn	-2.28729	-1.05703	-23.4305	7.73e-49	6.78e-47	100.749
cg10142520	Red	-2.28598	0.593927	-16.1591	4.61e-33	9.61e-32	64.4165
cg12196045	Red	-2.28584	0.0199314	-27.8811	3.94e-57	7.8e-55	119.824
cg13793761	Both	-2.28547	1.73388	-28.9493	5.53e-59	1.34e-56	124.081
cg12944192	Both	-2.28414	0.551653	-35.0079	1.29e-68	9.14e-66	146.176
cg04560810	Red	-2.28404	-2.02441	-12.0248	6.07e-23	5.27e-22	41.1255
cg11753018	Both	-2.2838	0.37798	-32.7008	4.11e-65	1.97e-62	138.148
cg25338563	Both	-2.28083	-1.38817	-22.7896	1.46e-47	1.14e-45	97.8118
cg26724841	Both	-2.28042	1.0739	-22.7364	1.87e-47	1.44e-45	97.5659
cg21961202	Both	-2.28025	-2.74496	-24.9311	9.63e-52	1.12e-49	107.433
cg18700744	Both	-2.27995	-1.42399	-34.2084	2.01e-67	1.23e-64	143.444
cg24254891	Both	-2.27975	1.66994	-28.4077	4.74e-58	1.04e-55	121.937
cg03652336	Both	-2.27965	0.192227	-23.0037	5.44e-48	4.42e-46	98.7985
cg27193519	Both	-2.27956	1.65641	-28.7357	1.29e-58	2.98e-56	123.239
cg02307823	Both	-2.27952	0.89661	-36.0656	3.69e-70	3.19e-67	149.711
cg10513323	Both	-2.27919	-1.41374	-31.8419	9.29e-64	3.78e-61	135.043
cg20610181	Both	-2.27883	1.00999	-35.579	1.87e-69	1.45e-66	148.096	CA9
cg25546651	Both	-2.27877	0.887177	-39.3414	1.02e-74	1.49e-71	160.131
cg17660833	Both	-2.27835	0.852654	-29.7377	2.55e-60	7.08e-58	127.149
cg03254336	Both	-2.27767	-0.329102	-30.5042	1.36e-61	4.32e-59	130.073
cg06837325	Both	-2.27687	0.881194	-27.1109	9.18e-56	1.57e-53	116.681
cg20073153	Both	-2.27659	0.0321028	-20.8814	1.24e-43	6.74e-42	88.7671
cg04846710	Both	-2.27594	-1.41882	-29.4502	7.78e-60	2.07e-57	126.037
cg22610980	Both	-2.27577	-1.95947	-44.2903	5.02e-81	1.58e-77	174.518
cg13380890	Both	-2.2755	-0.593233	-25.1095	4.43e-52	5.28e-50	108.21
cg07551060	Both	-2.27494	1.57413	-20.539	6.57e-43	3.35e-41	87.0958
cg03471346	Both	-2.27421	1.6135	-21.1827	2.88e-44	1.66e-42	90.2254
cg20144530	Both	-2.27379	1.2318	-30.8074	4.33e-62	1.46e-59	131.214
cg03032677	Red	-2.2731	1.33854	-27.5376	1.59e-56	2.97e-54	118.43
cg10752406	Grn	-2.27282	0.85202	-30.7998	4.46e-62	1.5e-59	131.185
cg08900316	Both	-2.2726	0.0845261	-37.2931	6.61e-72	7.04e-69	153.707
cg08198071	Both	-2.27132	1.93228	-27.0656	1.11e-55	1.87e-53	116.494
cg13136655	Both	-2.2711	-1.24391	-26.0271	8.58e-54	1.21e-51	112.149
cg17431952	Both	-2.27094	1.82017	-28.3688	5.54e-58	1.21e-55	121.782
cg06135425	Both	-2.26915	0.279403	-26.7342	4.38e-55	7.01e-53	115.12
cg16210447	Both	-2.2691	-1.6663	-27.468	2.12e-56	3.88e-54	118.146
cg04535966	Both	-2.26878	1.813	-27.907	3.55e-57	7.06e-55	119.929
cg20559634	Both	-2.26825	-0.167237	-26.8383	2.84e-55	4.61e-53	115.553
cg06821992	Both	-2.26795	0.626727	-27.9674	2.78e-57	5.61e-55	120.172
cg03487387	Red	-2.26697	0.763023	-31.7829	1.15e-63	4.63e-61	134.827
cg27300045	Both	-2.26648	-0.729487	-38.6291	9.4e-74	1.22e-70	157.931
cg16215913	Both	-2.26639	-1.11671	-32.3093	1.69e-64	7.51e-62	136.741
cg05068848	Both	-2.26594	-0.479221	-30.8903	3.17e-62	1.08e-59	131.524
cg10377245	Both	-2.26579	-1.84489	-46.1351	3.19e-83	1.37e-79	179.512
cg16224951	Both	-2.26567	-0.963928	-26.2678	3.1e-54	4.56e-52	113.167
cg21178378	Both	-2.26478	1.04764	-26.9359	1.89e-55	3.13e-53	115.958
cg14129735	Both	-2.26394	-1.33864	-31.1985	1e-62	3.62e-60	132.673
cg12864389	Both	-2.26338	-0.965997	-31.7689	1.21e-63	4.84e-61	134.776
cg05336051	Both	-2.26291	-1.93257	-28.2612	8.52e-58	1.83e-55	121.352
cg00275828	Both	-2.26263	1.29059	-22.1077	3.51e-46	2.41e-44	94.6315
cg06650256	Red	-2.26195	-0.930015	-29.5329	5.64e-60	1.52e-57	126.358
cg12384918	Both	-2.26173	1.15294	-32.6484	4.96e-65	2.35e-62	137.961
cg00842351	Both	-2.26171	-2.12307	-32.2946	1.78e-64	7.89e-62	136.688	TJP2
cg13430755	Both	-2.26163	-0.518143	-37.5536	2.86e-72	3.17e-69	154.541
cg00160981	Both	-2.26075	-0.198023	-33.8151	7.91e-67	4.54e-64	142.081
cg23206160	Both	-2.25923	-1.32292	-41.6107	1.09e-77	2.25e-74	166.917
cg06947286	Both	-2.25911	-0.754381	-37.9356	8.42e-73	9.99e-70	155.754
cg14414911	Both	-2.25899	0.79613	-32.197	2.54e-64	1.11e-61	136.334
cg01413582	Both	-2.25878	-0.700461	-16.6056	4.1e-34	9.38e-33	66.8356
cg23045972	Both	-2.2586	0.639452	-34.1683	2.31e-67	1.41e-64	143.306
cg18442362	Both	-2.25843	0.498156	-21.2435	2.15e-44	1.25e-42	90.5185
cg25690715	Both	-2.25804	-2.03888	-39.3758	9.2e-75	1.35e-71	160.236
cg10817441	Both	-2.25798	0.588632	-24.038	5e-50	4.92e-48	103.487
cg16578085	Both	-2.25766	0.244455	-32.9594	1.63e-65	8.16e-63	139.07
cg15754112	Both	-2.25698	0.10872	-35.6415	1.52e-69	1.19e-66	148.304
cg22293458	Both	-2.25685	0.226785	-23.6733	2.57e-49	2.36e-47	101.848
cg04256834	Red	-2.25593	0.321828	-28.1102	1.56e-57	3.24e-55	120.747
cg06210447	Grn	-2.2551	-3.21666	-25.6491	4.31e-53	5.64e-51	110.538
cg14520913	Both	-2.25465	1.13429	-28.069	1.84e-57	3.8e-55	120.582
cg08872590	Red	-2.25464	-3.16968	-15.2424	7.08e-31	1.22e-29	59.3807
cg09803959	Both	-2.25428	-0.389523	-25.4149	1.18e-52	1.48e-50	109.531
cg13461554	Both	-2.25406	1.01917	-24.4133	9.4e-51	9.94e-49	105.156
cg03661929	Both	-2.25381	1.24433	-29.2683	1.58e-59	4.07e-57	125.33
cg17315454	Red	-2.25358	0.0649443	-23.0549	4.3e-48	3.52e-46	99.0336
cg16742075	Both	-2.25341	-0.821991	-31.1052	1.42e-62	5.04e-60	132.326
cg24598495	Both	-2.25265	0.846757	-29.6698	3.32e-60	9.11e-58	126.887
cg13676800	Both	-2.25219	1.19294	-29.4247	8.6e-60	2.27e-57	125.938
cg21812277	Both	-2.25207	-2.12973	-34.7816	2.8e-68	1.9e-65	145.408
cg07065220	Red	-2.25191	-2.60518	-23.9624	7.01e-50	6.8e-48	103.149
cg07729527	Both	-2.25167	-0.64537	-29.9308	1.21e-60	3.46e-58	127.891
cg25233271	Red	-2.25147	1.59654	-32.5003	8.46e-65	3.9e-62	137.429
cg26390400	Both	-2.25109	0.882769	-25.1864	3.17e-52	3.83e-50	108.544
cg23843484	Red	-2.25031	3.54334	-29.0245	4.11e-59	1.01e-56	124.376
cg17518550	Red	-2.25004	0.489224	-20.7695	2.13e-43	1.14e-41	88.2222
cg21351392	Red	-2.24731	2.03034	-15.351	3.88e-31	6.83e-30	59.9823
cg25743622	Both	-2.24684	1.05888	-27.116	8.99e-56	1.53e-53	116.702
cg18739537	Both	-2.24521	-1.3425	-33.8567	6.84e-67	3.95e-64	142.226
cg22164298	Both	-2.24513	0.677502	-18.205	8.62e-38	2.75e-36	75.3065
ch.16.49831971R	Both	-2.2451	-2.39083	-46.5125	1.16e-83	5.37e-80	180.511
cg09632136	Both	-2.24499	0.14185	-29.0486	3.74e-59	9.23e-57	124.471	NNMT
cg25408314	Both	-2.24474	-1.13326	-20.4763	8.94e-43	4.51e-41	86.7881
cg26700919	Both	-2.2444	0.0279047	-30.9314	2.72e-62	9.33e-60	131.678
cg07418387	Both	-2.24439	0.691129	-29.7503	2.43e-60	6.76e-58	127.197
cg08005692	Both	-2.24422	-1.13083	-17.7427	9.66e-37	2.8e-35	72.8898
cg15030449	Red	-2.24366	-2.63612	-25.0205	6.52e-52	7.66e-50	107.823
cg09318283	Both	-2.24348	0.76645	-26.8447	2.77e-55	4.5e-53	115.579
cg14890343	Both	-2.24305	0.911795	-28.0624	1.89e-57	3.9e-55	120.555
cg14418802	Both	-2.24263	0.0937052	-26.2965	2.74e-54	4.06e-52	113.288
cg10943263	Both	-2.24248	-0.737198	-31.5225	3.01e-63	1.15e-60	133.871
cg19350197	Red	-2.2423	1.16663	-30.8711	3.41e-62	1.16e-59	131.452
cg13355874	Red	-2.24169	2.18746	-17.08	3.22e-35	8.15e-34	69.3804
cg05997116	Red	-2.2414	4.12058	-10.0314	1.16e-17	6.66e-17	29.0592
cg08330217	Both	-2.24046	1.36806	-28.6348	1.92e-58	4.37e-56	122.84
cg00366252	Both	-2.24007	0.076924	-28.526	2.96e-58	6.64e-56	122.408
cg16031973	Both	-2.23965	-0.367476	-28.7554	1.19e-58	2.77e-56	123.317
cg00502926	Both	-2.23857	-0.279013	-27.459	2.19e-56	4.02e-54	118.109
cg01979888	Both	-2.23779	-1.89256	-25.3816	1.36e-52	1.7e-50	109.388
cg22029015	Red	-2.23746	3.56367	-14.6513	2.72e-29	4.06e-28	55.7488
cg26815454	Both	-2.23728	1.53361	-23.7449	1.86e-49	1.74e-47	102.171
cg14042308	Both	-2.23678	-0.226763	-32.0905	3.74e-64	1.61e-61	135.948
cg25928474	Both	-2.2362	0.899376	-44.6283	1.96e-81	6.63e-78	175.447
cg00044372	Both	-2.23616	1.42216	-29.7059	2.89e-60	7.97e-58	127.026
cg01326358	Both	-2.23564	1.6977	-30.1259	5.74e-61	1.71e-58	128.637
cg09271709	Both	-2.23393	0.956213	-26.7376	4.32e-55	6.92e-53	115.134
cg10458734	Both	-2.23384	1.60977	-26.9956	1.48e-55	2.47e-53	116.205
cg00983904	Red	-2.23366	-3.96664	-15.811	3.08e-32	5.99e-31	62.5148
cg16550264	Grn	-2.23321	-0.765387	-28.3836	5.22e-58	1.15e-55	121.841
cg13039585	Red	-2.23318	2.16151	-17.2683	1.18e-35	3.11e-34	70.3828
cg19651003	Red	-2.23312	1.90258	-22.3619	1.07e-46	7.64e-45	95.8241
cg16736889	Both	-2.23299	0.0101736	-28.6931	1.52e-58	3.51e-56	123.071
cg23178308	Both	-2.23278	-2.41101	-43.9235	1.4e-80	3.96e-77	173.502	C21orf124
cg25813290	Both	-2.23273	0.216808	-28.1146	1.53e-57	3.19e-55	120.765
ch.2.42601115R	Both	-2.23258	-3.12444	-51.193	7.27e-89	8.4e-85	192.311
cg09671951	Red	-2.23233	-1.9626	-16.5473	5.62e-34	1.27e-32	66.521
cg11935248	Both	-2.23175	-1.83278	-35.3359	4.25e-69	3.13e-66	147.282
cg19145082	Both	-2.23164	-0.125899	-21.4553	7.76e-45	4.71e-43	91.5351
cg16608498	Both	-2.23061	-0.305959	-27.4827	1.99e-56	3.68e-54	118.206
cg24631526	Red	-2.23037	-1.64343	-15.6805	6.31e-32	1.19e-30	61.7987
cg27135989	Both	-2.22895	1.40408	-26.3957	1.81e-54	2.73e-52	113.705
cg21472517	Red	-2.22782	1.85739	-17.0962	2.96e-35	7.49e-34	69.467
cg26213224	Both	-2.22774	1.17973	-26.5185	1.08e-54	1.66e-52	114.22
cg01826354	Both	-2.22758	-1.41373	-31.1186	1.35e-62	4.81e-60	132.376
cg24638828	Both	-2.22685	-1.31036	-31.5459	2.76e-63	1.06e-60	133.957
cg17113029	Both	-2.22656	-0.682524	-34.8981	1.88e-68	1.31e-65	145.804
cg25748441	Both	-2.22652	-2.07324	-24.7433	2.19e-51	2.47e-49	106.611
cg25286679	Both	-2.22571	1.26478	-27.5064	1.81e-56	3.35e-54	118.303
cg09182455	Both	-2.22528	0.455112	-35.9858	4.81e-70	4.06e-67	149.448
cg18203974	Both	-2.22512	0.495117	-34.9671	1.48e-68	1.05e-65	146.038
cg09975397	Both	-2.22496	1.32283	-29.5739	4.82e-60	1.3e-57	126.516
cg27284120	Both	-2.22496	1.07161	-24.3103	1.48e-50	1.54e-48	104.7
cg20127496	Both	-2.22483	1.66041	-30.3394	2.54e-61	7.86e-59	129.449
cg15693937	Both	-2.22455	0.286664	-26.8368	2.86e-55	4.64e-53	115.547
cg04312209	Both	-2.22413	0.216292	-23.5049	5.51e-49	4.91e-47	101.086	IL7R
cg24754223	Both	-2.22296	0.197947	-39.3705	9.35e-75	1.37e-71	160.22
cg08727193	Both	-2.2229	-2.61239	-23.2014	2.2e-48	1.85e-46	99.7045
cg17528580	Both	-2.22269	-0.880748	-19.0492	1.12e-39	4.26e-38	79.6504
cg07493197	Both	-2.22247	0.164445	-22.6351	2.98e-47	2.26e-45	97.0962
cg07777652	Both	-2.22196	1.02533	-21.4901	6.57e-45	4.01e-43	91.7016
cg04603130	Both	-2.22147	0.623798	-22.4262	7.89e-47	5.72e-45	96.1244
cg00939735	Grn	-2.22057	-2.58313	-18.4439	2.5e-38	8.39e-37	76.5446
cg19412669	Both	-2.21911	-1.19717	-30.0454	7.82e-61	2.29e-58	128.329
cg27658254	Both	-2.21904	-1.79159	-32.7363	3.62e-65	1.75e-62	138.275
cg23627623	Both	-2.21866	1.51432	-25.1293	4.06e-52	4.85e-50	108.296
cg21176130	Red	-2.21672	-1.69215	-15.1603	1.12e-30	1.89e-29	58.9256
cg02512902	Both	-2.21612	-0.00863506	-30.1384	5.48e-61	1.63e-58	128.684
cg13019306	Both	-2.21595	-0.345973	-32.1858	2.65e-64	1.15e-61	136.294
cg05729490	Both	-2.2156	0.373101	-27.4792	2.02e-56	3.72e-54	118.192
cg12019614	Red	-2.21544	0.178146	-13.2081	6.74e-26	7.48e-25	47.9202
cg18580385	Both	-2.21533	0.675229	-27.1103	9.2e-56	1.57e-53	116.678
cg15002761	Grn	-2.215	4.28854	-22.8652	1.54e-47	1.2e-45	97.7623
cg03055671	Both	-2.21394	-0.281036	-27.8069	5.32e-57	1.04e-54	119.524
cg15985905	Both	-2.21377	0.419217	-30.7824	4.76e-62	1.6e-59	131.12
cg25095994	Both	-2.21285	-1.29639	-19.4792	1.27e-40	5.28e-39	81.8282
cg05942022	Both	-2.21277	1.1495	-36.1073	3.21e-70	2.79e-67	149.849
cg25349729	Red	-2.21265	1.87726	-22.66	2.66e-47	2.02e-45	97.2119
cg21663359	Both	-2.21172	1.5851	-29.1127	2.91e-59	7.27e-57	124.722
cg08656816	Both	-2.2109	-0.6734	-24.1029	3.74e-50	3.73e-48	103.776
cg14036776	Both	-2.21064	-2.52868	-25.7423	2.89e-53	3.85e-51	110.937
cg01238435	Both	-2.21041	-0.331195	-30.0024	9.22e-61	2.68e-58	128.165
cg19321696	Both	-2.21013	1.27748	-29.0173	4.23e-59	1.04e-56	124.348
cg00168694	Both	-2.20922	0.472349	-27.869	4.14e-57	8.16e-55	119.775
cg17104026	Both	-2.20894	-0.363183	-33.5551	1.97e-66	1.08e-63	141.173
cg23167351	Both	-2.2088	-1.59162	-23.4658	6.58e-49	5.82e-47	100.909
cg02376018	Both	-2.20858	1.47476	-22.8269	1.23e-47	9.63e-46	97.984
cg01329005	Both	-2.20707	-1.04602	-19.5253	1.01e-40	4.22e-39	82.0604
cg00679763	Both	-2.20699	0.950523	-27.4173	2.6e-56	4.73e-54	117.939
cg23411426	Both	-2.20653	1.18838	-33.4998	2.4e-66	1.31e-63	140.979
cg02637247	Both	-2.20509	0.678029	-31.5993	2.27e-63	8.79e-61	134.154
cg01797450	Both	-2.20493	-0.399359	-28.2044	1.07e-57	2.27e-55	121.125
cg16148593	Grn	-2.20458	-1.9842	-35.6806	1.33e-69	1.06e-66	148.434
cg21913886	Both	-2.20407	0.12195	-31.7835	1.15e-63	4.62e-61	134.829
cg19343809	Red	-2.20346	-3.30224	-32.612	5.66e-65	2.66e-62	137.83
cg11278749	Both	-2.20346	-0.00302053	-28.6355	1.91e-58	4.36e-56	122.843
cg22920603	Both	-2.20263	0.973358	-27.4881	1.95e-56	3.6e-54	118.228
cg10308629	Both	-2.20243	-1.73436	-42.3434	1.28e-78	2.94e-75	169.038
cg10825315	Both	-2.20188	-0.490794	-20.5188	7.26e-43	3.69e-41	86.9967
cg11090582	Both	-2.20166	0.975228	-29.0986	3.08e-59	7.65e-57	124.666
cg00107631	Both	-2.20151	1.05672	-32.3583	1.41e-64	6.38e-62	136.918
cg26549174	Both	-2.20147	-1.89464	-32.6783	4.46e-65	2.12e-62	138.068
cg00294109	Both	-2.20146	-2.21165	-36.9197	2.22e-71	2.24e-68	152.503
cg10463150	Red	-2.20089	-2.74578	-15.3875	3.17e-31	5.63e-30	60.1837
cg21488876	Red	-2.20018	1.21539	-26.0004	9.61e-54	1.35e-51	112.036
cg15471388	Both	-2.19981	0.851038	-26.7445	4.2e-55	6.73e-53	115.163
cg00218406	Both	-2.19871	-0.191943	-25.94	1.24e-53	1.72e-51	111.779
cg21898844	Both	-2.19847	1.48449	-23.1039	3.43e-48	2.84e-46	99.2584
cg11970797	Both	-2.19805	0.484071	-24.5741	4.62e-51	5.03e-49	105.867
cg02352281	Red	-2.19769	1.311	-17.6326	1.72e-36	4.89e-35	72.3106
cg06719604	Both	-2.19735	-1.06171	-28.1424	1.37e-57	2.87e-55	120.876
cg22897715	Both	-2.19733	-0.889799	-19.7535	3.21e-41	1.41e-39	83.2049
cg06783197	Both	-2.19726	-0.187554	-39.1451	1.88e-74	2.64e-71	159.528
cg03109660	Both	-2.19716	0.124766	-24.119	3.48e-50	3.49e-48	103.848
cg06644669	Both	-2.19668	-1.35625	-19.9463	1.23e-41	5.58e-40	84.1674
cg16001422	Both	-2.19634	-1.14361	-36.8299	2.98e-71	2.94e-68	152.212
cg16939187	Red	-2.19626	1.60649	-19.8161	2.35e-41	1.04e-39	83.518
cg24478779	Both	-2.19601	0.86742	-27.1938	6.52e-56	1.13e-53	117.022
cg03771436	Both	-2.19529	1.44639	-24.9635	8.36e-52	9.75e-50	107.574
cg01396530	Both	-2.19505	-0.382391	-24.0889	3.98e-50	3.96e-48	103.714
cg16338011	Both	-2.19451	1.0497	-26.3732	1.99e-54	2.98e-52	113.61
ch.12.2506678F	Both	-2.19342	-2.47328	-49.3935	6.45e-87	4.74e-83	187.899
ch.15.1197129R	Both	-2.19314	-2.55575	-50.8236	1.8e-88	1.79e-84	191.417
cg24227481	Red	-2.19216	-1.28016	-21.0535	5.37e-44	3.02e-42	89.6013
cg10818657	Both	-2.1919	1.00627	-34.7456	3.16e-68	2.14e-65	145.285
cg25095697	Red	-2.1919	2.72072	-21.4896	6.59e-45	4.02e-43	91.6995
cg11854928	Red	-2.19144	3.45488	-16.7604	1.78e-34	4.21e-33	67.669
cg10225951	Both	-2.19138	0.468481	-24.2749	1.74e-50	1.79e-48	104.543
cg25565203	Both	-2.19137	-0.214087	-34.4199	9.68e-68	6.15e-65	144.172
cg15193179	Both	-2.19058	-0.560009	-26.5777	8.42e-55	1.31e-52	114.468
cg12751042	Both	-2.19008	-0.419858	-35.2756	5.21e-69	3.81e-66	147.079
cg07857225	Grn	-2.18984	3.6212	-24.5809	7.06e-51	7.56e-49	105.45
cg11293610	Both	-2.18971	-2.61098	-51.1323	8.44e-89	9.31e-85	192.164
cg17204113	Both	-2.189	0.160901	-26.6837	5.41e-55	8.58e-53	114.91
cg17394304	Both	-2.18861	0.555627	-35.4749	2.66e-69	2.03e-66	147.748
cg07018107	Both	-2.18858	0.651771	-31.0161	1.98e-62	6.9e-60	131.994
cg26575105	Both	-2.18818	1.25834	-28.2228	9.94e-58	2.12e-55	121.199
cg15521790	Both	-2.18806	-1.62348	-26.4385	1.51e-54	2.29e-52	113.884
cg00246451	Both	-2.1878	-1.64129	-25.196	3.04e-52	3.68e-50	108.585
cg25742745	Both	-2.18743	-1.91525	-36.8965	2.4e-71	2.4e-68	152.429
cg26559804	Red	-2.1874	-1.97587	-38.3838	2.03e-73	2.57e-70	157.165
cg09386682	Grn	-2.18712	-2.54332	-22.3716	1.02e-46	7.32e-45	95.869
cg00241002	Red	-2.18672	1.19651	-23.8204	1.33e-49	1.25e-47	102.511
cg24674269	Both	-2.18627	0.972572	-26.2055	4.03e-54	5.86e-52	112.904
cg06433467	Both	-2.18618	-2.89226	-32.0717	4.01e-64	1.71e-61	135.88
cg16094145	Both	-2.18598	-2.3489	-41.8723	5.04e-78	1.09e-74	167.678
cg08584947	Both	-2.18571	0.342161	-29.9228	1.25e-60	3.56e-58	127.86
cg02147126	Both	-2.1855	1.10214	-31.6618	1.8e-63	7.04e-61	134.383
cg25544075	Both	-2.18541	-1.87771	-20.7084	2.87e-43	1.51e-41	87.9246
cg19735804	Both	-2.1853	0.0752666	-25.4445	1.04e-52	1.31e-50	109.659
cg05217983	Both	-2.18506	1.40518	-26.6614	5.94e-55	9.38e-53	114.817
cg02394249	Both	-2.18495	0.0383911	-35.6094	1.69e-69	1.32e-66	148.197
cg22212250	Both	-2.1846	0.677366	-23.5028	5.57e-49	4.95e-47	101.077
ch.2.170674427F	Both	-2.18434	-2.26798	-48.2434	1.23e-85	7.53e-82	184.999
cg16066354	Both	-2.18425	-1.55185	-18.4988	1.88e-38	6.39e-37	76.8285
cg26429629	Both	-2.18389	-2.29106	-31.1042	1.42e-62	5.05e-60	132.323
cg16620229	Both	-2.18386	-0.0995937	-19.0611	1.06e-39	4.02e-38	79.7109
cg10081994	Both	-2.18381	0.963336	-29.7297	2.63e-60	7.29e-58	127.118
cg24906819	Both	-2.18341	1.32033	-28.4496	4.01e-58	8.89e-56	122.104
cg00743629	Both	-2.18259	0.838679	-26.3414	2.27e-54	3.38e-52	113.476
cg16328023	Both	-2.1824	0.000349325	-22.7437	1.8e-47	1.39e-45	97.5996
cg08515811	Red	-2.18206	3.14274	-13.1579	8.98e-26	9.87e-25	47.6332
cg24425531	Red	-2.18176	2.59673	-13.0344	1.82e-25	1.95e-24	46.9271
cg18615133	Both	-2.18144	0.849665	-28.6711	1.66e-58	3.81e-56	122.984
cg07166409	Both	-2.18132	-1.84903	-30.0033	9.19e-61	2.67e-58	128.168
cg20549620	Both	-2.18131	-1.24632	-41.766	6.89e-78	1.47e-74	167.369
cg12741645	Both	-2.18121	-0.94786	-18.8641	2.89e-39	1.05e-37	78.7056
cg02861178	Both	-2.18109	-2.19927	-31.6951	1.59e-63	6.28e-61	134.505
cg14176942	Both	-2.18068	1.52293	-25.4945	8.37e-53	1.07e-50	109.874
cg06613738	Both	-2.17981	0.341093	-32.7185	3.86e-65	1.85e-62	138.211
cg14864276	Red	-2.17936	4.06186	-12.9431	3.07e-25	3.23e-24	46.4041
cg06450373	Both	-2.1793	1.3046	-24.4322	8.65e-51	9.18e-49	105.24
cg24593324	Both	-2.17902	1.51023	-22.986	5.9e-48	4.78e-46	98.7172
cg08446038	Both	-2.17805	-0.0227799	-20.1857	3.74e-42	1.78e-40	85.3553
cg11228682	Both	-2.17782	-0.939946	-20.4741	1.27e-42	6.3e-41	86.4459
cg14106046	Both	-2.17755	-0.584964	-25.0959	4.7e-52	5.59e-50	108.15
cg16341836	Both	-2.17728	-0.465469	-31.0718	1.61e-62	5.65e-60	132.202
cg13017929	Both	-2.17705	0.463004	-35.5335	2.18e-69	1.68e-66	147.944
cg13144059	Red	-2.17683	1.39991	-21.558	4.75e-45	2.93e-43	92.0259
cg19972648	Both	-2.17654	0.181775	-34.2781	1.58e-67	9.81e-65	143.684
cg15001406	Both	-2.17625	0.282475	-28.3313	6.43e-58	1.4e-55	121.633
cg08688907	Both	-2.17591	0.913219	-31.3629	5.44e-63	2.04e-60	133.282
cg05267204	Both	-2.17556	-0.679806	-28.6926	1.53e-58	3.51e-56	123.069
cg16282892	Both	-2.17519	-1.12128	-27.3617	3.27e-56	5.86e-54	117.711
cg20856545	Both	-2.17463	0.850393	-37.3773	5.04e-72	5.43e-69	153.977
cg02782634	Both	-2.17389	-1.09789	-38.7697	6.05e-74	8.05e-71	158.368
cg00462488	Both	-2.17379	1.28432	-37.4854	3.56e-72	3.9e-69	154.323
cg22878054	Both	-2.17288	1.18152	-28.8706	7.54e-59	1.79e-56	123.771
cg06388350	Both	-2.17228	-0.932894	-33.1433	8.46e-66	4.38e-63	139.723
cg27342781	Both	-2.17217	-0.622445	-28.7214	1.36e-58	3.15e-56	123.182
cg04509882	Both	-2.17073	0.708485	-33.5663	1.89e-66	1.04e-63	141.212
cg07886914	Both	-2.16996	1.48517	-31.901	7.48e-64	3.08e-61	135.259
cg01905967	Both	-2.16985	0.784999	-25.4763	9.05e-53	1.15e-50	109.796
cg10316357	Both	-2.16977	-1.17069	-28.3518	5.93e-58	1.3e-55	121.714
cg13584882	Both	-2.16944	-0.751087	-27.8865	3.85e-57	7.64e-55	119.846
cg01407018	Both	-2.16935	0.722236	-26.4539	1.42e-54	2.15e-52	113.949
cg10699171	Both	-2.16934	1.166	-24.4949	6.55e-51	7.05e-49	105.517
cg15835664	Both	-2.16923	1.38679	-30.2501	3.57e-61	1.09e-58	129.11
ch.6.115952F	Both	-2.16905	-1.82288	-47.8179	3.7e-85	2.09e-81	183.91
cg16371230	Both	-2.16892	1.55763	-30.6501	7.83e-62	2.55e-59	130.623
cg14778922	Both	-2.1689	0.743215	-31.8556	8.83e-64	3.61e-61	135.093
cg04245540	Both	-2.16888	-0.0809161	-29.7554	2.38e-60	6.63e-58	127.217
cg02059176	Both	-2.16874	-0.0240337	-24.981	7.75e-52	9.06e-50	107.65
cg21672572	Both	-2.16821	-0.842561	-28.7846	1.06e-58	2.48e-56	123.432
cg09050062	Red	-2.16816	-4.73315	-18.6172	1.02e-38	3.56e-37	77.4387
cg23271915	Both	-2.16767	0.159719	-26.7784	3.64e-55	5.88e-53	115.304
cg08711320	Both	-2.16765	1.43817	-30.7461	5.45e-62	1.82e-59	130.984
cg07570113	Both	-2.16658	0.980559	-26.2579	3.23e-54	4.75e-52	113.125
cg23023970	Both	-2.16645	-0.818958	-35.9985	4.61e-70	3.93e-67	149.49
cg26826729	Grn	-2.16591	1.80788	-20.9678	8.13e-44	4.5e-42	89.1866
cg09187338	Both	-2.16585	-0.480461	-40.3274	5.02e-76	8.61e-73	163.121
cg08416522	Both	-2.16503	-0.664474	-30.2832	3.15e-61	9.66e-59	129.235
cg07220152	Both	-2.16409	-2.45711	-30.6505	7.82e-62	2.54e-59	130.624
cg23475112	Red	-2.16343	3.89081	-13.4063	2.51e-26	2.89e-25	48.914
cg25117975	Both	-2.16239	2.1904	-27.3827	3e-56	5.41e-54	117.797
cg03822198	Both	-2.16224	-0.624678	-27.398	2.82e-56	5.1e-54	117.86
cg24604417	Both	-2.16191	1.99336	-26.4388	1.51e-54	2.29e-52	113.886
cg19581790	Red	-2.16166	0.321827	-21.4969	6.36e-45	3.88e-43	91.7344
cg07427475	Both	-2.16155	0.328224	-23.4956	5.75e-49	5.11e-47	101.044
cg09501687	Both	-2.16096	0.268908	-18.8687	2.82e-39	1.03e-37	78.7288
cg17262810	Both	-2.16094	-0.196848	-30.8701	3.42e-62	1.16e-59	131.448
cg14668747	Grn	-2.16083	-2.64764	-14.6381	3.49e-29	5.17e-28	55.5043
cg06770323	Both	-2.16026	2.18685	-23.1519	2.76e-48	2.3e-46	99.478
cg26671477	Both	-2.16023	1.66493	-14.9773	3.09e-30	5.01e-29	57.9084
cg03142039	Red	-2.15974	0.8161	-19.6383	5.72e-41	2.45e-39	82.6278
cg06790305	Both	-2.15964	1.59783	-26.5762	8.48e-55	1.32e-52	114.461
ch.9.1395144F	Both	-2.15913	-2.23602	-52.0803	8.39e-90	1.07e-85	194.432
cg18222913	Both	-2.15861	1.13161	-29.2166	1.94e-59	4.94e-57	125.128
cg00934987	Both	-2.15851	-0.56476	-37.8459	1.12e-72	1.32e-69	155.47
cg26063904	Both	-2.15845	-0.666142	-29.0205	4.18e-59	1.03e-56	124.36
cg19734013	Both	-2.15833	0.355455	-25.9541	1.91e-53	2.61e-51	111.355
cg18882687	Both	-2.15819	-0.696154	-23.9632	6.98e-50	6.77e-48	103.152
cg09940188	Red	-2.15816	2.16762	-16.4392	1.01e-33	2.23e-32	65.9364
cg19131731	Both	-2.15785	-1.12866	-28.5503	2.68e-58	6.07e-56	122.505
cg09597022	Red	-2.15748	0.196472	-25.2503	2.4e-52	2.95e-50	108.82
cg02659568	Both	-2.15674	1.48867	-25.7192	3.19e-53	4.24e-51	110.838
cg05277122	Grn	-2.15642	1.20874	-28.8418	8.45e-59	2e-56	123.658
cg22307974	Both	-2.156	-0.125407	-31.3949	4.83e-63	1.81e-60	133.4
cg04596071	Red	-2.15569	3.01179	-19.3513	2.42e-40	9.79e-39	81.183
cg16967068	Both	-2.15566	0.93811	-31.2225	9.16e-63	3.34e-60	132.762
cg20012607	Both	-2.15452	-2.17748	-36.7117	4.38e-71	4.23e-68	151.829
cg00997969	Both	-2.1543	1.8105	-26.2453	3.41e-54	4.99e-52	113.072
cg21565960	Both	-2.15361	0.342348	-24.9101	1.06e-51	1.22e-49	107.341
cg18099070	Grn	-2.15332	2.57436	-23.978	6.54e-50	6.35e-48	103.218
ch.9.2043201R	Both	-2.15319	-1.89251	-43.4117	5.95e-80	1.6e-76	172.072
cg13323489	Red	-2.15312	-0.910506	-11.5493	9.47e-22	7.48e-21	38.3829
cg18082680	Red	-2.15288	2.83157	-17.1726	1.97e-35	5.07e-34	69.8741
cg13502540	Both	-2.15262	0.819865	-31.2453	8.42e-63	3.08e-60	132.847
cg11736020	Both	-2.15248	-2.13437	-42.6498	5.26e-79	1.27e-75	169.915
cg19284277	Both	-2.1524	-1.28169	-35.9919	4.71e-70	4.01e-67	149.468
cg24689061	Grn	-2.15227	4.2575	-18.1813	9.76e-38	3.09e-36	75.1832
cg14370448	Both	-2.15203	-1.02814	-24.487	6.78e-51	7.28e-49	105.482	TBX6
cg09476006	Both	-2.15198	1.73749	-27.4336	2.44e-56	4.44e-54	118.005
cg20104116	Both	-2.15186	1.72944	-18.7033	6.58e-39	2.33e-37	77.8811
cg06043315	Both	-2.15162	-2.06565	-47.3415	1.29e-84	6.73e-81	182.679
cg25616535	Red	-2.15115	-0.90975	-22.9249	7.82e-48	6.25e-46	98.4358
cg23037321	Both	-2.15058	-2.06064	-23.1803	2.42e-48	2.03e-46	99.6079
cg18025409	Both	-2.15009	-1.95207	-32.644	5.04e-65	2.38e-62	137.945
cg22689909	Both	-2.14946	-1.48951	-17.1972	1.73e-35	4.47e-34	70.005
cg24951263	Both	-2.14914	-0.706409	-20.4096	1.24e-42	6.17e-41	86.4602
cg06974135	Both	-2.14817	1.88025	-21.1119	4.05e-44	2.3e-42	89.8835
cg07167594	Both	-2.14807	-0.108811	-36.8941	2.41e-71	2.42e-68	152.42
cg15819225	Grn	-2.14769	1.14396	-22.39	9.34e-47	6.74e-45	95.9553
cg12559197	Both	-2.14745	0.4718	-28.5602	2.58e-58	5.84e-56	122.544
cg05810177	Both	-2.14721	0.916952	-22.842	1.15e-47	9.02e-46	98.0535
ch.8.91747740F	Both	-2.14673	-2.8527	-44.2667	5.36e-81	1.67e-77	174.453
cg11567001	Red	-2.14625	-3.0598	-13.0333	1.83e-25	1.96e-24	46.9206
cg14416623	Both	-2.14602	0.205956	-24.6078	3.98e-51	4.38e-49	106.015
cg20758789	Both	-2.14542	1.40325	-27.2432	5.32e-56	9.32e-54	117.225
cg07805542	Red	-2.14471	-1.24868	-22.5787	3.88e-47	2.9e-45	96.8343
cg03653573	Both	-2.14375	-0.58009	-17.4909	3.64e-36	1e-34	71.5627
cg00524900	Both	-2.14333	-0.148861	-37.9603	7.78e-73	9.3e-70	155.832
cg06450397	Both	-2.14271	2.04051	-23.0127	5.22e-48	4.25e-46	98.8396
cg21288685	Both	-2.14205	-1.93809	-30.57	1.06e-61	3.4e-59	130.321
cg23019886	Both	-2.14201	-0.0484447	-17.3383	8.16e-36	2.18e-34	70.7543
cg02033582	Both	-2.14174	0.773817	-23.9856	6.32e-50	6.15e-48	103.252
cg09046979	Both	-2.14148	-0.673124	-28.5168	3.07e-58	6.88e-56	122.372
cg22117188	Both	-2.14134	-0.224481	-36.8249	3.03e-71	2.99e-68	152.196
cg09320690	Grn	-2.14119	-3.00542	-40.8993	8.98e-77	1.68e-73	164.825
cg15200711	Red	-2.14108	1.41624	-16.3052	2.08e-33	4.48e-32	65.2106
cg08528170	Both	-2.14102	-1.98882	-24.8956	1.13e-51	1.3e-49	107.277
cg20749059	Both	-2.14035	-0.105211	-28.3103	7e-58	1.52e-55	121.549
cg19239041	Both	-2.14026	-0.265244	-24.2404	2.02e-50	2.07e-48	104.389
cg00175901	Grn	-2.14018	-2.66986	-34.6584	4.26e-68	2.85e-65	144.988
cg25518868	Both	-2.14013	-1.96544	-43.1201	1.36e-79	3.42e-76	171.251
cg03834116	Both	-2.13988	1.00067	-30.2373	3.75e-61	1.14e-58	129.061
cg15840891	Both	-2.13973	-0.944175	-21.8742	1.06e-45	6.91e-44	93.5295
cg08918658	Both	-2.13911	-1.25248	-29.9797	1.01e-60	2.9e-58	128.078
cg12112870	Red	-2.13911	1.60764	-19.164	6.26e-40	2.43e-38	80.2338
cg18995788	Red	-2.13849	2.72683	-25.264	2.26e-52	2.78e-50	108.88
cg15542639	Both	-2.13791	1.95714	-27.3971	2.83e-56	5.11e-54	117.856
cg02408538	Both	-2.13764	1.94566	-23.3287	1.23e-48	1.06e-46	100.285
cg00655552	Both	-2.13743	0.650854	-22.3574	1.09e-46	7.8e-45	95.8027
cg24876187	Both	-2.13714	-1.19513	-36.5718	6.93e-71	6.55e-68	151.373
cg11706729	Both	-2.13635	0.147114	-17.9332	3.56e-37	1.07e-35	73.8887
cg07371413	Both	-2.13569	-0.18152	-30.682	6.94e-62	2.28e-59	130.743
cg25075794	Both	-2.13534	-1.51894	-20.3575	1.6e-42	7.89e-41	86.2035
cg19170009	Both	-2.13353	0.921311	-30.1908	4.48e-61	1.35e-58	128.884
cg09696091	Both	-2.13343	0.934156	-25.1856	3.18e-52	3.84e-50	108.54
cg21769093	Both	-2.13249	1.28426	-24.547	5.2e-51	5.65e-49	105.747
cg22039204	Both	-2.13231	0.624975	-26.0383	8.18e-54	1.16e-51	112.197
cg13568258	Both	-2.132	-1.74474	-35.002	1.32e-68	9.31e-66	146.156
cg09182678	Both	-2.13197	-0.497533	-34.5187	6.89e-68	4.5e-65	144.51
cg07846061	Both	-2.13169	-0.354394	-27.0438	1.21e-55	2.04e-53	116.404
cg19008097	Both	-2.13137	-0.973908	-37.6373	2.18e-72	2.45e-69	154.808	CD14
cg13173392	Both	-2.13133	1.1604	-17.9697	2.94e-37	8.93e-36	74.0796
cg03677952	Both	-2.13132	-0.342709	-30.8849	3.24e-62	1.1e-59	131.504
cg04818594	Both	-2.13019	0.797072	-30.2224	3.97e-61	1.2e-58	129.004
cg05671385	Both	-2.13012	0.0806184	-16.499	7.29e-34	1.63e-32	66.2602
cg18666748	Both	-2.1299	1.46466	-26.5225	1.06e-54	1.63e-52	114.237
cg11188659	Red	-2.12989	4.41077	-15.3951	3.7e-31	6.53e-30	60.0373
cg20617957	Both	-2.12886	-1.77423	-37.937	8.38e-73	9.97e-70	155.759
cg13567205	Red	-2.12863	2.50943	-21.2076	2.55e-44	1.48e-42	90.3456
cg05002837	Both	-2.12837	2.11212	-25.4225	1.14e-52	1.44e-50	109.564
cg09340639	Both	-2.12802	-0.661724	-24.5938	4.23e-51	4.64e-49	105.953	FCRL1
cg09237790	Both	-2.12772	0.599793	-28.568	2.5e-58	5.67e-56	122.575
cg18405900	Grn	-2.12736	-2.7673	-31.1244	1.32e-62	4.71e-60	132.398
cg20834178	Both	-2.12706	-1.14111	-19.4968	1.16e-40	4.85e-39	81.9168
cg02766539	Both	-2.12704	1.41411	-28.6472	1.83e-58	4.17e-56	122.889
cg06755296	Both	-2.12663	0.933175	-27.4029	2.76e-56	5e-54	117.88
cg16651780	Both	-2.12637	-2.18715	-35.1347	8.39e-69	6.04e-66	146.604
cg13863668	Both	-2.12607	-1.39517	-26.5385	9.93e-55	1.53e-52	114.303
cg17199018	Both	-2.12579	-0.6732	-32.764	3.28e-65	1.59e-62	138.374
cg23530586	Both	-2.1257	0.124516	-32.2776	1.9e-64	8.36e-62	136.626
cg09548780	Both	-2.12521	-1.01558	-23.6759	2.54e-49	2.34e-47	101.86
cg03584506	Both	-2.125	-0.328794	-28.4854	3.48e-58	7.75e-56	122.246
cg20051949	Both	-2.12355	1.56874	-29.5268	5.78e-60	1.56e-57	126.334
cg03031281	Both	-2.12337	1.52619	-25.4831	8.79e-53	1.12e-50	109.825
cg03834767	Grn	-2.12328	1.32589	-16.743	3.13e-34	7.23e-33	67.1224
cg15076869	Both	-2.12328	1.15254	-23.1905	2.31e-48	1.94e-46	99.6547
cg26226988	Red	-2.12323	1.75375	-22.8476	1.12e-47	8.8e-46	98.0796
cg02462818	Both	-2.12319	-0.251073	-20.0799	6.32e-42	2.95e-40	84.8311
cg24700316	Both	-2.12293	2.24301	-25.5802	5.79e-53	7.5e-51	110.242
cg02484352	Both	-2.12286	0.359711	-36.3608	1.39e-70	1.27e-67	150.683
cg26469387	Both	-2.12168	0.552317	-22.5988	3.53e-47	2.65e-45	96.9279
cg18936620	Both	-2.12157	-1.46787	-25.3166	1.8e-52	2.23e-50	109.107
cg09832443	Both	-2.12138	0.666355	-26.975	1.61e-55	2.68e-53	116.12
cg19979738	Red	-2.12128	2.4919	-17.5741	2.35e-36	6.58e-35	72.0019
cg23552820	Both	-2.12072	0.422224	-35.6517	1.47e-69	1.16e-66	148.338
cg02331830	Grn	-2.12051	-0.891516	-18.4415	2.53e-38	8.49e-37	76.5322
cg13175329	Both	-2.11966	-1.62323	-29.9341	1.2e-60	3.42e-58	127.903
cg12189255	Both	-2.11928	1.15375	-26.4011	1.77e-54	2.67e-52	113.728
cg04452203	Both	-2.11901	0.0878783	-35.9155	6.08e-70	5.06e-67	149.215
cg07911961	Both	-2.11765	-0.789209	-35.0342	1.18e-68	8.4e-66	146.265
cg24116380	Both	-2.11708	-0.196652	-27.4674	2.12e-56	3.89e-54	118.143
cg12148129	Both	-2.11708	-2.05354	-22.6797	2.43e-47	1.85e-45	97.3031
cg13780718	Both	-2.11644	0.366115	-20.745	2.4e-43	1.27e-41	88.103
cg14557690	Both	-2.11621	0.535924	-33.7879	8.71e-67	4.97e-64	141.986
cg06183244	Both	-2.11543	1.06838	-29.8924	1.41e-60	3.99e-58	127.743
cg22741244	Both	-2.1154	-0.198222	-38.3651	2.16e-73	2.72e-70	157.106
cg13434312	Both	-2.11522	1.29377	-27.2412	5.36e-56	9.39e-54	117.217
cg18513357	Both	-2.11503	1.37712	-23.3197	1.28e-48	1.1e-46	100.245
cg05247640	Both	-2.11483	-1.93787	-45.3845	2.45e-82	9.28e-79	177.502
cg22544485	Grn	-2.11454	-2.60424	-23.8144	1.36e-49	1.28e-47	102.484
cg20525527	Both	-2.11452	1.1128	-28.2021	1.08e-57	2.29e-55	121.116
cg00735595	Both	-2.11424	1.53267	-26.1906	4.29e-54	6.21e-52	112.841
cg02349866	Both	-2.11348	0.102056	-23.9576	7.16e-50	6.94e-48	103.127
cg07078958	Both	-2.1128	0.415915	-17.0072	4.75e-35	1.18e-33	68.9915
cg03899643	Both	-2.11279	-0.414397	-30.5087	1.34e-61	4.25e-59	130.09
cg02416536	Both	-2.11147	1.04734	-22.9782	6.12e-48	4.94e-46	98.6812
cg14790000	Both	-2.11119	1.0976	-21.5876	4.13e-45	2.55e-43	92.1671
cg14573876	Both	-2.11119	0.664661	-17.4769	3.92e-36	1.08e-34	71.4887
cg04999352	Both	-2.11104	-1.44304	-35.2251	6.18e-69	4.5e-66	146.909
cg23717441	Both	-2.11101	1.20123	-23.4323	7.67e-49	6.73e-47	100.757
cg13414270	Both	-2.11063	0.769531	-22.2054	2.22e-46	1.55e-44	95.0906
cg03020635	Both	-2.11034	0.728061	-32.8194	2.69e-65	1.32e-62	138.572
cg07999090	Both	-2.11017	0.879275	-34.8159	2.49e-68	1.7e-65	145.524
cg07355763	Both	-2.10979	0.890738	-26.3649	2.06e-54	3.08e-52	113.575
cg13471188	Both	-2.10926	0.111007	-25.1806	3.25e-52	3.92e-50	108.518
cg07217824	Both	-2.10921	-0.376568	-19.2221	4.66e-40	1.83e-38	80.5289
cg21757951	Both	-2.10908	-1.68479	-28.4686	3.72e-58	8.26e-56	122.18
cg10753610	Both	-2.10905	-1.36644	-32.6434	5.05e-65	2.38e-62	137.943
cg11560431	Both	-2.10857	1.36956	-30.1672	4.9e-61	1.47e-58	128.794
cg11536940	Both	-2.10857	-2.12276	-40.4682	3.28e-76	5.73e-73	163.542	PGCP
cg03439301	Both	-2.10845	0.393261	-27.9783	2.66e-57	5.38e-55	120.216
cg05582310	Both	-2.1084	0.836933	-32.0518	4.31e-64	1.84e-61	135.808
cg05939560	Both	-2.1082	-0.496009	-28.2098	1.05e-57	2.22e-55	121.147
cg24390428	Both	-2.10771	0.592519	-29.2018	2.05e-59	5.21e-57	125.07
cg24926465	Both	-2.10741	0.924476	-27.5843	1.32e-56	2.48e-54	118.62
cg04663932	Both	-2.10708	-1.8086	-25.6335	4.6e-53	6.02e-51	110.471
cg03762081	Red	-2.10707	-1.44	-22.1021	3.6e-46	2.47e-44	94.6052
cg13765004	Both	-2.10689	-2.06095	-50.8031	1.9e-88	1.84e-84	191.367
cg10125703	Both	-2.10604	-1.71491	-36.9155	2.25e-71	2.27e-68	152.49
ch.16.82520294R	Both	-2.10603	-2.13256	-48.1576	1.53e-85	9.06e-82	184.78
cg01586116	Both	-2.10579	-1.41707	-23.6836	2.46e-49	2.26e-47	101.895
cg09782560	Both	-2.10437	-0.0544968	-21.6403	3.21e-45	2e-43	92.4188
cg10316899	Both	-2.10389	-0.316393	-30.5902	9.83e-62	3.16e-59	130.397
cg03165356	Both	-2.1037	0.787022	-24.1443	3.11e-50	3.13e-48	103.961
cg03619586	Both	-2.1033	-2.27658	-32.2129	2.4e-64	1.05e-61	136.392
ch.1.3128389F	Both	-2.10303	-3.13216	-54.9319	1.01e-92	2.89e-88	201.023
ch.4.1889364R	Both	-2.10272	-2.0215	-49.7148	2.86e-87	2.21e-83	188.698
cg08459746	Both	-2.10256	1.47592	-34.1252	2.68e-67	1.62e-64	143.157
cg10230190	Red	-2.10224	-0.0306345	-28.9174	6.27e-59	1.51e-56	123.956
cg27041424	Both	-2.10169	1.7749	-28.3423	6.16e-58	1.35e-55	121.677
cg04417773	Grn	-2.10155	-3.36846	-26.0934	6.48e-54	9.23e-52	112.43
cg24670330	Both	-2.10136	1.71318	-28.9251	6.08e-59	1.47e-56	123.986
cg06143585	Both	-2.1002	1.23636	-27.2899	4.39e-56	7.77e-54	117.417
cg05630208	Both	-2.10017	1.25902	-32.5518	7.03e-65	3.27e-62	137.614
cg12014181	Red	-2.10004	-0.880261	-16.3314	1.81e-33	3.91e-32	65.3526
cg19082496	Both	-2.09974	0.594988	-22.2317	1.96e-46	1.37e-44	95.2142
cg20312390	Both	-2.09973	0.396643	-28.0089	2.35e-57	4.79e-55	120.339
cg01343313	Both	-2.09963	-1.18452	-35.1301	8.53e-69	6.12e-66	146.589
cg18985581	Grn	-2.09959	-4.52716	-16.9123	1.27e-34	3.05e-33	68.0216
cg07220903	Both	-2.09919	0.323465	-26.5903	7.99e-55	1.25e-52	114.52
cg01889956	Both	-2.09899	-0.624515	-31.8759	8.2e-64	3.36e-61	135.167
cg17180633	Both	-2.09899	-0.378438	-20.8328	1.57e-43	8.44e-42	88.5304
cg19061270	Both	-2.09876	0.230151	-17.6908	1.27e-36	3.64e-35	72.6168
cg02323003	Both	-2.09859	1.05705	-27.3784	3.05e-56	5.5e-54	117.78
cg16734875	Both	-2.09844	1.66239	-17.4668	4.13e-36	1.13e-34	71.4354
cg02760152	Both	-2.09829	1.56019	-30.2297	3.86e-61	1.17e-58	129.032
cg11571124	Both	-2.09748	0.233048	-27.8523	4.43e-57	8.69e-55	119.707
cg05496814	Both	-2.09691	0.693915	-20.4488	1.02e-42	5.13e-41	86.6529
cg15360181	Both	-2.09666	-0.278776	-20.3044	2.08e-42	1.01e-40	85.9418
cg06996956	Red	-2.0961	0.342364	-32.9373	1.76e-65	8.77e-63	138.992
cg03568017	Both	-2.09588	-1.95716	-42.8545	2.92e-79	7.16e-76	170.498
cg04132472	Both	-2.09588	1.78782	-22.6307	3.05e-47	2.3e-45	97.0758
ch.7.135065R	Both	-2.09554	-2.44027	-43.3985	6.18e-80	1.64e-76	172.035
cg25599475	Red	-2.09517	-3.81935	-25.4475	1.02e-52	1.3e-50	109.672
cg05417332	Both	-2.09513	-1.06334	-28.4812	3.54e-58	7.88e-56	122.23
cg19825898	Red	-2.09511	2.99623	-21.5764	4.35e-45	2.69e-43	92.1139
cg25731261	Both	-2.09509	-0.579368	-30.7718	4.95e-62	1.66e-59	131.08
cg06649856	Red	-2.09486	1.36868	-26.6499	6.23e-55	9.82e-53	114.769
cg10812889	Both	-2.09474	0.55787	-28.0422	2.06e-57	4.21e-55	120.473
cg04291970	Both	-2.09427	0.613837	-26.3039	2.66e-54	3.94e-52	113.319
cg04276626	Both	-2.09408	-0.67632	-33.361	3.91e-66	2.08e-63	140.491
cg15719255	Red	-2.09385	-0.9787	-20.2389	2.88e-42	1.39e-40	85.6187
cg04645070	Both	-2.0932	-1.32784	-39.1887	1.64e-74	2.32e-71	159.662
cg11940177	Both	-2.09256	0.650182	-22.2453	1.84e-46	1.29e-44	95.2778
cg18705155	Both	-2.0924	-0.498334	-27.1161	8.99e-56	1.53e-53	116.702
cg26904260	Both	-2.0917	-0.801818	-26.7236	4.58e-55	7.3e-53	115.076
ch.2.4958278F	Both	-2.09147	-2.6211	-47.9125	2.89e-85	1.67e-81	184.153
cg06438559	Both	-2.09141	-0.118419	-29.8275	1.81e-60	5.06e-58	127.494
ch.9.2223115R	Both	-2.09128	-1.9073	-43.2305	9.96e-80	2.53e-76	171.562
cg23485591	Both	-2.09064	1.74103	-25.0942	4.73e-52	5.63e-50	108.143
cg00882967	Both	-2.09063	0.535605	-24.5849	4.4e-51	4.81e-49	105.914
cg08467103	Both	-2.09036	0.300963	-18.5312	1.59e-38	5.44e-37	76.9955
cg11353329	Red	-2.08952	-4.01661	-35.0764	1.02e-68	7.3e-66	146.407
cg27386326	Both	-2.08928	2.10853	-24.7243	2.38e-51	2.67e-49	106.527
cg14830371	Both	-2.08906	-2.0987	-34.5461	6.27e-68	4.13e-65	144.604
cg19249874	Both	-2.08905	1.06067	-28.9022	6.66e-59	1.6e-56	123.896
cg08099136	Both	-2.0878	-0.246752	-30.6475	7.91e-62	2.57e-59	130.613
cg24028809	Both	-2.08726	-0.112533	-25.4505	1.01e-52	1.28e-50	109.685
cg23679982	Both	-2.08698	1.79224	-20.1729	3.99e-42	1.89e-40	85.2923
cg08784311	Red	-2.08602	-2.36215	-15.5635	1.2e-31	2.21e-30	61.155
cg05979457	Both	-2.08592	-0.192328	-15.2541	6.63e-31	1.14e-29	59.4457
cg10632971	Both	-2.08579	1.61719	-25.276	2.15e-52	2.65e-50	108.932
cg20197130	Red	-2.08562	0.209023	-17.9397	3.44e-37	1.04e-35	73.923
cg03587557	Red	-2.08465	-3.0758	-20.4037	1.28e-42	6.34e-41	86.4308
cg16518772	Both	-2.08434	-1.8433	-24.4895	6.71e-51	7.21e-49	105.493
cg19115610	Both	-2.08411	-1.55564	-24.5963	4.19e-51	4.6e-49	105.964
cg20945738	Both	-2.08396	-1.50137	-24.3565	1.21e-50	1.27e-48	104.905
cg02259081	Both	-2.08341	-0.868978	-46.531	1.11e-83	5.16e-80	180.56
cg00569056	Both	-2.08314	1.88437	-22.172	2.59e-46	1.8e-44	94.9338
cg07106766	Both	-2.08299	0.967499	-26.3786	1.94e-54	2.91e-52	113.633
cg16245261	Both	-2.08299	-0.530702	-16.0753	7.27e-33	1.49e-31	63.9602	PRKCDBP
cg11507532	Both	-2.08294	1.96519	-20.3004	2.12e-42	1.03e-40	85.9221
cg08739221	Both	-2.08294	0.56747	-26.6269	6.86e-55	1.08e-52	114.673
cg10049631	Both	-2.08267	2.52916	-17.2182	1.54e-35	4.01e-34	70.1165
cg19291696	Both	-2.08232	0.619075	-24.3334	1.34e-50	1.4e-48	104.802
ch.20.50133246R	Both	-2.08198	-1.64873	-45.0746	5.72e-82	2.04e-78	176.664
cg10080966	Both	-2.0817	-0.392476	-33.1861	7.27e-66	3.78e-63	139.874
cg04908077	Both	-2.08169	0.927202	-30.7067	6.33e-62	2.09e-59	130.836
cg14153654	Both	-2.08144	-0.566621	-45.65	1.19e-82	4.68e-79	178.217
cg14209518	Both	-2.08139	0.026961	-31.0771	1.58e-62	5.55e-60	132.221	NNMT
cg06552160	Both	-2.08134	1.5579	-25.3475	1.58e-52	1.96e-50	109.241
cg26928531	Both	-2.08118	-1.73911	-27.6917	8.49e-57	1.63e-54	119.057
cg15962197	Both	-2.08089	-0.0936	-40.6558	1.86e-76	3.36e-73	164.102
cg26168577	Red	-2.08073	3.69953	-13.6015	7.15e-27	8.64e-26	50.162
cg21945949	Both	-2.0801	1.33866	-22.1269	3.21e-46	2.21e-44	94.7221
cg20015689	Both	-2.07998	-0.0330789	-26.3654	2.05e-54	3.07e-52	113.578	SEMG1
cg19747271	Both	-2.07921	1.28103	-27.8322	4.8e-57	9.39e-55	119.626
cg16686273	Both	-2.07877	1.68787	-17.8434	5.69e-37	1.69e-35	73.4183
cg25015038	Both	-2.07752	-0.947392	-27.8779	3.99e-57	7.9e-55	119.811
cg23950157	Both	-2.07733	-1.67953	-31.6564	1.84e-63	7.17e-61	134.363
cg01904393	Both	-2.07696	-1.30073	-35.9434	5.54e-70	4.64e-67	149.307
cg15095917	Both	-2.07694	-1.45867	-33.5047	2.35e-66	1.28e-63	140.996
cg25941285	Both	-2.07683	1.80962	-27.2232	5.78e-56	1e-53	117.143
cg11235391	Both	-2.07653	-2.00156	-28.807	9.7e-59	2.28e-56	123.521
cg23033158	Both	-2.0763	1.42556	-26.9369	1.89e-55	3.11e-53	115.962
cg19111408	Red	-2.07596	-0.845193	-18.9788	1.61e-39	6.01e-38	79.2912
cg12506165	Both	-2.07596	0.336029	-30.6324	8.38e-62	2.71e-59	130.556
cg15924971	Both	-2.07582	1.46462	-27.929	3.25e-57	6.5e-55	120.017
cg23172080	Both	-2.07554	0.667819	-35.1598	7.71e-69	5.56e-66	146.689
cg23676369	Both	-2.07541	-1.13075	-24.5873	4.36e-51	4.77e-49	105.925
cg07804289	Both	-2.0747	1.27547	-25.0867	4.89e-52	5.81e-50	108.11
cg12965095	Red	-2.07445	2.46474	-16.6081	4.05e-34	9.26e-33	66.8491
cg19549902	Both	-2.07441	1.70903	-21.8743	1.06e-45	6.91e-44	93.5302
cg12315892	Red	-2.0743	-2.95219	-40.8426	1.06e-76	1.97e-73	164.657
cg08455089	Both	-2.07399	1.34516	-27.5989	1.24e-56	2.34e-54	118.68
cg07983363	Both	-2.07376	-0.282415	-18.869	2.81e-39	1.03e-37	78.7306
cg07499182	Both	-2.073	-1.66277	-23.9269	8.22e-50	7.91e-48	102.989
cg03191504	Both	-2.07287	0.535791	-20.7974	1.86e-43	9.96e-42	88.3581
cg12656085	Both	-2.07286	1.03555	-19.6364	5.77e-41	2.47e-39	82.6186
cg26723524	Red	-2.07179	1.44394	-15.6572	7.17e-32	1.35e-30	61.6706
cg26279840	Red	-2.07157	0.742841	-16.135	5.25e-33	1.09e-31	64.2853
cg06349754	Both	-2.0715	1.89456	-27.9254	3.29e-57	6.58e-55	120.003
cg21991633	Both	-2.07114	1.9742	-24.907	1.07e-51	1.24e-49	107.327
cg03128029	Both	-2.07007	-0.319901	-24.119	3.48e-50	3.49e-48	103.848
cg10549088	Both	-2.06962	0.6811	-29.6773	3.23e-60	8.86e-58	126.916
ch.11.1980478F	Both	-2.06946	-2.86132	-44.0376	1.02e-80	2.99e-77	173.819
cg03082523	Both	-2.06923	0.474799	-30.861	3.54e-62	1.2e-59	131.414
cg26519342	Both	-2.06914	0.987755	-26.2636	3.15e-54	4.64e-52	113.149
cg12394201	Both	-2.0691	-0.672072	-30.7653	5.07e-62	1.7e-59	131.056
cg08588859	Grn	-2.06899	3.50486	-14.6768	1.97e-29	2.98e-28	56.061
cg01626899	Red	-2.06889	-3.07122	-11.6094	6.69e-22	5.34e-21	38.7296
cg02054542	Both	-2.06861	1.34636	-26.7239	4.57e-55	7.3e-53	115.077
cg18975416	Red	-2.06837	-0.0585593	-19.9176	1.42e-41	6.4e-40	84.0242
cg15978565	Both	-2.06828	-1.07535	-22.9916	5.75e-48	4.66e-46	98.7429
cg00522276	Both	-2.06819	-1.52526	-34.9239	1.72e-68	1.2e-65	145.891
cg12409874	Both	-2.06798	1.98257	-23.9404	7.74e-50	7.47e-48	103.05
cg05875421	Both	-2.06751	1.1762	-19.5404	9.35e-41	3.92e-39	82.136
cg14753094	Both	-2.0672	0.74648	-26.5454	9.64e-55	1.49e-52	114.332
cg16622061	Both	-2.06702	-0.446812	-32.6887	4.29e-65	2.04e-62	138.105
cg00830283	Both	-2.06651	1.84329	-23.8008	1.45e-49	1.36e-47	102.423
ch.2.1615265F	Both	-2.06635	-2.95221	-52.2802	5.18e-90	6.99e-86	194.905
cg01130092	Both	-2.06573	1.67715	-27.4117	2.66e-56	4.83e-54	117.916
cg10460946	Red	-2.06564	-0.751779	-30.0078	9.03e-61	2.63e-58	128.185
cg12697139	Both	-2.06541	0.977736	-19.5403	9.36e-41	3.93e-39	82.1354
ch.1.3056292F	Both	-2.06533	-2.60326	-46.2625	2.27e-83	1e-79	179.85
cg22168796	Grn	-2.06519	-0.981481	-12.4362	5.66e-24	5.35e-23	43.4945
cg07336872	Both	-2.06511	-1.06824	-32.7268	3.75e-65	1.8e-62	138.241
cg01884549	Both	-2.06509	-1.02306	-29.156	2.46e-59	6.19e-57	124.891
cg00033909	Both	-2.06505	0.686703	-27.2299	5.62e-56	9.79e-54	117.171
cg17418276	Both	-2.06499	0.222431	-31.4408	4.07e-63	1.54e-60	133.57
cg01966277	Both	-2.06473	-0.557733	-30.4969	1.4e-61	4.43e-59	130.045
cg02696798	Both	-2.06399	1.16442	-25.7009	3.45e-53	4.57e-51	110.76
cg15371617	Both	-2.06325	-1.30469	-25.179	3.27e-52	3.95e-50	108.511
cg03577157	Both	-2.06318	-0.299958	-23.6917	2.37e-49	2.19e-47	101.931
cg03862787	Both	-2.06316	-0.964649	-29.0989	3.07e-59	7.64e-57	124.668
cg08263416	Both	-2.06308	0.791808	-35.3747	3.73e-69	2.77e-66	147.412
cg00744494	Both	-2.06244	-0.55476	-28.4245	4.43e-58	9.79e-56	122.004
cg10997860	Both	-2.06179	0.85911	-25.1142	4.34e-52	5.17e-50	108.23
cg02371119	Both	-2.06164	-1.82858	-21.3759	1.14e-44	6.8e-43	91.1548
cg05014660	Both	-2.0616	-1.08252	-26.396	1.81e-54	2.72e-52	113.706
cg17351439	Both	-2.06136	0.665899	-22.9907	5.77e-48	4.68e-46	98.7387
cg10784519	Both	-2.06063	-1.91112	-36.2507	2e-70	1.78e-67	150.321
cg11118962	Both	-2.06019	0.359918	-24.2817	1.69e-50	1.74e-48	104.573
cg21067465	Both	-2.05943	-2.12022	-39.8918	4.32e-75	6.55e-72	160.983
cg05048927	Red	-2.0591	2.60394	-16.4185	1.13e-33	2.48e-32	65.8248
cg00214012	Both	-2.05894	2.28185	-23.2537	1.73e-48	1.47e-46	99.9434
cg25996077	Both	-2.0584	0.108364	-29.1248	2.77e-59	6.96e-57	124.769
cg00321555	Both	-2.05801	0.971686	-37.7981	1.31e-72	1.52e-69	155.319
cg12152352	Both	-2.05763	1.67944	-28.4285	4.36e-58	9.65e-56	122.02
cg07974890	Both	-2.05656	-0.0299781	-29.4041	9.32e-60	2.45e-57	125.858
cg14704968	Both	-2.0562	1.22197	-30.4728	1.53e-61	4.83e-59	129.954
cg17007693	Both	-2.05617	1.73957	-24.9095	1.06e-51	1.23e-49	107.338
cg20059881	Both	-2.05608	1.37392	-25.5717	6e-53	7.75e-51	110.206
cg16104584	Both	-2.05598	0.674498	-26.65	6.22e-55	9.82e-53	114.769
cg27574973	Both	-2.05578	1.99416	-22.2594	1.72e-46	1.21e-44	95.3441
cg24150662	Red	-2.05536	3.0464	-18.884	2.61e-39	9.57e-38	78.8072
cg25876586	Both	-2.05516	1.41396	-23.2355	1.88e-48	1.59e-46	99.8603
cg18351999	Both	-2.05479	-0.900264	-22.5941	3.61e-47	2.71e-45	96.9057
cg03788952	Both	-2.05443	0.124916	-29.1152	2.88e-59	7.21e-57	124.731
cg07905975	Both	-2.05402	0.544865	-25.9144	1.39e-53	1.91e-51	111.67
cg05634637	Both	-2.05384	-0.564699	-28.0332	2.13e-57	4.35e-55	120.438
cg24582743	Both	-2.05341	1.08907	-27.3775	3.06e-56	5.52e-54	117.776
cg07196505	Both	-2.05324	0.873362	-26.5837	8.21e-55	1.28e-52	114.493
cg01948202	Red	-2.05287	-1.39712	-14.2831	1.51e-28	2.11e-27	54.0204
cg10255237	Both	-2.0526	1.77682	-15.5314	1.43e-31	2.62e-30	60.9779
cg18944752	Both	-2.05211	1.03025	-20.1555	4.35e-42	2.06e-40	85.2058
cg07340025	Grn	-2.05198	-0.94012	-22.8696	1.51e-47	1.18e-45	97.7821
cg04234597	Both	-2.05197	0.851285	-25.9374	1.26e-53	1.74e-51	111.768
cg16474725	Both	-2.0517	-0.268187	-19.701	4.18e-41	1.81e-39	82.9423
cg09071280	Both	-2.05121	1.41838	-31.0646	1.65e-62	5.8e-60	132.175
cg17765387	Both	-2.05096	0.620292	-27.2082	6.14e-56	1.06e-53	117.081
cg14562054	Both	-2.05054	0.0573857	-28.502	3.25e-58	7.27e-56	122.313
cg05624478	Both	-2.0501	-2.5934	-48.4625	6.96e-86	4.5e-82	185.556
cg09861057	Both	-2.04978	-0.371237	-30.4931	1.42e-61	4.49e-59	130.031
cg08548498	Both	-2.04962	0.584968	-19.744	3.37e-41	1.47e-39	83.1576
cg15858166	Both	-2.04947	0.748441	-30.0924	6.53e-61	1.93e-58	128.509
cg00869941	Both	-2.04922	1.47448	-23.4917	5.86e-49	5.2e-47	101.026
cg09074544	Both	-2.04862	0.0236986	-17.8269	6.21e-37	1.83e-35	73.332
cg02101876	Both	-2.04848	-0.926737	-23.1257	3.11e-48	2.58e-46	99.3579
cg17801765	Red	-2.04837	2.67614	-27.9708	2.74e-57	5.54e-55	120.186
cg17626301	Both	-2.04816	0.169496	-20.4897	8.37e-43	4.23e-41	86.8536
cg09395195	Both	-2.04726	1.73472	-16.67	2.9e-34	6.72e-33	67.1827
cg22507023	Red	-2.04681	0.319381	-27.8038	5.39e-57	1.05e-54	119.512
cg27147785	Both	-2.04655	-1.3575	-25.7615	2.66e-53	3.56e-51	111.019
cg06968788	Both	-2.04646	1.47656	-27.2384	5.43e-56	9.48e-54	117.205
cg24906410	Grn	-2.0461	-1.13977	-28.5826	2.36e-58	5.36e-56	122.633
cg13207733	Both	-2.04603	-0.748564	-21.8579	1.14e-45	7.44e-44	93.4521
cg23737737	Red	-2.04583	-3.58263	-16.0625	7.8e-33	1.59e-31	63.89
cg10220544	Both	-2.04582	0.84701	-22.8126	1.31e-47	1.03e-45	97.918
cg23708209	Both	-2.04563	1.09017	-30.1705	4.84e-61	1.45e-58	128.807
cg23101885	Both	-2.04547	0.662864	-28.5488	2.7e-58	6.1e-56	122.499
cg21175685	Both	-2.04544	0.851665	-28.1168	1.52e-57	3.16e-55	120.773
cg16596317	Both	-2.04397	1.03145	-21.1948	2.71e-44	1.57e-42	90.284
cg06169746	Both	-2.04386	-0.349382	-27.6803	8.9e-57	1.71e-54	119.01
cg18031663	Both	-2.04382	0.717387	-21.6526	3.03e-45	1.9e-43	92.4771
cg26853536	Both	-2.04367	-1.32192	-34.8411	2.28e-68	1.57e-65	145.61
cg01382105	Red	-2.04355	2.02941	-11.5326	1.04e-21	8.21e-21	38.2868
cg22962883	Red	-2.04306	-1.2147	-27.5176	1.73e-56	3.2e-54	118.348
cg23138413	Both	-2.04291	0.480115	-30.7994	4.46e-62	1.5e-59	131.184
ch.15.465126R	Both	-2.04286	-2.7573	-53.0054	9.14e-91	1.53e-86	196.608
cg24522654	Red	-2.04195	-0.899814	-28.0492	2e-57	4.1e-55	120.502
cg00156230	Both	-2.04195	1.0208	-24.3579	1.2e-50	1.26e-48	104.911
cg27479162	Both	-2.04122	0.282947	-36.1699	2.61e-70	2.29e-67	150.055
cg05224741	Red	-2.04121	-2.83233	-13.2441	5.49e-26	6.14e-25	48.1258
cg15002713	Both	-2.04093	0.0768123	-37.2398	7.86e-72	8.22e-69	153.536
cg10316527	Both	-2.04005	1.60091	-26.662	5.92e-55	9.36e-53	114.819
cg14062643	Both	-2.03986	1.68245	-25.1281	4.08e-52	4.88e-50	108.29
cg25918245	Both	-2.03981	-2.58308	-31.7298	1.4e-63	5.56e-61	134.633	GIMAP2
cg14415629	Both	-2.03973	-1.31029	-27.5784	1.35e-56	2.53e-54	118.596
cg24408769	Red	-2.0395	2.87452	-13.9873	8.01e-28	1.05e-26	52.3506
cg26875384	Both	-2.0392	0.902757	-25.9949	9.84e-54	1.38e-51	112.012
cg02094283	Both	-2.03902	-0.084213	-27.0843	1.02e-55	1.74e-53	116.571
cg00451397	Both	-2.03898	1.12697	-25.9987	9.68e-54	1.36e-51	112.029
cg04214938	Grn	-2.0387	0.540449	-16.4248	1.09e-33	2.4e-32	65.8585
cg16677191	Both	-2.03855	-0.211112	-20.3456	1.7e-42	8.35e-41	86.1449
cg02849507	Both	-2.03842	-1.11741	-33.2732	5.33e-66	2.8e-63	140.182
cg12479098	Both	-2.03823	-0.877626	-21.5334	5.34e-45	3.28e-43	91.9086
cg17588094	Both	-2.03805	2.55518	-20.529	6.9e-43	3.51e-41	87.0465
cg04665588	Both	-2.03789	2.05465	-22.5403	4.64e-47	3.44e-45	96.6558
cg19791221	Both	-2.03771	1.43367	-21.4466	8.09e-45	4.9e-43	91.4934
cg13559306	Both	-2.03753	-0.398201	-16.4448	9.78e-34	2.16e-32	65.9667
cg18427856	Both	-2.03731	-0.138551	-16.5297	6.18e-34	1.39e-32	66.4257
cg25536171	Both	-2.03695	0.652292	-25.1889	3.14e-52	3.79e-50	108.554
cg01373189	Both	-2.03655	-1.26756	-29.0763	3.36e-59	8.32e-57	124.579
cg26221105	Both	-2.03654	-2.58664	-47.7034	4.99e-85	2.72e-81	183.615
cg24554151	Both	-2.03643	2.23946	-22.7432	1.81e-47	1.4e-45	97.5973
cg27549186	Both	-2.03639	-0.181532	-29.1278	2.74e-59	6.89e-57	124.781
cg11497952	Grn	-2.03618	-3.62223	-19.3562	2.37e-40	9.57e-39	81.2075
cg00610577	Red	-2.03582	-0.745224	-20.6981	3.02e-43	1.58e-41	87.8739
cg24837219	Both	-2.03546	1.7181	-26.8662	2.53e-55	4.13e-53	115.669
cg02458516	Both	-2.03534	-0.801151	-28.68	1.6e-58	3.68e-56	123.019
cg20541752	Both	-2.03526	1.7291	-22.3023	1.41e-46	1e-44	95.5449
cg18426477	Both	-2.03499	0.854341	-33.582	1.79e-66	9.91e-64	141.267
cg07235935	Both	-2.03488	0.014777	-25.6445	4.39e-53	5.75e-51	110.518
cg11383291	Red	-2.03422	-1.59035	-24.8881	1.16e-51	1.34e-49	107.245
cg06974428	Both	-2.03369	1.95132	-18.6074	1.08e-38	3.73e-37	77.3882
cg26109199	Both	-2.03347	-2.146	-48.6808	3.97e-86	2.6e-82	186.109
cg27064337	Both	-2.03328	-1.10928	-27.7839	5.84e-57	1.13e-54	119.431
cg25628433	Both	-2.03315	-0.563293	-29.7599	2.34e-60	6.52e-58	127.234
cg10214581	Both	-2.03212	0.289565	-36.7028	4.51e-71	4.34e-68	151.8
cg01986630	Both	-2.03208	0.730944	-27.3376	3.61e-56	6.44e-54	117.612
cg25742326	Both	-2.03203	-0.0289198	-33.3473	4.1e-66	2.18e-63	140.443
ch.16.2068605F	Both	-2.03179	-0.909326	-38.7454	6.53e-74	8.66e-71	158.292
cg23841186	Both	-2.03172	-0.506699	-33.3097	4.69e-66	2.47e-63	140.31	SOAT2
cg00079598	Both	-2.0313	1.81784	-26.2009	4.11e-54	5.96e-52	112.884
cg13624631	Both	-2.03113	-2.54518	-35.8963	6.48e-70	5.39e-67	149.151
cg03390416	Both	-2.03101	0.902368	-27.0482	1.19e-55	2e-53	116.422
cg20168495	Both	-2.03033	-0.289538	-27.9731	2.72e-57	5.49e-55	120.195
ch.1.171672612F	Both	-2.0303	-1.86576	-48.162	1.51e-85	9.06e-82	184.791
cg09744051	Both	-2.0301	-1.57903	-31.3301	6.14e-63	2.29e-60	133.161	A4GALT
cg19303524	Both	-2.03003	1.70884	-20.3835	1.41e-42	6.97e-41	86.3318
cg08264885	Both	-2.02985	-1.523	-25.8202	2.07e-53	2.81e-51	111.269
cg09537553	Red	-2.0293	1.1441	-22.7441	1.8e-47	1.39e-45	97.6012
cg02846963	Both	-2.029	1.76118	-22.0742	4.11e-46	2.8e-44	94.474
cg08555682	Red	-2.029	-2.62938	-23.0216	5.01e-48	4.09e-46	98.8806
cg10832186	Both	-2.02898	0.69413	-23.9459	1.17e-49	1.11e-47	102.646
cg20901170	Both	-2.02891	1.07047	-23.2427	1.82e-48	1.54e-46	99.8932
cg23172086	Red	-2.0289	3.86696	-13.2047	6.87e-26	7.62e-25	47.9007
cg02735733	Red	-2.02832	1.60908	-27.928	3.26e-57	6.52e-55	120.013
cg01025720	Both	-2.02712	0.74279	-28.4412	4.15e-58	9.19e-56	122.071
ch.19.50335620F	Both	-2.02652	-2.55919	-53.1039	7.24e-91	1.25e-86	196.837
cg05468458	Both	-2.02649	1.02832	-23.0061	5.38e-48	4.37e-46	98.8093
cg00343127	Both	-2.02639	2.3652	-22.2866	1.52e-46	1.07e-44	95.4718
cg12009872	Both	-2.02588	-0.53357	-22.9979	5.59e-48	4.54e-46	98.7716
cg10577257	Both	-2.02569	0.416893	-29.2078	2e-59	5.11e-57	125.093
cg24990317	Red	-2.0254	0.493442	-33.8607	6.75e-67	3.91e-64	142.24
cg12761965	Both	-2.0253	-0.0808719	-22.0826	3.95e-46	2.69e-44	94.5136
cg04316537	Both	-2.02506	0.54401	-20.8789	1.25e-43	6.82e-42	88.7548
cg09479286	Both	-2.02458	-1.15916	-25.1798	3.26e-52	3.93e-50	108.515
cg16087826	Both	-2.0245	0.80035	-30.4735	1.53e-61	4.83e-59	129.956
cg18072282	Both	-2.02443	-0.683643	-30.7256	5.89e-62	1.95e-59	130.907
cg14349862	Both	-2.02431	2.31883	-24.5757	4.59e-51	5e-49	105.873
cg15580355	Both	-2.02332	-2.20146	-49.2186	1.01e-86	7.28e-83	187.462
cg20591120	Both	-2.02329	0.475137	-30.6048	9.3e-62	3e-59	130.452
cg26856257	Both	-2.02243	-0.383326	-27.113	9.1e-56	1.55e-53	116.689
cg02872426	Both	-2.02242	-0.594472	-26.438	1.51e-54	2.29e-52	113.882
cg19598416	Red	-2.02195	-1.63069	-17.1856	1.84e-35	4.74e-34	69.9431
cg25960769	Both	-2.02187	0.660768	-27.6251	1.11e-56	2.12e-54	118.786
cg17822706	Both	-2.02162	-1.44962	-19.7441	3.37e-41	1.47e-39	83.158
cg17134153	Both	-2.02138	0.929426	-23.8228	1.31e-49	1.24e-47	102.522
cg06738887	Both	-2.02134	0.292562	-24.3741	1.12e-50	1.17e-48	104.983
cg05785932	Both	-2.02128	1.01907	-30.2851	3.13e-61	9.61e-59	129.243
cg27093944	Both	-2.02102	-0.807751	-14.4052	7.58e-29	1.09e-27	54.7073
cg18657788	Both	-2.02095	1.8513	-32.5425	7.27e-65	3.37e-62	137.581
cg21449597	Both	-2.02083	0.220432	-29.34	1.2e-59	3.12e-57	125.609
cg18030943	Both	-2.02079	1.16086	-26.5851	8.16e-55	1.27e-52	114.498
cg23199335	Both	-2.0201	-1.72245	-24.2437	2e-50	2.05e-48	104.404
cg04427990	Both	-2.0199	2.54071	-22.2053	2.22e-46	1.55e-44	95.0905
cg17022548	Both	-2.01979	1.25546	-20.3984	1.31e-42	6.5e-41	86.4048
cg19961980	Both	-2.01945	0.840734	-27.227	5.69e-56	9.9e-54	117.159
cg20380975	Both	-2.01902	0.58454	-23.135	2.98e-48	2.48e-46	99.4005
cg26256521	Grn	-2.01892	0.705273	-36.6508	5.35e-71	5.09e-68	151.631
cg02343905	Both	-2.01886	0.996126	-27.6591	9.7e-57	1.85e-54	118.924
cg07951602	Both	-2.01877	1.49923	-18.897	2.44e-39	8.97e-38	78.8736
cg26091247	Both	-2.01864	-1.39161	-28.8626	7.79e-59	1.85e-56	123.74
cg20598894	Both	-2.01822	0.853102	-22.0945	3.74e-46	2.55e-44	94.5695
cg14505256	Both	-2.01812	1.85485	-32.6562	4.83e-65	2.29e-62	137.989
cg08998657	Both	-2.01806	0.139458	-24.0324	5.12e-50	5.04e-48	103.461
cg01875106	Both	-2.01799	0.195594	-23.6016	3.56e-49	3.23e-47	101.524
cg11120154	Both	-2.01791	0.918872	-26.0438	8e-54	1.13e-51	112.22
cg24036791	Red	-2.0179	1.44088	-16.9817	5.45e-35	1.35e-33	68.8554
cg13586051	Both	-2.01774	0.845262	-26.1757	4.57e-54	6.6e-52	112.778
cg15858970	Both	-2.01768	1.1926	-24.8792	1.21e-51	1.39e-49	107.206
cg03807883	Both	-2.01678	-0.256618	-30.7475	5.43e-62	1.81e-59	130.989
cg11299991	Both	-2.016	-1.05206	-19.3443	2.51e-40	1.01e-38	81.1474
cg07235218	Both	-2.01599	-0.983381	-35.532	2.19e-69	1.69e-66	147.939
cg14016418	Both	-2.01594	0.440115	-33.7085	1.15e-66	6.48e-64	141.709
cg00301372	Both	-2.01541	0.490348	-24.7191	2.44e-51	2.73e-49	106.504
cg26369418	Both	-2.01535	-0.725656	-31.74	2.56e-63	9.89e-61	134.035
cg08939850	Red	-2.01533	0.978715	-18.9195	2.17e-39	8.04e-38	78.9886
cg24967811	Both	-2.01529	0.558992	-20.9775	7.75e-44	4.31e-42	89.2335
cg00458681	Both	-2.01418	0.144065	-32.7687	3.22e-65	1.57e-62	138.391
cg04322486	Both	-2.01395	-0.897436	-29.4421	8.03e-60	2.13e-57	126.006
cg16958148	Both	-2.01356	0.48784	-23.7972	1.47e-49	1.38e-47	102.407
cg09185990	Both	-2.01345	1.47	-24.317	1.44e-50	1.5e-48	104.729
cg15536663	Both	-2.01319	-0.131826	-20.064	6.84e-42	3.18e-40	84.7525
cg04057599	Both	-2.01313	1.65057	-22.9822	6e-48	4.86e-46	98.6994
ch.6.2925136R	Both	-2.01285	-1.58348	-41.6987	8.4e-78	1.76e-74	167.173
cg03885527	Both	-2.01241	1.90089	-19.1915	5.45e-40	2.13e-38	80.3737
cg13663644	Red	-2.01197	2.03935	-21.2561	2.02e-44	1.18e-42	90.5789
cg25296103	Both	-2.01189	-0.443435	-24.1949	2.48e-50	2.52e-48	104.187
cg08250187	Both	-2.01189	1.52128	-24.2664	1.8e-50	1.86e-48	104.505
cg04122815	Both	-2.01161	-0.431297	-19.0247	1.27e-39	4.8e-38	79.5253
cg05014727	Red	-2.01155	0.149654	-16.0154	1.01e-32	2.04e-31	63.6329
cg02229757	Both	-2.01152	-1.14212	-19.0223	1.29e-39	4.86e-38	79.5132
cg09432376	Both	-2.01085	-0.0696638	-22.0426	4.77e-46	3.23e-44	94.325	APOL6
cg08823554	Grn	-2.01063	1.38421	-15.5912	1.03e-31	1.91e-30	61.3073
cg04540442	Red	-2.01037	2.62395	-18.1887	9.39e-38	2.98e-36	75.2216
ch.12.41606343F	Both	-2.01031	-2.62073	-48.4393	7.39e-86	4.72e-82	185.497
cg07151443	Both	-2.01019	-1.76042	-25.6741	3.87e-53	5.09e-51	110.645
cg14082075	Grn	-2.0089	-2.39294	-28.7208	1.36e-58	3.15e-56	123.18
cg22693055	Both	-2.00841	1.53968	-28.6814	1.59e-58	3.66e-56	123.024
cg01154966	Red	-2.00831	-2.95156	-14.7852	9.01e-30	1.41e-28	56.8366
cg14851544	Both	-2.00812	-0.410784	-25.5831	5.72e-53	7.42e-51	110.255
cg17535314	Both	-2.0079	0.797057	-27.3452	3.5e-56	6.26e-54	117.644
cg17861653	Both	-2.00677	0.975514	-21.2163	2.45e-44	1.42e-42	90.3875
cg13515269	Both	-2.00662	0.907801	-24.648	3.34e-51	3.68e-49	106.192
cg11953516	Red	-2.00656	0.957444	-21.3399	1.35e-44	8.04e-43	90.9817
cg05376738	Both	-2.00632	-0.321416	-30.4708	1.54e-61	4.87e-59	129.946
cg19128723	Red	-2.00632	-4.02981	-23.7418	1.89e-49	1.76e-47	102.157
ch.5.58219013F	Both	-2.00628	-3.01387	-53.6907	1.81e-91	3.66e-87	198.196
ch.10.80061816F	Both	-2.00602	-2.08321	-58.1012	8.32e-96	4.04e-91	207.971
cg13878136	Both	-2.006	1.25301	-28.7664	1.14e-58	2.65e-56	123.36
cg02047051	Both	-2.00594	-0.39229	-19.7633	3.06e-41	1.34e-39	83.2541
ch.5.5396883R	Both	-2.00573	-2.68778	-40.353	4.64e-76	8.02e-73	163.197
cg01074657	Red	-2.00567	-2.4557	-15.0793	1.75e-30	2.91e-29	58.4754
cg25258033	Both	-2.00565	1.24032	-19.9972	9.53e-42	4.37e-40	84.4206
cg16210355	Both	-2.00548	0.197347	-17.3611	7.23e-36	1.94e-34	70.8753
cg26348487	Grn	-2.00534	-1.63586	-14.2535	1.78e-28	2.47e-27	53.8535
cg08716255	Both	-2.0053	0.882871	-21.976	6.53e-46	4.36e-44	94.0107
cg17419731	Red	-2.00522	1.91248	-18.387	3.36e-38	1.11e-36	76.2503
cg27581493	Both	-2.005	0.825318	-28.3586	5.77e-58	1.26e-55	121.741
cg04758329	Both	-2.00498	1.61803	-28.102	1.61e-57	3.35e-55	120.714
cg09528494	Both	-2.00474	0.37225	-37.0829	1.31e-71	1.34e-68	153.031
cg27365991	Both	-2.00444	-0.390993	-25.8372	1.93e-53	2.62e-51	111.341
cg12922492	Both	-2.00439	-0.910071	-22.5784	3.88e-47	2.9e-45	96.8329
cg05490029	Both	-2.00438	1.02282	-23.3641	1.05e-48	9.07e-47	100.447
cg22339338	Both	-2.00425	0.665958	-23.2879	1.48e-48	1.26e-46	100.099
cg02515217	Both	-2.00422	-0.593446	-33.0797	1.06e-65	5.42e-63	139.497
cg24033633	Red	-2.00404	0.269466	-19.5837	7.52e-41	3.18e-39	82.3539
cg01798375	Red	-2.00399	1.75544	-17.4148	5.44e-36	1.47e-34	71.1602
ch.5.61135040R	Both	-2.00396	-3.01236	-52.1009	7.98e-90	1.05e-85	194.481
cg24463290	Both	-2.0027	1.35117	-25.0005	7.12e-52	8.34e-50	107.735
cg10863207	Both	-2.0022	0.502896	-28.8947	6.86e-59	1.64e-56	123.866
cg10624860	Red	-2.00208	-2.43244	-22.3557	1.1e-46	7.86e-45	95.7947
cg03958308	Both	-2.00187	0.279721	-28.4727	3.66e-58	8.14e-56	122.196
cg19513321	Red	-2.00184	-3.68631	-16.8686	9.98e-35	2.41e-33	68.2497
cg10904972	Red	-2.00178	-3.72834	-17.257	1.26e-35	3.29e-34	70.3231
cg22953759	Both	-2.00155	0.20422	-29.1216	2.81e-59	7.04e-57	124.757
cg06633978	Both	-2.00155	0.403273	-15.0331	2.26e-30	3.72e-29	58.219
cg06285307	Both	-2.0013	0.639246	-26.8884	2.31e-55	3.78e-53	115.761
cg13257690	Red	-2.00122	1.25734	-21.8682	1.09e-45	7.1e-44	93.5012
cg12307200	Both	-2.00078	1.27593	-25.3494	1.56e-52	1.95e-50	109.249
cg21801176	Both	-2.00073	1.77981	-29.9229	1.25e-60	3.56e-58	127.86
cg14848772	Red	-2.00055	-1.306	-15.5737	1.14e-31	2.1e-30	61.211
cg04246167	Both	-2.00052	1.14663	-26.4475	1.45e-54	2.21e-52	113.922
cg26852712	Red	-2.00029	-0.21653	-12.978	2.52e-25	2.66e-24	46.6042
cg09721961	Both	-1.99979	0.669512	-26.9815	1.57e-55	2.61e-53	116.146
cg18770052	Red	-1.99967	3.70465	-17.6228	5.15e-36	1.4e-34	71.2472
cg01254707	Both	-1.99956	1.01004	-21.0617	5.16e-44	2.91e-42	89.6411
cg19312404	Both	-1.99937	1.37125	-24.72	2.43e-51	2.72e-49	106.509
cg02235918	Both	-1.99919	1.0813	-28.6519	1.79e-58	4.1e-56	122.907
cg27109748	Red	-1.99891	0.617382	-22.8332	1.19e-47	9.37e-46	98.0132
cg27454102	Both	-1.9989	-1.7396	-24.9981	7.19e-52	8.42e-50	107.725
cg17861863	Red	-1.99854	0.863185	-18.3344	4.41e-38	1.45e-36	75.9779
cg11028769	Both	-1.9984	-2.42791	-21.1816	2.89e-44	1.67e-42	90.22
cg15565057	Both	-1.99798	-1.00554	-27.6659	9.43e-57	1.8e-54	118.952
cg02212698	Red	-1.99777	1.38136	-16.1851	4e-33	8.39e-32	64.5579
cg10547050	Both	-1.99631	-0.704897	-16.872	9.8e-35	2.37e-33	68.268
cg15282973	Both	-1.99608	-0.220289	-28.1249	1.47e-57	3.07e-55	120.806
cg18131141	Red	-1.99583	-2.66686	-13.8482	1.76e-27	2.24e-26	51.563
cg16408856	Both	-1.99571	0.659274	-24.4372	8.46e-51	8.98e-49	105.262
cg03500164	Both	-1.99563	1.96333	-22.6362	2.97e-47	2.24e-45	97.1012
cg17557540	Both	-1.9956	-2.33604	-54.5464	2.46e-92	5.98e-88	200.152
cg04719574	Both	-1.99501	-1.28761	-17.2932	1.04e-35	2.74e-34	70.5151
cg20445727	Both	-1.99498	0.980368	-24.2131	2.29e-50	2.33e-48	104.268
cg06637330	Both	-1.99469	0.0403943	-29.5107	6.15e-60	1.65e-57	126.272
cg03837313	Both	-1.99461	1.48565	-23.6947	2.34e-49	2.16e-47	101.945
cg14403090	Both	-1.9937	2.38382	-19.1663	6.19e-40	2.4e-38	80.2458
cg08804626	Both	-1.99352	1.76503	-21.5402	5.17e-45	3.18e-43	91.9412
cg04935109	Both	-1.99348	-2.25733	-18.2391	7.22e-38	2.32e-36	75.4836
cg01963224	Both	-1.99335	0.972838	-22.5354	4.74e-47	3.52e-45	96.6328
cg10476585	Both	-1.99332	2.01165	-27.3752	3.09e-56	5.57e-54	117.767
ch.2.128865249F	Both	-1.99322	-2.51941	-41.5777	1.2e-77	2.46e-74	166.82
cg06756211	Red	-1.99312	-2.07109	-15.7058	5.49e-32	1.04e-30	61.9376
cg04987499	Grn	-1.99304	-3.76155	-16.7413	1.98e-34	4.65e-33	67.5663
cg22635363	Both	-1.99287	1.67775	-23.4533	6.97e-49	6.14e-47	100.852
cg10181192	Both	-1.99283	0.319653	-22.2368	1.91e-46	1.34e-44	95.2379
cg16588163	Red	-1.99264	-0.829487	-24.3535	1.23e-50	1.28e-48	104.891
cg22019177	Both	-1.99225	-0.330682	-21.3158	1.52e-44	8.97e-43	90.8661
cg04840108	Both	-1.99174	-0.354792	-24.8751	1.23e-51	1.42e-49	107.188
cg21962450	Both	-1.99144	-1.93785	-26.0645	7.32e-54	1.04e-51	112.308
cg04943586	Both	-1.9914	0.940445	-28.0653	1.87e-57	3.85e-55	120.566
cg09121569	Red	-1.99079	1.35764	-10.3614	1.05e-18	6.57e-18	31.4002
cg13027458	Both	-1.99079	0.987423	-30.2432	3.67e-61	1.12e-58	129.083
cg23978657	Grn	-1.99069	-2.22673	-11.9609	8.77e-23	7.52e-22	40.7573
cg02756683	Both	-1.99034	1.73113	-19.4869	1.22e-40	5.09e-39	81.8671
cg16649560	Both	-1.99002	-1.06837	-29.2766	1.53e-59	3.95e-57	125.362
cg14931884	Red	-1.98984	-1.9842	-23.8863	9.86e-50	9.43e-48	102.807
cg24367957	Both	-1.98981	-0.840203	-26.5581	9.14e-55	1.41e-52	114.386
cg03295542	Both	-1.98954	0.928633	-25.6618	4.08e-53	5.35e-51	110.592
cg24682512	Both	-1.98862	1.18484	-25.7652	2.62e-53	3.51e-51	111.034
cg18489675	Both	-1.98859	0.942642	-28.9674	5.15e-59	1.25e-56	124.152
cg27450010	Both	-1.98822	0.485978	-25.3278	1.72e-52	2.13e-50	109.156
cg14856585	Both	-1.98819	-2.19479	-34.5231	6.79e-68	4.44e-65	144.526
cg05704183	Both	-1.98759	0.112747	-26.3328	2.36e-54	3.5e-52	113.441
cg00598204	Both	-1.98756	0.652179	-24.3208	1.42e-50	1.47e-48	104.746
cg00223899	Red	-1.98691	-0.17872	-29.8624	1.58e-60	4.46e-58	127.628
cg04255391	Both	-1.98684	-0.263415	-24.6261	3.67e-51	4.05e-49	106.096
cg19787891	Both	-1.98655	0.865732	-24.7551	2.08e-51	2.35e-49	106.662
cg18447402	Both	-1.98593	1.07267	-21.087	4.56e-44	2.58e-42	89.7634
cg24095303	Both	-1.98588	1.17571	-22.4758	6.26e-47	4.59e-45	96.3552
cg18403478	Both	-1.98585	0.919565	-23.9312	8.06e-50	7.77e-48	103.009
cg20598190	Both	-1.9857	0.971604	-18.5643	1.34e-38	4.62e-37	77.1663
cg12313149	Both	-1.98562	0.794683	-31.0776	1.57e-62	5.55e-60	132.223
cg11370748	Both	-1.98523	1.38507	-18.6631	8.09e-39	2.83e-37	77.6746
cg18773937	Both	-1.98501	0.323188	-20.0405	7.69e-42	3.56e-40	84.6356
cg00134602	Both	-1.98482	-0.52995	-26.419	1.64e-54	2.48e-52	113.802
cg09579281	Both	-1.98479	1.02837	-23.2151	2.06e-48	1.74e-46	99.767
cg21956614	Both	-1.98449	-2.16914	-33.4161	3.22e-66	1.73e-63	140.685
cg10316474	Both	-1.98421	-1.44055	-30.3805	2.18e-61	6.77e-59	129.605
cg23075303	Red	-1.984	2.96211	-17.9833	2.74e-37	8.34e-36	74.1507
cg17200850	Both	-1.98393	0.958856	-19.999	9.44e-42	4.33e-40	84.4297
cg05492387	Both	-1.98387	0.65679	-26.7867	5.88e-55	9.3e-53	114.832
cg03000596	Both	-1.98382	-0.890446	-25.2444	2.47e-52	3.02e-50	108.795
cg00935717	Both	-1.98359	0.913938	-22.5391	4.66e-47	3.46e-45	96.6503
cg14989661	Both	-1.98347	1.70277	-35.351	4.04e-69	2.98e-66	147.332
cg00827382	Both	-1.98322	1.27701	-24.0996	3.79e-50	3.79e-48	103.762
cg16973527	Both	-1.9826	-0.374604	-16.7172	2.25e-34	5.26e-33	67.4365
cg12024811	Both	-1.98228	0.931872	-34.4903	7.6e-68	4.94e-65	144.413
cg22037648	Red	-1.98212	-3.81403	-20.378	1.45e-42	7.16e-41	86.3046	SEMA3B
cg15327380	Both	-1.98186	2.25679	-21.7414	1.98e-45	1.26e-43	92.8995
cg22074858	Both	-1.98154	-1.97588	-35.5696	1.93e-69	1.5e-66	148.064	GBP3
cg13894535	Both	-1.98142	0.559033	-19.6622	5.07e-41	2.18e-39	82.748
cg02101833	Red	-1.98137	-0.929674	-25.0534	5.65e-52	6.67e-50	107.966
cg15888097	Both	-1.98108	0.107272	-32.4231	1.12e-64	5.12e-62	137.151
cg15454698	Both	-1.98107	-1.13335	-31.128	1.3e-62	4.65e-60	132.411
cg08943045	Both	-1.98081	-0.875828	-52.4328	3.59e-90	5.28e-86	195.265
cg18189288	Both	-1.98066	1.42362	-21.459	7.63e-45	4.63e-43	91.5527
ch.9.13245070R	Both	-1.98026	-2.55869	-46.7024	7e-84	3.43e-80	181.011
cg02887530	Both	-1.9801	-0.232343	-31.9784	5.63e-64	2.36e-61	135.541
cg07221438	Both	-1.97999	1.35593	-28.3412	6.18e-58	1.35e-55	121.672
cg06760830	Both	-1.97989	-0.542447	-25.1586	3.58e-52	4.3e-50	108.423
cg25840094	Both	-1.97959	0.840426	-24.7635	2.01e-51	2.27e-49	106.699	CFHR5
cg13072214	Both	-1.97956	-0.782333	-30.2565	3.49e-61	1.07e-58	129.134
cg06691616	Both	-1.97935	0.703122	-23.5949	3.67e-49	3.33e-47	101.494
cg23101680	Both	-1.979	0.539694	-24.3164	1.44e-50	1.5e-48	104.727	NURIT
cg25883405	Both	-1.97883	-1.21949	-32.6932	4.23e-65	2.02e-62	138.121
cg13581922	Both	-1.9787	-1.42453	-15.5909	1.03e-31	1.91e-30	61.306
ch.9.837340R	Both	-1.97799	-2.84787	-47.2167	1.79e-84	9.25e-81	182.355
cg25483907	Both	-1.97776	1.76822	-31.7032	1.55e-63	6.1e-61	134.535
cg04633683	Both	-1.97776	-0.600184	-26.3443	2.24e-54	3.35e-52	113.489
cg01493517	Both	-1.97769	-1.55636	-20.8949	1.16e-43	6.33e-42	88.8325	HOM-TES-103
cg12290217	Both	-1.97759	2.24593	-21.3174	1.5e-44	8.9e-43	90.8739
cg24878051	Both	-1.97747	0.386127	-26.7112	4.82e-55	7.67e-53	115.025
cg12082048	Both	-1.97709	1.16428	-22.0463	4.69e-46	3.17e-44	94.3426
cg06228542	Red	-1.97696	-3.44654	-20.1803	3.85e-42	1.83e-40	85.3285
cg22030032	Both	-1.9769	-1.63519	-30.7361	5.66e-62	1.88e-59	130.946
cg09852918	Both	-1.97677	0.410632	-20.4133	1.22e-42	6.06e-41	86.4782
cg02070740	Both	-1.97661	1.38734	-25.6574	4.16e-53	5.45e-51	110.573
cg18951352	Both	-1.97612	-0.744779	-24.9099	1.06e-51	1.22e-49	107.34
cg03339910	Both	-1.97577	-0.809255	-30.7514	5.35e-62	1.78e-59	131.004
cg23801544	Both	-1.97564	1.36909	-25.6667	3.99e-53	5.25e-51	110.613
cg21314318	Both	-1.97543	-0.542619	-26.3785	1.94e-54	2.91e-52	113.633
cg12907959	Both	-1.97512	-2.75136	-23.828	1.28e-49	1.21e-47	102.545
cg04588455	Grn	-1.97494	-3.18514	-21.2257	2.34e-44	1.36e-42	90.4328
cg10064060	Both	-1.97474	1.9874	-22.4839	6.03e-47	4.42e-45	96.3934
cg13046608	Both	-1.97472	1.54125	-23.6968	2.31e-49	2.14e-47	101.954
cg19702194	Both	-1.97472	1.58997	-24.4897	6.7e-51	7.2e-49	105.494
ch.10.2988224F	Both	-1.97436	-2.95103	-44.3773	3.94e-81	1.27e-77	174.757
cg12620005	Both	-1.97409	1.29856	-32.3962	1.23e-64	5.62e-62	137.054
cg04976254	Both	-1.97396	2.02167	-16.6592	3.07e-34	7.11e-33	67.1243
cg22226527	Red	-1.97392	-1.57159	-26.5543	9.29e-55	1.43e-52	114.369
cg15699321	Both	-1.97365	1.37105	-25.9054	1.44e-53	1.99e-51	111.632
cg19756430	Grn	-1.97287	-2.59433	-19.9072	1.49e-41	6.73e-40	83.9725
ch.12.105153690R	Both	-1.97207	-2.64368	-52.0078	9.99e-90	1.24e-85	194.26
cg16944958	Red	-1.97204	3.19253	-19.3472	2.48e-40	9.98e-39	81.1619
cg08857797	Both	-1.97202	1.39112	-22.073	4.13e-46	2.81e-44	94.4684
cg15331705	Both	-1.97176	0.770616	-20.3189	1.94e-42	9.47e-41	86.0134
cg12686273	Both	-1.97165	-0.156607	-26.5992	7.7e-55	1.2e-52	114.557
cg10061342	Both	-1.97151	-1.01487	-26.9839	1.55e-55	2.58e-53	116.156
cg20972214	Both	-1.97148	-2.37871	-19.7094	4.01e-41	1.74e-39	82.9843	SLC2A3
cg06581978	Both	-1.97115	-1.21101	-19.3859	2.04e-40	8.29e-39	81.3576
cg22272100	Both	-1.97109	1.53487	-31.2617	7.92e-63	2.91e-60	132.908
ch.11.17063585R	Both	-1.97107	-2.58418	-51.0572	2.89e-88	2.65e-84	190.936
cg06680511	Both	-1.97064	-1.51229	-36.2735	1.85e-70	1.66e-67	150.396
cg01076495	Both	-1.97046	-0.559847	-31.2924	7.06e-63	2.61e-60	133.021
cg20389635	Both	-1.97028	-0.699668	-26.723	4.59e-55	7.32e-53	115.074
cg15101394	Both	-1.97028	1.87511	-20.4054	1.27e-42	6.29e-41	86.4393
cg07904452	Both	-1.97018	-0.964318	-31.8252	9.88e-64	4e-61	134.982
cg27183818	Both	-1.97018	0.716051	-20.2552	2.66e-42	1.28e-40	85.6989
cg03607415	Both	-1.97007	1.69363	-21.2594	1.99e-44	1.16e-42	90.5948
cg05773958	Both	-1.97006	1.11538	-26.4472	1.46e-54	2.21e-52	113.921
cg01056400	Both	-1.96959	-0.635748	-29.1749	2.28e-59	5.76e-57	124.965
cg03784113	Both	-1.96911	0.812102	-24.7105	2.53e-51	2.83e-49	106.467
cg02936593	Both	-1.96822	1.11763	-23.7437	1.87e-49	1.74e-47	102.166
cg07540326	Both	-1.96747	0.761984	-29.6835	3.15e-60	8.65e-58	126.94
cg01158527	Both	-1.96744	0.68573	-24.7684	1.96e-51	2.22e-49	106.721
cg27186519	Both	-1.96681	1.01655	-23.3903	9.28e-49	8.08e-47	100.566
cg25388800	Both	-1.9665	-0.185171	-13.1697	8.39e-26	9.25e-25	47.7008
cg06492744	Both	-1.96641	-1.32251	-15.8575	2.39e-32	4.68e-31	62.7695
cg18345406	Both	-1.96627	1.07805	-29.3084	1.35e-59	3.51e-57	125.486
cg06834916	Red	-1.96619	3.44864	-21.9458	7.53e-46	5e-44	93.8681
cg18659483	Red	-1.96611	3.65944	-14.067	5.1e-28	6.81e-27	52.801
cg08507136	Both	-1.96609	-2.25172	-30.2112	4.15e-61	1.25e-58	128.962
cg06002952	Both	-1.96598	0.830049	-31.6154	2.14e-63	8.3e-61	134.213
cg14549976	Both	-1.96581	-0.818868	-18.9472	1.89e-39	7.02e-38	79.1302
cg03663556	Both	-1.96561	-0.428677	-22.3003	1.42e-46	1.01e-44	95.5357
cg09559196	Red	-1.9656	2.53721	-13.8225	2.04e-27	2.58e-26	51.4173
cg06769820	Both	-1.96558	-0.725072	-16.3816	1.72e-33	3.73e-32	65.4094
cg02032299	Red	-1.96538	-2.08026	-23.7876	1.54e-49	1.44e-47	102.363
cg09435170	Both	-1.96522	-0.510524	-22.6959	2.25e-47	1.73e-45	97.3781
cg07324729	Red	-1.96499	1.7936	-23.7476	1.84e-49	1.71e-47	102.183
cg21954370	Both	-1.96471	0.783123	-16.9333	7.06e-35	1.73e-33	68.5964
cg03503942	Both	-1.96458	-1.52982	-29.0701	3.44e-59	8.52e-57	124.555
cg16551670	Both	-1.96454	0.466908	-23.251	1.75e-48	1.48e-46	99.9313
cg25750228	Both	-1.96453	-2.22037	-35.7411	1.09e-69	8.7e-67	148.636
cg27080194	Red	-1.96441	-3.24939	-18.092	1.55e-37	4.83e-36	74.7181
cg14870136	Red	-1.9642	0.385877	-19.0032	1.42e-39	5.34e-38	79.4158
cg25843003	Both	-1.96362	-0.874183	-27.6137	1.17e-56	2.21e-54	118.74
cg05216542	Both	-1.96332	0.241067	-28.676	1.63e-58	3.74e-56	123.003
cg18121946	Both	-1.96314	2.0515	-19.4163	1.75e-40	7.15e-39	81.511
cg02032097	Red	-1.96309	3.19612	-19.4488	1.48e-40	6.12e-39	81.6747
cg01062113	Both	-1.96253	1.587	-22.6958	2.25e-47	1.73e-45	97.3776
cg02544502	Both	-1.9625	-0.494064	-25.0451	5.86e-52	6.91e-50	107.929
cg11583041	Red	-1.96216	1.8333	-26.8931	2.26e-55	3.71e-53	115.78
cg02747950	Both	-1.96194	-0.557669	-28.3135	6.91e-58	1.5e-55	121.561
cg23983726	Red	-1.96178	2.05435	-11.2647	4.91e-21	3.66e-20	36.7406
cg07795402	Red	-1.96163	3.86455	-21.8929	9.67e-46	6.35e-44	93.6181
cg25773259	Both	-1.9616	-0.270795	-24.2507	1.93e-50	1.98e-48	104.435
cg16347123	Both	-1.96159	-0.2031	-30.2	4.33e-61	1.31e-58	128.919
cg18177814	Both	-1.96092	-1.22041	-32.2386	2.18e-64	9.57e-62	136.485
cg24967096	Both	-1.96086	-0.713831	-17.8346	5.96e-37	1.76e-35	73.3726
cg06792126	Both	-1.96066	-0.240602	-40.0435	1.19e-75	1.96e-72	162.266
cg03358636	Both	-1.96051	0.555627	-22.8369	1.17e-47	9.22e-46	98.0304
cg06675144	Both	-1.95986	0.752637	-22.3902	9.33e-47	6.74e-45	95.956
cg18005280	Red	-1.95982	3.268	-17.8923	4.41e-37	1.32e-35	73.6748
cg02129814	Both	-1.95982	0.843779	-25.9501	1.19e-53	1.66e-51	111.822
cg07283896	Both	-1.95974	-1.3209	-35.8241	8.24e-70	6.74e-67	148.912
cg10937408	Red	-1.9595	0.0101112	-16.7362	2.03e-34	4.77e-33	67.5388
cg02920600	Both	-1.95935	1.22209	-21.8839	1.01e-45	6.62e-44	93.5752
cg11294750	Both	-1.95901	1.63128	-20.8672	1.32e-43	7.19e-42	88.6978
cg00484083	Both	-1.95889	1.20962	-23.9343	7.95e-50	7.67e-48	103.023
cg10789956	Both	-1.95873	-0.0885472	-25.416	1.17e-52	1.48e-50	109.536
cg18826637	Both	-1.95838	-0.316465	-30.5399	1.19e-61	3.8e-59	130.208
cg08598287	Both	-1.95836	1.04132	-25.868	1.69e-53	2.31e-51	111.473
cg00184953	Both	-1.95825	0.517158	-33.0743	1.08e-65	5.51e-63	139.478
cg09671309	Both	-1.95791	1.05211	-25.7435	2.87e-53	3.83e-51	110.942
cg20707921	Both	-1.95773	0.287762	-30.2049	4.25e-61	1.28e-58	128.937
cg23788418	Both	-1.9577	-0.00667282	-25.4125	1.19e-52	1.5e-50	109.521
cg08568670	Both	-1.95735	2.52869	-25.3596	1.5e-52	1.87e-50	109.293
cg05177629	Both	-1.957	0.433141	-25.9248	1.33e-53	1.83e-51	111.714
cg04923845	Both	-1.95669	-2.5496	-41.7617	6.98e-78	1.47e-74	167.357
cg23190089	Both	-1.95638	-1.84575	-31.4885	3.41e-63	1.3e-60	133.746
cg08837215	Both	-1.95626	0.673747	-26.6582	6.02e-55	9.5e-53	114.803
cg23415398	Both	-1.956	1.8661	-23.6419	2.97e-49	2.71e-47	101.706
cg00082235	Both	-1.95555	-2.09138	-25.255	2.35e-52	2.89e-50	108.841
cg26793227	Red	-1.95464	2.38504	-27.874	4.05e-57	8.01e-55	119.795
cg12829045	Both	-1.95459	-0.846151	-25.9689	1.1e-53	1.53e-51	111.902
cg07495389	Both	-1.9544	0.276778	-30.1463	5.31e-61	1.59e-58	128.714
cg12359904	Both	-1.95416	-1.44776	-21.8172	1.38e-45	8.94e-44	93.2593
cg02023138	Both	-1.95395	1.76845	-22.6834	2.39e-47	1.82e-45	97.3203
cg01517384	Both	-1.9538	-0.968919	-25.7568	2.71e-53	3.63e-51	110.999
cg06902558	Red	-1.95284	2.29775	-26.5326	1.02e-54	1.56e-52	114.279
cg10620680	Both	-1.95252	0.19527	-18.4146	2.91e-38	9.7e-37	76.393
ch.22.528917R	Both	-1.9525	-1.45312	-34.9593	3.13e-68	2.11e-65	145.298
cg14186336	Both	-1.95243	0.828928	-25.3957	1.28e-52	1.61e-50	109.449
cg16651877	Both	-1.95219	-0.146008	-25.3218	1.76e-52	2.18e-50	109.13
cg02297967	Both	-1.95185	0.63721	-27.1879	6.68e-56	1.15e-53	116.998
cg06697175	Both	-1.95177	0.623353	-29.2842	1.49e-59	3.84e-57	125.392
cg25016420	Grn	-1.9516	0.91308	-27.0889	1.01e-55	1.71e-53	116.59
cg24169915	Both	-1.95132	-0.625741	-20.0447	7.53e-42	3.49e-40	84.6563	FLJ25773
cg21324456	Both	-1.95071	-1.46401	-25.1073	4.47e-52	5.32e-50	108.2
cg11540204	Both	-1.9506	1.86904	-21.3143	1.53e-44	9.03e-43	90.8588
cg15112952	Both	-1.95052	0.953238	-20.025	8.3e-42	3.83e-40	84.5587
cg02006405	Both	-1.95046	1.4455	-25.2159	2.79e-52	3.4e-50	108.672
cg06529600	Both	-1.95033	0.389294	-31.0753	1.59e-62	5.58e-60	132.215
cg16718760	Both	-1.95027	2.2141	-27.4206	2.57e-56	4.67e-54	117.952
cg11009736	Both	-1.9499	0.104846	-22.8723	9.96e-48	7.88e-46	98.1936	MARCO
cg24168002	Both	-1.94971	1.22596	-25.7328	3.01e-53	4e-51	110.896
cg01467789	Both	-1.9497	-2.39109	-25.7755	2.51e-53	3.37e-51	111.078
cg00700039	Both	-1.94968	-0.52301	-26.027	1.41e-53	1.94e-51	111.662
cg03818307	Both	-1.94942	-0.183151	-32.3483	1.47e-64	6.59e-62	136.882
cg19867250	Both	-1.94922	0.619319	-30.5726	1.05e-61	3.37e-59	130.331
cg24587080	Both	-1.94912	-0.593583	-24.5243	1.43e-50	1.48e-48	104.755
cg01899130	Both	-1.94894	-1.81577	-18.1728	1.02e-37	3.23e-36	75.1389
cg07790085	Both	-1.94891	1.66021	-23.5589	4.32e-49	3.89e-47	101.331
cg08498836	Both	-1.94868	0.145687	-23.4387	7.45e-49	6.55e-47	100.786
cg02230650	Both	-1.94824	1.01928	-23.8218	1.32e-49	1.25e-47	102.517
cg19762427	Both	-1.94812	1.21959	-26.549	9.5e-55	1.46e-52	114.347
cg19770281	Both	-1.94696	-0.323286	-22.0407	4.81e-46	3.25e-44	94.3162
cg01287592	Both	-1.94685	-2.20175	-35.8778	6.89e-70	5.7e-67	149.09
cg13544946	Both	-1.94674	0.676329	-15.0592	1.96e-30	3.24e-29	58.364
cg01766396	Both	-1.94672	0.434374	-26.3948	1.81e-54	2.73e-52	113.701
cg20676788	Both	-1.94671	-0.423038	-23.0553	4.29e-48	3.52e-46	99.0352
cg07285237	Both	-1.94654	1.42962	-22.8298	1.21e-47	9.51e-46	97.9973
cg27166177	Both	-1.94645	0.0325846	-28.6236	2.01e-58	4.57e-56	122.795
cg01724456	Both	-1.94632	1.76261	-25.0299	6.26e-52	7.37e-50	107.863
cg23007087	Both	-1.94608	1.84982	-17.8467	5.59e-37	1.66e-35	73.4359
cg26395694	Both	-1.94562	-1.33965	-31.37	5.3e-63	1.99e-60	133.308
cg24096120	Red	-1.94512	1.35188	-17.345	1.01e-35	2.68e-34	70.5475
cg11756029	Both	-1.94484	-2.10565	-38.2828	2.8e-73	3.49e-70	156.848
cg00373436	Both	-1.94474	0.0294904	-34.0242	3.82e-67	2.27e-64	142.807
cg08213909	Both	-1.94466	0.81668	-25.5813	5.76e-53	7.47e-51	110.247
cg23698269	Both	-1.94449	-0.757857	-22.7968	1.41e-47	1.1e-45	97.8449
cg25424279	Both	-1.94449	0.216795	-32.2636	1.99e-64	8.75e-62	136.576
cg06473288	Both	-1.94446	1.14081	-20.0626	6.89e-42	3.2e-40	84.7454
cg19319037	Both	-1.94433	1.60365	-20.4526	1e-42	5.04e-41	86.6714
cg03566513	Both	-1.94429	1.78744	-20.4147	1.21e-42	6.02e-41	86.4853
cg18352935	Both	-1.94393	1.38043	-22.6254	3.12e-47	2.35e-45	97.0511
cg06656414	Red	-1.94385	2.57525	-16.397	1.27e-33	2.77e-32	65.7082
cg17475467	Both	-1.94325	1.00516	-34.4106	1e-67	6.33e-65	144.14
cg07838272	Red	-1.94266	-3.65692	-30.2848	3.13e-61	9.61e-59	129.241
cg25467833	Both	-1.94197	1.37976	-20.6149	4.53e-43	2.35e-41	87.4672
ch.17.50790467F	Both	-1.94188	-2.5365	-48.1989	1.37e-85	8.34e-82	184.885
cg06828335	Both	-1.94159	1.09376	-30.7109	6.23e-62	2.06e-59	130.852
cg11982471	Red	-1.94123	1.6414	-16.2028	3.63e-33	7.65e-32	64.6544
cg00968536	Both	-1.94123	-2.49	-27.4706	2.09e-56	3.85e-54	118.157
cg06051311	Both	-1.94064	-0.572008	-20.5939	5.02e-43	2.59e-41	87.3647	TRIM15
cg20654468	Both	-1.94025	-0.24535	-26.19	4.3e-54	6.23e-52	112.838	LPXN
cg04372674	Both	-1.94004	-1.47004	-20.2869	2.27e-42	1.1e-40	85.8554
cg12020396	Grn	-1.93988	-1.84897	-14.2587	1.73e-28	2.41e-27	53.8827
cg17125688	Grn	-1.93981	-2.99455	-23.5618	4.26e-49	3.84e-47	101.344
cg06962748	Both	-1.93953	1.00445	-26.2022	4.09e-54	5.93e-52	112.89
cg09614389	Red	-1.93944	1.95711	-15.6358	8.07e-32	1.51e-30	61.5529
cg25808809	Both	-1.93933	-0.249262	-38.703	7.45e-74	9.83e-71	158.16
cg27050769	Grn	-1.9393	-3.77579	-11.9973	9.94e-23	8.48e-22	40.6538
cg26164712	Both	-1.93894	1.71181	-26.293	2.79e-54	4.11e-52	113.273
cg06062378	Both	-1.93882	0.865864	-16.8325	1.21e-34	2.91e-33	68.056
cg04988978	Both	-1.93877	-0.121058	-31.2138	9.46e-63	3.44e-60	132.73	MPO
cg05656374	Both	-1.93849	-0.960739	-15.6475	7.57e-32	1.42e-30	61.6171
cg16547186	Both	-1.93779	-1.34617	-22.0122	5.5e-46	3.7e-44	94.1818
cg27145347	Both	-1.93747	1.25054	-23.949	7.44e-50	7.19e-48	103.088
cg15481493	Both	-1.93743	1.74953	-27.7526	6.63e-57	1.28e-54	119.304
cg24095374	Both	-1.93743	-0.25888	-20.8815	1.24e-43	6.74e-42	88.7677
cg16565154	Both	-1.93741	0.350016	-17.4278	5.08e-36	1.38e-34	71.2289
cg02901136	Both	-1.93689	0.91908	-27.7531	6.62e-57	1.28e-54	119.306
cg17608381	Both	-1.93643	-0.650167	-23.4131	8.37e-49	7.32e-47	100.669
cg26378984	Both	-1.93642	1.43191	-23.7369	1.93e-49	1.8e-47	102.135
cg08554554	Both	-1.93624	-0.899402	-25.3195	1.78e-52	2.2e-50	109.12
cg07959986	Both	-1.9355	1.15424	-30.0994	6.36e-61	1.88e-58	128.536
cg01961752	Both	-1.93529	-1.44547	-24.4347	8.55e-51	9.08e-49	105.251
cg21944455	Both	-1.93465	1.19526	-25.7201	3.18e-53	4.22e-51	110.841	GFAP
cg01298514	Both	-1.93463	0.986697	-26.513	1.1e-54	1.69e-52	114.197
cg04270048	Both	-1.93437	-1.69143	-31.5103	3.15e-63	1.2e-60	133.826
cg11476241	Both	-1.934	1.71017	-24.465	7.48e-51	7.99e-49	105.385
cg14064762	Both	-1.93391	-0.548245	-28.5931	2.26e-58	5.15e-56	122.674
cg26975461	Both	-1.93374	-1.56867	-29.2828	1.49e-59	3.86e-57	125.386
cg01847206	Both	-1.93353	1.84837	-26.5179	1.08e-54	1.66e-52	114.217
cg01421252	Both	-1.93272	0.778114	-23.951	7.38e-50	7.13e-48	103.097
ch.7.3356624R	Both	-1.93259	-2.6682	-37.7697	1.43e-72	1.65e-69	155.228
cg01612140	Both	-1.93253	-0.19182	-22.2509	1.79e-46	1.26e-44	95.3041
cg17475456	Both	-1.93218	-2.58024	-27.5177	1.73e-56	3.2e-54	118.349	CLEC2B
cg07952182	Both	-1.93158	0.558426	-20.4802	8.77e-43	4.43e-41	86.8072
cg02331561	Grn	-1.93156	-3.43713	-18.6122	1.05e-38	3.64e-37	77.4126	ABCA3
cg02603518	Red	-1.93151	2.55582	-17.6933	1.25e-36	3.6e-35	72.6303
cg19267254	Both	-1.93128	-0.105826	-22.2443	1.85e-46	1.3e-44	95.2735
cg12579684	Both	-1.93115	1.46797	-22.6364	2.97e-47	2.24e-45	97.1021
cg06319919	Both	-1.9307	-0.556136	-27.6181	1.15e-56	2.17e-54	118.758
cg01520586	Red	-1.93032	-0.795527	-20.1572	4.31e-42	2.04e-40	85.2143
cg02371376	Both	-1.93027	0.018853	-19.9811	1.03e-41	4.72e-40	84.3406
cg23786580	Both	-1.93008	-0.621951	-24.0474	4.79e-50	4.73e-48	103.529
cg00753442	Both	-1.93006	2.06831	-23.6436	2.94e-49	2.69e-47	101.714
cg24260359	Both	-1.92976	1.21365	-22.4016	8.85e-47	6.4e-45	96.0094
cg07537821	Both	-1.92976	-0.986171	-24.1686	2.79e-50	2.82e-48	104.07
cg05187154	Both	-1.92943	1.7014	-23.8166	1.35e-49	1.27e-47	102.494
cg27449114	Both	-1.92905	-1.61494	-22.2401	1.88e-46	1.32e-44	95.2535
cg10764891	Both	-1.92875	0.8816	-27.672	9.2e-57	1.76e-54	118.977
cg25221092	Both	-1.92873	-1.62328	-33.812	8e-67	4.58e-64	142.07
cg27209395	Grn	-1.9286	-4.02669	-13.5325	1.06e-26	1.26e-25	49.7695
cg01309328	Both	-1.92857	-0.194859	-30.671	7.24e-62	2.37e-59	130.701
cg16676292	Both	-1.92805	1.56823	-14.2052	2.34e-28	3.22e-27	53.5813
cg01530803	Both	-1.92733	1.36505	-22.2162	2.11e-46	1.47e-44	95.1415
cg02656560	Both	-1.92696	-0.30107	-31.2098	9.6e-63	3.49e-60	132.715
cg22695637	Both	-1.92693	2.40302	-17.4843	3.77e-36	1.04e-34	71.528
cg07600499	Both	-1.92672	0.896125	-26.1682	4.72e-54	6.81e-52	112.746
cg17067226	Both	-1.92604	1.22299	-22.838	1.17e-47	9.18e-46	98.0354
cg15530916	Red	-1.92561	0.838121	-19.7198	3.8e-41	1.65e-39	83.0366
cg26811385	Both	-1.92553	-1.43182	-29.9331	1.2e-60	3.43e-58	127.899
cg24260847	Both	-1.92535	-2.36835	-32.4675	9.53e-65	4.37e-62	137.311
cg07937427	Both	-1.92491	-2.14973	-24.1538	2.98e-50	3.01e-48	104.004
cg05214511	Both	-1.92486	1.28734	-24.423	9.01e-51	9.53e-49	105.199
cg26159860	Both	-1.9242	1.66016	-23.9605	7.07e-50	6.85e-48	103.14
cg22685215	Both	-1.92406	-0.587399	-30.6901	6.74e-62	2.21e-59	130.773
cg14613594	Both	-1.92397	0.542009	-37.4579	3.89e-72	4.24e-69	154.235
cg03678566	Both	-1.92389	1.04226	-25.2676	2.23e-52	2.74e-50	108.895
cg23307203	Red	-1.92384	-4.55182	-13.4442	2.02e-26	2.35e-25	49.1292
cg16791528	Both	-1.92355	1.88353	-19.7729	2.92e-41	1.28e-39	83.302
cg25123427	Both	-1.92336	0.314431	-25.8592	1.75e-53	2.4e-51	111.435
cg16314254	Both	-1.92332	1.93082	-18.0547	1.89e-37	5.83e-36	74.5238
cg08015107	Both	-1.9233	0.686829	-26.2587	3.22e-54	4.73e-52	113.128
cg09140531	Both	-1.92326	-0.010787	-30.807	4.34e-62	1.46e-59	131.212
cg02070685	Red	-1.92306	-2.844	-10.913	3.75e-20	2.61e-19	34.7122
cg23787321	Both	-1.92271	-1.75613	-50.3396	5.99e-88	5.01e-84	190.237
cg12080687	Both	-1.92247	-0.322272	-29.2295	1.84e-59	4.71e-57	125.178
cg25978218	Both	-1.92224	1.65277	-19.8636	1.85e-41	8.29e-40	83.7553
cg19235974	Both	-1.92205	1.32625	-21.8338	1.28e-45	8.3e-44	93.3382
cg10464462	Red	-1.92192	0.201663	-15.0702	1.84e-30	3.05e-29	58.4249
cg23970275	Both	-1.92191	-0.701215	-23.653	2.82e-49	2.58e-47	101.757
cg15138846	Both	-1.9217	-1.61919	-27.6267	1.11e-56	2.1e-54	118.793
cg09444685	Both	-1.92169	-0.536527	-26.2786	2.96e-54	4.36e-52	113.212
cg20311002	Both	-1.92159	1.81902	-16.4548	9.26e-34	2.05e-32	66.0212
cg14491535	Both	-1.92156	1.37643	-18.0872	1.59e-37	4.95e-36	74.6932
cg04349084	Both	-1.92152	1.2194	-16.2037	3.61e-33	7.61e-32	64.6592
cg24389386	Both	-1.92138	1.48423	-22.6281	3.08e-47	2.33e-45	97.0639
cg26232247	Red	-1.92128	-1.70662	-18.6011	1.11e-38	3.85e-37	77.3556
cg15294851	Both	-1.92128	-1.49102	-28.0384	2.09e-57	4.27e-55	120.458
cg19645639	Red	-1.92111	-1.45998	-19.9734	1.07e-41	4.9e-40	84.302
cg25827670	Both	-1.92102	1.40895	-18.1099	1.41e-37	4.42e-36	74.8113
cg02849956	Both	-1.92092	0.96662	-20.7411	2.45e-43	1.3e-41	88.0839
cg14963724	Both	-1.92046	-0.415003	-32.109	3.5e-64	1.51e-61	136.016
cg16071681	Both	-1.92029	-0.590843	-20.9289	9.81e-44	5.4e-42	88.9979
cg11751344	Both	-1.92023	1.54766	-21.2366	2.22e-44	1.29e-42	90.4852
cg01077058	Red	-1.92022	1.21003	-16.2981	2.16e-33	4.65e-32	65.1718
cg13008315	Both	-1.91947	-1.864	-33.4512	2.84e-66	1.54e-63	140.808
cg06354543	Both	-1.91939	2.10004	-26.95	1.79e-55	2.96e-53	116.016
cg00565679	Both	-1.91928	1.97744	-21.4493	7.99e-45	4.84e-43	91.5065
cg04063166	Both	-1.91907	-0.451977	-29.1004	3.05e-59	7.6e-57	124.673
cg02723558	Both	-1.91906	2.17077	-17.927	3.67e-37	1.11e-35	73.8566
cg05586457	Red	-1.91846	-1.33994	-15.0407	2.17e-30	3.57e-29	58.261
ch.2.154083652F	Both	-1.91834	-2.61649	-46.2677	2.24e-83	9.96e-80	179.864
cg18586758	Red	-1.91826	3.71794	-16.3639	1.51e-33	3.29e-32	65.5289
cg20513418	Both	-1.91787	0.54909	-18.0822	1.63e-37	5.08e-36	74.6672
cg20651995	Both	-1.91747	-0.531694	-41.5906	1.15e-77	2.38e-74	166.858
cg25992382	Both	-1.91742	-0.499841	-23.7437	1.87e-49	1.74e-47	102.166
cg15903562	Both	-1.91735	1.74194	-22.7556	1.71e-47	1.32e-45	97.6544
cg23844527	Both	-1.91657	1.32358	-28.6256	1.99e-58	4.53e-56	122.803
cg21656937	Both	-1.91617	0.355703	-23.6996	2.28e-49	2.11e-47	101.967
cg23460943	Both	-1.91585	1.21159	-19.3969	1.93e-40	7.86e-39	81.4131
cg00550080	Both	-1.9156	1.44337	-23.9319	8.04e-50	7.75e-48	103.012
[truncated: 17,084 more rows]

## Sheet: Methylated CpG_450K
ID	Color_channel	LogFC	Aveexpr	T	P_Value	Adj_P_Val	B	Symbol
cg00876266	Red	4.70806	3.19255	35.9276	5.44e-69	3.98e-66	147.038
cg14398860	Red	4.61507	2.15224	29.2244	3.78e-57	7.51e-55	119.913
cg00243187	Red	4.61081	2.91283	39.783	6.01e-75	9.01e-72	160.655
cg05697539	Grn	4.58722	3.33157	44.1905	2.89e-77	5.68e-74	165.879
cg21978694	Red	4.43685	2.37091	25.1757	3.32e-52	4e-50	108.497
cg13294602	Grn	4.42867	3.30041	66.3094	1.46e-102	3.53e-97	223.055
cg12249345	Red	4.32405	2.37478	25.4352	2.81e-52	3.42e-50	108.676
cg18792131	Red	4.31031	2.08595	33.5653	1.9e-66	1.05e-63	141.208
cg06670039	Red	4.30982	2.3147	32.4619	3.64e-64	1.56e-61	135.982
cg15488978	Grn	4.29474	2.36883	42.0675	6.83e-78	1.46e-74	167.372
cg05991442	Red	4.25339	2.93342	31.8282	1.86e-63	7.25e-61	134.356
cg20146541	Grn	4.22977	-2.98164	34.5567	6.05e-68	3.99e-65	144.64
cg10268345	Grn	4.2277	2.97255	28.8885	6.96e-58	1.51e-55	121.575
cg14601621	Grn	4.22518	2.89313	54.5714	2.13e-91	4.15e-87	197.986
cg26166817	Red	4.22417	2.44796	32.6002	5.9e-65	2.76e-62	137.788
cg13473894	Grn	4.15937	3.19133	32.6659	9.05e-65	4.16e-62	137.365
cg03816062	Grn	4.15553	2.80061	39.4576	7.15e-75	1.06e-71	160.487
cg20949223	Red	4.1405	2.81589	31.6609	1.81e-63	7.06e-61	134.38
cg18236877	Red	4.09287	1.08216	39.0363	5.92e-74	7.9e-71	158.387
cg16124920	Red	4.00373	3.19363	45.8941	4.11e-82	1.5e-78	176.968
cg07580128	Red	3.99409	2.24405	32.0098	5.02e-64	2.12e-61	135.655
cg00773370	Red	3.99019	2.91151	32.0732	2.05e-62	7.13e-60	131.98
cg17774001	Red	3.96004	3.40205	50.401	5.14e-88	4.46e-84	190.387
cg09337563	Red	3.94517	2.4342	30.7847	1.63e-61	5.11e-59	129.904
cg03899721	Red	3.93946	2.41516	21.0714	1e-43	5.52e-42	88.9896
cg00930306	Red	3.93703	2.64415	31.6891	1.63e-63	6.41e-61	134.483
cg07529658	Red	3.93315	1.61724	26.7581	3.97e-55	6.37e-53	115.22
cg14052728	Grn	3.89073	3.00841	33.0956	1.97e-65	9.76e-63	138.885
cg17565051	Red	3.89048	2.25864	27.5404	4.59e-56	8.09e-54	117.385
cg20978460	Grn	3.89023	2.16236	30.6841	6.89e-62	2.26e-59	130.751
cg18833880	Red	3.89023	2.52196	30.9082	5.51e-62	1.83e-59	130.977
cg06096175	Red	3.86998	4.07515	25.9268	9.51e-53	1.2e-50	109.773
cg20202112	Red	3.83229	2.40806	34.8017	2.61e-68	1.78e-65	145.476
cg20810478	Red	3.80587	-2.65335	36.5038	8.67e-71	8.09e-68	151.151
cg07114009	Red	3.79243	2.74344	36.0588	3.77e-70	3.25e-67	149.689
cg08141142	Grn	3.79156	2.57359	49.806	6.34e-87	4.73e-83	187.899
cg25095032	Red	3.77092	1.49022	32.8662	2.27e-65	1.12e-62	138.739
cg09568464	Grn	3.72915	-4.04207	18.3868	4.44e-38	1.46e-36	75.9779
cg13468898	Grn	3.72869	3.04573	42.2007	1.93e-78	4.39e-75	168.627
cg21429725	Red	3.72464	2.54761	28.9627	2.93e-58	6.6e-56	122.432
cg22640961	Red	3.71473	2.6251	25.2607	5.92e-52	6.98e-50	107.932
cg05520500	Red	3.67841	3.45684	37.7849	6.53e-72	6.97e-69	153.717
cg00341885	Red	3.67758	2.40608	19.8215	3.15e-41	1.38e-39	83.2326
cg16900589	Red	3.67465	2.93364	35.7411	2.27e-69	1.74e-66	147.904
cg14441976	Red	3.66552	-3.4926	24.9677	1.31e-51	1.5e-49	107.135
cg06415550	Red	3.66032	3.09588	50.1032	1.08e-87	8.89e-84	189.657
cg26071556	Red	3.64796	1.73338	25.5107	2.04e-52	2.51e-50	108.997
cg23054189	Red	3.62393	-2.27369	38.8034	5.44e-74	7.36e-71	158.472
cg05956452	Grn	3.62195	1.77059	33.0313	1.26e-65	6.4e-63	139.326
cg10747192	Red	3.61419	3.63937	33.8936	4.86e-66	2.56e-63	140.281
cg24702147	Red	3.61273	2.09401	28.4133	4.63e-58	1.02e-55	121.96
cg22591964	Red	3.59839	3.11797	37.7708	1.42e-72	1.65e-69	155.232
cg19254118	Red	3.59388	1.39032	23.2243	1.98e-48	1.67e-46	99.8091
cg27391679	Grn	3.5935	3.21422	41.3086	2.66e-77	5.26e-74	166.033
cg18760534	Grn	3.57578	1.29777	35.1834	7.12e-69	5.16e-66	146.769
cg02963229	Red	3.56927	2.25814	31.0258	6.66e-62	2.19e-59	130.793
cg19126169	Grn	3.53445	1.77782	22.7613	2.49e-47	1.9e-45	97.2851
cg15555527	Grn	3.53411	0.303402	28.0664	1.86e-57	3.84e-55	120.571
cg22514764	Red	3.53408	2.6846	36.3449	1.46e-70	1.33e-67	150.63
cg20909380	Grn	3.53382	2.24322	36.7074	4.44e-71	4.28e-68	151.815
cg00713400	Red	3.53104	1.35814	32.7575	3.35e-65	1.62e-62	138.351
cg14895576	Grn	3.52344	3.19804	51.53	9.15e-89	9.88e-85	192.065
cg27413290	Grn	3.52075	2.31382	28.9449	5.63e-59	1.36e-56	124.063
cg01407254	Red	3.50599	2.18365	29.1873	2.17e-59	5.5e-57	125.013
cg13545089	Red	3.50418	3.66345	31.1162	4.77e-62	1.6e-59	131.125
cg09233392	Red	3.50334	-1.39396	35.6784	1.34e-69	1.06e-66	148.427
cg27360326	Red	3.50185	-2.95326	27.47	2.1e-56	3.86e-54	118.154
cg00177787	Grn	3.50001	1.91454	27.8514	4.44e-57	8.72e-55	119.704
cg07533148	Grn	3.48189	-3.1218	27.4627	2.16e-56	3.96e-54	118.124	TRIM58
cg00719108	Grn	3.46969	3.5199	42.1129	5.99e-78	1.29e-74	167.502
cg21047429	Grn	3.46781	3.01741	39.9877	1.41e-75	2.28e-72	162.098
cg00283857	Both	3.4646	1.68662	37.0497	1.46e-71	1.49e-68	152.924
cg08533865	Red	3.45831	2.28265	19.4618	1.89e-40	7.73e-39	81.438
cg26923862	Red	3.45704	2.92303	28.3022	7.23e-58	1.56e-55	121.516
cg09926389	Red	3.45585	2.09866	21.7146	2.25e-45	1.43e-43	92.7724
cg09887059	Red	3.44579	-2.27926	25.0447	5.87e-52	6.91e-50	107.928
cg09380415	Red	3.44469	2.99075	47.565	7.16e-85	3.85e-81	183.258
cg08330247	Red	3.43999	2.5074	36.7482	3.89e-71	3.79e-68	151.947
cg13763287	Grn	3.436	3.27132	46.1098	2.32e-82	8.86e-79	177.534
cg10336039	Red	3.41262	2.52818	28.2426	9.18e-58	1.96e-55	121.278
cg22444338	Red	3.40824	2.87266	37.2463	7.69e-72	8.09e-69	153.557
cg09541794	Red	3.40647	3.60847	22.7512	1.1e-45	7.17e-44	93.5675
cg17983632	Grn	3.39817	1.53119	34.0298	1.51e-66	8.42e-64	141.441
cg05676622	Red	3.37644	2.37023	32.4789	9.14e-65	4.2e-62	137.352
cg00327072	Grn	3.37281	3.55474	45.0877	1.4e-81	4.87e-78	175.766
cg19687152	Grn	3.37204	1.87716	39.2339	1.43e-74	2.05e-71	159.801
cg03994318	Grn	3.36911	-3.22444	22.8184	1.28e-47	9.99e-46	97.9449
cg07795964	Red	3.36557	3.08293	29.2471	1.72e-59	4.41e-57	125.247
cg22232327	Red	3.35791	-3.20021	19.6791	4.66e-41	2.01e-39	82.8324
cg01718742	Grn	3.35573	-3.06948	24.6641	3.11e-51	3.44e-49	106.263
cg10967866	Red	3.35395	2.88475	31.8418	9.29e-64	3.78e-61	135.042
cg24280832	Red	3.34502	1.87999	25.7375	2.95e-53	3.93e-51	110.916
cg03449456	Red	3.34308	2.83467	33.3143	4.61e-66	2.44e-63	140.327
cg00029282	Grn	3.33542	2.17371	38.421	1.81e-73	2.3e-70	157.281
cg07519816	Grn	3.33375	-3.11566	22.7335	1.89e-47	1.46e-45	97.5521
cg18249173	Red	3.33044	-2.78319	27.9034	3.6e-57	7.15e-55	119.914
cg06593910	Grn	3.32945	2.70136	26.7021	8.35e-55	1.3e-52	114.482
cg05674437	Grn	3.32267	1.67611	23.8642	1.09e-49	1.04e-47	102.708
cg04111078	Red	3.31722	2.72125	29.2042	3.62e-59	8.94e-57	124.509
cg01286950	Red	3.31229	3.09365	37.1332	5.17e-71	4.93e-68	151.663
cg17985646	Red	3.30896	-2.75696	21.0528	5.38e-44	3.03e-42	89.5981
cg01696784	Grn	3.30617	1.79609	23.2874	1.48e-48	1.27e-46	100.097
cg24677093	Grn	3.30044	2.54319	38.3325	2.39e-73	3e-70	157.004
cg26819718	Red	3.29876	2.29665	30.0793	6.86e-61	2.03e-58	128.459
cg11539055	Grn	3.29595	1.58493	27.6708	1.58e-56	2.95e-54	118.442
cg12877723	Red	3.28399	-2.16526	33.2124	6.62e-66	3.45e-63	139.967
cg14672084	Red	3.28181	2.14364	25.974	1.08e-53	1.5e-51	111.924
cg26402169	Red	3.2811	2.09386	33.2547	5.7e-66	2.98e-63	140.116
cg19840493	Grn	3.27448	3.74696	43.2076	2.61e-79	6.43e-76	170.603
cg00674365	Red	3.27073	-3.17395	16.2737	2.47e-33	5.28e-32	65.0395
cg04583813	Red	3.26773	1.98794	31.2871	7.2e-63	2.66e-60	133.002
cg01651570	Grn	3.26667	2.46522	33.0808	1.06e-65	5.41e-63	139.501
cg21966860	Grn	3.26502	2.84504	32.9802	1.51e-65	7.61e-63	139.144
cg13858900	Red	3.26306	2.07528	31.1975	1.01e-62	3.64e-60	132.669
cg08195405	Red	3.25035	3.22217	28.6998	1.48e-58	3.42e-56	123.097
cg26978172	Red	3.2473	1.88289	34.6938	3.77e-68	2.54e-65	145.109
cg01888044	Grn	3.24496	3.52856	21.375	1.14e-44	6.83e-43	91.1503
cg06746774	Red	3.24283	2.83265	33.3864	3.57e-66	1.92e-63	140.58
cg01961086	Red	3.23513	-0.330674	18.3297	4.52e-38	1.48e-36	75.9538
cg10632765	Red	3.2311	2.66654	33.538	2.09e-66	1.15e-63	141.113
cg09040942	Red	3.23047	2.42078	26.7482	4.13e-55	6.63e-53	115.179
cg13953735	Grn	3.22991	3.5249	35.4574	2.82e-69	2.14e-66	147.689
cg10043155	Grn	3.22606	2.30544	30.7378	5.63e-62	1.87e-59	130.953
cg19770748	Red	3.22296	2.28228	45.2324	3.71e-82	1.36e-78	177.091
cg06246199	Red	3.2211	3.02196	35.8659	1.5e-69	1.18e-66	148.316
cg12737588	Grn	3.21797	2.79478	25.0345	6.14e-52	7.22e-50	107.884
cg17530965	Red	3.21213	2.70011	25.6388	7.29e-53	9.34e-51	110.018
cg24140574	Red	3.20893	3.33215	26.1347	1.47e-53	2.03e-51	111.624
cg03582371	Red	3.20094	3.11578	35.7555	1.04e-69	8.32e-67	148.684
cg15320905	Red	3.20075	1.09938	19.8645	1.85e-41	8.26e-40	83.7595
cg08200420	Red	3.19858	3.97394	25.9227	2.18e-53	2.96e-51	111.222
cg00922376	Red	3.19743	-3.58066	16.5644	6.44e-34	1.45e-32	66.3928
cg14455541	Red	3.19536	3.81928	28.0783	1.78e-57	3.67e-55	120.619
cg11898486	Red	3.19504	-2.06854	31.3183	6.42e-63	2.39e-60	133.117
cg13425135	Grn	3.19303	2.98731	27.703	8.11e-57	1.56e-54	119.103
cg27656658	Red	3.19034	1.72004	20.9882	7.36e-44	4.1e-42	89.2851
cg25976672	Red	3.18786	3.4385	33.828	1.51e-66	8.42e-64	141.44
cg23189410	Red	3.18536	-1.32685	28.4522	3.97e-58	8.81e-56	122.114
cg21759280	Red	3.18456	2.98358	30.0073	1.64e-60	4.63e-58	127.592
cg25963041	Red	3.17613	-3.47054	18.3588	3.88e-38	1.28e-36	76.1043
cg25228995	Red	3.17595	2.86235	31.8769	8.17e-64	3.35e-61	135.171
cg05057720	Red	3.17446	-2.60898	22.288	1.51e-46	1.06e-44	95.4782
cg12483476	Red	3.17168	-3.51172	19.3846	2.05e-40	8.34e-39	81.3509
cg01641368	Red	3.17165	2.85439	50.4066	5.07e-88	4.46e-84	190.401
cg16990945	Red	3.17154	1.67394	20.1823	5.3e-42	2.49e-40	85.0162
cg11701471	Grn	3.16806	-2.71595	22.7784	1.54e-47	1.19e-45	97.76
cg02961385	Red	3.16606	2.47669	32.1774	2.73e-64	1.18e-61	136.263
cg03048372	Grn	3.16579	1.4872	22.8255	1.24e-47	9.68e-46	97.9774
cg00868875	Both	3.16202	1.81201	33.7954	8.48e-67	4.84e-64	142.012
cg10584587	Red	3.16041	3.72763	26.1	2.81e-53	3.75e-51	110.985
cg23069297	Grn	3.15594	3.25671	32.0236	4.78e-64	2.03e-61	135.705
cg16581738	Red	3.14707	3.2578	32.9457	1.71e-65	8.52e-63	139.022
cg15466933	Red	3.14592	2.98974	19.7224	3.75e-41	1.63e-39	83.0493
cg03735043	Red	3.14214	2.46244	35.3741	3.73e-69	2.77e-66	147.41
cg26558485	Red	3.1408	-2.1057	25.6288	4.7e-53	6.14e-51	110.451
cg10657965	Red	3.13703	2.43407	44.3441	4.32e-81	1.37e-77	174.666
cg09313745	Red	3.13517	1.56087	20.5902	5.12e-43	2.63e-41	87.3463
cg16414472	Red	3.1294	2.10515	36.088	3.42e-70	2.96e-67	149.785
cg05241461	Red	3.128	-2.73521	23.6769	2.53e-49	2.33e-47	101.865
cg13664931	Grn	3.12192	3.79557	39.7259	1.64e-74	2.32e-71	159.659
cg00986824	Red	3.11813	-3.34186	21.9233	1.22e-45	7.96e-44	93.3897
cg01020475	Red	3.11378	2.49616	27.5198	8.55e-56	1.46e-53	116.77
cg07809981	Red	3.10872	3.99599	29.2578	2.94e-59	7.34e-57	124.717
cg02287710	Red	3.10771	-1.67212	24.3251	1.39e-50	1.45e-48	104.765
cg01919011	Grn	3.10546	1.94524	24.0274	5.24e-50	5.15e-48	103.439
cg03647436	Red	3.10426	3.99761	30.2538	1.18e-60	3.38e-58	127.926
cg06808751	Grn	3.10074	-2.94348	23.7043	2.24e-49	2.07e-47	101.988
cg11913489	Red	3.0928	3.72605	30.6133	3.73e-60	1.02e-57	126.799
cg26673975	Red	3.09068	3.62916	30.0058	9.1e-61	2.65e-58	128.178
cg10841756	Red	3.08314	1.86659	31.7398	1.35e-63	5.37e-61	134.669
cg02775417	Red	3.08281	3.64873	45.9201	1e-81	3.52e-78	176.08
cg09685182	Grn	3.0807	#NAME?	23.8519	4.26e-49	3.84e-47	101.366
cg24152605	Red	3.07863	-2.91947	18.5738	1.7e-38	5.8e-37	76.938
cg02501155	Red	3.0742	1.43623	25.0362	9.71e-52	1.13e-49	107.432
cg16172923	Red	3.0695	3.00433	34.2414	1.79e-67	1.1e-64	143.558
cg09402276	Red	3.06731	-3.12469	27.1212	8.8e-56	1.5e-53	116.723
cg10821115	Red	3.06699	-3.57299	20.5722	5.59e-43	2.87e-41	87.2582
cg18003518	Grn	3.06622	2.12278	32.8818	4.2e-65	2e-62	138.131
cg03556869	Grn	3.06126	2.73398	33.8812	6.28e-67	3.64e-64	142.311
cg04834608	Red	3.06091	2.42097	45.2927	3.14e-82	1.17e-78	177.254
cg11490944	Red	3.05883	1.66308	24.1152	3.54e-50	3.54e-48	103.831
cg12079322	Red	3.05334	-3.48649	19.489	1.21e-40	5.03e-39	81.8777
cg00131705	Red	3.05163	2.91698	27.3592	3.3e-56	5.92e-54	117.701
cg06767142	Red	3.04896	2.10687	25.9501	1.19e-53	1.66e-51	111.822
cg19236493	Red	3.04522	2.15237	21.6579	2.95e-45	1.85e-43	92.5025
cg02118390	Red	3.045	2.47496	24.7053	2.59e-51	2.89e-49	106.444
cg13398027	Red	3.03995	1.61468	24.3973	1.01e-50	1.07e-48	105.085
cg24873695	Grn	3.03984	2.16501	25.1356	3.95e-52	4.73e-50	108.323
cg12863545	Grn	3.03513	-2.37941	31.7793	1.17e-63	4.68e-61	134.814
cg10050410	Red	3.03499	1.75617	35.4434	2.96e-69	2.24e-66	147.642
cg08309041	Red	3.02392	2.568	29.2967	1.42e-59	3.67e-57	125.44
cg12494545	Red	3.02197	4.12064	31.5916	2.33e-63	9.02e-61	134.125
cg09053680	Grn	3.01325	-3.09967	18.3136	4.91e-38	1.6e-36	75.8704	UTF1
cg03382841	Red	3.01272	3.51056	15.0381	2.65e-30	4.34e-29	58.0674
cg18235050	Red	3.00445	-2.6779	19.7562	3.17e-41	1.39e-39	83.2185
cg08464190	Red	3.00324	-3.29309	21.1543	3.3e-44	1.89e-42	90.0885
cg11732134	Grn	2.99876	2.20396	36.5709	6.95e-71	6.55e-68	151.37
cg14294859	Red	2.99651	-1.74014	22.6435	2.87e-47	2.17e-45	97.1354
cg17778888	Red	2.996	2.68289	18.8232	3.56e-39	1.29e-37	78.4962
cg04048893	Red	2.99593	2.43889	24.4568	7.75e-51	8.27e-49	105.349
cg24836826	Red	2.99233	0.427837	23.7307	1.99e-49	1.84e-47	102.107
cg05575213	Grn	2.99047	2.9961	30.6597	7.55e-62	2.47e-59	130.659
cg03306374	Red	2.98936	-2.43258	22.8381	1.17e-47	9.18e-46	98.0358
cg13246235	Red	2.98651	-1.28319	32.1758	2.74e-64	1.19e-61	136.258
cg05545635	Grn	2.98632	2.29306	28.198	1.1e-57	2.33e-55	121.099
cg15811515	Red	2.98429	-2.44593	20.65	3.82e-43	1.99e-41	87.639
cg14546128	Red	2.98261	1.87784	20.5147	2.07e-42	1.01e-40	85.9731
cg18932798	Red	2.98102	-3.45177	18.7902	4.21e-39	1.52e-37	78.327
cg04605980	Red	2.98022	-0.621823	20.4264	1.6e-42	7.88e-41	86.2131
cg26818735	Grn	2.97837	-2.87424	22.6433	2.87e-47	2.18e-45	97.1344
cg05194102	Red	2.97754	2.53399	39.7549	2.87e-75	4.49e-72	161.393
cg21051519	Red	2.97595	-2.83895	22.6578	2.69e-47	2.04e-45	97.2018
cg02605601	Red	2.97518	1.76607	17.3619	7.2e-36	1.93e-34	70.8799
cg14781189	Grn	2.97163	-2.19072	32.6894	4.28e-65	2.04e-62	138.107
cg16658412	Red	2.96961	2.23862	31.9969	5.27e-64	2.22e-61	135.608
cg25691167	Red	2.96675	-3.45946	20.2488	2.74e-42	1.32e-40	85.6675	FERD3L
cg09632273	Red	2.96304	1.32939	32.7156	3.9e-65	1.87e-62	138.201
cg02699898	Grn	2.95737	3.35221	24.1924	2.51e-50	2.55e-48	104.175
cg24274272	Grn	2.95524	3.8574	26.8502	1.28e-54	1.95e-52	114.069	DNAI2
cg19648552	Grn	2.95427	1.45599	34.4925	7.54e-68	4.91e-65	144.421
cg27000496	Red	2.94627	3.76775	42.7062	1.09e-78	2.54e-75	169.191
cg05598886	Red	2.94291	2.06367	17.7772	1.05e-36	3.03e-35	72.817
cg10440939	Red	2.941	3.08159	16.7703	1.69e-34	4e-33	67.7218
cg13645530	Red	2.93961	2.8665	25.3453	1.59e-52	1.98e-50	109.231
cg16690757	Grn	2.93892	-2.61265	34.0323	3.71e-67	2.21e-64	142.836
cg18884037	Red	2.93708	-3.63189	21.3334	1.39e-44	8.27e-43	90.9508
cg04012053	Red	2.934	2.35137	41.6704	9.12e-78	1.9e-74	167.091
cg07676859	Red	2.93221	-2.57799	19.5267	1e-40	4.19e-39	82.0672
cg03506640	Red	2.92994	-3.52468	18.5009	2.47e-38	8.3e-37	76.5643
cg25830307	Red	2.92924	1.88694	21.4746	1.02e-44	6.15e-43	91.2681
cg00682096	Grn	2.92809	1.80693	27.8937	3.74e-57	7.44e-55	119.875
cg08201451	Red	2.92657	3.15025	38.3646	4.79e-73	5.82e-70	156.313
cg12026967	Red	2.92508	2.55304	22.5632	4.17e-47	3.11e-45	96.7623
cg21053831	Grn	2.92454	-3.48785	23.5898	3.75e-49	3.4e-47	101.471
cg17840719	Red	2.92261	-2.53127	17.8579	5.28e-37	1.57e-35	73.4945
cg17555373	Grn	2.91743	-1.69703	26.4412	1.49e-54	2.27e-52	113.896
cg10387551	Red	2.91627	-3.45658	19.7953	2.61e-41	1.15e-39	83.414
cg04176452	Red	2.91614	2.1248	24.0944	3.88e-50	3.87e-48	103.739
cg23669081	Red	2.91564	1.72446	25.1091	4.43e-52	5.29e-50	108.208
cg09442654	Grn	2.91327	-2.74758	20.9705	8.02e-44	4.45e-42	89.1993
cg15188398	Red	2.91146	3.67673	34.4222	3.95e-67	2.34e-64	142.776
cg14765959	Grn	2.90629	-2.64345	25.6949	3.54e-53	4.67e-51	110.734
cg06130360	Red	2.90307	0.565767	21.0166	9.14e-44	5.04e-42	89.0763
cg18322569	Red	2.90291	-2.39146	20.1762	3.92e-42	1.86e-40	85.3087
cg15623111	Red	2.90163	3.16003	27.1622	7.43e-56	1.28e-53	116.892
cg12161971	Red	2.8965	2.31212	31.4964	3.31e-63	1.26e-60	133.775
cg13823144	Grn	2.89626	2.88565	25.8055	2.2e-53	2.98e-51	111.206
cg27586410	Red	2.89608	2.53725	19.0498	1.12e-39	4.25e-38	79.653
cg02467990	Red	2.89287	-3.62234	16.2319	3.1e-33	6.57e-32	64.8122
cg09174502	Red	2.89194	4.14077	37.7628	3.19e-72	3.52e-69	154.428
cg14842237	Grn	2.89051	2.22365	29.0702	6.1e-59	1.47e-56	123.988
cg16587616	Red	2.88903	-2.07008	26.072	7.09e-54	1.01e-51	112.339
cg23014425	Red	2.88778	2.56578	22.3087	1.37e-46	9.71e-45	95.5751
cg09678349	Red	2.88762	2.84816	22.7119	3.12e-47	2.36e-45	97.0578
cg10065209	Red	2.88746	3.03287	27.9672	2.78e-57	5.61e-55	120.172
cg03816625	Grn	2.88594	3.77373	26.339	3.79e-54	5.52e-52	112.972
cg03127558	Red	2.8855	1.8242	20.8496	1.44e-43	7.8e-42	88.6124
cg02300825	Red	2.88429	3.17492	37.7544	1.5e-72	1.72e-69	155.18
cg01782247	Red	2.88243	3.53007	34.1453	2.06e-66	1.13e-63	141.136
cg08775375	Grn	2.88205	1.54052	27.6687	9.33e-57	1.78e-54	118.963
cg18343437	Grn	2.88107	-2.95682	22.5083	5.38e-47	3.97e-45	96.5069
cg02212575	Red	2.87272	2.42907	19.9693	1.1e-41	5e-40	84.2816
cg09126038	Red	2.87011	3.74047	34.1864	2.17e-67	1.33e-64	143.368
cg12934258	Red	2.86806	1.32566	42.3785	1.15e-78	2.68e-75	169.139
cg00582971	Red	2.86771	-3.43771	17.2294	1.45e-35	3.79e-34	70.1761
cg16783349	Red	2.86395	0.477891	15.926	1.64e-32	3.26e-31	63.1448
cg04281069	Red	2.86284	2.90859	27.4739	2.07e-56	3.8e-54	118.17
cg06594404	Grn	2.86192	-2.37379	25.8086	2.18e-53	2.95e-51	111.219
cg12389346	Grn	2.86168	2.73149	32.8722	2.22e-65	1.1e-62	138.76
cg05016408	Red	2.85978	-2.31686	21.7639	1.78e-45	1.14e-43	93.0067
cg16908901	Grn	2.85912	3.81152	17.336	8.26e-36	2.2e-34	70.7424
cg03544320	Red	2.85747	-2.56	18.3532	4e-38	1.32e-36	76.0754	CRMP1
cg09491897	Red	2.85415	3.69053	38.9094	3.91e-74	5.32e-71	158.801
cg12786945	Red	2.85123	-3.3635	19.9586	1.15e-41	5.26e-40	84.2285
cg04996219	Red	2.85024	-3.9638	15.445	2.81e-31	5.02e-30	60.3116
cg06629130	Grn	2.84845	-2.65793	24.4305	8.71e-51	9.24e-49	105.233
cg05141014	Red	2.84508	3.17971	26.2017	4.1e-54	5.94e-52	112.888
cg24865495	Red	2.84217	3.54298	31.8869	1.5e-63	5.93e-61	134.568
cg16146718	Red	2.83293	2.54749	28.0104	2.34e-57	4.76e-55	120.345
cg02600679	Red	2.83181	3.8985	40.5735	2.39e-76	4.26e-73	163.857
cg17398252	Red	2.82889	-4.19154	16.1301	5.39e-33	1.12e-31	64.2584
cg13462967	Grn	2.82759	3.76595	36.372	6.02e-70	5.03e-67	149.224
cg20632978	Red	2.82685	3.58509	29.9186	2.31e-60	6.42e-58	127.255
cg07565505	Red	2.82638	-1.93507	23.1291	3.06e-48	2.54e-46	99.3738
cg15198247	Red	2.82401	4.11101	29.0015	7.98e-59	1.89e-56	123.721
cg19137806	Grn	2.82276	2.20897	30.4037	1.99e-61	6.22e-59	129.693
cg21821308	Red	2.8216	-0.00185992	23.5017	5.6e-49	4.98e-47	101.072
cg27104778	Red	2.81929	2.64378	24.0889	3.98e-50	3.96e-48	103.714
cg27085741	Red	2.81926	-3.37914	15.929	2e-32	3.94e-31	62.9576
cg13792694	Red	2.81913	2.32011	37.1575	1.03e-71	1.06e-68	153.271
cg14001664	Grn	2.81265	-2.2017	29.2914	1.45e-59	3.74e-57	125.42
cg12940822	Red	2.80822	-2.95781	20.4788	8.83e-43	4.45e-41	86.8005
cg25547580	Red	2.80702	-2.788	20.7837	1.99e-43	1.06e-41	88.2915
cg00396667	Red	2.80139	-2.17028	21.3859	1.08e-44	6.5e-43	91.2024
cg25645064	Grn	2.79701	-2.04007	26.3955	1.81e-54	2.73e-52	113.704
cg08841544	Red	2.79622	0.602938	27.2388	5.42e-56	9.47e-54	117.207
cg05495949	Grn	2.79322	-3.53879	20.8836	1.22e-43	6.67e-42	88.7777
cg01066220	Red	2.79158	2.04836	35.4651	2.75e-69	2.09e-66	147.715
cg20168823	Red	2.79088	3.32905	19.815	4.49e-41	1.94e-39	82.8858
cg00777636	Red	2.79086	2.69427	24.0755	4.23e-50	4.19e-48	103.654
cg23873415	Grn	2.79021	3.34919	25.2117	2.84e-52	3.45e-50	108.653
cg04340928	Grn	2.78909	2.67069	33.6739	1.3e-66	7.31e-64	141.588
cg26365847	Red	2.7866	0.363944	21.5317	5.39e-45	3.31e-43	91.9004
cg21357629	Red	2.78571	-2.53544	16.8819	9.29e-35	2.25e-33	68.3209
cg06831576	Red	2.78227	-3.48145	17.473	5.15e-36	1.4e-34	71.2222
cg07195011	Red	2.78142	-3.59162	15.1382	1.26e-30	2.12e-29	58.803
cg13293524	Red	2.78055	1.64231	24.958	8.57e-52	9.97e-50	107.55
cg08718098	Both	2.77983	1.00021	21.7773	1.67e-45	1.07e-43	93.0699
cg21986027	Red	2.77974	1.47831	19.2963	3.2e-40	1.28e-38	80.9047
cg12296772	Red	2.77966	-2.52685	22.6378	2.95e-47	2.23e-45	97.109
cg05346841	Grn	2.7796	-3.38104	16.4058	1.21e-33	2.65e-32	65.7561
cg27032232	Grn	2.7766	-2.4001	22.3814	9.72e-47	7e-45	95.9152
cg05845376	Red	2.77619	1.4085	30.9301	2.73e-62	9.37e-60	131.673
cg13225830	Grn	2.77502	2.05125	29.0612	6.32e-59	1.52e-56	123.953
cg06607764	Red	2.77337	0.0310506	26.521	1.07e-54	1.64e-52	114.23
cg15880211	Red	2.7698	2.50149	22.8586	1.06e-47	8.37e-46	98.1302
cg10222027	Red	2.76827	-2.90218	28.6703	1.67e-58	3.82e-56	122.98
cg06550165	Red	2.76744	2.55599	32.5242	7.77e-65	3.58e-62	137.515
cg12807330	Red	2.76606	1.81813	31.9855	5.49e-64	2.31e-61	135.567
cg00910503	Red	2.76593	3.19613	29.86	1.59e-60	4.5e-58	127.619
cg08435683	Grn	2.76363	2.40199	28.8826	1.27e-57	2.68e-55	120.979
cg27082921	Red	2.76105	1.02047	17.0396	4e-35	1e-33	69.1647
cg08396985	Grn	2.76086	1.44084	27.8761	4.02e-57	7.95e-55	119.804
cg14550145	Red	2.75806	2.93307	30.2015	7.86e-61	2.3e-58	128.328
cg14486338	Red	2.75739	-1.95845	22.5053	5.46e-47	4.02e-45	96.4929
cg23942526	Grn	2.75378	1.2981	22.586	3.75e-47	2.81e-45	96.8683
cg12856760	Red	2.75114	3.1477	21.5561	6.94e-45	4.23e-43	91.6553
cg04074004	Red	2.75028	1.78568	34.0772	3.17e-67	1.9e-64	142.991
cg20052718	Red	2.74786	#NAME?	22.4838	8.96e-47	6.47e-45	96.0047	TWIST1
cg08304190	Red	2.74272	-2.17317	21.3561	1.25e-44	7.45e-43	91.0598
cg20591728	Red	2.73909	1.39714	24.5937	4.24e-51	4.64e-49	105.953
cg00989538	Both	2.7356	1.55863	28.1627	1.27e-57	2.66e-55	120.958
cg10625090	Grn	2.73419	2.70025	31.7705	1.21e-63	4.82e-61	134.782
cg04764012	Grn	2.73233	-3.66692	22.5793	3.87e-47	2.89e-45	96.8371
cg20927661	Red	2.73054	-3.13702	17.3133	9.32e-36	2.47e-34	70.6221
cg04725041	Red	2.73004	2.65672	31.5946	2.31e-63	8.93e-61	134.137
cg03490289	Grn	2.72965	3.25438	35.6526	3.05e-69	2.3e-66	147.612
cg07671477	Red	2.7286	2.55505	34.0298	3.74e-67	2.23e-64	142.827
cg20776240	Grn	2.72858	-4.19355	18.5013	2.47e-38	8.28e-37	76.5664
cg07532353	Red	2.72836	-0.109774	18.2227	1.04e-37	3.28e-36	75.1315
cg02770835	Grn	2.72734	1.06667	21.7156	2.24e-45	1.42e-43	92.777
cg04117801	Grn	2.72632	1.39921	22.5189	5.12e-47	3.79e-45	96.5563
cg21167532	Red	2.72383	3.44944	32.6085	5.73e-65	2.69e-62	137.817
cg22648929	Grn	2.72338	2.97728	26.8304	2.93e-55	4.76e-53	115.52
cg15084543	Red	2.72041	-0.936187	27.8895	3.81e-57	7.55e-55	119.858
cg13037550	Red	2.71928	3.14255	18.1569	1.11e-37	3.5e-36	75.0563
cg01227537	Red	2.71903	-1.19446	27.5751	1.37e-56	2.56e-54	118.583
cg25745246	Both	2.71901	1.34073	25.6188	4.9e-53	6.39e-51	110.408
cg25537993	Red	2.71604	-3.04668	17.1333	2.43e-35	6.2e-34	69.6645
cg02458062	Both	2.71535	1.60808	23.2401	1.84e-48	1.56e-46	99.8814
cg22727783	Both	2.71531	-0.620975	22.4059	8.68e-47	6.28e-45	96.0292
cg15207742	Grn	2.71466	-3.56739	18.8644	2.88e-39	1.05e-37	78.7069
cg13539545	Red	2.71186	-3.21078	19.5237	1.02e-40	4.25e-39	82.0521
cg19792599	Grn	2.71157	-3.04321	20.3237	1.89e-42	9.26e-41	86.0369
cg02139853	Grn	2.71107	2.49948	41.372	2.2e-77	4.4e-74	166.219
cg03217795	Red	2.70581	-3.49525	19.8108	2.41e-41	1.07e-39	83.4918
cg15662184	Red	2.70401	3.8421	19.4153	3.26e-40	1.3e-38	80.9022
cg19358877	Red	2.70215	-3.75678	15.5966	1e-31	1.86e-30	61.3373
cg02874376	Red	2.70142	-3.46258	20.0227	8.4e-42	3.87e-40	84.5474
cg09792926	Red	2.70008	-2.14876	20.591	5.09e-43	2.62e-41	87.3503
cg00489213	Red	2.69915	3.0615	18.0232	5.01e-37	1.49e-35	73.5693
cg23496516	Red	2.69585	2.57856	24.3743	1.12e-50	1.17e-48	104.983
cg04643858	Red	2.695	2.64223	21.1806	2.9e-44	1.67e-42	90.2154
cg15699386	Red	2.69292	2.5471	28.1702	1.23e-57	2.59e-55	120.988
cg23475955	Grn	2.69249	1.27861	27.122	8.77e-56	1.5e-53	116.726
cg04477010	Red	2.69083	2.68999	31.2013	9.91e-63	3.59e-60	132.683
cg27120816	Grn	2.69074	-3.1987	21.6843	2.6e-45	1.64e-43	92.6279
cg15044957	Red	2.68912	-3.01249	17.941	3.41e-37	1.03e-35	73.9298
cg09578475	Red	2.68833	-1.53137	25.8334	1.96e-53	2.66e-51	111.325
cg00593773	Red	2.68736	2.64297	16.5817	4.67e-34	1.06e-32	66.7067
cg08490115	Red	2.68682	-2.9527	18.8087	3.83e-39	1.39e-37	78.4219
cg22153181	Red	2.68477	-2.28952	18.5612	1.37e-38	4.69e-37	77.1501
cg11174855	Red	2.68329	-2.1896	20.3044	2.08e-42	1.01e-40	85.9417
cg17522445	Grn	2.68234	2.92719	30.1612	9.16e-61	2.66e-58	128.176
cg23668184	Red	2.68088	-2.52282	19.0528	1.48e-39	5.57e-38	79.378
cg02763101	Grn	2.67961	-4.1892	14.1436	3.31e-28	4.49e-27	53.2334
cg18954144	Grn	2.67582	1.57547	24.3495	1.95e-50	2e-48	104.434
cg10530883	Red	2.67343	-1.76136	23.7172	2.11e-49	1.96e-47	102.046
cg24489344	Grn	2.67193	2.64021	32.0481	4.37e-64	1.86e-61	135.794
cg16852955	Red	2.67157	1.91843	26.2154	6.36e-54	9.08e-52	112.454
cg22531183	Red	2.66934	-2.42067	18.667	7.92e-39	2.78e-37	77.6948
cg21663666	Red	2.66919	2.69752	24.3287	1.37e-50	1.42e-48	104.781
cg03502002	Red	2.66803	-3.38636	15.7206	5.06e-32	9.65e-31	62.0192
cg04012618	Grn	2.66694	3.40102	22.6943	2.27e-47	1.74e-45	97.3706
cg26559315	Red	2.66599	-2.9812	16.369	1.47e-33	3.21e-32	65.5564
cg17367884	Grn	2.66289	2.21525	35.0086	1.29e-68	9.13e-66	146.178
cg06424065	Red	2.66012	-1.93444	24.0942	3.89e-50	3.87e-48	103.738
cg19846609	Red	2.6601	0.509564	17.8081	6.85e-37	2.01e-35	73.2335
cg26460092	Grn	2.66003	-3.65575	15.6478	7.55e-32	1.42e-30	61.6189
cg04064828	Red	2.65708	3.86489	32.269	1.96e-64	8.6e-62	136.595
cg19776515	Red	2.65678	-3.4883	19.2873	3.35e-40	1.34e-38	80.859
cg22660299	Both	2.65646	1.75038	28.07	1.84e-57	3.79e-55	120.585
cg08847856	Red	2.655	-0.657788	20.3491	1.67e-42	8.22e-41	86.1622
cg20722637	Red	2.65475	2.61984	22.3125	1.34e-46	9.55e-45	95.5927
cg13522114	Red	2.65472	2.48352	33.0646	1.12e-65	5.7e-63	139.444
cg18772231	Red	2.65381	2.49047	23.7339	1.96e-49	1.82e-47	102.122
cg13776620	Both	2.65358	1.6259	28.5613	2.57e-58	5.82e-56	122.548
cg02092141	Red	2.65314	1.33384	27.991	2.53e-57	5.13e-55	120.268
cg02937674	Red	2.65128	-2.25958	29.438	8.16e-60	2.16e-57	125.99
cg18085683	Both	2.64769	1.49135	27.3752	3.09e-56	5.57e-54	117.766
cg25756435	Grn	2.64745	-3.74984	21.0105	6.61e-44	3.69e-42	89.3934
cg06083330	Red	2.64671	-3.0747	21.8667	1.1e-45	7.15e-44	93.4938
cg26998044	Red	2.64641	-2.2719	25.614	5.01e-53	6.52e-51	110.387
cg00612828	Both	2.64517	2.07417	29.0055	4.43e-59	1.09e-56	124.302
cg26568226	Grn	2.64502	2.47357	25.6793	3.78e-53	4.99e-51	110.667
cg25627226	Both	2.64435	-1.49882	28.7687	1.13e-58	2.63e-56	123.369
cg08203284	Grn	2.64365	2.0534	41.6802	2.11e-77	4.23e-74	166.256
cg13995193	Red	2.64316	3.55653	29.1291	2.73e-59	6.86e-57	124.786
cg03738025	Red	2.64157	-1.6	26.6141	7.23e-55	1.13e-52	114.62
cg11254700	Grn	2.63905	-2.07191	18.7542	5.06e-39	1.81e-37	78.1426
cg00552235	Red	2.63859	-2.96985	17.4952	4.59e-36	1.25e-34	71.3391
cg04800503	Grn	2.63822	1.80914	21.6313	7.06e-45	4.3e-43	91.6459
cg18675847	Red	2.63815	2.54199	19.7234	5.13e-41	2.2e-39	82.745
cg24310904	Red	2.63695	3.00488	22.7819	1.51e-47	1.18e-45	97.7761
cg17877704	Grn	2.63613	-3.36495	20.6927	3.1e-43	1.62e-41	87.8478
cg26006084	Red	2.63522	3.23177	23.0331	4.75e-48	3.88e-46	98.9336
cg17162024	Grn	2.63368	-3.37435	18.4577	2.33e-38	7.84e-37	76.6162	UNQ9433
cg04723449	Grn	2.63258	3.06059	46.7307	1.71e-83	7.67e-80	180.12
cg21010202	Red	2.6315	2.0768	26.501	1.16e-54	1.78e-52	114.146
cg02879438	Grn	2.63096	2.52109	27.2208	5.83e-56	1.01e-53	117.133
cg23479922	Red	2.63036	-1.4607	20.6492	3.83e-43	2e-41	87.635
cg20122943	Grn	2.62908	-2.78191	22.3712	1.02e-46	7.33e-45	95.8674
cg01893212	Red	2.62856	-3.23786	15.3048	5.01e-31	8.74e-30	59.7262
cg15427886	Red	2.62688	-2.48502	19.2648	3.76e-40	1.49e-38	80.7449
cg04330597	Red	2.6257	1.77719	26.0936	6.47e-54	9.23e-52	112.431
cg16865475	Grn	2.62553	3.52312	31.8635	3.12e-63	1.19e-60	133.842
cg14573270	Grn	2.62339	2.28524	25.1384	3.9e-52	4.68e-50	108.335
cg25614094	Red	2.62257	-2.45017	20.2202	3.16e-42	1.51e-40	85.526
cg14588828	Red	2.62207	3.36125	28.4136	4.63e-58	1.02e-55	121.961
cg11771383	Red	2.62109	2.45713	22.6275	3.09e-47	2.33e-45	97.061
cg21156912	Both	2.62005	1.75448	28.2604	1.48e-57	3.09e-55	120.803
cg12323723	Red	2.61982	-3.21144	18.9145	4.03e-39	1.45e-37	78.3877
cg26187313	Red	2.61919	-1.12739	22.5318	4.82e-47	3.58e-45	96.6162
cg25279922	Grn	2.6188	4.61279	18.2738	2.45e-37	7.5e-36	74.3016
cg06593906	Red	2.61716	4.17711	33.5031	1.86e-65	9.23e-63	138.946
cg09336899	Red	2.61604	1.40393	31.5106	3.15e-63	1.2e-60	133.827
cg22891413	Red	2.61233	1.84209	31.6697	1.75e-63	6.85e-61	134.412
cg07850527	Red	2.61126	-1.73723	25.0811	5.01e-52	5.94e-50	108.086
cg24996179	Red	2.60893	-3.7831	14.3798	8.75e-29	1.25e-27	54.5642
cg14159026	Red	2.60835	-3.50705	16.0195	9.86e-33	2e-31	63.6554
cg05539745	Red	2.60765	-3.53175	19.4044	1.85e-40	7.58e-39	81.451
cg07797693	Red	2.60754	1.74426	24.9688	8.17e-52	9.53e-50	107.597
cg22598885	Grn	2.60707	1.36677	28.7015	1.47e-58	3.4e-56	123.104
cg09292244	Both	2.60629	0.723196	26.8752	2.44e-55	3.98e-53	115.706
cg05362548	Red	2.60541	-3.82864	14.9514	3.56e-30	5.76e-29	57.7642
cg09894698	Grn	2.60357	-4.05884	18.1061	1.44e-37	4.51e-36	74.7917
cg00870269	Grn	2.60351	0.853567	21.1103	4.08e-44	2.32e-42	89.8761
cg04612444	Red	2.60312	-2.90823	23.1113	3.32e-48	2.75e-46	99.2923
cg20887442	Red	2.60213	1.95935	20.4746	9.01e-43	4.54e-41	86.7797
cg24892966	Red	2.60159	-1.96231	24.6564	3.21e-51	3.56e-49	106.229
cg03579904	Grn	2.60106	3.63108	33.3718	5.84e-65	2.74e-62	137.81
cg12924936	Red	2.60081	2.71586	16.3728	1.8e-33	3.9e-32	65.3615
cg22853713	Red	2.59899	1.62088	32.474	9.31e-65	4.27e-62	137.334
cg08658787	Grn	2.59746	-0.0502284	36.9649	1.92e-71	1.95e-68	152.65
cg09761224	Red	2.59686	2.39532	30.0603	7.38e-61	2.17e-58	128.386
cg18455390	Grn	2.59594	1.54624	30.3786	2.19e-61	6.81e-59	129.597
cg08613239	Grn	2.59569	3.41522	29.4891	6.69e-60	1.79e-57	126.188
cg02898500	Red	2.59362	3.38778	30.6058	1.71e-61	5.36e-59	129.85
cg12280664	Red	2.59257	0.364229	16.8694	9.94e-35	2.4e-33	68.2536
cg07890238	Both	2.59234	1.16254	26.0101	9.22e-54	1.3e-51	112.077
cg16026813	Red	2.59193	1.50629	24.5908	4.29e-51	4.69e-49	105.94
cg13482649	Red	2.59074	3.02301	30.437	1.76e-61	5.49e-59	129.819
cg27641522	Grn	2.59005	-3.51153	21.428	8.85e-45	5.34e-43	91.4046
cg08873940	Grn	2.58898	3.03379	29.6357	3.79e-60	1.03e-57	126.755
cg22054362	Red	2.58843	-3.05485	17.9101	8.97e-37	2.61e-35	72.9877
cg17526573	Red	2.58805	-2.84242	16.9188	7.63e-35	1.86e-33	68.5188
cg26673012	Grn	2.5874	-3.33711	16.7894	1.53e-34	3.63e-33	67.8248
cg24567424	Grn	2.58711	-2.39775	21.1717	3.03e-44	1.74e-42	90.1725
cg11252765	Red	2.58247	4.43285	23.3566	2.51e-48	2.1e-46	99.5849
cg16787431	Both	2.58076	1.79961	25.3557	1.52e-52	1.9e-50	109.276
cg19547192	Red	2.58031	2.32364	24.6832	2.86e-51	3.17e-49	106.347
cg26983710	Grn	2.57881	-3.39796	19.6058	6.73e-41	2.86e-39	82.4647
cg26452868	Red	2.57771	-1.95127	20.8029	1.06e-42	5.28e-41	86.6607
cg10477621	Red	2.57752	-1.53537	33.3544	4e-66	2.13e-63	140.468
cg19597382	Red	2.57627	-3.56772	20.3384	1.76e-42	8.64e-41	86.1093
cg17410236	Red	2.57474	-3.96931	15.9654	1.32e-32	2.65e-31	63.3602	FLRT2
cg03753331	Red	2.57412	-3.18742	15.6749	6.51e-32	1.23e-30	61.7676
cg25578048	Both	2.57411	1.80939	33.3571	3.96e-66	2.11e-63	140.477
cg20810072	Red	2.57324	1.86778	24.2286	2.13e-50	2.18e-48	104.337
cg02921122	Grn	2.57264	1.40669	35.3222	4.45e-69	3.27e-66	147.236
cg02279082	Red	2.57132	2.63211	21.4567	1.61e-44	9.5e-43	90.8215
cg14711997	Red	2.57027	-1.10113	20.7781	2.04e-43	1.09e-41	88.2643
cg27391627	Red	2.56916	0.513366	20.3325	1.81e-42	8.89e-41	86.0804
cg16768018	Red	2.56749	-2.72645	18.8916	2.51e-39	9.22e-38	78.846
cg11764900	Grn	2.5658	-2.65136	22.7641	1.64e-47	1.27e-45	97.6937
cg23244289	Red	2.5656	-3.56868	16.7881	1.54e-34	3.65e-33	67.8176
cg09900986	Grn	2.56373	3.63724	34.1615	4.77e-67	2.81e-64	142.588
cg11124021	Red	2.5633	1.29279	14.7554	1.27e-29	1.96e-28	56.4987
cg23247068	Red	2.56264	2.44433	20.6632	3.58e-43	1.87e-41	87.7038
cg16814143	Grn	2.56185	2.61817	39.8663	2.04e-75	3.21e-72	161.731
cg14451382	Grn	2.56183	-2.01624	24.1753	2.71e-50	2.74e-48	104.1
cg18118685	Red	2.56139	-3.05375	18.4786	2.09e-38	7.07e-37	76.7239
cg26120787	Red	2.56103	-0.173852	18.528	1.62e-38	5.53e-37	76.9789
cg00428160	Red	2.55957	2.29895	24.1869	2.57e-50	2.61e-48	104.151
cg04206025	Red	2.55827	2.43227	16.693	2.56e-34	5.96e-33	67.3063
cg13481969	Red	2.55767	-3.54753	15.0131	2.53e-30	4.14e-29	58.1077
cg06335867	Red	2.5568	-0.660709	34.4289	9.39e-68	5.99e-65	144.203
cg13591848	Red	2.55653	1.73286	28.0419	2.06e-57	4.21e-55	120.472
cg07583894	Red	2.5555	-3.30836	17.857	5.3e-37	1.57e-35	73.4899
cg15792134	Red	2.5551	1.37572	14.9773	3.08e-30	5.01e-29	57.9085
cg27048684	Red	2.55455	3.01292	34.7738	2.87e-68	1.95e-65	145.381
cg03498175	Red	2.55337	3.12486	24.3826	1.08e-50	1.13e-48	105.02
cg13445796	Red	2.55275	-3.32137	16.8177	1.31e-34	3.14e-33	67.9764
cg18206027	Grn	2.5525	-3.64982	16.4557	9.22e-34	2.04e-32	66.0259
cg01184975	Red	2.55177	-3.44768	19.0782	9.68e-40	3.7e-38	79.798
cg24148817	Grn	2.55133	1.08231	21.0626	5.14e-44	2.89e-42	89.6453
cg10552126	Grn	2.5493	-2.98911	20.192	3.63e-42	1.73e-40	85.3866
cg09658497	Red	2.54789	1.33645	22.1379	3.05e-46	2.1e-44	94.7737
cg00117869	Red	2.54678	3.14473	31.7714	1.2e-63	4.81e-61	134.785
cg15200994	Grn	2.54538	3.78482	36.6886	2.16e-70	1.92e-67	150.243
cg08629884	Red	2.54523	2.47324	18.9583	1.78e-39	6.65e-38	79.1866
cg25235766	Red	2.545	-3.70842	16.9032	8.29e-35	2.02e-33	68.4348
cg20764887	Grn	2.54334	-2.45416	18.4845	2.03e-38	6.86e-37	76.7547
cg01957900	Red	2.54323	3.10746	31.9329	6.65e-64	2.76e-61	135.375
cg07159758	Both	2.54238	0.420121	18.4252	2.76e-38	9.21e-37	76.4478
cg13101087	Red	2.54073	-4.00378	18.357	3.92e-38	1.29e-36	76.0951
cg14411912	Grn	2.53906	2.3844	39.0637	2.42e-74	3.36e-71	159.277
cg14765933	Red	2.53902	0.34175	32.2689	1.96e-64	8.6e-62	136.595
cg09571376	Both	2.5386	1.65288	25.5075	7.91e-53	1.01e-50	109.93
cg00711072	Red	2.53832	1.14717	20.5336	6.75e-43	3.44e-41	87.0689
cg25028189	Red	2.53779	4.15799	32.1554	1.09e-63	4.4e-61	134.89
cg07496545	Red	2.53695	1.14583	25.76	2.68e-53	3.59e-51	111.012
cg11173579	Red	2.53457	1.88822	18.2764	5.95e-38	1.93e-36	75.6773
cg26869615	Both	2.53345	1.36321	25.2007	2.98e-52	3.62e-50	108.605
cg16150752	Red	2.53231	-3.7081	16.0281	1.16e-32	2.34e-31	63.4964
cg22222281	Red	2.53214	0.63273	22.4396	7.41e-47	5.39e-45	96.1867
cg21205288	Red	2.53174	3.11953	26.4754	1.29e-54	1.97e-52	114.039
cg26620655	Red	2.53158	1.37395	28.123	1.48e-57	3.09e-55	120.798
cg22899502	Both	2.5311	2.01099	33.3108	4.67e-66	2.47e-63	140.314
cg16491617	Red	2.53063	-3.42811	16.62	3.8e-34	8.71e-33	66.9132
cg26890189	Red	2.52791	-3.15011	19.6153	6.42e-41	2.73e-39	82.5127
cg08305436	Red	2.52778	-1.55114	21.1353	3.62e-44	2.07e-42	89.9965
cg19937878	Both	2.5274	1.50404	34.1917	2.13e-67	1.3e-64	143.386
cg17731973	Red	2.52665	2.19439	16.0997	6.36e-33	1.31e-31	64.093
cg15931471	Red	2.52625	0.972434	26.117	5.86e-54	8.39e-52	112.53
cg15805104	Grn	2.52495	-3.41093	19.0835	9.42e-40	3.6e-38	79.8249
cg24480695	Red	2.52491	-3.30452	15.2787	5.79e-31	1e-29	59.5821
cg13408597	Both	2.52481	2.17064	33.4878	2.5e-66	1.36e-63	140.937
cg22237300	Red	2.52414	2.62012	29.0376	3.91e-59	9.62e-57	124.428
cg12744859	Red	2.52304	0.744049	19.6463	5.5e-41	2.35e-39	82.668
cg17862152	Red	2.52289	-1.46238	29.9881	9.74e-61	2.82e-58	128.11
cg25984671	Red	2.51867	-2.59352	18.1715	1.03e-37	3.25e-36	75.1325
cg16904580	Red	2.51744	3.14552	28.8032	9.85e-59	2.31e-56	123.506
cg15310492	Grn	2.51663	-2.6608	21.69	2.53e-45	1.6e-43	92.6551
cg02439266	Both	2.5139	2.43494	33.7839	8.83e-67	5.03e-64	141.972
cg24034005	Red	2.5138	-3.51448	15.7983	3.31e-32	6.4e-31	62.4451
cg01849466	Red	2.51245	3.31672	26.5752	8.51e-55	1.32e-52	114.457
cg16675054	Red	2.51142	3.87602	21.9568	2.26e-45	1.43e-43	92.794
cg08065231	Grn	2.51096	-2.84236	18.4874	2e-38	6.76e-37	76.7694
cg01660911	Grn	2.51041	-2.60291	18.0369	2.07e-37	6.38e-36	74.4307
cg16065021	Red	2.50975	-2.32056	23.4785	6.22e-49	5.5e-47	100.966
cg18077971	Red	2.50972	-1.60028	18.7187	6.08e-39	2.16e-37	77.9601
cg08131059	Red	2.50884	3.58258	35.1597	7.71e-69	5.56e-66	146.689
cg23065934	Red	2.50682	-3.47748	16.8377	1.18e-34	2.83e-33	68.084
cg11116288	Both	2.50634	1.69626	26.1737	4.61e-54	6.66e-52	112.77
cg03532926	Grn	2.50458	-2.33577	20.0357	1.52e-41	6.84e-40	83.9724
cg17213402	Red	2.50166	-3.31308	15.9996	1.36e-32	2.72e-31	63.3417
cg07726904	Grn	2.50141	2.87233	31.7663	1.23e-63	4.88e-61	134.766
cg03044249	Red	2.50079	-3.58284	15.0241	2.38e-30	3.9e-29	58.1685
cg03625662	Red	2.50053	1.3847	14.4431	6.13e-29	8.87e-28	54.9202
cg18206017	Grn	2.49915	-3.18347	18.6579	8.3e-39	2.91e-37	77.6482
cg19643053	Both	2.4955	1.02138	33.7405	1.03e-66	5.82e-64	141.821
cg18064754	Red	2.4948	2.41584	31.0141	1.99e-62	6.95e-60	131.987
cg18738906	Both	2.49449	1.93746	30.6616	7.5e-62	2.45e-59	130.666	SCNN1A
cg10332934	Red	2.49383	3.46604	18.032	2.78e-37	8.47e-36	74.1434
cg07935902	Red	2.493	1.22813	14.0888	4.51e-28	6.05e-27	52.9239
cg16334314	Grn	2.49102	-3.55235	16.1628	4.51e-33	9.43e-32	64.4369
cg10740902	Grn	2.49016	-3.43585	15.9825	1.21e-32	2.42e-31	63.4534
cg20930366	Grn	2.49015	-3.89388	19.9784	1.05e-41	4.78e-40	84.3272
cg01586506	Red	2.49	3.38899	26.0141	9.07e-54	1.28e-51	112.094
cg22538054	Red	2.4887	-3.90868	15.0518	2.46e-30	4.03e-29	58.1431
cg14196395	Red	2.48805	3.91988	34.3477	5.09e-67	2.99e-64	142.523
cg01977863	Red	2.48779	2.88806	28.5416	2.78e-58	6.26e-56	122.47
cg03928961	Both	2.48668	1.17608	20.3311	1.83e-42	8.94e-41	86.0738
cg03844838	Red	2.48642	2.91047	24.1831	2.61e-50	2.65e-48	104.134
cg06297571	Red	2.48577	2.16659	24.9052	1.71e-51	1.95e-49	106.864
cg20073320	Red	2.48569	2.84132	18.3168	4.83e-38	1.58e-36	75.887
cg08566455	Red	2.48504	-1.92721	17.265	1.2e-35	3.16e-34	70.3655
cg08762919	Both	2.4841	2.04302	32.7636	3.28e-65	1.59e-62	138.372
cg04842426	Grn	2.48403	-3.7744	18.3996	3.15e-38	1.04e-36	76.3157
cg14416371	Red	2.484	-3.8426	14.4334	6.47e-29	9.34e-28	54.8657
cg04896832	Red	2.48377	1.12115	19.0815	9.52e-40	3.64e-38	79.8146
cg07303244	Grn	2.48376	-3.57466	16.9774	9.03e-35	2.19e-33	68.3661
cg20076468	Red	2.48355	1.4471	19.4017	1.88e-40	7.68e-39	81.4373
cg09725213	Red	2.48351	-1.99301	19.2793	3.49e-40	1.39e-38	80.8186
cg13368756	Grn	2.48343	-3.7452	15.0407	2.17e-30	3.57e-29	58.261
cg20544808	Both	2.48238	1.28232	29.9622	1.08e-60	3.1e-58	128.011
cg21148160	Grn	2.48172	3.18423	12.0679	4.73e-23	4.14e-22	41.3742
cg02583740	Red	2.48155	2.773	24.0353	5.06e-50	4.98e-48	103.474
cg20253172	Red	2.48129	2.76942	23.522	5.1e-49	4.56e-47	101.164
cg14521546	Red	2.48005	2.743	25.6952	3.53e-53	4.67e-51	110.735
cg18074954	Grn	2.47997	-3.23044	18.4042	3.07e-38	1.02e-36	76.3395
cg20107759	Red	2.47956	-3.99437	15.3984	2.99e-31	5.32e-30	60.244
cg18397073	Red	2.47914	-0.904247	18.7841	4.35e-39	1.56e-37	78.2957
cg21042456	Red	2.47907	-1.9987	17.0492	3.8e-35	9.55e-34	69.2159
cg02117924	Both	2.47807	2.31355	38.0671	5.54e-73	6.73e-70	156.169
cg06787991	Both	2.47696	2.19688	30.4781	1.5e-61	4.75e-59	129.974
cg15190451	Red	2.47642	1.68569	14.7203	1.29e-29	1.99e-28	56.4741
cg00593900	Red	2.47562	-2.26805	18.7613	4.88e-39	1.75e-37	78.179
cg09987620	Red	2.47525	2.41392	18.9342	2.02e-39	7.48e-38	79.0638
cg14875171	Grn	2.4733	-2.22357	21.2344	2.24e-44	1.3e-42	90.4745
cg23018092	Grn	2.47318	-3.10212	22.2227	2.04e-46	1.43e-44	95.1721
cg19964303	Red	2.47121	2.40917	27.0315	1.27e-55	2.14e-53	116.353
cg05686497	Red	2.47118	-3.80822	15.8069	3.15e-32	6.12e-31	62.4926
cg16705627	Red	2.4689	-1.62665	26.2456	3.4e-54	4.99e-52	113.073
cg21678377	Red	2.46889	-3.54792	13.556	1.07e-26	1.28e-25	49.7628
cg16017089	Red	2.46814	-1.41405	16.8734	9.73e-35	2.35e-33	68.2753
cg09591524	Both	2.46762	2.50002	32.2823	1.86e-64	8.23e-62	136.643
cg09177545	Red	2.4674	1.67912	27.6179	1.15e-56	2.17e-54	118.757
cg10740573	Red	2.4665	3.1911	33.8457	2.85e-66	1.54e-63	140.811
cg06401021	Red	2.46628	-2.92582	17.7586	8.88e-37	2.59e-35	72.9733
cg09321019	Grn	2.46331	2.20301	25.4892	1.38e-52	1.73e-50	109.38
cg14013695	Red	2.4625	0.760314	22.6976	2.23e-47	1.71e-45	97.386
cg14827198	Red	2.46219	3.14278	23.931	8.07e-50	7.77e-48	103.008
cg20890325	Red	2.46149	3.70249	32.3871	1.27e-64	5.8e-62	137.022
cg25894019	Red	2.46117	1.51105	14.9478	3.64e-30	5.87e-29	57.7437
cg26133769	Grn	2.46051	-2.47029	18.0481	1.95e-37	6.03e-36	74.4892
cg24137774	Grn	2.45911	0.664424	16.4585	9.08e-34	2.01e-32	66.041
cg15222899	Grn	2.45678	-2.07492	22.5614	4.2e-47	3.13e-45	96.7539
cg01666796	Red	2.45627	0.95039	14.0484	5.67e-28	7.54e-27	52.6959
cg11823511	Red	2.45376	-2.35973	22.0449	4.72e-46	3.19e-44	94.3358
cg04088289	Red	2.45289	1.93249	19.3535	2.4e-40	9.69e-39	81.1937
cg19495428	Red	2.45118	2.6377	15.3034	5.05e-31	8.8e-30	59.7186
cg19084059	Red	2.45004	2.17065	23.5149	5.27e-49	4.7e-47	101.132
cg18490614	Grn	2.44903	-1.26863	32.6049	5.8e-65	2.72e-62	137.805
cg27062795	Grn	2.44865	-3.8316	15.6182	8.89e-32	1.66e-30	61.4561
cg04204002	Both	2.44833	1.78732	25.4336	1.09e-52	1.37e-50	109.612
cg03505772	Red	2.44807	-1.86977	12.8663	4.77e-25	4.93e-24	45.9642
cg09515921	Red	2.44801	2.06054	22.3495	1.13e-46	8.08e-45	95.7658
cg24328125	Grn	2.44762	-3.37004	22.0754	4.09e-46	2.78e-44	94.4796
cg06360427	Red	2.44758	-2.33805	20.3925	1.35e-42	6.68e-41	86.3762
cg10331100	Red	2.44742	3.9866	27.2954	4.29e-56	7.61e-54	117.439
cg03260530	Red	2.44606	1.47602	15.0174	2.47e-30	4.04e-29	58.1317
cg27648858	Grn	2.44556	2.94816	19.1992	5.24e-40	2.05e-38	80.4124
cg11552829	Red	2.44497	1.55553	14.985	2.96e-30	4.81e-29	57.9512
cg09321400	Red	2.44492	-3.21954	18.3733	3.6e-38	1.19e-36	76.1794
cg02172312	Both	2.44443	-1.80188	31.1768	1.09e-62	3.91e-60	132.592
cg13774505	Red	2.44352	3.06074	21.3292	2.04e-44	1.19e-42	90.5753
cg20629417	Red	2.44314	2.48233	28.1829	1.17e-57	2.46e-55	121.039
cg01903185	Grn	2.44311	2.38244	23.695	2.33e-49	2.16e-47	101.946
cg18384778	Red	2.44247	-3.19359	15.3709	3.48e-31	6.15e-30	60.0919
cg18477188	Grn	2.44179	2.67763	21.8654	1.1e-45	7.19e-44	93.4878
cg04671611	Red	2.44075	-2.16195	27.3026	4.17e-56	7.4e-54	117.469
cg17839237	Red	2.43995	-3.8799	15.6017	9.73e-32	1.81e-30	61.3654
cg07733247	Both	2.43957	1.45869	32.3064	1.71e-64	7.58e-62	136.73
cg06634717	Red	2.43928	1.62575	16.9842	5.38e-35	1.33e-33	68.8685
cg23314826	Red	2.43909	1.63857	25.4746	9.12e-53	1.16e-50	109.789
cg09687738	Red	2.43902	-2.24594	19.8896	1.63e-41	7.32e-40	83.8851
cg01889169	Red	2.43852	1.14961	13.6257	6.23e-27	7.56e-26	50.2997
cg12815355	Both	2.4361	1.21687	27.4001	2.79e-56	5.06e-54	117.868
cg24911113	Red	2.43597	-0.965302	24.3	1.55e-50	1.61e-48	104.654
cg24008957	Red	2.43557	2.6438	25.2613	2.5e-51	2.79e-49	106.515
cg19851816	Red	2.43486	-0.934116	17.7186	1.1e-36	3.16e-35	72.7635
cg06688182	Both	2.43321	1.86369	28.2665	8.34e-58	1.79e-55	121.373
cg03234702	Red	2.43281	-0.262478	21.9221	8.42e-46	5.56e-44	93.7562
cg24429037	Both	2.43271	2.25356	33.5399	2.08e-66	1.14e-63	141.12
cg00646731	Grn	2.43245	1.54809	35.4419	2.97e-69	2.25e-66	147.637
cg19544662	Red	2.43112	-2.97857	16.7018	2.44e-34	5.7e-33	67.3539
cg21320455	Red	2.43102	2.73039	28.0536	1.96e-57	4.03e-55	120.519
cg04115185	Red	2.43052	1.80986	14.5006	4.44e-29	6.51e-28	55.2429
cg17873048	Both	2.4305	1.47793	23.8496	1.16e-49	1.1e-47	102.642
cg09143801	Red	2.42882	0.83069	22.7349	1.88e-47	1.45e-45	97.5587
cg02193355	Grn	2.42876	2.89039	30.5114	1.32e-61	4.21e-59	130.1
cg00111335	Red	2.42855	2.41097	14.8833	5.21e-30	8.31e-29	57.3842
cg24430140	Red	2.42777	-3.66644	15.5631	1.2e-31	2.22e-30	61.1526
cg24574863	Red	2.42772	2.22915	22.1346	3.09e-46	2.13e-44	94.758
cg23290344	Grn	2.4271	-2.98087	18.9245	2.12e-39	7.85e-38	79.0141	NEF3
cg01307684	Both	2.42669	2.05201	27.6824	8.82e-57	1.69e-54	119.019
cg14507560	Red	2.42544	-3.31733	14.9198	4.25e-30	6.82e-29	57.5877
cg16915863	Red	2.42539	2.05	21.8	1.5e-45	9.67e-44	93.178
cg08070771	Red	2.42432	-1.13841	21.1497	3.37e-44	1.93e-42	90.0664
cg12170314	Red	2.42311	-3.08748	15.4659	2.06e-31	3.71e-30	60.6168
cg23260105	Red	2.42283	3.55068	26.3571	3.51e-54	5.14e-52	113.047
cg26066277	Grn	2.42241	3.97327	32.1564	5.65e-64	2.36e-61	135.542
cg10989214	Red	2.42212	-0.211402	27.3025	4.17e-56	7.41e-54	117.469
cg19351954	Red	2.42178	-0.450909	20.3621	1.57e-42	7.72e-41	86.2263
cg25568114	Red	2.42169	1.56252	12.1799	2.78e-23	2.48e-22	41.9118
cg24923430	Grn	2.42139	0.629062	33.3746	3.73e-66	1.99e-63	140.539
cg25026529	Red	2.42101	-3.09191	21.0346	5.88e-44	3.3e-42	89.5101
cg14353137	Red	2.41788	-3.6987	14.1407	3.37e-28	4.56e-27	53.2169
cg11931596	Red	2.41728	-2.2992	20.6854	3.21e-43	1.68e-41	87.8123
cg09179249	Red	2.41725	1.30778	31.1287	1.3e-62	4.64e-60	132.413
cg13683667	Grn	2.41655	1.35341	22.8346	1.19e-47	9.32e-46	98.0196
cg03231447	Red	2.41578	1.3903	16.2035	3.62e-33	7.62e-32	64.6578
cg16878595	Both	2.41506	1.98196	23.8289	1.28e-49	1.21e-47	102.549
cg01977762	Red	2.4149	0.0596165	20.9603	8.43e-44	4.66e-42	89.1502
cg10758902	Red	2.41199	1.95783	15.6874	6.08e-32	1.15e-30	61.8364
cg26228351	Grn	2.41154	-4.24975	12.508	3.74e-24	3.59e-23	43.907
cg21163347	Red	2.41103	1.23906	28.6603	1.73e-58	3.97e-56	122.941
cg26827394	Grn	2.40893	2.87677	26.2978	2.73e-54	4.04e-52	113.293
cg19712603	Grn	2.40869	-3.31399	20.1826	5.29e-42	2.49e-40	85.0172
cg06382344	Red	2.4081	-3.56863	16.7187	2.23e-34	5.22e-33	67.4446
cg12200038	Grn	2.4074	-3.17398	19.1675	6.15e-40	2.39e-38	80.2517
cg22342925	Red	2.4073	4.98246	17.9861	1.84e-36	5.21e-35	72.3021
cg02939659	Red	2.4072	1.4658	17.6083	1.96e-36	5.53e-35	72.1826
cg08445802	Red	2.40607	-0.876969	29.8658	2.82e-60	7.81e-58	127.053
cg13944175	Red	2.4055	-2.84952	17.5646	2.47e-36	6.9e-35	71.952
cg00804179	Red	2.40404	1.71767	15.0294	2.31e-30	3.79e-29	58.1984
cg19343034	Red	2.40398	2.11694	20.4561	9.87e-43	4.96e-41	86.6886
cg02896191	Red	2.40347	3.38651	13.023	3.87e-25	4.02e-24	46.2118
cg23746497	Red	2.40296	-0.902188	25.9763	1.06e-53	1.49e-51	111.933
cg13283952	Red	2.40247	-0.780859	21.8304	1.3e-45	8.42e-44	93.3221
cg18532727	Grn	2.40156	-3.87983	13.4243	3.04e-26	3.48e-25	48.7372
cg26925231	Grn	2.4011	-2.64636	22.6741	2.49e-47	1.9e-45	97.2773
cg04090697	Both	2.39933	1.1835	28.8986	6.76e-59	1.62e-56	123.881
cg15813266	Both	2.39918	2.02068	31.8305	9.69e-64	3.92e-61	135.001
cg05848863	Red	2.39846	-2.82551	15.7255	4.93e-32	9.41e-31	62.0458
cg07249433	Red	2.39569	1.841	24.4707	7.29e-51	7.81e-49	105.41
cg00253658	Red	2.39541	-0.413807	18.7737	4.58e-39	1.65e-37	78.2425
cg01426041	Red	2.395	1.48107	26.2267	3.69e-54	5.37e-52	112.993
cg04425920	Red	2.39459	-2.41141	21.9629	6.95e-46	4.63e-44	93.9489
cg27215236	Grn	2.39419	4.48935	31.678	1.17e-62	4.17e-60	132.533
cg23238315	Red	2.39412	0.318396	20.0756	6.46e-42	3.01e-40	84.8101
cg26047066	Red	2.3939	0.257598	16.289	2.27e-33	4.87e-32	65.1226
cg10192893	Red	2.39355	-2.81792	17.8122	8.72e-37	2.54e-35	72.9996
cg19486070	Red	2.39341	0.56945	13.3079	4.39e-26	4.95e-25	48.3549
cg09418000	Both	2.39251	2.00372	26.9573	1.73e-55	2.87e-53	116.046
cg09754845	Red	2.39238	-2.45106	22.5457	4.52e-47	3.36e-45	96.6807
cg02217786	Grn	2.39099	-3.52007	18.8238	6.37e-39	2.26e-37	77.9289
cg05590233	Red	2.39006	1.83424	32.8025	2.85e-65	1.4e-62	138.512
cg15014975	Red	2.38953	-1.48738	20.3481	1.68e-42	8.26e-41	86.1572
cg06867623	Grn	2.38881	1.98369	31.7311	1.4e-63	5.54e-61	134.637
cg10477073	Grn	2.38849	2.77073	18.5711	2.3e-38	7.74e-37	76.6453
cg10533103	Red	2.38824	1.598	30.8069	4.34e-62	1.46e-59	131.212
cg20723355	Grn	2.38802	-2.81676	20.0832	6.22e-42	2.91e-40	84.8475	FBXO39
cg01939477	Red	2.38748	-3.88284	15.5189	1.54e-31	2.8e-30	60.909
cg14984664	Red	2.38702	2.48248	25.6982	3.49e-53	4.61e-51	110.748
cg21410293	Red	2.38499	1.9845	25.0618	5.45e-52	6.44e-50	108.002
cg13879483	Red	2.38373	-2.08814	17.2806	1.11e-35	2.92e-34	70.4484
cg01323381	Both	2.3836	0.866452	28.4333	4.28e-58	9.47e-56	122.039
cg17302155	Red	2.38226	-3.18693	17.889	4.48e-37	1.34e-35	73.6577
cg20148575	Red	2.38203	-2.72942	14.2815	1.52e-28	2.13e-27	54.0108
cg14800014	Both	2.38172	2.00823	22.6986	2.22e-47	1.7e-45	97.3905
cg14885748	Red	2.38145	-3.40383	17.8116	6.73e-37	1.98e-35	73.2517
cg10127037	Red	2.38128	1.97551	25.7553	2.73e-53	3.65e-51	110.992
cg16108230	Red	2.38062	-1.10682	38.6029	1.02e-73	1.32e-70	157.849
cg16389456	Red	2.38049	2.49748	18.6337	1.25e-38	4.32e-37	77.2447
cg09771226	Red	2.38036	1.22645	19.4699	1.33e-40	5.52e-39	81.7814
cg26336701	Both	2.37847	2.0167	25.2103	2.86e-52	3.47e-50	108.647
cg16876192	Red	2.37796	4.8446	20.2245	1.18e-41	5.37e-40	84.2388
cg09570682	Red	2.37783	-3.86986	14.5218	3.94e-29	5.81e-28	55.3618
cg18070676	Red	2.37764	-2.94836	19.4385	1.56e-40	6.43e-39	81.6231
cg04196933	Grn	2.37757	3.446	38.0214	6.41e-73	7.7e-70	156.025
cg18470456	Both	2.37548	1.76252	27.1329	8.38e-56	1.44e-53	116.772
cg19922137	Grn	2.37526	-2.10508	21.6622	2.89e-45	1.81e-43	92.5227
cg06677151	Grn	2.37463	2.99199	30.0992	1.16e-60	3.32e-58	127.941
cg27615388	Grn	2.3742	-2.4691	21.2069	2.56e-44	1.48e-42	90.3419
cg16048517	Grn	2.37396	-4.2673	14.3274	1.39e-28	1.95e-27	54.1093
cg03063639	Red	2.37251	-3.55539	13.5926	7.52e-27	9.07e-26	50.1116
cg13405783	Grn	2.37192	-3.8192	15.5748	1.13e-31	2.08e-30	61.2174
cg10698928	Red	2.37103	-3.87213	15.7058	6.74e-32	1.27e-30	61.7403
cg17712694	Red	2.37076	-3.44768	16.499	7.3e-34	1.63e-32	66.2598
cg11285912	Both	2.3685	1.55937	33.1561	8.08e-66	4.19e-63	139.768
cg05937737	Grn	2.36827	-1.49567	24.884	1.18e-51	1.36e-49	107.227
cg06516502	Grn	2.36806	0.218192	13.6228	6.33e-27	7.69e-26	50.283
cg05732750	Red	2.36798	-2.05301	20.2613	2.58e-42	1.25e-40	85.7291
cg05587394	Red	2.36768	2.81728	25.2944	1.98e-52	2.45e-50	109.011
cg08699206	Red	2.36698	0.648446	19.8818	1.69e-41	7.6e-40	83.8461
cg26281453	Red	2.36692	-2.85981	19.4442	1.52e-40	6.26e-39	81.6515
cg07547765	Both	2.36682	1.15848	24.8744	1.23e-51	1.42e-49	107.185
cg12563935	Red	2.36592	3.45916	22.0482	1e-45	6.57e-44	93.5976
cg10182317	Red	2.36541	-3.17126	15.4483	2.27e-31	4.08e-30	60.5198
cg27064482	Red	2.36541	-0.244807	24.0066	5.75e-50	5.62e-48	103.346
cg08709360	Red	2.36527	1.56366	19.6791	4.66e-41	2.01e-39	82.8325
cg09642408	Grn	2.36493	1.69426	26.5598	9.08e-55	1.4e-52	114.393
cg11413039	Red	2.36419	-2.73823	19.7469	3.32e-41	1.45e-39	83.172
cg10397440	Grn	2.36374	-2.88865	28.3973	4.94e-58	1.09e-55	121.896
cg18301891	Grn	2.36136	-3.65278	15.8393	4.96e-32	9.46e-31	62.0629
cg10658542	Red	2.36104	-3.23944	17.3374	1.05e-35	2.78e-34	70.5076
cg01854776	Red	2.36097	1.85959	19.7123	3.95e-41	1.71e-39	82.999
cg12245706	Red	2.36085	3.65466	29.1039	9.53e-59	2.24e-56	123.549
cg15475851	Grn	2.36062	-2.89152	20.9485	8.93e-44	4.93e-42	89.0927
cg23781334	Red	2.36056	1.2803	17.9436	3.37e-37	1.02e-35	73.9435
cg06665333	Red	2.36045	1.63419	27.6685	1.6e-56	2.98e-54	118.432
cg14312114	Both	2.36013	1.6061	27.7484	6.74e-57	1.3e-54	119.287
cg24422029	Grn	2.35987	1.52819	21.865	1.1e-45	7.2e-44	93.4858
cg01806382	Both	2.35901	1.69088	19.982	1.03e-41	4.7e-40	84.3447
cg05801374	Both	2.3588	1.39713	27.2315	5.58e-56	9.73e-54	117.177
cg12859720	Red	2.3567	3.42526	20.6357	4.09e-43	2.13e-41	87.569
cg17861230	Grn	2.35329	-1.45429	23.4285	7.8e-49	6.84e-47	100.739	PDE4C
cg05154546	Red	2.3531	1.50094	18.4213	2.81e-38	9.38e-37	76.4281
cg21785832	Both	2.35246	-0.0296763	25.0245	6.41e-52	7.54e-50	107.84
cg12656653	Grn	2.35219	3.66988	19.3115	2.64e-39	9.68e-38	78.8515
cg02503159	Red	2.34934	-3.52362	14.6252	2.21e-29	3.32e-28	55.9416
cg15466862	Red	2.349	-2.64557	20.3395	1.75e-42	8.6e-41	86.1148
cg09493505	Grn	2.34861	-3.51643	15.043	2.14e-30	3.53e-29	58.2738
cg24040595	Grn	2.34817	0.984287	26.5614	9.02e-55	1.39e-52	114.399
cg14231297	Grn	2.34801	-1.70085	23.6999	2.28e-49	2.11e-47	101.968
cg08944086	Red	2.348	2.12066	17.8731	4.87e-37	1.45e-35	73.574
cg09684264	Both	2.34798	1.62723	22.4943	5.74e-47	4.23e-45	96.4416
cg19859290	Red	2.34779	-3.16174	17.5695	2.4e-36	6.73e-35	71.9779
cg21038156	Red	2.34641	-3.72164	18.8996	2.41e-39	8.86e-38	78.887
cg27624327	Grn	2.34523	0.740057	19.6436	5.57e-41	2.39e-39	82.6545
cg11387751	Both	2.34473	1.80412	24.2862	1.65e-50	1.71e-48	104.593
cg02457680	Grn	2.34431	-3.15023	17.0097	4.69e-35	1.17e-33	69.0047
cg21350575	Red	2.34278	-3.89892	15.1313	1.31e-30	2.2e-29	58.7644
cg09799983	Red	2.3414	-2.04311	16.2872	2.3e-33	4.92e-32	65.1129
cg08455781	Red	2.34131	2.26804	20.4147	1.21e-42	6.02e-41	86.4851
cg05745622	Red	2.34079	3.47636	33.8025	8.27e-67	4.73e-64	142.037
cg19707040	Grn	2.34064	-3.31578	18.7454	5.3e-39	1.89e-37	78.0972
cg18815943	Grn	2.3401	-3.7244	17.0215	5.61e-35	1.39e-33	68.8344	FOXE3
cg03207666	Both	2.33995	1.43584	32.416	1.15e-64	5.24e-62	137.126
cg17349389	Red	2.33923	-3.28112	17.6322	1.73e-36	4.9e-35	72.3083
cg19795594	Red	2.33893	2.18355	29.6606	3.44e-60	9.41e-58	126.851
cg24046689	Red	2.33886	1.6309	13.3507	3.44e-26	3.92e-25	48.5981
cg04892182	Red	2.33857	2.76285	27.6463	3e-56	5.4e-54	117.811
cg08729318	Red	2.33847	-3.74359	14.2524	1.79e-28	2.49e-27	53.8474
cg06341513	Red	2.33757	Inf	12.2694	2.38e-23	2.13e-22	42.0898
cg20161965	Grn	2.33748	1.25226	26.3639	3.41e-54	5e-52	113.076
cg07143083	Grn	2.33725	-2.67695	17.2801	1.11e-35	2.93e-34	70.4459
cg00379720	Grn	2.33699	-2.45688	21.142	3.5e-44	2e-42	90.0292
cg09890687	Grn	2.33622	4.27605	16.7901	3.93e-34	9e-33	66.9102
cg27647623	Both	2.33548	1.61225	28.3099	7.01e-58	1.52e-55	121.547
cg20453394	Grn	2.33527	-3.82054	18.1131	1.83e-37	5.65e-36	74.564
cg16232126	Grn	2.33174	-2.66703	18.2629	6.39e-38	2.06e-36	75.6071	SLC5A7
cg13005636	Both	2.33146	2.02256	23.2151	2.06e-48	1.74e-46	99.767
cg02119363	Grn	2.33011	-3.29259	18.9891	1.52e-39	5.71e-38	79.3441
cg03717503	Grn	2.32995	1.84396	19.8943	1.59e-41	7.16e-40	83.9081
cg23696432	Red	2.32955	3.17377	23.5213	5.12e-49	4.57e-47	101.161
cg24927465	Red	2.32905	2.70364	32.0809	3.88e-64	1.66e-61	135.914
cg18448581	Red	2.3275	-4.04502	13.2229	9.46e-26	1.04e-24	47.6035
cg20706049	Both	2.32741	1.6082	24.0534	4.66e-50	4.61e-48	103.556
cg15754594	Red	2.32716	-0.918196	19.9303	1.33e-41	6.02e-40	84.0876
cg12595013	Grn	2.32474	-2.24336	24.809	1.64e-51	1.87e-49	106.899
cg09804503	Grn	2.32427	2.48728	32.1365	1.17e-63	4.67e-61	134.822
cg03171770	Red	2.32414	-2.73581	18.2622	6.41e-38	2.07e-36	75.6034
cg04738965	Red	2.32209	-2.23346	22.1797	2.5e-46	1.74e-44	94.9702
cg02842227	Grn	2.32082	-3.81344	17.9362	3.5e-37	1.06e-35	73.9046
cg07149609	Red	2.32081	-2.56785	16.7025	2.44e-34	5.68e-33	67.3572
cg22891500	Red	2.32074	-2.76189	19.1004	8.65e-40	3.32e-38	79.9108
cg18273840	Red	2.32051	-2.18136	18.0792	1.66e-37	5.16e-36	74.6515
cg12194832	Red	2.32046	3.90453	24.878	4.9e-51	5.32e-49	105.829
cg07792478	Red	2.31996	-2.24893	18.242	7.12e-38	2.29e-36	75.4987
cg23026864	Red	2.31923	-3.16862	16.5257	6.32e-34	1.42e-32	66.4041
cg20019985	Grn	2.31893	-2.99138	17.0698	3.4e-35	8.59e-34	69.3256
cg04511534	Both	2.3185	0.813342	37.082	1.31e-71	1.35e-68	153.028	GGT6
cg06823965	Red	2.31738	4.27976	22.5843	5.63e-47	4.15e-45	96.4694
cg08555594	Both	2.31725	2.40698	44.0484	9.87e-81	2.92e-77	173.849
cg09880291	Both	2.31695	1.55883	29.2649	1.6e-59	4.12e-57	125.316
cg19925849	Grn	2.31557	-2.32785	22.8059	1.35e-47	1.06e-45	97.8871
cg04462567	Red	2.31527	3.06561	22.646	2.84e-47	2.15e-45	97.1467
cg17911318	Grn	2.315	-3.90001	14.7501	1.1e-29	1.7e-28	56.6405
cg20172627	Red	2.31486	-3.66276	13.8988	1.32e-27	1.7e-26	51.8492
cg26444528	Red	2.31361	-2.24715	22.1528	2.84e-46	1.96e-44	94.8437
cg01699740	Red	2.3136	1.65011	24.1451	3.1e-50	3.12e-48	103.965
cg14058329	Grn	2.31339	1.22806	26.3193	2.49e-54	3.7e-52	113.383
cg16888590	Both	2.31311	1.55101	23.3351	1.19e-48	1.03e-46	100.314
cg26296488	Red	2.31302	-1.01006	15.5974	9.96e-32	1.85e-30	61.3418
cg17714025	Grn	2.31265	-2.94415	18.9167	2.96e-39	1.08e-37	78.6875
cg20626840	Both	2.31263	2.07277	21.2138	2.48e-44	1.43e-42	90.3752
cg09979311	Grn	2.31237	3.70364	20.0023	4.83e-41	2.08e-39	82.836
cg17219656	Grn	2.3123	2.60677	39.7069	3.32e-75	5.13e-72	161.247
cg03627931	Red	2.31226	3.98468	28.4282	7.62e-58	1.64e-55	121.469
cg12744820	Red	2.31203	-2.39852	18.9555	1.81e-39	6.74e-38	79.1727
cg01691989	Red	2.31169	4.69555	17.2762	2.4e-35	6.14e-34	69.6984
cg13333722	Both	2.31163	2.04734	34.3545	1.21e-67	7.62e-65	143.947
cg04258751	Red	2.31078	3.20899	21.0261	1.11e-42	5.57e-41	86.6307
cg03689181	Red	2.31048	3.64347	20.6092	1.31e-42	6.5e-41	86.428
cg05383490	Both	2.31027	-1.37727	30.8355	3.9e-62	1.32e-59	131.319
cg15619820	Red	2.3102	1.03118	18.9433	1.93e-39	7.16e-38	79.1101
cg17391928	Grn	2.30949	-2.80463	21.1782	2.94e-44	1.69e-42	90.2039
cg24716664	Red	2.30858	3.5047	22.1019	7.81e-46	5.17e-44	93.8475
cg12363903	Red	2.30675	2.90893	18.9741	1.65e-39	6.15e-38	79.2672
cg24937747	Grn	2.30648	-2.33448	19.8353	2.14e-41	9.49e-40	83.6137
cg06007966	Red	2.30606	-3.29344	17.8116	8.75e-37	2.55e-35	72.9962
cg16617758	Grn	2.30549	4.32985	28.2544	8.75e-58	1.87e-55	121.325
cg02657401	Red	2.30492	-2.08778	19.9281	1.34e-41	6.09e-40	84.0765
cg04337342	Grn	2.30486	2.28451	31.0726	1.6e-62	5.63e-60	132.205
cg05265611	Red	2.3039	2.76916	24.3903	1.04e-50	1.1e-48	105.054
cg23716449	Grn	2.3034	2.52499	12.1493	3.72e-23	3.28e-22	41.6284
cg12711252	Red	2.30297	-2.15598	18.4044	3.07e-38	1.02e-36	76.3406
cg12668523	Red	2.30217	1.07101	20.26	2.59e-42	1.25e-40	85.7226
cg15994182	Grn	2.30194	1.20676	35.8716	7.04e-70	5.81e-67	149.069
cg14037250	Both	2.30189	2.29162	37.2575	7.42e-72	7.82e-69	153.593
cg10828599	Both	2.30186	2.31045	28.7778	1.09e-58	2.54e-56	123.405
cg03289872	Both	2.30175	-2.09665	19.4338	1.6e-40	6.57e-39	81.5995	ZNF667
cg27238852	Red	2.30129	4.02563	32.4834	1.74e-64	7.71e-62	136.715
cg10289744	Both	2.30122	0.908734	21.8127	1.41e-45	9.12e-44	93.2383
cg02623991	Grn	2.30118	-2.75905	18.2225	7.88e-38	2.52e-36	75.3971
cg22720392	Red	2.29978	0.854368	19.8177	2.33e-41	1.03e-39	83.526
cg20686446	Red	2.29844	1.62035	19.3364	2.62e-40	1.05e-38	81.1073
cg18717967	Both	2.29824	1.12006	24.6086	3.97e-51	4.36e-49	106.018
cg03678860	Grn	2.2982	2.58575	22.4522	6.99e-47	5.1e-45	96.2454
cg12427264	Red	2.2975	4.31649	30.9346	3.28e-61	1e-58	129.212
cg09513990	Grn	2.29743	-2.54937	22.355	1.1e-46	7.88e-45	95.7915
cg02694017	Red	2.29713	-2.87126	17.7731	8.23e-37	2.4e-35	73.0497
cg13224075	Red	2.29703	4.03897	25.5848	3.95e-52	4.73e-50	108.35
cg04860563	Both	2.29662	1.60684	25.9528	1.18e-53	1.64e-51	111.834
cg27630540	Grn	2.2963	2.24274	11.5874	7.6e-22	6.04e-21	38.6026
cg15092343	Red	2.29617	-2.46588	18.4143	2.91e-38	9.71e-37	76.3919
cg11956819	Red	2.29581	2.59767	23.2408	1.83e-48	1.55e-46	99.8848
cg13916740	Red	2.29577	-4.5017	12.3431	1.56e-23	1.43e-22	42.5071
cg19402238	Grn	2.29528	3.95489	26.0283	8.54e-54	1.2e-51	112.154
cg01642521	Grn	2.29453	-3.55191	13.4481	1.71e-26	2e-25	49.2889
cg03357798	Red	2.29438	-3.67721	13.9722	8.72e-28	1.14e-26	52.265
cg03540794	Grn	2.2935	1.44315	27.6497	1.01e-56	1.92e-54	118.886
cg11117637	Red	2.29337	2.17001	22.8057	1.35e-47	1.06e-45	97.8864
cg08954601	Both	2.29314	1.39929	24.5157	5.98e-51	6.45e-49	105.609
cg09823095	Red	2.29125	-3.64716	14.5458	3.44e-29	5.1e-28	55.4965
cg17760405	Red	2.29072	-2.8928	16.0386	8.88e-33	1.81e-31	63.7598
cg17039236	Grn	2.28982	-3.37923	19.1257	7.61e-40	2.93e-38	80.0392
cg20399616	Red	2.28953	-4.03357	11.5449	1.19e-21	9.31e-21	38.1699
cg13064897	Both	2.28936	1.51809	27.0144	1.37e-55	2.29e-53	116.283
cg11747183	Grn	2.28844	-2.486	24.3867	1.06e-50	1.11e-48	105.038
cg20744163	Red	2.28809	1.92922	23.2692	1.61e-48	1.37e-46	100.014
cg23217463	Both	2.28808	2.03057	21.8353	1.27e-45	8.24e-44	93.3452
cg25881804	Grn	2.28788	-3.05522	17.0524	3.74e-35	9.4e-34	69.2328
cg18371475	Grn	2.28686	-3.33173	17.538	2.84e-36	7.9e-35	71.8115
cg05768427	Red	2.28572	-2.77259	17.2079	1.63e-35	4.23e-34	70.0618
cg05446253	Red	2.28558	3.77577	22.3931	9.21e-47	6.65e-45	95.9695
cg13532185	Both	2.28518	2.01162	45.2797	3.26e-82	1.21e-78	177.219
cg14327759	Both	2.28498	1.76374	25.6892	3.63e-53	4.79e-51	110.709
cg11027217	Grn	2.28455	2.20866	30.2955	3.01e-61	9.25e-59	129.282
cg04299200	Red	2.28451	1.12458	20.7838	1.99e-43	1.06e-41	88.2921
cg02027945	Red	2.28319	-2.22882	15.8276	3.47e-32	6.7e-31	62.4055
cg22647407	Red	2.28319	-3.20357	15.3474	4.81e-31	8.4e-30	59.7747
cg19780308	Red	2.28287	2.74676	23.4917	5.86e-49	5.2e-47	101.026
cg04191989	Red	2.28274	1.63431	24.3438	1.28e-50	1.34e-48	104.848
cg15879716	Red	2.28273	3.65274	32.3125	1.67e-64	7.44e-62	136.752
cg25241038	Red	2.28134	1.74104	31.8885	7.83e-64	3.22e-61	135.213
cg21970554	Grn	2.28123	-3.0638	19.7569	3.16e-41	1.38e-39	83.2221
cg24319902	Grn	2.28118	-2.91162	17.8469	5.59e-37	1.66e-35	73.4371
cg19387165	Both	2.27952	1.51161	22.9796	6.08e-48	4.91e-46	98.6877
cg14155027	Both	2.27933	1.21925	22.3262	1.26e-46	8.98e-45	95.6567
cg12935350	Both	2.27877	2.09282	40.8621	1e-76	1.87e-73	164.715
cg08833577	Red	2.27832	-2.46852	19.7899	2.68e-41	1.18e-39	83.3873
cg20489453	Red	2.27811	2.76692	19.0691	1.01e-39	3.86e-38	79.7516
cg23302649	Red	2.27736	-2.12283	20.7927	1.9e-43	1.02e-41	88.3355
cg21816539	Both	2.27721	-2.24221	27.9569	2.9e-57	5.83e-55	120.13	GRIK1
cg22534145	Grn	2.27643	-2.54998	16.9246	7.4e-35	1.81e-33	68.5494
cg18339788	Red	2.27602	-3.25228	16.2075	3.54e-33	7.46e-32	64.6799
cg22620221	Grn	2.27539	-2.88735	18.2166	8.12e-38	2.6e-36	75.3668
cg02537838	Both	2.27519	1.16471	27.4302	2.47e-56	4.5e-54	117.991	C20orf151
cg07962143	Red	2.27504	-1.70877	19.4467	1.5e-40	6.18e-39	81.6644
cg00094518	Red	2.27397	-1.89393	23.4905	5.89e-49	5.23e-47	101.021
cg09765994	Red	2.27387	-3.89217	14.5636	3.11e-29	4.63e-28	55.5967
cg20821442	Both	2.27319	1.5871	24.1759	2.7e-50	2.73e-48	104.102
cg27324804	Red	2.27317	3.85487	33.2964	9.69e-66	4.98e-63	139.59
cg15203403	Grn	2.2724	2.23434	26.115	5.91e-54	8.46e-52	112.521
cg13239713	Red	2.27211	1.21408	22.0767	4.06e-46	2.77e-44	94.4855
cg24154839	Grn	2.27179	-3.1698	19.26	3.85e-40	1.53e-38	80.7208
cg09480190	Grn	2.27111	0.777984	13.0205	1.97e-25	2.1e-24	46.8471
cg04737916	Red	2.27037	-2.45576	20.6443	3.93e-43	2.04e-41	87.6111
cg09022943	Grn	2.27036	-3.05258	23.4219	8.04e-49	7.04e-47	100.71
cg05255522	Red	2.2697	-3.28388	17.5585	2.55e-36	7.11e-35	71.9198
cg25253677	Red	2.2686	-3.62634	14.5357	3.64e-29	5.38e-28	55.4402
cg00767637	Red	2.26791	-1.64616	12.0001	9.78e-23	8.35e-22	40.6701
cg16791781	Both	2.26784	1.18096	35.7531	1.05e-69	8.38e-67	148.676
cg25578967	Red	2.26744	2.18171	24.3061	1.51e-50	1.57e-48	104.681
cg07463541	Red	2.26719	-0.600938	28.3388	6.24e-58	1.36e-55	121.662
cg03407651	Grn	2.26627	3.93053	37.8233	1.2e-72	1.42e-69	155.398
cg05942551	Red	2.26537	2.62148	33.4483	2.87e-66	1.56e-63	140.798
cg18721420	Red	2.26456	-3.70941	17.3216	8.92e-36	2.37e-34	70.666
cg25166006	Grn	2.26442	2.58609	19.4272	1.65e-40	6.79e-39	81.5658
cg00061185	Both	2.26409	2.28069	20.0814	6.27e-42	2.93e-40	84.8389
cg13652281	Red	2.26387	2.63481	19.5724	7.96e-41	3.36e-39	82.2968
cg04432660	Red	2.26346	2.54776	24.5647	4.81e-51	5.24e-49	105.825
cg24541672	Red	2.26312	3.07536	31.1458	1.22e-62	4.36e-60	132.477
cg16479247	Both	2.26299	1.78446	24.1483	3.05e-50	3.08e-48	103.979
cg06829830	Red	2.26289	-2.88756	16.0434	8.65e-33	1.76e-31	63.786
cg23348155	Red	2.26286	1.46632	24.443	8.24e-51	8.77e-49	105.288
cg02970836	Red	2.26209	-2.44862	20.2892	2.24e-42	1.09e-40	85.8671
cg23497383	Red	2.26049	-2.20342	15.0869	1.68e-30	2.79e-29	58.5181
cg07847863	Red	2.26003	-2.78491	19.2496	4.06e-40	1.6e-38	80.6683
cg09007841	Red	2.25954	2.17323	17.6983	1.22e-36	3.51e-35	72.6563
cg25763393	Grn	2.25907	-2.73592	19.1071	8.36e-40	3.21e-38	79.9448
cg22797031	Red	2.25906	-1.34328	19.0254	1.27e-39	4.79e-38	79.5289
cg25027798	Red	2.25904	-1.27339	25.9794	1.05e-53	1.47e-51	111.946
cg18899220	Grn	2.2578	1.23461	16.5237	8.01e-34	1.78e-32	66.1742
cg19047868	Red	2.25757	0.855676	19.1645	6.25e-40	2.42e-38	80.2364
cg12974388	Red	2.25746	-3.17084	16.703	2.43e-34	5.66e-33	67.3604
cg06330323	Grn	2.25578	0.574234	28.9085	6.5e-59	1.56e-56	123.92
cg15577180	Red	2.2546	4.27349	25.7209	5.14e-53	6.69e-51	110.367
cg14156405	Red	2.25388	-3.26611	13.776	2.65e-27	3.32e-26	51.1531
cg04217778	Grn	2.25376	-2.4484	21.9387	7.79e-46	5.16e-44	93.8346
cg03366858	Grn	2.25308	3.30089	18.013	3.07e-37	9.3e-36	74.045
cg26407571	Red	2.25305	1.16311	19.2754	3.56e-40	1.42e-38	80.7987
cg03679504	Red	2.25269	1.91179	23.3095	1.34e-48	1.15e-46	100.198
cg10266098	Red	2.25262	3.01464	32.2782	1.89e-64	8.35e-62	136.628
cg21501518	Red	2.25241	3.29727	9.61595	6.95e-17	3.77e-16	27.2227
cg12166610	Grn	2.25222	-2.35352	21.688	2.56e-45	1.61e-43	92.6457
cg10679301	Red	2.25213	-2.72241	19.1817	5.72e-40	2.23e-38	80.324
cg14178533	Red	2.25207	2.25386	31.4807	3.51e-63	1.33e-60	133.717
cg07211516	Both	2.251	1.96006	23.4465	7.19e-49	6.33e-47	100.821
cg11071231	Red	2.25004	-3.15666	17.7169	1.11e-36	3.19e-35	72.7545
cg07333191	Both	2.2491	-0.528472	35.1192	8.85e-69	6.34e-66	146.552
cg27437721	Red	2.24817	-0.905788	23.5242	5.05e-49	4.52e-47	101.174
cg05201970	Grn	2.24752	-2.03654	23.6958	2.32e-49	2.15e-47	101.95
cg13399773	Both	2.24667	1.54501	25.3652	1.46e-52	1.82e-50	109.317
cg03211527	Red	2.24471	3.54772	28.8559	8e-59	1.89e-56	123.713
cg18640536	Both	2.24392	1.79912	33.6335	1.5e-66	8.35e-64	141.447
cg22959820	Red	2.24391	-3.91494	15.3074	5.99e-31	1.04e-29	59.5547
cg15699226	Grn	2.24312	-2.95918	18.5548	1.41e-38	4.84e-37	77.1171
cg01815671	Red	2.24277	-3.2531	16.541	5.81e-34	1.31e-32	66.487
cg19445205	Red	2.24239	3.31514	24.7416	2.21e-51	2.48e-49	106.603
cg22690188	Grn	2.24199	-1.92398	13.2254	6.11e-26	6.81e-25	48.0185
cg10983199	Grn	2.24187	-3.94039	15.1933	9.29e-31	1.58e-29	59.1084
cg26333652	Red	2.24152	-0.788208	24.2449	1.99e-50	2.04e-48	104.409
cg18961681	Red	2.24136	-2.41485	21.9011	9.3e-46	6.12e-44	93.6567
cg02951526	Both	2.24129	0.899719	29.4557	7.62e-60	2.03e-57	126.058
cg26198107	Red	2.24106	2.77144	15.2102	8.46e-31	1.45e-29	59.2026
cg07489502	Red	2.24005	-1.82614	18.5097	1.78e-38	6.06e-37	76.8845
cg17891759	Grn	2.23932	-2.67804	23.3883	9.37e-49	8.15e-47	100.557
cg02343823	Red	2.23833	-2.34721	16.7067	2.38e-34	5.56e-33	67.3801
cg08812555	Grn	2.23824	-3.27572	16.2367	3.02e-33	6.41e-32	64.8388
cg14994521	Both	2.23773	2.08068	22.0583	4.43e-46	3e-44	94.3989
cg11291003	Red	2.23762	3.45836	23.3174	1.29e-48	1.11e-46	100.234
cg19848599	Red	2.2376	1.67527	17.41	5.58e-36	1.51e-34	71.1347
cg14523847	Red	2.23573	-2.13195	19.7763	2.87e-41	1.26e-39	83.3193
cg15030849	Red	2.23562	-1.77176	19.8349	2.14e-41	9.51e-40	83.612
cg07371589	Red	2.23449	0.25732	20.2944	2.19e-42	1.06e-40	85.8924
cg21664614	Red	2.23417	4.48481	24.9804	7.77e-52	9.08e-50	107.648
cg24902995	Red	2.23301	1.70886	12.3966	7.11e-24	6.67e-23	43.2669
cg13473356	Grn	2.23265	-2.92882	18.3494	4.08e-38	1.34e-36	76.056
cg04974290	Red	2.23256	-3.0998	18.7043	6.54e-39	2.32e-37	77.8861
cg25764899	Red	2.23223	-2.9955	14.5672	3.05e-29	4.54e-28	55.6167
cg26001902	Red	2.23014	-3.29391	14.6462	2.79e-29	4.17e-28	55.7206
cg01819912	Both	2.23003	1.85638	24.4473	8.09e-51	8.61e-49	105.307
cg22934449	Both	2.22938	2.43779	29.9494	1.13e-60	3.24e-58	127.962
cg11697226	Red	2.22932	-3.14246	14.3961	7.98e-29	1.14e-27	54.6561
cg16836311	Red	2.22918	-0.413792	24.601	4.1e-51	4.5e-49	105.985
cg24136740	Red	2.22838	2.77681	13.5183	1.54e-26	1.81e-25	49.4078
cg16615154	Grn	2.22828	-1.99715	22.4583	6.79e-47	4.96e-45	96.2739
cg02072492	Both	2.22815	1.95133	21.5482	4.98e-45	3.06e-43	91.9795
cg24812143	Red	2.22776	2.30202	15.2625	7.68e-31	1.32e-29	59.3073
cg20262021	Both	2.22721	1.79831	32.3265	1.59e-64	7.1e-62	136.803
cg01107874	Both	2.22703	1.11824	23.7288	2e-49	1.86e-47	102.099
cg23528142	Red	2.22614	3.78205	22.6735	3.73e-47	2.79e-45	96.8808
cg25043496	Both	2.22589	1.40265	26.0946	6.44e-54	9.19e-52	112.435
cg15556502	Grn	2.22587	-3.95958	14.8928	7.13e-30	1.12e-28	57.0855
cg20413471	Grn	2.22577	-3.48541	18.5688	1.31e-38	4.52e-37	77.1892
cg18099408	Red	2.22573	3.39995	21.791	1.57e-45	1.01e-43	93.1349
cg15731035	Red	2.22501	0.224022	13.6758	4.68e-27	5.75e-26	50.5847
cg10671668	Grn	2.22459	-3.03009	20.7213	2.7e-43	1.42e-41	87.9872
cg00663077	Red	2.22394	-2.74895	18.0989	1.5e-37	4.67e-36	74.7543
cg13686615	Red	2.2234	-1.329	10.9895	2.41e-20	1.7e-19	35.1531
cg07605211	Red	2.22216	-3.42862	17.4114	5.54e-36	1.5e-34	71.142
cg08135406	Red	2.22186	-0.361001	19.4781	1.28e-40	5.31e-39	81.8228
cg14431024	Both	2.22177	1.82002	30.2293	3.87e-61	1.17e-58	129.031
cg18651870	Red	2.22076	-1.73089	17.6556	1.53e-36	4.36e-35	72.4317
cg24613080	Grn	2.21937	-2.63777	18.6955	6.85e-39	2.42e-37	77.8412
cg13888983	Red	2.21902	2.75757	17.5409	2.79e-36	7.78e-35	71.8269
cg24767968	Both	2.21847	0.881924	20.6678	3.5e-43	1.83e-41	87.7261
cg10055817	Red	2.21708	1.80584	16.667	2.95e-34	6.83e-33	67.1661
cg12349571	Red	2.2166	1.62579	16.0004	1.09e-32	2.21e-31	63.551
cg07831918	Red	2.21521	3.42348	16.4536	9.32e-34	2.07e-32	66.0144
cg09567735	Red	2.21464	2.80586	26.8919	2.27e-55	3.72e-53	115.775
cg10263370	Grn	2.21425	-3.22055	18.3582	3.9e-38	1.28e-36	76.1013
cg19196335	Both	2.21407	1.5874	34.2387	1.81e-67	1.11e-64	143.549
cg18325622	Grn	2.21397	-3.09775	17.0119	5.9e-35	1.46e-33	68.7837
cg08971859	Red	2.21381	3.3218	22.7013	2.2e-47	1.68e-45	97.4031
cg04733537	Red	2.21334	-3.00396	20.7638	2.19e-43	1.17e-41	88.1945
cg25316663	Red	2.21328	-3.5997	15.6775	6.41e-32	1.21e-30	61.7822
cg23883696	Red	2.21312	-2.79283	18.1972	8.98e-38	2.86e-36	75.2657
cg08101375	Grn	2.21251	-3.59427	17.2443	1.34e-35	3.51e-34	70.2554
cg12518442	Red	2.21165	-3.50249	14.5843	2.77e-29	4.14e-28	55.7123
cg17825572	Red	2.21138	-1.88711	13.5667	8.72e-27	1.05e-25	49.9641
cg24691330	Both	2.21125	1.32095	19.2471	4.11e-40	1.62e-38	80.6553
cg10009968	Red	2.21081	0.057323	14.5244	3.88e-29	5.72e-28	55.3767
cg16729415	Red	2.20962	-3.50985	13.497	1.3e-26	1.53e-25	49.5678
cg26636193	Red	2.20944	-3.41275	14.9021	4.69e-30	7.51e-29	57.489
cg19870512	Red	2.20915	-2.62883	18.4	3.14e-38	1.04e-36	76.3177
cg12391352	Red	2.20913	-1.68327	18.1753	1.01e-37	3.19e-36	75.152
cg01642579	Red	2.20906	0.956912	16.3606	1.54e-33	3.35e-32	65.5108
cg22079102	Red	2.20853	3.09994	37.6484	2.11e-72	2.37e-69	154.843
cg09959355	Both	2.2075	2.15469	27.9655	2.8e-57	5.65e-55	120.165
cg12932102	Grn	2.20685	1.05141	14.6476	1.94e-29	2.94e-28	56.0674
cg18749563	Red	2.20664	3.6649	23.7162	3.26e-49	2.97e-47	101.619
cg09937500	Both	2.20625	0.892483	23.0355	4.7e-48	3.84e-46	98.9443
cg02104112	Both	2.20583	1.42803	23.8606	1.11e-49	1.05e-47	102.692
cg00411072	Both	2.20495	1.85848	27.4339	2.43e-56	4.43e-54	118.007
cg10389229	Grn	2.20486	-2.65466	18.5196	1.69e-38	5.77e-37	76.9358
cg05378609	Red	2.20334	4.31009	23.0701	4.01e-48	3.3e-46	99.1031
cg23522194	Red	2.20291	2.274	20.7233	2.67e-43	1.41e-41	87.9969
cg14880527	Red	2.20286	2.98347	19.1497	6.73e-40	2.61e-38	80.1614
cg00948275	Red	2.20192	-4.10994	13.7494	3.09e-27	3.85e-26	51.0022
cg12523924	Grn	2.20139	-3.16979	17.9384	3.46e-37	1.04e-35	73.9161
cg11595545	Red	2.20113	-4.30792	11.4912	1.79e-21	1.38e-20	37.7685
cg21304163	Both	2.20004	1.56683	24.5434	5.29e-51	5.73e-49	105.731
cg19254119	Red	2.1999	-2.63971	17.7819	7.86e-37	2.3e-35	73.096
cg06495961	Both	2.19985	-1.53937	24.3308	1.36e-50	1.41e-48	104.791
cg21790626	Red	2.1997	-4.22106	13.4658	1.55e-26	1.81e-25	49.3899	ZNF154
cg14068176	Both	2.19901	2.00839	25.1472	3.76e-52	4.51e-50	108.373
cg14696396	Grn	2.19898	-3.39694	15.0406	2.17e-30	3.58e-29	58.2603	TM6SF1
cg22694818	Grn	2.19719	-1.81679	21.9804	6.4e-46	4.28e-44	94.0316
cg12105899	Red	2.19704	-0.396473	14.9951	2.79e-30	4.56e-29	58.0074
cg16339238	Red	2.19668	-2.74552	13.9798	8.36e-28	1.1e-26	52.3079
cg07085827	Grn	2.19588	-3.06728	16.5511	5.5e-34	1.24e-32	66.5416
cg05933904	Red	2.19518	-3.08826	13.969	8.88e-28	1.16e-26	52.2471
cg09435929	Red	2.19497	-2.37898	17.1257	2.53e-35	6.44e-34	69.6242
cg26540191	Grn	2.19491	1.83895	22.128	3.19e-46	2.2e-44	94.7269
cg17429382	Grn	2.19475	-4.24926	18.119	1.35e-37	4.22e-36	74.8587
cg09614415	Grn	2.19462	-2.27611	19.3412	2.55e-40	1.03e-38	81.1314
cg08235864	Red	2.19448	-4.30432	13.4057	2.18e-26	2.52e-25	49.0474
cg17432857	Both	2.19436	0.743442	24.317	1.44e-50	1.5e-48	104.729
cg03637769	Red	2.19429	1.29807	21.5109	5.95e-45	3.64e-43	91.801
cg18280126	Red	2.1936	2.9742	23.4344	7.6e-49	6.67e-47	100.766
cg23670372	Red	2.19314	1.29393	20.1842	1.43e-41	6.48e-40	84.0441
cg17269633	Red	2.19276	-1.05086	25.3597	1.5e-52	1.87e-50	109.293
cg15449956	Red	2.19273	-1.73954	23.1404	2.9e-48	2.42e-46	99.4254
cg10094616	Grn	2.19273	-3.59362	17.2538	1.28e-35	3.35e-34	70.306
cg27647370	Red	2.19205	1.83474	25.5802	5.79e-53	7.5e-51	110.243
cg24471254	Red	2.19114	0.726802	26.8297	2.94e-55	4.77e-53	115.517
cg08448701	Red	2.19104	-3.76077	15.9579	1.38e-32	2.76e-31	63.3192
cg03631455	Red	2.1908	0.138712	30.0775	6.91e-61	2.04e-58	128.452
cg17125141	Grn	2.1908	1.78938	25.951	1.19e-53	1.65e-51	111.826
cg21573200	Red	2.19074	-2.82479	18.3881	3.34e-38	1.11e-36	76.256
cg21097354	Both	2.19045	0.456864	20.396	1.33e-42	6.58e-41	86.3931
cg07605285	Both	2.19031	-0.761863	31.0951	1.47e-62	5.21e-60	132.289
cg11380483	Both	2.18975	0.838778	26.894	2.25e-55	3.7e-53	115.784
cg00208218	Both	2.18974	1.82936	20.9157	1.05e-43	5.74e-42	88.9336
cg09907509	Grn	2.18892	-2.14556	17.5741	2.35e-36	6.58e-35	72.0021
cg11753771	Red	2.18872	4.32524	18.9409	1.95e-39	7.24e-38	79.0981
cg00584026	Red	2.18757	1.31567	14.98	3.04e-30	4.94e-29	57.923
cg25260137	Grn	2.18595	-3.72977	16.5282	6.23e-34	1.4e-32	66.4175
cg12100956	Grn	2.18584	3.47131	27.9942	2.49e-57	5.07e-55	120.28
cg14118515	Red	2.18475	-2.034	16.096	6.5e-33	1.34e-31	64.0727
cg01301382	Red	2.18414	-1.42519	17.9189	3.83e-37	1.15e-35	73.8141
cg15618108	Both	2.18301	-0.557933	29.8517	1.65e-60	4.63e-58	127.587
cg23357435	Red	2.18189	2.50828	23.3306	1.22e-48	1.05e-46	100.294
cg06161697	Both	2.18188	1.99254	43.3606	6.88e-80	1.82e-76	171.929
cg07915921	Red	2.18112	-2.71576	14.3926	8.14e-29	1.17e-27	54.6365
cg09082903	Red	2.18046	-4.097	15.1787	1.01e-30	1.71e-29	59.0279
cg03333149	Red	2.18039	3.79296	26.171	4.66e-54	6.73e-52	112.758
cg18202502	Red	2.1802	3.62047	16.227	4.94e-33	1.03e-31	64.3616
cg12399484	Both	2.18011	2.02983	33.3817	3.63e-66	1.95e-63	140.564
cg13668495	Both	2.17943	1.48617	26.9191	2.03e-55	3.34e-53	115.888
cg00969405	Both	2.17905	1.05921	27.6198	1.14e-56	2.16e-54	118.765
cg06506966	Red	2.17846	-3.36073	18.9076	2.31e-39	8.52e-38	78.9281
cg04819655	Both	2.17826	1.66249	30.1155	5.98e-61	1.78e-58	128.597
cg04894619	Grn	2.17801	-2.6914	19.4012	1.88e-40	7.69e-39	81.435
cg15175377	Red	2.17794	1.6741	27.2316	5.58e-56	9.73e-54	117.177
cg11095383	Grn	2.17756	-1.04057	28.7441	1.24e-58	2.89e-56	123.272
cg25612428	Red	2.17615	2.27545	30.371	2.26e-61	7e-59	129.568
cg06249421	Both	2.17419	1.57897	23.1747	2.48e-48	2.08e-46	99.5825
cg05638347	Both	2.17398	2.08959	26.3904	1.85e-54	2.78e-52	113.682
cg05336395	Red	2.17352	-1.17483	23.6203	3.27e-49	2.98e-47	101.609
cg14061772	Grn	2.17293	1.54114	24.7285	2.34e-51	2.62e-49	106.546
cg24198558	Red	2.17213	-3.48386	17.3975	5.96e-36	1.61e-34	71.0682
cg01246520	Red	2.17175	0.931832	22.2206	4.5e-46	3.05e-44	94.3989
cg21270847	Grn	2.17162	0.994165	11.8998	1.25e-22	1.06e-21	40.4051
cg10580335	Red	2.17104	1.54068	27.5085	1.79e-56	3.32e-54	118.311
cg23250540	Both	2.17067	1.64475	23.6173	3.32e-49	3.02e-47	101.595
cg04844534	Red	2.17054	0.877745	22.5707	4.02e-47	3e-45	96.7974
cg22374586	Red	2.16879	2.5488	24.6443	3.39e-51	3.74e-49	106.175
cg17438211	Both	2.16864	1.61548	22.8912	9.13e-48	7.26e-46	98.2805
cg07035961	Red	2.16853	-1.3575	27.0671	1.1e-55	1.86e-53	116.5
cg10132208	Grn	2.16849	-2.25325	18.0728	1.72e-37	5.32e-36	74.6182
cg25334934	Red	2.16782	0.732375	17.6001	2.04e-36	5.76e-35	72.1394
cg15347156	Red	2.16672	3.65723	27.0994	1.62e-55	2.69e-53	116.118
cg13326227	Grn	2.16665	-4.19362	12.2969	1.42e-23	1.3e-22	42.5827
cg10982443	Red	2.16662	0.22068	17.673	1.39e-36	3.99e-35	72.5232
cg16190209	Both	2.16642	2.2439	20.3583	1.6e-42	7.86e-41	86.2077
cg25963511	Both	2.16542	0.52749	18.5594	1.38e-38	4.73e-37	77.1409
cg26864905	Red	2.16532	1.88092	18.3236	1.08e-37	3.41e-36	75.1066
cg15708153	Red	2.16485	-4.46222	12.0434	5.45e-23	4.75e-22	41.2326
cg21884231	Red	2.16484	-3.63931	13.9644	9.12e-28	1.19e-26	52.2208
cg14658493	Both	2.16468	1.54422	25.2142	2.81e-52	3.42e-50	108.664
cg16444826	Both	2.16468	1.77304	22.0998	3.64e-46	2.49e-44	94.5945
cg14019323	Grn	2.1644	-3.72456	17.1269	2.51e-35	6.4e-34	69.6304
cg04360793	Red	2.16415	-1.11265	20.7245	2.65e-43	1.4e-41	88.0031
cg18502142	Red	2.16333	-1.25545	19.9545	1.18e-41	5.36e-40	84.2081
cg24794228	Grn	2.16269	-3.02601	16.6743	2.83e-34	6.57e-33	67.2056
cg01977473	Both	2.16215	1.69571	24.8638	1.29e-51	1.48e-49	107.139
cg01521987	Grn	2.16212	-3.82912	18.0553	4.25e-37	1.27e-35	73.7342
cg26115633	Red	2.16183	-1.88151	18.1647	1.06e-37	3.36e-36	75.0971
cg25990647	Red	2.16156	-4.33494	15.8744	6.31e-32	1.19e-30	61.8373	OPRK1
cg05989861	Both	2.16116	1.52353	26.7831	3.57e-55	5.77e-53	115.324
cg13849066	Red	2.16076	3.15035	11.9083	1.19e-22	1.01e-21	40.4537
cg24509398	Red	2.16014	1.89699	21.6231	3.48e-45	2.17e-43	92.3367
cg23477406	Red	2.15949	-4.51636	11.6906	5.15e-22	4.15e-21	39.0045
cg08190858	Red	2.15852	-3.30506	16.486	7.82e-34	1.74e-32	66.1899
cg23696248	Grn	2.15812	2.21698	20.7001	2.99e-43	1.57e-41	87.8837
cg14293129	Both	2.15749	1.67709	33.9169	5.55e-67	3.24e-64	142.435
cg16288089	Red	2.15749	-2.66648	16.8442	1.14e-34	2.74e-33	68.1188
cg00810908	Red	2.1559	2.74776	18.4031	3.09e-38	1.03e-36	76.334
cg11786776	Both	2.1554	1.30874	30.1011	6.31e-61	1.87e-58	128.542
cg10007534	Red	2.15417	3.01937	17.4349	4.89e-36	1.33e-34	71.2664
cg00510087	Grn	2.15373	4.02505	26.8388	2.83e-55	4.61e-53	115.555
cg09636715	Red	2.15339	1.17956	24.0537	4.66e-50	4.6e-48	103.557
cg11672054	Grn	2.1532	-3.83635	15.6447	1.15e-31	2.13e-30	61.2094
cg20993403	Both	2.15304	1.35401	23.6806	2.49e-49	2.29e-47	101.881	EPB41L1
cg05242494	Red	2.15185	3.33067	23.7929	1.5e-49	1.41e-47	102.387
cg19075225	Grn	2.15182	2.54598	20.7972	1.86e-43	9.97e-42	88.3573
cg21175823	Red	2.15151	2.97339	23.1663	3.9e-48	3.21e-46	99.1371
cg09656848	Grn	2.15115	-2.98897	15.2722	6e-31	1.04e-29	59.5459
cg24675150	Red	2.15112	-3.85535	14.2561	2.07e-28	2.86e-27	53.7092
cg01972979	Red	2.15086	2.57687	20.8166	1.69e-43	9.1e-42	88.4518
cg23986590	Red	2.15084	1.16233	20.4528	1e-42	5.03e-41	86.6723
cg20544097	Both	2.15076	1.86169	20.1625	4.2e-42	1.99e-40	85.2408
cg24121069	Red	2.15044	3.48231	24.21	5.64e-50	5.53e-48	103.379
cg02300154	Red	2.15041	-4.32084	11.7779	2.81e-22	2.31e-21	39.6036
cg26624794	Grn	2.15002	3.69167	14.4962	6.43e-29	9.29e-28	54.8871
cg13206201	Red	2.14971	1.58572	19.2079	5.01e-40	1.96e-38	80.4565
cg08867825	Grn	2.1497	-1.70489	21.7267	2.13e-45	1.35e-43	92.8298
cg18634709	Red	2.1496	3.22412	17.328	1.42e-35	3.71e-34	70.2143
cg15444217	Both	2.14926	1.55492	27.1545	7.67e-56	1.32e-53	116.86
cg18247055	Grn	2.14879	-1.88288	22.1559	2.8e-46	1.93e-44	94.8584
cg03900143	Red	2.1487	-2.50319	18.0532	1.9e-37	5.88e-36	74.5161
cg12836959	Red	2.14852	-2.82911	19.2331	4.41e-40	1.74e-38	80.5847
cg23331421	Red	2.14845	-2.73689	19.4215	1.7e-40	6.97e-39	81.5372
cg23495279	Grn	2.14672	-3.5862	15.4717	1.99e-31	3.6e-30	60.649
cg07065111	Grn	2.14656	-2.94619	16.8237	1.27e-34	3.04e-33	68.0088
cg13807985	Grn	2.14537	-3.44068	15.6666	6.81e-32	1.28e-30	61.7223
cg18424208	Red	2.14493	1.86447	21.6571	2.96e-45	1.86e-43	92.4985
cg23198707	Red	2.14447	-1.9298	18.0652	1.79e-37	5.53e-36	74.5786
cg04348273	Both	2.14435	2.43837	33.128	8.93e-66	4.61e-63	139.668
cg12453504	Both	2.14322	1.18784	20.7029	2.95e-43	1.55e-41	87.8976
cg19707128	Red	2.14304	2.03515	25.0025	7.06e-52	8.27e-50	107.744
cg26639039	Red	2.1428	-3.32761	22.495	5.72e-47	4.22e-45	96.445
cg21352837	Red	2.14252	3.8484	25.6667	3.99e-53	5.25e-51	110.613
cg10053369	Both	2.14197	0.899079	20.1398	4.7e-42	2.22e-40	85.1281
cg00852595	Both	2.14126	0.448192	22.9776	6.13e-48	4.95e-46	98.6786
cg20282303	Red	2.14115	3.14642	34.3258	1.34e-67	8.39e-65	143.848
cg07780095	Red	2.14092	-2.95254	14.8196	7.43e-30	1.17e-28	57.0291
cg15564098	Red	2.1408	-2.09644	18.3502	4.06e-38	1.34e-36	76.06
cg25528709	Red	2.14057	4.35804	25.7443	2.86e-53	3.82e-51	110.945
cg00494919	Red	2.14044	1.00797	12.018	6.31e-23	5.47e-22	41.0864
cg19706803	Red	2.13946	1.94037	19.408	1.82e-40	7.45e-39	81.4691
cg12017745	Red	2.1391	-0.364547	15.5246	1.49e-31	2.72e-30	60.9409
cg14171944	Both	2.13897	1.65308	20.3219	1.91e-42	9.34e-41	86.0282
cg00939727	Both	2.13883	1.95916	24.2003	2.42e-50	2.46e-48	104.211
cg21699044	Red	2.1382	-2.06402	22.1534	2.83e-46	1.96e-44	94.8467
cg02578944	Red	2.13761	1.35932	29.1519	2.5e-59	6.28e-57	124.875
cg12015737	Red	2.13721	1.23453	20.3388	1.76e-42	8.62e-41	86.1117
cg20138404	Grn	2.13685	3.24307	26.436	1.53e-54	2.31e-52	113.874
cg07242540	Red	2.13641	0.413825	18.1948	9.1e-38	2.89e-36	75.2532
cg09017434	Red	2.13554	-1.58382	17.7659	8.55e-37	2.49e-35	73.0118
cg20106459	Red	2.13532	-2.1085	19.0789	9.65e-40	3.68e-38	79.8013
cg09860783	Red	2.1348	4.42313	27.77	3.15e-56	5.65e-54	117.767
cg10220784	Both	2.13421	1.95049	35.5096	2.37e-69	1.81e-66	147.864
cg10536898	Red	2.13376	-0.33834	35.0998	9.45e-69	6.76e-66	146.486
cg15681537	Red	2.1326	-3.89831	13.9412	1.22e-27	1.57e-26	51.939
cg16019436	Both	2.13237	1.19098	21.5321	5.38e-45	3.3e-43	91.9025
cg13934406	Red	2.1317	-1.25527	15.7631	4.01e-32	7.71e-31	62.2523
cg24580782	Both	2.13169	2.0551	34.3155	1.39e-67	8.68e-65	143.813	NR0B2
cg18780412	Red	2.13141	-3.92202	14.9121	5.33e-30	8.49e-29	57.3689
cg00077898	Grn	2.13129	3.02142	15.432	3.02e-31	5.38e-30	60.2398
cg06533244	Red	2.13052	-2.42711	19.984	1.02e-41	4.66e-40	84.3549
cg24580287	Red	2.12902	3.44669	27.8928	6.47e-57	1.25e-54	119.335
cg26923490	Red	2.12894	-2.87631	16.513	6.76e-34	1.52e-32	66.3354
cg07105421	Red	2.12887	1.7633	16.3216	1.9e-33	4.11e-32	65.2997
cg01693026	Grn	2.12851	-3.54738	18.0012	2.49e-37	7.63e-36	74.2443
cg04598121	Both	2.12829	-1.13834	34.3124	1.4e-67	8.76e-65	143.803	PENK
cg07355507	Grn	2.12823	1.78244	24.7257	2.37e-51	2.65e-49	106.533
cg12258042	Red	2.12798	-3.13873	19.6715	4.84e-41	2.09e-39	82.7945
cg20027133	Red	2.12782	-2.06242	24.9017	1.1e-51	1.27e-49	107.304
cg09379485	Red	2.12737	-3.81667	17.6312	2.25e-36	6.31e-35	72.0529
cg16709232	Grn	2.12729	-3.41246	15.0846	1.7e-30	2.83e-29	58.5051
cg18269801	Red	2.12719	2.71546	19.2455	4.14e-40	1.64e-38	80.6473
cg04224064	Red	2.12711	-1.98639	18.4992	1.88e-38	6.38e-37	76.8302
cg24389585	Both	2.12675	1.46264	34.3485	1.24e-67	7.77e-65	143.927
cg25098793	Both	2.12642	1.27703	25.1907	3.11e-52	3.77e-50	108.562
cg07402669	Grn	2.12627	-3.32321	16.7819	1.59e-34	3.77e-33	67.7844
cg13530938	Red	2.12606	-2.64349	13.6025	7.11e-27	8.59e-26	50.168
cg14131536	Grn	2.1254	1.56795	27.9639	2.82e-57	5.67e-55	120.158
cg03730428	Red	2.12528	-3.09845	16.3084	2.05e-33	4.41e-32	65.2276
cg19149915	Red	2.12501	2.02531	20.9938	7.16e-44	3.99e-42	89.3126
cg00422714	Red	2.12466	4.12754	16.7481	2.41e-34	5.61e-33	67.3772
cg09565319	Red	2.12391	3.36152	18.2689	6.19e-38	2e-36	75.6385
cg20337815	Red	2.12387	2.17	22.3716	1.02e-46	7.32e-45	95.8694
cg23245720	Red	2.12314	2.18893	21.7555	1.86e-45	1.19e-43	92.9664
cg23881278	Grn	2.12186	-3.35448	16.2992	2.15e-33	4.62e-32	65.1779
cg08484080	Red	2.12146	3.33408	22.8171	1.29e-47	1.01e-45	97.9386
cg13098379	Red	2.12131	1.47959	21.1489	3.39e-44	1.94e-42	90.0622
cg14603098	Red	2.1207	-3.83248	15.6253	8.55e-32	1.6e-30	61.4952
cg10880203	Red	2.12064	2.74141	22.2857	1.52e-46	1.08e-44	95.4673
cg08605840	Red	2.12038	4.13668	20.1891	7.15e-42	3.32e-40	84.7245
cg24368848	Red	2.11912	-3.32131	13.2448	6.29e-26	7e-25	47.9968
cg25225655	Both	2.11864	1.70665	44.4654	3.08e-81	1.02e-77	175
cg07055616	Grn	2.11862	-3.17112	15.3603	3.68e-31	6.51e-30	60.0335
cg20302133	Red	2.11851	-3.34614	11.9032	1.22e-22	1.04e-21	40.4243
cg22802813	Red	2.11817	-2.34637	18.0304	2.14e-37	6.59e-36	74.397
cg21106505	Grn	2.11817	1.59846	16.9522	6.38e-35	1.57e-33	68.6973
cg03338968	Red	2.11813	2.35727	18.8311	3.42e-39	1.24e-37	78.5366
cg17267654	Red	2.11807	2.70621	23.6433	2.95e-49	2.69e-47	101.713
cg22605936	Both	2.1174	2.55817	24.0105	5.65e-50	5.53e-48	103.364
cg27295042	Both	2.11727	1.75671	22.633	3.01e-47	2.28e-45	97.0866
cg06688733	Both	2.11678	1.50038	23.0665	4.08e-48	3.35e-46	99.0868
cg16270643	Both	2.11674	1.1056	24.4537	7.86e-51	8.38e-49	105.335
cg08886676	Red	2.1164	2.20258	28.6671	1.69e-58	3.87e-56	122.968
cg04164048	Both	2.11542	1.57755	34.5884	5.42e-68	3.6e-65	144.749
cg19112357	Red	2.11538	1.31395	15.3195	4.62e-31	8.08e-30	59.8076
cg27527630	Red	2.11532	-1.15687	16.8771	9.54e-35	2.31e-33	68.2953
cg02575675	Red	2.11487	2.97479	18.1017	1.48e-37	4.61e-36	74.7689
cg17120366	Grn	2.11408	1.38097	23.563	4.24e-49	3.82e-47	101.35
cg12912663	Red	2.11406	2.1911	12.1279	3.35e-23	2.97e-22	41.7195
cg02878244	Red	2.11398	-2.94547	17.6508	1.57e-36	4.46e-35	72.4066
cg03005603	Grn	2.11392	-2.92533	17.2085	1.63e-35	4.22e-34	70.0649
cg22022797	Grn	2.11387	2.57807	19.5185	1.04e-40	4.36e-39	82.0262
cg17915922	Red	2.11332	1.78551	15.7719	3.82e-32	7.36e-31	62.3007
cg20789483	Both	2.11319	0.890675	25.3402	1.63e-52	2.02e-50	109.209
cg21157465	Both	2.11293	1.67008	25.7607	2.67e-53	3.58e-51	111.015
cg19788754	Both	2.11212	1.63996	27.107	9.33e-56	1.59e-53	116.665
cg08600213	Both	2.11179	2.0189	22.6077	3.39e-47	2.55e-45	96.9688
cg11565786	Both	2.1117	1.613	23.8407	1.21e-49	1.15e-47	102.602
cg11447335	Red	2.11113	3.79418	15.6132	9.14e-32	1.7e-30	61.4284
cg27000590	Both	2.1109	1.35276	27.0543	1.16e-55	1.96e-53	116.447
cg26734888	Red	2.11003	-2.61784	17.9432	3.38e-37	1.02e-35	73.9415
cg19717773	Grn	2.10944	0.583382	22.213	2.14e-46	1.49e-44	95.1266
cg00742738	Both	2.10932	1.86513	23.6845	2.45e-49	2.25e-47	101.899
cg05926722	Both	2.10923	-0.740899	26.591	7.97e-55	1.25e-52	114.523
cg06650260	Both	2.10886	1.29672	27.9909	2.53e-57	5.13e-55	120.267	NR0B2
cg07318128	Both	2.10874	1.85406	24.0011	5.89e-50	5.75e-48	103.322
cg13759674	Red	2.1087	-4.01253	11.293	4.58e-21	3.43e-20	36.8163
cg15060599	Grn	2.10857	-2.03354	18.6984	6.74e-39	2.38e-37	77.8563
cg05376374	Grn	2.10696	-3.71718	13.6982	4.13e-27	5.08e-26	50.7117
cg03866600	Red	2.10674	2.25366	23.305	1.37e-48	1.17e-46	100.177
cg05962092	Red	2.10672	-1.17363	20.7512	2.33e-43	1.24e-41	88.1329
cg21660130	Both	2.10641	1.60145	29.9317	1.21e-60	3.45e-58	127.894	CLCNKB
cg27353143	Red	2.10586	-2.93266	14.9674	3.26e-30	5.29e-29	57.8531
cg16021909	Grn	2.10531	-3.12423	16.5217	6.45e-34	1.45e-32	66.3824
cg14698646	Both	2.10503	1.91313	23.5058	5.49e-49	4.89e-47	101.09
cg25539045	Red	2.10437	-3.08073	15.6496	7.48e-32	1.4e-30	61.6288
cg18372896	Red	2.10424	0.317165	21.4989	6.3e-45	3.85e-43	91.7439
cg23194776	Red	2.10399	3.12157	25.667	3.99e-53	5.24e-51	110.614
cg15154339	Both	2.10393	2.50813	23.5703	4.1e-49	3.7e-47	101.383
cg11686528	Red	2.10373	-3.35879	13.4015	2.23e-26	2.58e-25	49.0236
cg26062476	Grn	2.10351	2.73325	13.9854	8.1e-28	1.06e-26	52.3394
cg05637536	Grn	2.10231	-1.64069	24.0959	3.86e-50	3.85e-48	103.745
cg01921432	Red	2.10176	-2.43583	19.4873	1.22e-40	5.08e-39	81.869
cg24830730	Red	2.10165	0.224949	16.1226	5.62e-33	1.16e-31	64.2175
cg15215612	Red	2.10099	-3.57969	17.9326	3.57e-37	1.07e-35	73.8859
cg07194250	Red	2.10026	2.76277	19.8453	2.03e-41	9.05e-40	83.664
cg13725579	Grn	2.10017	2.04544	23.3373	1.18e-48	1.02e-46	100.325
cg25150155	Grn	2.09927	2.44466	35.8607	7.3e-70	6.01e-67	149.033
cg16068038	Grn	2.09838	1.27771	21.06	5.2e-44	2.93e-42	89.6328
cg09820865	Grn	2.09823	2.53768	29.3999	1.69e-59	4.35e-57	125.266
cg23409774	Grn	2.0978	-3.13509	20.8541	1.41e-43	7.64e-42	88.6342
cg01587896	Red	2.09769	-3.15001	13.6052	7e-27	8.46e-26	50.183
cg22451782	Grn	2.09746	2.81731	23.7026	2.25e-49	2.09e-47	101.98
cg10752421	Red	2.09707	3.92546	20.6941	5.19e-42	2.44e-40	85.0928
cg08857994	Grn	2.09598	-1.67937	26.2636	3.15e-54	4.64e-52	113.149
cg10362613	Both	2.09583	1.70592	25.4611	9.66e-53	1.22e-50	109.73
cg11070172	Red	2.09538	1.87496	15.3431	4.05e-31	7.13e-30	59.9383
cg15243034	Grn	2.09538	0.622846	28.815	9.4e-59	2.21e-56	123.552
cg18494399	Grn	2.09525	-4.14404	14.8883	7.32e-30	1.15e-28	57.0604
cg02669225	Both	2.09476	1.73246	24.4264	8.87e-51	9.4e-49	105.214
cg00472801	Red	2.09378	-2.19486	22.8287	1.22e-47	9.55e-46	97.9921
cg01274753	Red	2.09376	1.76412	20.3738	1.48e-42	7.31e-41	86.2839
cg03963198	Grn	2.09343	-3.25713	16.0554	8.1e-33	1.65e-31	63.8514	IRX4
cg00853103	Red	2.09313	-3.47206	19.0997	8.68e-40	3.33e-38	79.9073
cg19580810	Both	2.09299	1.21622	24.0859	4.03e-50	4.01e-48	103.701	RAB25
cg14212266	Grn	2.09274	-3.64998	16.3656	1.5e-33	3.27e-32	65.5379
cg17468569	Both	2.09259	1.60798	38.6492	8.82e-74	1.15e-70	157.993
cg25722465	Grn	2.09231	-2.91892	16.5244	6.36e-34	1.43e-32	66.3974
cg16366843	Red	2.09194	-4.12655	14.0615	5.26e-28	7.02e-27	52.7699
cg27337194	Red	2.0911	1.84726	17.9318	3.58e-37	1.08e-35	73.8818
cg20187173	Both	2.09056	0.989442	20.6301	4.21e-43	2.18e-41	87.5419
cg24285942	Red	2.09035	3.57567	11.9503	9.33e-23	7.98e-22	40.6962
cg22014661	Red	2.09033	-3.93886	16.3974	1.26e-33	2.77e-32	65.7102
cg25403721	Grn	2.09033	-3.35326	17.3339	8.35e-36	2.23e-34	70.7313
cg17121747	Red	2.08989	-3.10404	14.622	2.25e-29	3.38e-28	55.9238
cg13494954	Grn	2.08979	4.02004	16.5542	8.56e-34	1.9e-32	66.1159
cg19809499	Red	2.08933	-3.66338	13.1954	9.59e-26	1.05e-24	47.5826
cg17493885	Red	2.08916	-0.245936	17.9976	2.54e-37	7.77e-36	74.2254
cg05446471	Both	2.08886	1.66209	23.4835	6.08e-49	5.39e-47	100.989	HDAC11
cg08642731	Red	2.08876	0.160238	23.1051	5.16e-48	4.2e-46	98.8584
cg07790615	Red	2.08855	-3.79462	14.5323	6.27e-29	9.07e-28	54.9191
cg05904135	Red	2.08818	-3.7701	14.2486	2.16e-28	2.98e-27	53.6672
cg09611226	Red	2.08799	1.76101	14.6127	2.37e-29	3.56e-28	55.8716
cg04111071	Red	2.08757	-2.58956	17.5324	3.77e-36	1.04e-34	71.5344
cg11620135	Both	2.08739	0.904358	18.1145	1.38e-37	4.32e-36	74.8357
cg27633530	Grn	2.08737	-3.8142	13.2054	6.85e-26	7.6e-25	47.9044
cg23217512	Red	2.08673	-2.39012	21.9042	9.17e-46	6.03e-44	93.6714
cg09975219	Both	2.08625	2.09794	24.7395	2.23e-51	2.5e-49	106.594
cg23541422	Red	2.08549	1.74396	16.7628	1.76e-34	4.16e-33	67.6819
cg24123311	Red	2.08546	3.80304	26.4161	2.75e-54	4.06e-52	113.294
cg08630080	Both	2.08336	2.06207	34.311	1.41e-67	8.79e-65	143.798
cg02010196	Grn	2.08298	-3.74834	14.8795	6.39e-30	1.01e-28	57.1884
cg22969397	Both	2.0829	1.90414	27.9066	3.55e-57	7.07e-55	119.927
cg00515954	Both	2.08282	0.621546	24.0082	5.71e-50	5.59e-48	103.354
cg18029321	Red	2.08258	2.42188	25.7928	2.33e-53	3.15e-51	111.152
cg00849267	Red	2.08238	0.613533	24.7767	1.89e-51	2.14e-49	106.757
cg26353287	Red	2.08226	0.968678	16.741	1.98e-34	4.65e-33	67.5647
cg09338032	Grn	2.08186	-1.69994	23.7994	1.46e-49	1.37e-47	102.416
cg05070571	Both	2.08168	1.3864	21.4901	6.57e-45	4.01e-43	91.7018
cg12206199	Red	2.08088	-3.58634	15.2136	8.3e-31	1.42e-29	59.221
cg17103638	Both	2.08059	2.01128	27.0107	1.39e-55	2.32e-53	116.267
cg07882671	Red	2.08033	-3.78751	13.4808	1.42e-26	1.67e-25	49.4751
cg14204619	Grn	2.07986	3.19346	25.0658	5.35e-52	6.33e-50	108.02
cg08264122	Red	2.07963	1.80009	29.6312	3.86e-60	1.05e-57	126.738
cg26157385	Grn	2.07943	-1.38636	35.3248	4.41e-69	3.24e-66	147.245
cg14476745	Red	2.07933	0.566823	16.0655	7.67e-33	1.57e-31	63.9067
cg23874373	Red	2.07928	0.695237	19.5837	7.52e-41	3.18e-39	82.3538
cg18813601	Both	2.07838	2.03263	18.4913	1.96e-38	6.64e-37	76.7896
cg17496661	Grn	2.07807	3.56383	29.1201	8.95e-59	2.11e-56	123.611
cg02691393	Both	2.07715	1.20287	21.1027	4.23e-44	2.4e-42	89.8393
cg11299854	Red	2.07706	-3.01603	17.7575	8.93e-37	2.6e-35	72.9678
cg02574863	Both	2.07704	1.17009	23.6394	3e-49	2.73e-47	101.695
cg27434467	Both	2.07704	1.84868	21.1209	3.87e-44	2.21e-42	89.9272
cg20415486	Red	2.07655	1.8576	21.8414	1.23e-45	8.01e-44	93.3742
cg16997642	Both	2.07643	1.50387	23.8668	1.08e-49	1.03e-47	102.72
cg17110767	Both	2.07578	2.13106	43.0123	1.86e-79	4.6e-76	170.946
cg13849378	Grn	2.07575	-3.06468	14.1325	3.52e-28	4.77e-27	53.171
cg04073265	Red	2.07535	2.51133	17.0513	3.76e-35	9.45e-34	69.2272
cg02872914	Both	2.07484	1.54471	30.8762	3.34e-62	1.14e-59	131.471
cg11104088	Red	2.07474	-1.90951	18.3306	4.5e-38	1.47e-36	75.9584
cg06595022	Grn	2.07461	3.34574	27.6936	8.43e-57	1.62e-54	119.065
cg10589396	Red	2.07458	0.102202	11.859	1.58e-22	1.33e-21	40.1694
cg07470694	Red	2.07442	1.43898	16.2568	2.71e-33	5.77e-32	64.9479
cg13007207	Both	2.07428	1.73365	25.2854	2.06e-52	2.54e-50	108.972
cg02968890	Grn	2.07378	1.80675	18.7274	7.76e-39	2.73e-37	77.7234
cg26911704	Red	2.07373	4.14662	19.7988	3.53e-41	1.54e-39	83.1197
cg25109431	Red	2.0737	-4.14281	13.0291	1.88e-25	2.01e-24	46.8962
cg18771357	Red	2.07365	-3.87954	13.6169	7.61e-27	9.17e-26	50.1076
cg20071744	Red	2.07309	2.29328	23.9186	8.53e-50	8.2e-48	102.952
cg09308613	Red	2.07304	2.824	27.0075	1.41e-55	2.35e-53	116.254
cg02505676	Grn	2.07259	1.85212	34.2407	1.8e-67	1.11e-64	143.556
cg13344169	Grn	2.07242	-3.68777	17.1189	2.62e-35	6.67e-34	69.5878
cg04569082	Grn	2.07203	-3.46893	15.7895	3.47e-32	6.71e-31	62.3971
cg07653901	Both	2.07168	1.67862	20.0398	7.71e-42	3.57e-40	84.6321
cg08641003	Red	2.07154	3.4388	16.2409	5.73e-33	1.19e-31	64.2214
cg11623476	Red	2.07131	3.28616	26.8928	2.26e-55	3.71e-53	115.779
cg09628962	Red	2.07126	-2.74168	15.3846	3.22e-31	5.72e-30	60.1678
cg14156751	Red	2.07117	-1.69982	20.1414	4.66e-42	2.2e-40	85.1361
cg02639181	Red	2.07085	0.741657	24.6148	3.86e-51	4.25e-49	106.046
cg04406115	Both	2.07081	1.56566	25.097	4.67e-52	5.56e-50	108.155
cg07846737	Red	2.07023	3.85721	29.547	1.73e-59	4.43e-57	125.25
cg14356608	Red	2.07014	-2.60378	17.1089	2.76e-35	7.02e-34	69.5347
cg00164949	Red	2.06969	-2.41782	13.7212	3.62e-27	4.49e-26	50.8423
cg18742346	Red	2.06969	-3.42069	19.4627	1.38e-40	5.72e-39	81.745
cg18349138	Grn	2.06815	-3.29109	17.3481	1.28e-35	3.35e-34	70.3197
cg13954457	Red	2.06776	-1.70715	19.8871	1.65e-41	7.41e-40	83.8724
cg27363829	Red	2.06764	-2.68348	14.7182	1.31e-29	2.01e-28	56.4624
cg20634442	Grn	2.06764	-3.75504	16.0054	1.06e-32	2.15e-31	63.5783
cg19299265	Red	2.06737	1.81019	16.3298	1.82e-33	3.94e-32	65.3437
cg17368760	Red	2.06647	-2.90044	14.3401	1.09e-28	1.55e-27	54.341
cg26715952	Grn	2.06588	-3.03942	19.747	3.32e-41	1.45e-39	83.1728
cg27285599	Both	2.06585	2.17945	27.7268	7.37e-57	1.42e-54	119.199	FLJ13841
cg24512973	Both	2.06561	1.79568	21.5081	6.03e-45	3.69e-43	91.7875	MUC1
cg13434842	Grn	2.06548	-1.79304	22.0812	3.98e-46	2.71e-44	94.5069	GATA4
cg15220605	Grn	2.06513	2.31271	25.4864	8.66e-53	1.1e-50	109.839
cg02531437	Grn	2.06513	-2.30738	23.1722	2.51e-48	2.1e-46	99.5711
cg12313892	Red	2.06495	-0.350055	16.0627	7.79e-33	1.59e-31	63.8913
cg10195415	Grn	2.06466	3.34702	12.81	6.59e-25	6.73e-24	45.6414
cg11855615	Red	2.06377	-1.16188	21.1785	2.93e-44	1.69e-42	90.2052
cg05248652	Red	2.06363	3.3849	17.2359	1.41e-35	3.67e-34	70.2105
cg06025456	Red	2.06344	-1.43965	16.173	4.27e-33	8.94e-32	64.4919
cg00740389	Red	2.06338	1.37374	15.7648	3.97e-32	7.64e-31	62.2613
cg06094615	Red	2.06284	-3.46146	17.6337	1.71e-36	4.87e-35	72.3164
cg25919098	Both	2.06259	1.6722	29.4666	7.3e-60	1.94e-57	126.101
cg05387167	Both	2.06252	1.34389	16.8099	1.37e-34	3.26e-33	67.9344
cg25267072	Red	2.06247	-3.28686	17.6355	1.7e-36	4.82e-35	72.3259
cg20243900	Both	2.06205	1.54087	27.9881	2.56e-57	5.19e-55	120.256
cg19098763	Red	2.06188	-2.86451	16.6562	3.12e-34	7.22e-33	67.1082
cg13346441	Grn	2.06184	1.06579	15.0275	2.33e-30	3.83e-29	58.1878
cg15147841	Grn	2.06127	2.66996	28.2903	7.06e-57	1.36e-54	119.265
cg15694715	Both	2.06097	-0.455052	22.7757	1.56e-47	1.21e-45	97.7475
cg16568904	Both	2.0609	2.42947	29.4092	9.13e-60	2.4e-57	125.878
cg07848601	Grn	2.06058	-3.71134	15.8788	2.13e-32	4.19e-31	62.8863
cg03356537	Both	2.05985	1.86004	28.258	8.63e-58	1.85e-55	121.339
cg08091147	Grn	2.0597	-4.43072	14.4052	1.27e-28	1.79e-27	54.2154
cg19113686	Grn	2.05953	1.5352	13.8419	1.82e-27	2.32e-26	51.5272
cg07881405	Red	2.05925	-3.06693	16.2912	2.25e-33	4.82e-32	65.1346
cg25720804	Grn	2.05898	-2.42914	16.859	1.05e-34	2.54e-33	68.1983	TLX3
cg21116087	Both	2.05819	1.01101	22.743	1.81e-47	1.4e-45	97.5963
cg14644001	Red	2.05711	-1.75637	18.4671	2.22e-38	7.48e-37	76.6646
cg18507379	Grn	2.05707	-3.20419	14.29	1.45e-28	2.03e-27	54.0592
cg23314972	Red	2.05705	4.03461	14.8208	7.39e-30	1.16e-28	57.0356
cg18447419	Red	2.05699	2.64399	23.0423	4.55e-48	3.73e-46	98.9757
cg10620866	Grn	2.05682	Inf	17.0914	6.33e-35	1.56e-33	68.7297
cg03223959	Both	2.05669	1.30865	25.2006	2.98e-52	3.62e-50	108.605
cg21306240	Red	2.0566	-3.26265	15.3474	4.81e-31	8.4e-30	59.775
cg01502876	Red	2.05586	4.20256	16.6172	3.85e-34	8.83e-33	66.8982
cg17564775	Grn	2.0557	-3.02598	17.1798	1.89e-35	4.88e-34	69.9124
cg21885046	Grn	2.05546	-4.3156	12.9534	3.31e-25	3.46e-24	46.3375
cg07600533	Red	2.05493	-0.445423	18.452	2.4e-38	8.06e-37	76.5868
cg10033433	Both	2.05477	1.20077	22.9365	7.41e-48	5.94e-46	98.4895
cg25809561	Grn	2.05365	0.147183	16.2019	4.54e-33	9.49e-32	64.4385
cg16509851	Grn	2.05318	-2.96592	17.8248	6.27e-37	1.85e-35	73.3212
cg11740348	Red	2.05317	2.2815	20.4389	1.07e-42	5.37e-41	86.6043
cg20254354	Red	2.05304	-0.985289	23.0523	4.35e-48	3.57e-46	99.0216
cg07355189	Both	2.05295	-0.375934	19.8892	1.63e-41	7.34e-40	83.8827
cg26627956	Grn	2.05258	2.7343	30.8989	3.07e-62	1.05e-59	131.557
cg03307425	Grn	2.0524	4.41838	12.4012	3.62e-23	3.2e-22	41.7395
cg22359581	Both	2.05221	2.15927	36.1827	2.5e-70	2.2e-67	150.098
cg26814276	Red	2.05219	-3.33353	16.6028	4.17e-34	9.51e-33	66.8205
cg11438011	Red	2.05201	-3.33726	13.8082	2.21e-27	2.79e-26	51.3358
cg26517679	Red	2.0519	1.78279	15.5258	1.48e-31	2.7e-30	60.9472
cg09267051	Red	2.0515	-3.59895	12.6963	1.44e-24	1.43e-23	44.8694
cg19806642	Grn	2.05149	-3.04868	15.7631	4.01e-32	7.71e-31	62.2525
cg20937934	Red	2.05128	1.40137	17.6251	1.79e-36	5.08e-35	72.2712
cg20107996	Red	2.05106	1.41875	18.5632	1.35e-38	4.65e-37	77.1602
cg27500983	Both	2.05091	1.4749	26.6285	6.81e-55	1.07e-52	114.68
cg08006672	Red	2.05013	1.43508	14.0498	5.62e-28	7.48e-27	52.7039
cg24843380	Red	2.05002	-3.72424	13.3592	2.84e-26	3.26e-25	48.7821
cg15022051	Red	2.04981	1.22567	17.2903	1.05e-35	2.78e-34	70.4997
cg06363516	Red	2.04968	3.62574	16.3809	1.38e-33	3.02e-32	65.6212
cg27646729	Both	2.0496	1.10623	24.9816	7.73e-52	9.04e-50	107.653
cg15953602	Grn	2.04941	-3.6766	16.1015	6.3e-33	1.3e-31	64.103
cg09265619	Red	2.04922	2.0582	17.1424	2.31e-35	5.92e-34	69.7128
cg02604524	Red	2.04919	-3.92934	10.8124	6.71e-20	4.58e-19	34.1327
cg18652900	Red	2.04858	-3.56472	15.3045	5.02e-31	8.75e-30	59.725
cg05501996	Both	2.04835	-1.08662	28.1204	1.5e-57	3.12e-55	120.788
cg05604800	Both	2.0482	2.37959	28.8676	7.63e-59	1.81e-56	123.76
cg18460575	Both	2.04803	1.19875	27.5316	1.63e-56	3.03e-54	118.405
cg08070327	Both	2.04796	1.39761	24.7101	2.54e-51	2.83e-49	106.465
cg17258335	Red	2.04775	2.64077	14.5365	3.63e-29	5.36e-28	55.4447
cg08781325	Red	2.04769	-2.70669	14.0697	8.19e-28	1.07e-26	52.3509
cg04905644	Both	2.04722	1.90237	45.5274	1.66e-82	6.49e-79	177.887
cg11222217	Grn	2.04696	0.0973307	21.4909	6.55e-45	3.99e-43	91.7053
cg20872937	Red	2.04638	-4.30562	12.4859	4.25e-24	4.06e-23	43.7802
cg02517473	Red	2.04626	3.93058	20.4497	1.02e-42	5.11e-41	86.657
cg09015921	Red	2.04581	3.71613	16.285	4.53e-33	9.46e-32	64.4571
cg01925738	Red	2.04548	0.0205118	14.678	1.64e-29	2.5e-28	56.2373
cg18623980	Red	2.04539	-3.33852	15.9975	1.11e-32	2.24e-31	63.5354
cg02849693	Both	2.04466	-0.252045	30.4039	1.99e-61	6.22e-59	129.693
cg11539780	Grn	2.0446	-3.68071	13.9265	1.55e-27	1.98e-26	51.705
cg24393673	Grn	2.04436	-1.43741	20.8694	1.31e-43	7.12e-42	88.7086
cg23681745	Red	2.04417	2.45543	25.4953	8.34e-53	1.06e-50	109.877
cg17274072	Grn	2.04401	3.22664	37.7037	8.44e-72	8.8e-69	153.462
cg24995083	Both	2.044	0.607023	21.4067	9.8e-45	5.9e-43	91.3024
cg18274480	Red	2.0439	-2.09801	20.1101	5.44e-42	2.55e-40	84.9809
cg18005337	Red	2.04387	1.84781	22.8315	1.2e-47	9.44e-46	98.005
cg24380053	Both	2.04387	1.3714	24.0085	5.7e-50	5.58e-48	103.355
cg05571581	Red	2.04378	-4.01396	17.4799	3.86e-36	1.06e-34	71.5043
cg22001496	Red	2.04369	-3.93507	11.9817	8.69e-23	7.45e-22	40.7739
cg26622699	Both	2.04345	1.25986	22.8344	1.19e-47	9.33e-46	98.0185
cg19194373	Grn	2.0431	-2.75005	17.8178	6.51e-37	1.92e-35	73.2841
cg04972436	Red	2.04294	0.257149	21.0954	4.38e-44	2.48e-42	89.8038
cg25316172	Both	2.04283	0.940765	21.8466	1.2e-45	7.83e-44	93.3988
cg22396555	Red	2.04277	-1.92536	21.298	1.65e-44	9.74e-43	90.7807
cg06577205	Red	2.04255	-3.38143	13.515	1.17e-26	1.39e-25	49.6702
cg08475953	Grn	2.04183	-1.72919	15.3664	3.56e-31	6.3e-30	60.0671
cg16664405	Red	2.04101	-2.78738	15.5451	1.33e-31	2.44e-30	61.0536
cg01583131	Red	2.04077	-2.1715	24.5833	4.43e-51	4.84e-49	105.907
cg19980431	Grn	2.04066	3.96319	18.4245	3.66e-38	1.21e-36	76.1716
cg00824018	Red	2.0403	-2.56781	17.7361	9.99e-37	2.9e-35	72.8554
cg24404878	Red	2.0403	1.07823	15.1867	9.64e-31	1.64e-29	59.072
cg26107850	Grn	2.04009	-3.52478	14.8401	7.95e-30	1.25e-28	56.9694
cg17029237	Both	2.03999	1.59994	27.7172	7.66e-57	1.48e-54	119.16
cg01538344	Red	2.03991	-1.14499	16.1777	4.16e-33	8.73e-32	64.5176
cg06781712	Red	2.03984	-3.62286	16.5141	6.72e-34	1.51e-32	66.3414
cg15899738	Both	2.0398	0.88952	18.8696	2.81e-39	1.03e-37	78.7335
cg02264079	Red	2.03945	2.30812	19.0935	8.96e-40	3.43e-38	79.8758
cg02344943	Grn	2.03899	-2.60964	17.4524	4.46e-36	1.22e-34	71.3593
cg13916459	Red	2.03885	-1.26469	18.0857	1.6e-37	4.99e-36	74.6854
cg16242629	Red	2.03837	-1.92335	16.7545	1.84e-34	4.34e-33	67.637
cg23726264	Both	2.03805	2.31811	28.2429	9.17e-58	1.96e-55	121.279
cg25561754	Red	2.03799	1.838	19.2365	4.34e-40	1.71e-38	80.6018
cg04255230	Red	2.03789	-0.529946	15.927	1.63e-32	3.25e-31	63.1502
cg15848095	Both	2.03774	1.33738	23.3899	9.3e-49	8.1e-47	100.564
cg15087907	Red	2.0377	-0.5866	18.453	2.39e-38	8.02e-37	76.592
cg10187894	Red	2.03741	1.58298	22.7991	1.4e-47	1.09e-45	97.8558
cg03524083	Grn	2.03739	-3.93139	14.505	5.14e-29	7.5e-28	55.1026
cg23821914	Both	2.03687	1.56289	26.7487	4.12e-55	6.62e-53	115.181
cg06614044	Both	2.03608	0.500553	24.1205	3.46e-50	3.46e-48	103.855
cg01397065	Both	2.03532	1.11031	27.4764	2.04e-56	3.76e-54	118.18
cg22963915	Red	2.03517	-3.98551	14.6921	1.52e-29	2.32e-28	56.3162
cg21133540	Red	2.03513	2.8621	16.4207	1.11e-33	2.45e-32	65.8366
cg12781700	Red	2.03446	-3.53345	14.4636	5.46e-29	7.94e-28	55.0354
cg01181105	Both	2.03438	1.5801	36.4019	1.21e-70	1.11e-67	150.817
cg07589773	Red	2.03434	-3.37362	12.1917	2.32e-23	2.08e-22	42.0874
cg24293689	Both	2.03403	0.46915	20.7169	2.75e-43	1.45e-41	87.9658
cg15244223	Grn	2.034	-3.70831	14.841	6.6e-30	1.04e-28	57.1485
cg00921266	Red	2.03361	-1.09064	15.1593	1.12e-30	1.9e-29	58.9203
cg01396112	Grn	2.03352	-3.3377	15.1461	1.21e-30	2.04e-29	58.847
cg25261181	Red	2.03341	3.30851	25.4495	1.64e-52	2.03e-50	109.21
cg13544966	Red	2.0334	3.45715	14.3784	8.82e-29	1.26e-27	54.5562
cg08452456	Red	2.03329	1.55241	21.2997	1.64e-44	9.66e-43	90.7889
cg11610925	Red	2.03273	0.631112	17.0479	3.83e-35	9.62e-34	69.209
cg16989822	Both	2.03259	1.79845	25.9283	1.31e-53	1.81e-51	111.729
cg01359274	Both	2.03229	1.60625	21.6785	2.68e-45	1.68e-43	92.6003
cg25889035	Red	2.03197	2.24375	32.6208	5.48e-65	2.58e-62	137.862
cg22519233	Red	2.0317	3.9867	27.8494	4.48e-57	8.78e-55	119.696
cg21158087	Grn	2.03104	-2.99028	17.207	1.64e-35	4.25e-34	70.057
cg12215340	Grn	2.03087	-2.46186	20.4276	1.14e-42	5.67e-41	86.5484
cg22285878	Red	2.03069	-2.30848	18.499	1.88e-38	6.39e-37	76.8293
cg02623400	Grn	2.0306	-1.82551	22.3227	1.28e-46	9.12e-45	95.6404
cg27573308	Red	2.0305	1.56426	13.5226	1.12e-26	1.33e-25	49.7132
cg03064626	Red	2.02981	2.35108	23.3826	9.61e-49	8.36e-47	100.531
cg19324118	Both	2.02964	2.03475	29.2649	1.6e-59	4.12e-57	125.316
cg24659054	Red	2.02953	-4.06062	13.1343	1.03e-25	1.12e-24	47.4983
cg20300343	Red	2.02934	-1.93928	18.3545	3.97e-38	1.31e-36	76.0822
cg25117523	Red	2.02886	-0.0772132	24.5048	6.27e-51	6.76e-49	105.561
cg21334513	Grn	2.02868	-1.06544	15.0201	2.43e-30	3.99e-29	58.1462
cg07203423	Grn	2.02858	-2.66675	15.3162	4.7e-31	8.22e-30	59.7897
cg18229521	Red	2.0283	-3.5682	14.6033	2.49e-29	3.74e-28	55.8191
cg11377136	Grn	2.02816	-1.35768	21.8562	1.15e-45	7.5e-44	93.4443	PKDREJ
cg09223489	Both	2.02797	1.4589	22.8243	1.24e-47	9.73e-46	97.9722
cg21718267	Grn	2.0279	-3.59574	16.3516	1.62e-33	3.51e-32	65.4624
cg01783070	Red	2.02788	-4.04263	14.2898	1.45e-28	2.03e-27	54.0577
cg15215348	Red	2.02776	0.045768	17.1702	1.99e-35	5.13e-34	69.8611
cg23212751	Both	2.02733	0.61963	21.1509	3.35e-44	1.92e-42	90.0723
cg24990808	Grn	2.02702	3.13206	9.42206	2.66e-16	1.38e-15	25.9142
cg11863380	Both	2.02621	1.10749	19.3022	3.11e-40	1.24e-38	80.9343
cg15954353	Red	2.026	-1.21724	19.4534	1.45e-40	5.98e-39	81.6981
cg06549238	Red	2.02569	0.156093	15.2041	8.75e-31	1.49e-29	59.1687
cg00816224	Red	2.02557	-2.65924	18.6179	1.02e-38	3.55e-37	77.442
cg17508941	Both	2.02533	-0.0747939	36.1296	2.98e-70	2.61e-67	149.923
cg04227922	Grn	2.02404	-2.23116	18.9948	1.48e-39	5.56e-38	79.3732
cg13226232	Grn	2.02402	1.50703	12.3106	1.17e-23	1.07e-22	42.7719
cg18471471	Grn	2.02356	4.14618	28.3326	1.11e-57	2.36e-55	121.09
cg20375320	Grn	2.02343	1.97344	18.5672	1.32e-38	4.56e-37	77.181
cg27128311	Red	2.02331	2.03753	22.1285	3.18e-46	2.19e-44	94.7293
cg21538208	Red	2.02327	-0.256843	20.0446	7.53e-42	3.49e-40	84.656
cg02762634	Red	2.02303	1.32094	22.3004	1.42e-46	1.01e-44	95.5362
cg25017223	Red	2.02292	-0.498257	14.7065	1.4e-29	2.14e-28	56.3969
cg05283521	Red	2.02248	-0.296408	14.2757	1.86e-28	2.58e-27	53.8192
cg00718444	Both	2.02226	2.03545	36.6993	4.56e-71	4.38e-68	151.788
cg18197392	Red	2.02195	-3.16856	15.1255	1.35e-30	2.27e-29	58.7325
cg06645120	Red	2.02153	3.46729	26.1778	4.53e-54	6.55e-52	112.787
cg19456914	Grn	2.02141	3.01797	19.4098	1.81e-40	7.38e-39	81.478
cg19032799	Red	2.02132	2.7727	24.8095	1.64e-51	1.87e-49	106.901
cg22861116	Red	2.02128	-1.34042	19.1637	6.27e-40	2.43e-38	80.2322
cg14622443	Both	2.0212	1.44432	19.7851	2.74e-41	1.21e-39	83.3631
cg08572611	Grn	2.02091	-2.68621	16.9638	6e-35	1.48e-33	68.7595	ACTL6B
cg05080154	Red	2.02087	-1.98296	15.9195	1.7e-32	3.38e-31	63.109
cg02374745	Red	2.02075	-2.39698	18.5814	1.23e-38	4.25e-37	77.2541
cg11907729	Red	2.01996	-3.11558	15.1546	1.15e-30	1.95e-29	58.894
cg14789818	Red	2.01987	-0.528348	20.691	3.12e-43	1.64e-41	87.8396
cg16476975	Red	2.01932	-3.06698	13.4767	1.45e-26	1.71e-25	49.452
cg01718116	Grn	2.01855	-2.89134	15.9346	1.57e-32	3.12e-31	63.1916
cg08567941	Both	2.01852	2.11989	21.0178	6.38e-44	3.57e-42	89.4285
cg22690322	Both	2.01851	1.76286	21.3502	1.29e-44	7.66e-43	91.031
cg12224131	Both	2.0185	1.16503	16.8134	1.34e-34	3.21e-33	67.9536
cg13255208	Red	2.01807	2.34515	33.8675	1.32e-66	7.4e-64	141.576
cg12821804	Red	2.01805	-1.11033	18.7797	4.45e-39	1.6e-37	78.273
cg17316316	Red	2.01803	-3.5004	16.6656	3.74e-34	8.59e-33	66.9356
cg10184889	Red	2.01712	-2.30184	18.3857	3.38e-38	1.12e-36	76.2439
cg25482900	Red	2.01679	-1.85727	19.5472	9.04e-41	3.8e-39	82.1706
cg26361553	Grn	2.01664	2.70245	28.5289	2.92e-58	6.58e-56	122.419
cg24292761	Red	2.01627	-1.33912	24.7257	2.37e-51	2.65e-49	106.533
cg20373544	Red	2.01624	1.22227	20.7384	2.48e-43	1.31e-41	88.0705
cg24463471	Red	2.01507	-0.791592	17.4393	4.78e-36	1.3e-34	71.2899
cg15950068	Red	2.01484	-2.21965	18.2746	6.01e-38	1.95e-36	75.6678
cg06653292	Red	2.01456	2.96269	27.4646	2.15e-56	3.93e-54	118.132
cg14505585	Grn	2.01455	-3.19403	16.1264	6.83e-33	1.4e-31	64.0298
cg18279094	Red	2.01416	-1.7305	13.4438	1.75e-26	2.05e-25	49.2647
cg26998274	Red	2.01397	-3.21634	15.1976	9.07e-31	1.55e-29	59.1325
cg26415547	Grn	2.01388	-3.34318	15.1309	1.31e-30	2.21e-29	58.7624
cg02527886	Red	2.01302	2.16865	11.6384	6.95e-22	5.55e-21	38.7052
cg00771593	Both	2.01302	1.49308	39.2959	1.18e-74	1.71e-71	159.992
cg09772661	Grn	2.01283	-3.24224	16.141	5.08e-33	1.06e-31	64.318
cg01986767	Grn	2.01268	2.78623	18.3036	5.17e-38	1.68e-36	75.8185
cg13280788	Both	2.01244	0.94027	19.2365	4.33e-40	1.71e-38	80.6019
cg11442732	Red	2.01235	-1.14921	16.4296	1.06e-33	2.34e-32	65.8845
cg07966265	Grn	2.01219	1.94227	34.1772	2.24e-67	1.37e-64	143.337
cg27396192	Both	2.01211	0.29532	28.2952	7.43e-58	1.6e-55	121.488
cg18204273	Both	2.01201	1.51145	23.3053	1.37e-48	1.17e-46	100.179
cg04352272	Red	2.01198	-1.92816	16.6379	3.45e-34	7.94e-33	67.0096
cg00931644	Red	2.01192	-0.83391	13.4274	1.93e-26	2.24e-25	49.1713
cg27566403	Grn	2.01167	0.252808	26.9844	1.55e-55	2.58e-53	116.159
cg13241681	Red	2.01162	3.72679	21.9364	7.87e-46	5.21e-44	93.8238
cg04768697	Grn	2.01136	-2.60647	21.9762	6.52e-46	4.36e-44	94.0119
cg15829088	Grn	2.0112	-1.29757	24.002	5.87e-50	5.73e-48	103.325
cg19794481	Both	2.01075	2.31852	28.8319	8.79e-59	2.07e-56	123.619
cg06406458	Red	2.01044	2.29659	13.1929	7.35e-26	8.13e-25	47.8333
cg15121276	Red	2.01041	3.24121	23.6805	2.49e-49	2.29e-47	101.881
cg27252766	Both	2.00998	1.6904	29.2317	1.83e-59	4.67e-57	125.187
cg06933824	Grn	2.00987	0.926041	28.6764	1.63e-58	3.74e-56	123.004
cg20919143	Both	2.0098	2.28464	31.0774	1.57e-62	5.55e-60	132.223
cg20373036	Red	2.00965	-2.27537	14.1495	3.2e-28	4.35e-27	53.2666
cg20443254	Red	2.00961	-3.46389	13.2563	5.12e-26	5.74e-25	48.1951
cg25814293	Both	2.00942	1.83316	22.8295	1.21e-47	9.52e-46	97.9959
cg00950706	Red	2.00936	2.81318	22.8736	9.9e-48	7.84e-46	98.1997
cg04688828	Grn	2.00917	-2.94815	15.143	1.23e-30	2.07e-29	58.8295
cg16105687	Both	2.00897	-0.89224	28.5659	2.52e-58	5.71e-56	122.566
cg12182580	Both	2.00867	1.24499	31.0759	1.58e-62	5.57e-60	132.217
cg19149132	Red	2.00852	0.604665	13.2989	4.01e-26	4.54e-25	48.4384
cg10642548	Both	2.00846	2.0349	28.7058	1.45e-58	3.34e-56	123.121
cg18851100	Both	2.00831	0.687017	25.6176	4.93e-53	6.42e-51	110.403
cg00924143	Grn	2.0066	-3.43058	17.4007	5.86e-36	1.58e-34	71.0853
cg00207921	Both	2.00644	0.826558	21.2363	2.22e-44	1.29e-42	90.4836
cg27094244	Red	2.00638	-2.84091	16.2089	3.51e-33	7.41e-32	64.6873
cg21688152	Both	2.00628	2.01934	19.7582	3.14e-41	1.38e-39	83.2288
cg08815340	Both	2.00615	-1.92371	18.3301	4.51e-38	1.48e-36	75.9559
cg06060135	Red	2.00601	-3.6697	14.2061	2.33e-28	3.2e-27	53.5859
cg00058329	Red	2.00579	-3.84036	14.1056	4.1e-28	5.52e-27	53.0192
cg04534765	Grn	2.00576	-3.27641	14.4953	4.57e-29	6.7e-28	55.2133	GALR1
cg10279535	Red	2.00539	3.2895	14.25	1.82e-28	2.52e-27	53.8336
cg26515337	Both	2.00499	2.29267	30.9431	2.6e-62	8.95e-60	131.722
cg00722188	Both	2.00494	2.08133	40.0066	1.33e-75	2.17e-72	162.155
cg00812438	Red	2.00479	-3.25665	15.3499	3.9e-31	6.87e-30	59.9759
cg08288811	Grn	2.00467	-1.16828	31.2591	8e-63	2.93e-60	132.898
cg13725657	Grn	2.00452	1.35911	24.3537	1.22e-50	1.28e-48	104.892
cg25902889	Red	2.00446	0.258262	18.3382	4.32e-38	1.42e-36	75.9977	FSD1
cg10525574	Red	2.00436	4.69015	27.3415	1.02e-55	1.74e-53	116.583
cg22302985	Grn	2.00423	-3.29632	15.2748	1.29e-30	2.18e-29	58.809
cg07690326	Grn	2.00415	2.26561	22.8695	1.01e-47	7.98e-46	98.1804
cg21308336	Red	2.00415	4.01432	19.3863	2.03e-40	8.27e-39	81.3596
cg17868538	Both	2.00378	1.62056	26.9974	1.47e-55	2.45e-53	116.212
cg18623355	Both	2.00377	1.36854	22.4667	6.53e-47	4.78e-45	96.3128
cg13406860	Red	2.00358	1.08464	11.782	2.47e-22	2.04e-21	39.7258
cg25527090	Red	2.00346	-1.56478	19.5031	1.13e-40	4.7e-39	81.9486
cg03731268	Red	2.00288	-1.92034	18.9668	1.71e-39	6.37e-38	79.2304
cg01132579	Both	2.0028	1.52966	23.3127	1.32e-48	1.14e-46	100.212
cg06832246	Both	2.00265	2.30394	24.3409	1.3e-50	1.35e-48	104.835
cg07205796	Red	2.00252	3.33539	12.6984	1.62e-24	1.6e-23	44.7603
cg11994630	Red	2.00249	1.99812	27.2835	4.51e-56	7.96e-54	117.391
cg11702639	Grn	2.00235	-4.03557	13.489	1.36e-26	1.6e-25	49.5219
cg25824127	Both	2.00231	1.85238	23.6899	2.39e-49	2.2e-47	101.923
cg09854626	Grn	2.00218	-3.34284	15.9742	1.26e-32	2.53e-31	63.4081
cg11301556	Grn	2.00164	-2.0241	23.8272	1.29e-49	1.22e-47	102.541
cg10298052	Red	2.00152	-1.46491	22.4468	7.17e-47	5.22e-45	96.2205
cg14287112	Red	2.00143	-3.97361	12.5468	2.99e-24	2.89e-23	44.1301
cg11143827	Red	2.0014	2.58833	14.2066	3.23e-28	4.39e-27	53.2731
cg23270529	Red	2.0013	0.674425	15.132	2.31e-30	3.8e-29	58.2191
cg03146949	Grn	2.00111	-3.65001	12.827	5.98e-25	6.13e-24	45.7386
cg13331200	Grn	2.00101	-2.77429	15.5345	1.41e-31	2.58e-30	60.9952
cg27007625	Red	2.00057	3.73613	13.4267	1.94e-26	2.25e-25	49.167
cg01065210	Both	2.00055	1.76114	36.1885	2.45e-70	2.17e-67	150.117
cg07950000	Both	2.00053	-1.60784	27.2151	5.97e-56	1.04e-53	117.11
cg23968456	Grn	2.00049	3.95843	10.4527	6.77e-19	4.28e-18	31.8486
cg16897114	Grn	2.00032	-3.50209	15.5669	1.18e-31	2.17e-30	61.1738
cg19975933	Grn	1.99998	-2.94262	16.7691	1.7e-34	4.03e-33	67.7155
cg21377950	Red	1.99998	1.77693	17.6716	1.4e-36	4.02e-35	72.5161
cg20260127	Grn	1.9999	-1.14917	22.1752	2.55e-46	1.77e-44	94.9492
cg01261798	Red	1.99973	-4.16246	14.1855	2.61e-28	3.58e-27	53.4701
cg09450200	Red	1.99964	2.63399	23.0247	4.94e-48	4.03e-46	98.895
cg08262464	Red	1.99942	3.32333	17.5301	2.96e-36	8.22e-35	71.7698
cg10269548	Red	1.99918	-2.63307	16.7901	1.52e-34	3.61e-33	67.8284
cg00172597	Grn	1.99915	-3.44082	17.9938	2.59e-37	7.91e-36	74.206
cg02745211	Red	1.99913	-3.73302	14.7154	1.33e-29	2.04e-28	56.4469
cg02087954	Red	1.99897	-4.17245	18.5441	1.49e-38	5.1e-37	77.0622
cg19213194	Red	1.9987	3.83353	22.5063	5.43e-47	4.01e-45	96.4977
cg01469132	Both	1.99815	1.8067	20.7592	2.24e-43	1.19e-41	88.1722
cg18940047	Grn	1.99796	-2.88036	18.2921	5.49e-38	1.78e-36	75.759
cg08823975	Both	1.99733	2.32818	20.8939	1.16e-43	6.36e-42	88.8279
cg26814987	Red	1.99715	-0.754314	16.0386	8.88e-33	1.81e-31	63.7596
cg09183138	Both	1.9963	1.9168	23.8889	9.75e-50	9.33e-48	102.819
cg11002404	Grn	1.99571	-3.3289	12.6859	1.35e-24	1.34e-23	44.9291
cg04295144	Red	1.99546	-0.420114	20.9608	8.41e-44	4.65e-42	89.1523
cg20691608	Red	1.99523	1.80526	23.6599	2.73e-49	2.5e-47	101.788
cg12028548	Grn	1.9952	-4.00802	14.7391	1.17e-29	1.8e-28	56.5792
cg06569421	Both	1.99512	1.5908	19.7074	4.05e-41	1.76e-39	82.9745
cg13616930	Both	1.9951	2.23236	37.5939	2.51e-72	2.79e-69	154.669
cg02707176	Red	1.99475	0.365922	21.9544	7.23e-46	4.81e-44	93.9088
cg06573787	Red	1.99466	-2.4161	13.9521	9.77e-28	1.27e-26	52.1511
cg03799405	Red	1.9945	0.243341	17.1106	2.74e-35	6.96e-34	69.5434
cg16987305	Red	1.99438	-3.68343	14.3266	1.18e-28	1.67e-27	54.2653
cg22871668	Red	1.99374	-3.93241	12.6613	1.55e-24	1.53e-23	44.7881
cg11360546	Both	1.99341	0.40952	22.2005	2.27e-46	1.58e-44	95.0679
cg18588768	Red	1.9928	-2.93227	17.6622	1.47e-36	4.21e-35	72.4665
cg00650640	Red	1.99279	-1.42346	15.5349	1.41e-31	2.57e-30	60.9974
cg08605301	Grn	1.99165	0.55696	24.5673	4.76e-51	5.18e-49	105.837
cg02328793	Red	1.9915	2.42386	21.1816	2.89e-44	1.67e-42	90.2201
cg05574053	Red	1.99083	3.3899	22.5619	4.19e-47	3.13e-45	96.756
cg16823083	Red	1.99027	-2.23884	18.5272	1.63e-38	5.55e-37	76.9749
cg06186155	Both	1.98925	2.16185	18.5571	1.4e-38	4.79e-37	77.1288
cg26365545	Red	1.98913	-0.845949	23.7751	1.63e-49	1.52e-47	102.307
cg23200020	Red	1.9874	-3.27666	15.4402	2.37e-31	4.26e-30	60.4752
cg13906811	Red	1.98654	-1.81536	23.9925	6.12e-50	5.97e-48	103.283
cg27151770	Grn	1.98621	0.755453	18.8872	2.56e-39	9.41e-38	78.8236
cg18716164	Grn	1.98601	-3.14988	15.3496	3.91e-31	6.88e-30	59.9742
cg05166490	Grn	1.98529	-4.19958	12.9587	2.81e-25	2.96e-24	46.4933
cg17331296	Red	1.98503	-3.89386	11.5572	1e-21	7.88e-21	38.3351
cg20005705	Both	1.98487	1.34799	26.6197	7.07e-55	1.11e-52	114.643
cg22763718	Red	1.98485	-3.70902	16.14	5.11e-33	1.06e-31	64.3123
cg17219660	Red	1.9838	-1.39005	17.7143	1.12e-36	3.23e-35	72.7406
cg17034390	Red	1.9838	-1.66935	17.3607	7.25e-36	1.94e-34	70.8736
cg01485075	Both	1.98379	-1.97742	17.7728	8.24e-37	2.41e-35	73.0481
cg23668222	Both	1.98371	0.910774	18.9143	2.23e-39	8.26e-38	78.9619
cg13384849	Both	1.9832	2.06233	29.3263	1.26e-59	3.29e-57	125.555
cg00223767	Both	1.98286	0.404343	19.4931	1.19e-40	4.94e-39	81.8983
cg10533161	Red	1.9826	1.58383	14.7636	1.02e-29	1.58e-28	56.7159
cg02093112	Red	1.98248	-2.97709	16.5102	6.87e-34	1.54e-32	66.3204
cg02109605	Both	1.98202	0.815292	24.5457	5.23e-51	5.68e-49	105.741
cg14670974	Red	1.98185	-4.35887	13.0671	1.51e-25	1.63e-24	47.114
cg13827582	Both	1.98183	1.40862	23.4589	6.79e-49	6e-47	100.878
cg00400827	Red	1.98122	1.65498	15.1311	1.31e-30	2.21e-29	58.7633
cg01682111	Red	1.98106	-0.99988	13.1696	8.4e-26	9.25e-25	47.6997
cg22871947	Red	1.98099	-1.2006	18.3663	3.74e-38	1.23e-36	76.1432
cg06938264	Grn	1.98087	-0.564679	28.9611	5.28e-59	1.28e-56	124.127
cg22611850	Both	1.97976	1.78049	22.0862	3.88e-46	2.65e-44	94.5304
cg11194545	Grn	1.97972	-1.09585	17.8351	5.95e-37	1.76e-35	73.375
cg14570632	Grn	1.9795	1.91838	31.9167	7.06e-64	2.93e-61	135.316
cg23010538	Red	1.97946	-3.11135	12.8539	5.84e-25	5.99e-24	45.7694
cg12937186	Red	1.97923	0.875624	15.176	1.02e-30	1.74e-29	59.0124
cg20858454	Grn	1.97903	1.81494	24.0913	6.12e-50	5.96e-48	103.292
cg26967566	Red	1.97867	1.67891	9.56075	8.96e-17	4.82e-16	26.964
cg21870145	Both	1.97805	-0.96027	19.0353	1.2e-39	4.56e-38	79.5795
cg18115040	Grn	1.97788	-2.56384	15.8012	4e-32	7.7e-31	62.2614
cg24493004	Red	1.97783	2.71303	13.3881	2.41e-26	2.78e-25	48.9474
cg25294526	Red	1.97706	2.36213	20.9681	8.12e-44	4.5e-42	89.1876
cg08136772	Grn	1.97703	-1.61979	22.443	7.3e-47	5.31e-45	96.2023
cg07048519	Both	1.97661	0.860196	21.2877	1.73e-44	1.02e-42	90.731
cg07165529	Red	1.9766	3.02859	22.1082	3.5e-46	2.4e-44	94.6339
cg24221648	Red	1.97635	-2.9113	14.5697	3.01e-29	4.48e-28	55.6305
cg27100471	Red	1.97605	2.54459	21.0531	5.38e-44	3.02e-42	89.5997
cg10836392	Grn	1.97598	-2.07275	19.2336	4.4e-40	1.73e-38	80.587
cg02078517	Red	1.97558	1.81412	12.0541	5.12e-23	4.47e-22	41.2947
cg22611900	Both	1.97535	1.3185	27.2231	5.78e-56	1e-53	117.143
cg04830357	Both	1.9752	-1.26981	24.2982	1.57e-50	1.62e-48	104.646
cg16291917	Grn	1.97496	0.970681	24.1116	3.6e-50	3.6e-48	103.815
cg16269733	Red	1.97457	-2.8916	15.5631	1.2e-31	2.22e-30	61.1526
cg27393010	Red	1.97455	-3.05152	13.0223	1.95e-25	2.08e-24	46.8577
cg05863502	Red	1.97419	-2.32408	19.4518	1.46e-40	6.03e-39	81.6899
cg08858245	Both	1.9741	1.4449	31.0489	1.75e-62	6.14e-60	132.117
cg02723291	Grn	1.97335	1.47732	19.4498	1.48e-40	6.09e-39	81.6801
cg25332265	Red	1.97308	1.78303	30.6745	7.14e-62	2.34e-59	130.715
cg04075191	Red	1.97288	-2.01839	21.2292	2.3e-44	1.34e-42	90.4496
cg26800884	Grn	1.97274	4.00896	25.7867	2.8e-52	3.41e-50	108.701
cg10024484	Grn	1.9726	3.75894	21.2772	1.82e-44	1.07e-42	90.6807
cg27513574	Red	1.97159	-3.97285	9.58637	7.74e-17	4.18e-16	27.1095
cg16705777	Red	1.97105	1.52769	22.552	4.39e-47	3.27e-45	96.7102
cg16616467	Red	1.97095	2.12021	27.8779	3.99e-57	7.9e-55	119.811
cg10980436	Grn	1.97079	-3.57494	15.938	1.54e-32	3.07e-31	63.21
cg14808360	Both	1.97055	2.59773	28.997	4.58e-59	1.12e-56	124.268
cg07153966	Both	1.9705	0.921035	25.7957	2.3e-53	3.11e-51	111.165
cg15518113	Both	1.96992	1.69475	23.7906	1.52e-49	1.42e-47	102.377
cg26030804	Red	1.96945	4.73379	19.1815	2.65e-39	9.72e-38	78.8307
cg09017718	Both	1.96939	1.57867	23.5407	4.69e-49	4.21e-47	101.249
cg16853564	Grn	1.96883	2.69295	23.7678	1.68e-49	1.57e-47	102.274
cg01995480	Grn	1.9686	-3.65956	13.3934	2.34e-26	2.7e-25	48.9775
cg01942962	Red	1.96856	-3.00388	16.9108	7.96e-35	1.94e-33	68.4756
cg04675542	Grn	1.96851	-2.37982	16.2854	2.32e-33	4.97e-32	65.1031
cg00575005	Grn	1.9684	-3.4944	16.6966	2.51e-34	5.86e-33	67.3255
cg04575395	Red	1.96815	-4.14285	13.5112	1.38e-26	1.63e-25	49.5091
cg03493211	Grn	1.96815	2.32562	17.3014	9.93e-36	2.63e-34	70.5588
cg19504702	Grn	1.96712	-3.78582	15.3198	4.61e-31	8.06e-30	59.8097
cg03217253	Grn	1.96706	-4.04503	13.8824	1.7e-27	2.16e-26	51.6077
cg09920172	Red	1.96677	-0.678585	16.6709	2.89e-34	6.69e-33	67.1872
cg11373604	Grn	1.96667	-4.28362	15.606	9.5e-32	1.77e-30	61.3888
cg11452391	Grn	1.96643	-3.89202	15.2075	1.04e-30	1.76e-29	59.0035
cg14631834	Grn	1.96609	-2.42815	18.6304	9.57e-39	3.33e-37	77.5063
cg05452406	Red	1.96581	-3.07081	15.133	1.3e-30	2.18e-29	58.7741
cg17924520	Both	1.96573	1.66354	22.3017	1.41e-46	1e-44	95.5423
cg19206146	Red	1.96567	-2.35151	14.126	3.66e-28	4.94e-27	53.1341
cg13737221	Red	1.96562	-1.78526	20.6881	3.17e-43	1.66e-41	87.825
cg02906741	Both	1.96531	1.59105	18.2681	6.22e-38	2.01e-36	75.6342
cg03692651	Red	1.96497	-2.55101	11.6006	7.04e-22	5.61e-21	38.6789
cg00906644	Red	1.96494	-3.9511	12.9826	2.45e-25	2.59e-24	46.6306
cg09268718	Red	1.96488	1.47317	14.0097	8.28e-28	1.09e-26	52.3249
cg04487296	Red	1.9641	-0.0113854	18.6415	9.03e-39	3.15e-37	77.5637
cg10127554	Red	1.96396	1.69357	22.9909	5.77e-48	4.67e-46	98.7397
cg12096487	Both	1.96382	0.803249	20.2066	3.38e-42	1.61e-40	85.459
cg06463958	Red	1.96366	-3.54264	12.7187	1.11e-24	1.12e-23	45.1173
cg18331133	Both	1.96334	2.01014	20.6081	4.69e-43	2.42e-41	87.4339
cg16112766	Both	1.96329	1.56308	29.9889	9.71e-61	2.81e-58	128.113
cg14623715	Both	1.96317	-0.0647309	18.5077	1.8e-38	6.12e-37	76.8744
cg11139646	Red	1.96316	-2.49383	19.6213	6.23e-41	2.66e-39	82.5429
cg25951981	Grn	1.96314	-3.65167	17.5834	2.89e-36	8.03e-35	71.8019
cg23241141	Both	1.96297	2.68768	27.5251	1.68e-56	3.11e-54	118.379
cg09647884	Grn	1.96289	4.09355	19.6161	1.2e-40	5e-39	81.9012
cg08051386	Both	1.96283	1.61839	19.1292	7.47e-40	2.88e-38	80.057
cg17779676	Both	1.96222	1.08101	27.5713	1.39e-56	2.6e-54	118.567
cg18075011	Red	1.9622	2.61186	25.059	5.52e-52	6.52e-50	107.99
cg26575622	Both	1.96215	2.08805	31.2657	7.8e-63	2.86e-60	132.922
cg08148553	Red	1.96175	-3.15953	16.6278	3.64e-34	8.36e-33	66.9551
cg12923994	Red	1.96173	3.01494	14.1592	3.03e-28	4.13e-27	53.3215
cg13692446	Red	1.96167	-3.29976	14.001	8.69e-28	1.14e-26	52.2757
cg24621599	Red	1.96166	3.57245	21.9913	8.9e-46	5.86e-44	93.7092
cg04452437	Red	1.96149	3.29521	21.0149	9.22e-44	5.08e-42	89.0684
cg26881863	Grn	1.96144	2.50932	26.4536	1.42e-54	2.16e-52	113.948
cg20004910	Grn	1.9613	-4.40549	13.8158	2.12e-27	2.67e-26	51.379
cg10752575	Red	1.96129	4.08456	23.837	1.23e-49	1.17e-47	102.586
cg26170604	Red	1.96117	-3.72113	14.2944	1.41e-28	1.98e-27	54.0837
cg18331061	Both	1.96087	1.93775	21.8987	9.41e-46	6.19e-44	93.6457
cg22037209	Red	1.96085	-2.70948	11.633	5.84e-22	4.69e-21	38.8656
cg22100274	Red	1.96078	3.13207	23.541	4.68e-49	4.2e-47	101.25
cg09124223	Grn	1.96021	-3.77167	15.7988	3.3e-32	6.39e-31	62.4482
cg02782840	Red	1.95938	0.813595	16.6571	3.11e-34	7.19e-33	67.113
cg11046030	Both	1.95904	1.26513	26.728	4.49e-55	7.18e-53	115.095
cg10188823	Red	1.95878	-3.62708	12.5371	3.16e-24	3.05e-23	44.0748
cg24997744	Grn	1.95869	2.02131	17.0113	4.65e-35	1.16e-33	69.0134
cg23972735	Red	1.9585	0.348107	21.7397	2e-45	1.27e-43	92.8914
cg15529692	Red	1.9583	-3.63907	15.3205	4.59e-31	8.03e-30	59.8136
cg08102264	Red	1.95821	2.46781	18.6173	1.02e-38	3.56e-37	77.4389
cg06782035	Red	1.95808	-1.98784	9.94689	9.83e-18	5.68e-17	29.1636
cg00093087	Grn	1.9577	1.73329	49.8969	1.81e-87	1.44e-83	189.148
cg21694941	Grn	1.95764	-1.62195	27.1454	7.96e-56	1.37e-53	116.823
cg22955387	Red	1.95764	2.56658	21.9087	8.97e-46	5.91e-44	93.693
cg14750948	Red	1.95762	-1.66299	19.9018	1.53e-41	6.91e-40	83.9458
cg17911788	Red	1.95755	-3.14188	15.6416	7.81e-32	1.46e-30	61.5849
cg06014057	Both	1.95747	1.25088	23.6857	2.43e-49	2.24e-47	101.904
cg06572465	Red	1.95721	-2.21697	21.2075	2.55e-44	1.48e-42	90.3451
cg15105326	Grn	1.95706	-1.86167	22.0366	4.91e-46	3.31e-44	94.297
cg04396312	Red	1.95684	1.68213	17.2882	1.06e-35	2.81e-34	70.4886
cg10350880	Red	1.95683	1.24689	17.4279	5.08e-36	1.38e-34	71.2293
cg12573502	Both	1.95657	1.88181	24.8902	1.15e-51	1.33e-49	107.254
cg16620382	Red	1.95646	-3.37412	12.4792	4.42e-24	4.21e-23	43.7415
cg05972352	Grn	1.95635	2.71025	21.9914	6.07e-46	4.07e-44	94.0833
cg00886669	Both	1.95621	1.62266	21.7203	2.19e-45	1.39e-43	92.7992
cg06740710	Red	1.9562	-3.63458	14.1455	5.37e-28	7.15e-27	52.7733
cg16768376	Both	1.95618	1.52372	22.5122	5.28e-47	3.9e-45	96.5249
cg05860723	Grn	1.95595	-1.95305	21.3816	1.1e-44	6.63e-43	91.1821
cg03671700	Both	1.95589	-1.74985	28.1988	1.09e-57	2.32e-55	121.102
cg01760189	Both	1.95574	1.84646	23.0604	4.19e-48	3.44e-46	99.0586
cg01159194	Grn	1.9557	2.2828	30.5311	1.23e-61	3.91e-59	130.174
cg07152216	Red	1.95565	-2.42108	18.5515	1.44e-38	4.92e-37	77.1003
cg26764345	Both	1.95515	2.02731	16.251	2.79e-33	5.94e-32	64.9165
cg13704497	Both	1.95511	2.07645	24.6984	2.67e-51	2.97e-49	106.413
cg05099508	Red	1.95475	-3.72126	13.0941	1.48e-25	1.6e-24	47.1392
cg08063125	Red	1.95455	-4.23642	13.5974	1.34e-26	1.58e-25	49.5642
cg01149264	Red	1.95422	1.4328	16.9593	6.14e-35	1.51e-33	68.7353
cg19223190	Red	1.95395	3.9782	18.165	2.42e-37	7.42e-36	74.2964
cg24415208	Red	1.95388	-3.15819	16.1243	5.57e-33	1.15e-31	64.2267
cg12845051	Both	1.95382	0.886394	27.1346	8.32e-56	1.43e-53	116.778
cg19704726	Grn	1.95381	-4.15459	10.7329	1.06e-19	7.14e-19	33.6746
cg04880737	Both	1.9537	0.370634	22.2689	1.65e-46	1.16e-44	95.3885
cg08832624	Red	1.95321	-2.61595	17.0498	3.79e-35	9.52e-34	69.219
cg06379876	Grn	1.95315	4.47008	29.5076	1.12e-59	2.93e-57	125.681
cg14848450	Both	1.95293	1.63377	19.4184	1.73e-40	7.07e-39	81.5218
cg23075506	Both	1.95261	2.2276	24.649	3.32e-51	3.67e-49	106.196
cg14564616	Red	1.95229	-4.12265	12.1443	3.04e-23	2.71e-22	41.814
cg12213680	Red	1.95207	2.45681	27.0285	1.29e-55	2.17e-53	116.341
cg02384546	Both	1.95193	1.65061	20.6392	4.02e-43	2.09e-41	87.5864
cg03126579	Red	1.95178	-1.67005	15.7412	4.52e-32	8.65e-31	62.1323
cg22099441	Grn	1.9514	2.52223	25.4858	8.69e-53	1.1e-50	109.837
cg13267931	Grn	1.95075	-2.52248	17.4521	4.47e-36	1.22e-34	71.3573
cg14896926	Grn	1.95001	1.91013	17.1897	1.8e-35	4.64e-34	69.9648
cg18596947	Red	1.94968	1.40056	19.6068	6.7e-41	2.85e-39	82.4699
cg13279673	Red	1.94958	-2.63709	21.0015	6.9e-44	3.85e-42	89.3496
cg04860664	Both	1.94918	2.25284	24.4701	7.31e-51	7.82e-49	105.408
cg14898260	Red	1.94855	-4.10171	12.5684	2.64e-24	2.57e-23	44.2547
cg00925802	Both	1.94852	0.418646	21.8422	1.23e-45	7.99e-44	93.3778
cg01588725	Both	1.9483	0.454492	17.2621	1.22e-35	3.21e-34	70.35
cg16048383	Both	1.94749	1.18291	26.7564	3.99e-55	6.42e-53	115.212
cg26595643	Grn	1.94673	-2.80573	18.9859	2.08e-39	7.72e-38	79.039
cg02656891	Red	1.94611	-3.16547	14.1276	3.62e-28	4.9e-27	53.1435
cg22125805	Red	1.94608	-3.08118	14.1652	2.93e-28	3.99e-27	53.3552
cg08091526	Both	1.94595	1.28979	20.4353	1.09e-42	5.46e-41	86.5865
cg24834659	Both	1.9459	-1.62208	25.4666	9.44e-53	1.2e-50	109.754
cg04917446	Grn	1.94505	-0.0172748	21.7464	1.94e-45	1.24e-43	92.9232
cg10329345	Red	1.94496	-1.03672	16.4871	7.78e-34	1.74e-32	66.1957
cg13325154	Red	1.94461	-4.18508	13.8278	1.98e-27	2.5e-26	51.4473
cg02565132	Grn	1.9443	1.84712	25.6049	5.21e-53	6.77e-51	110.348
cg22058452	Grn	1.94421	1.05586	18.0095	2.39e-37	7.32e-36	74.2878
cg03007524	Both	1.94413	2.35725	27.4471	2.3e-56	4.21e-54	118.06
cg01267899	Grn	1.94381	3.00173	33.0252	1.29e-65	6.54e-63	139.304
cg11022525	Both	1.94378	1.57295	19.8002	2.54e-41	1.12e-39	83.4384
cg14556256	Red	1.9437	1.7311	18.235	7.38e-38	2.37e-36	75.4623
cg08384999	Grn	1.9435	0.706826	21.4652	7.4e-45	4.5e-43	91.5826
cg16662451	Both	1.94347	0.913531	21.0828	4.66e-44	2.63e-42	89.7434
cg14051544	Grn	1.94337	-3.46425	14.5445	4.12e-29	6.07e-28	55.3233
cg04083575	Grn	1.94249	-2.40644	11.7334	4.48e-22	3.63e-21	39.1497
cg01995743	Grn	1.94201	-3.42205	14.8124	7.74e-30	1.21e-28	56.9888
cg03012170	Grn	1.94182	-3.57483	16.3957	1.28e-33	2.79e-32	65.701
cg01425293	Both	1.94097	1.73132	35.4246	3.15e-69	2.37e-66	147.579
cg01518607	Red	1.94093	-1.71555	16.1472	4.91e-33	1.02e-31	64.3518
cg17003293	Grn	1.94027	-3.72797	13.1602	1.02e-25	1.11e-24	47.5155
cg17469359	Red	1.94008	-0.462417	17.211	1.6e-35	4.16e-34	70.0784
cg21869219	Both	1.93968	2.37011	36.0169	4.34e-70	3.71e-67	149.55
cg16893634	Both	1.93957	1.987	32.0008	5.19e-64	2.19e-61	135.622
cg15643428	Grn	1.93907	2.19656	18.5663	1.33e-38	4.58e-37	77.1763
cg27028760	Red	1.93882	-1.71922	14.3425	1.08e-28	1.53e-27	54.3544
cg04398547	Both	1.93876	1.28723	26.8458	2.75e-55	4.48e-53	115.584
cg22889914	Both	1.93868	1.41491	21.855	1.16e-45	7.54e-44	93.4384
cg25818292	Red	1.93835	-4.29319	12.5125	3.65e-24	3.5e-23	43.9329
cg19923532	Both	1.93828	1.99531	22.5601	4.23e-47	3.15e-45	96.7479
cg06721712	Both	1.93774	2.67676	35.3599	3.92e-69	2.9e-66	147.362
cg06720949	Red	1.93735	1.44435	28.6851	1.57e-58	3.62e-56	123.039
cg27468976	Red	1.93726	0.677185	18.4366	2.6e-38	8.7e-37	76.507
cg24896649	Grn	1.93725	-3.18614	16.6437	4.21e-34	9.61e-33	66.8178
cg12248614	Red	1.93701	-3.97714	12.359	8.83e-24	8.21e-23	43.0503
cg10649903	Red	1.93683	-0.905693	26.2899	2.82e-54	4.17e-52	113.26
cg06043500	Red	1.93649	2.15373	26.7752	3.69e-55	5.95e-53	115.291
cg01083652	Both	1.93632	0.966293	23.4064	8.63e-49	7.54e-47	100.639
cg02577963	Red	1.93618	2.33508	16.4291	1.06e-33	2.35e-32	65.882
cg14574910	Red	1.93572	0.881692	11.9391	9.95e-23	8.49e-22	40.6314
cg11967457	Red	1.93559	2.69869	22.4768	6.23e-47	4.57e-45	96.3599
cg17406248	Both	1.93541	1.59241	29.5728	4.84e-60	1.31e-57	126.512
cg01093854	Both	1.93534	1.56972	19.3648	2.27e-40	9.18e-39	81.2511
cg20348344	Grn	1.93433	2.30542	11.8843	1.37e-22	1.15e-21	40.3155
cg09330885	Grn	1.93419	1.68432	21.4516	7.9e-45	4.79e-43	91.5174
cg10090414	Red	1.93332	1.01409	20.0057	9.14e-42	4.2e-40	84.4627
cg01953819	Red	1.93254	4.08688	29.1805	2.23e-59	5.64e-57	124.987
[truncated: 14,510 more rows]
