# Supplementary material for: Integrative Genome-Wide Gene Expression Profiling of Clear Cell Renal Cell Carcinoma in Czech Republic and in the United States
Source: PLoS One. 2013 Mar 5;8(3):e57886. doi: 10.1371/journal.pone.0057886 (PMC3589490; doi:10.1371/journal.pone.0057886)
Supplement: File S1 — List of the Cancer Genome Atlas (TCGA) project cases used for the analysis. (XLS) [file pone.0057886.s011.xls]

## Sheet: TCGA
65_pairs_validation_series	Illumina Infinium Human Methylation 27K	Illumina Infinium Human Methylation 450K	464_cases_survival_analysis
TCGA-A3-3358	TCGA-A3-3306	TCGA-A3-3357	TCGA-A3-3306
TCGA-A3-3387	TCGA-A3-3308	TCGA-A3-3367	TCGA-A3-3307
TCGA-B0-4700	TCGA-A3-3311	TCGA-A3-3370	TCGA-A3-3308
TCGA-B0-4712	TCGA-A3-3313	TCGA-A3-3373	TCGA-A3-3311
TCGA-B0-5402	TCGA-A3-3316	TCGA-A3-3376	TCGA-A3-3313
TCGA-B0-5690	TCGA-A3-3317	TCGA-A3-3385	TCGA-A3-3316
TCGA-B0-5691	TCGA-A3-3319	TCGA-B0-4690	TCGA-A3-3317
TCGA-B0-5694	TCGA-A3-3320	TCGA-B0-4693	TCGA-A3-3319
TCGA-B0-5696	TCGA-A3-3322	TCGA-B0-4694	TCGA-A3-3320
TCGA-B0-5697	TCGA-A3-3323	TCGA-B0-4697	TCGA-A3-3322
TCGA-B0-5699	TCGA-A3-3324	TCGA-B0-4701	TCGA-A3-3323
TCGA-B0-5701	TCGA-A3-3325	TCGA-B0-4703	TCGA-A3-3324
TCGA-B0-5703	TCGA-A3-3326	TCGA-B0-4706	TCGA-A3-3325
TCGA-B0-5705	TCGA-A3-3329	TCGA-B0-4707	TCGA-A3-3328
TCGA-B0-5706	TCGA-A3-3331	TCGA-B0-4710	TCGA-A3-3329
TCGA-B0-5709	TCGA-A3-3335	TCGA-B0-4712	TCGA-A3-3331
TCGA-B0-5711	TCGA-A3-3336	TCGA-B0-4714	TCGA-A3-3335
TCGA-B0-5712	TCGA-A3-3346	TCGA-B0-4810	TCGA-A3-3343
TCGA-B2-5636	TCGA-A3-3347	TCGA-B0-4811	TCGA-A3-3347
TCGA-B2-5641	TCGA-A3-3349	TCGA-B0-4814	TCGA-A3-3349
TCGA-B8-4619	TCGA-A3-3351	TCGA-B0-4815	TCGA-A3-3351
TCGA-B8-4620	TCGA-A3-3352	TCGA-B0-4816	TCGA-A3-3352
TCGA-B8-4622	TCGA-A3-3359	TCGA-B0-4817	TCGA-A3-3357
TCGA-B8-5549	TCGA-A3-3362	TCGA-B0-4818	TCGA-A3-3358
TCGA-B8-5552	TCGA-A3-3363	TCGA-B0-4819	TCGA-A3-3359
TCGA-CJ-5672	TCGA-A3-3365	TCGA-B0-4822	TCGA-A3-3362
TCGA-CJ-5676	TCGA-A3-3372	TCGA-B0-4823	TCGA-A3-3363
TCGA-CJ-5677	TCGA-A3-3378	TCGA-B0-4827	TCGA-A3-3365
TCGA-CJ-5678	TCGA-A3-3380	TCGA-B0-4841	TCGA-A3-3367
TCGA-CJ-5679	TCGA-A3-3382	TCGA-B0-4842	TCGA-A3-3370
TCGA-CJ-5680	TCGA-A3-3383	TCGA-B0-4843	TCGA-A3-3372
TCGA-CJ-5681	TCGA-B0-4833	TCGA-B0-4847	TCGA-A3-3373
TCGA-CJ-5689	TCGA-B0-4836	TCGA-B0-4849	TCGA-A3-3374
TCGA-CJ-6030	TCGA-B0-4837	TCGA-B0-4852	TCGA-A3-3378
TCGA-CW-5580	TCGA-B0-4838	TCGA-B0-5080	TCGA-A3-3380
TCGA-CW-5581	TCGA-B0-4839	TCGA-B0-5092	TCGA-A3-3382
TCGA-CW-5584	TCGA-B0-5075	TCGA-B0-5095	TCGA-A3-3385
TCGA-CW-5587	TCGA-B0-5077	TCGA-B0-5096	TCGA-A3-3387
TCGA-CW-5589	TCGA-B0-5081	TCGA-B0-5097	TCGA-AK-3425
TCGA-CW-5591	TCGA-B0-5084	TCGA-B0-5100	TCGA-AK-3427
TCGA-CW-6087	TCGA-B0-5085	TCGA-B0-5102	TCGA-AK-3428
TCGA-CW-6088	TCGA-B0-5088	TCGA-B0-5104	TCGA-AK-3429
TCGA-CW-6090	TCGA-B2-3924	TCGA-B0-5106	TCGA-AK-3431
TCGA-CZ-4863	TCGA-B2-4098	TCGA-B0-5107	TCGA-AK-3433
TCGA-CZ-4864	TCGA-B2-4099	TCGA-B0-5108	TCGA-AK-3434
TCGA-CZ-4865	TCGA-B2-4102	TCGA-B0-5109	TCGA-AK-3436
TCGA-CZ-5452	TCGA-B8-4143	TCGA-B0-5110	TCGA-AK-3440
TCGA-CZ-5453	TCGA-B8-4154	TCGA-B0-5113	TCGA-AK-3443
TCGA-CZ-5454	TCGA-BP-4158	TCGA-B0-5115	TCGA-AK-3445
TCGA-CZ-5455	TCGA-BP-4159	TCGA-B0-5116	TCGA-AK-3450
TCGA-CZ-5457	TCGA-BP-4160	TCGA-B0-5117	TCGA-AK-3451
TCGA-CZ-5458	TCGA-BP-4161	TCGA-B0-5119	TCGA-AK-3455
TCGA-CZ-5462	TCGA-BP-4162	TCGA-B0-5120	TCGA-AK-3456
TCGA-CZ-5463	TCGA-BP-4163	TCGA-B0-5121	TCGA-AK-3458
TCGA-CZ-5465	TCGA-BP-4164	TCGA-B0-5400	TCGA-AK-3460
TCGA-CZ-5467	TCGA-BP-4165	TCGA-B0-5402	TCGA-AK-3461
TCGA-CZ-5468	TCGA-BP-4166	TCGA-BP-4177	TCGA-AK-3465
TCGA-CZ-5469	TCGA-BP-4167	TCGA-BP-4760	TCGA-AS-3777
TCGA-CZ-5470	TCGA-BP-4169	TCGA-BP-4782	TCGA-B0-4688
TCGA-CZ-5982	TCGA-BP-4170	TCGA-BP-4795	TCGA-B0-4690
TCGA-CZ-5984	TCGA-BP-4173	TCGA-BP-4801	TCGA-B0-4693
TCGA-CZ-5985	TCGA-BP-4174	TCGA-BP-4993	TCGA-B0-4694
TCGA-CZ-5986	TCGA-BP-4176	TCGA-BP-5010	TCGA-B0-4696
TCGA-CZ-5987	TCGA-BP-4325	TCGA-BP-5168	TCGA-B0-4697
TCGA-CZ-5988	TCGA-BP-4326	TCGA-BP-5170	TCGA-B0-4698
	TCGA-BP-4327	TCGA-BP-5173	TCGA-B0-4699
	TCGA-BP-4329	TCGA-BP-5174	TCGA-B0-4700
	TCGA-BP-4330	TCGA-BP-5175	TCGA-B0-4701
	TCGA-BP-4331	TCGA-BP-5176	TCGA-B0-4703
	TCGA-BP-4332	TCGA-BP-5177	TCGA-B0-4706
	TCGA-BP-4335	TCGA-BP-5180	TCGA-B0-4712
	TCGA-BP-4337	TCGA-BP-5181	TCGA-B0-4713
	TCGA-BP-4338	TCGA-BP-5182	TCGA-B0-4714
	TCGA-BP-4340	TCGA-BP-5183	TCGA-B0-4718
	TCGA-BP-4341	TCGA-BP-5184	TCGA-B0-4810
	TCGA-BP-4342	TCGA-BP-5185	TCGA-B0-4811
	TCGA-BP-4343	TCGA-BP-5186	TCGA-B0-4813
	TCGA-BP-4344	TCGA-BP-5187	TCGA-B0-4814
	TCGA-BP-4345	TCGA-BP-5189	TCGA-B0-4815
	TCGA-BP-4346	TCGA-BP-5190	TCGA-B0-4816
	TCGA-BP-4347	TCGA-BP-5191	TCGA-B0-4817
	TCGA-BP-4349	TCGA-BP-5192	TCGA-B0-4818
	TCGA-BP-4351	TCGA-BP-5194	TCGA-B0-4819
	TCGA-BP-4352	TCGA-BP-5195	TCGA-B0-4821
	TCGA-BP-4353	TCGA-BP-5196	TCGA-B0-4823
	TCGA-BP-4354	TCGA-BP-5199	TCGA-B0-4824
	TCGA-BP-4355	TCGA-BP-5200	TCGA-B0-4827
	TCGA-BP-4756	TCGA-BP-5201	TCGA-B0-4828
	TCGA-BP-4758	TCGA-BP-5202	TCGA-B0-4833
	TCGA-BP-4759	TCGA-CJ-4869	TCGA-B0-4834
	TCGA-BP-4761	TCGA-CJ-4882	TCGA-B0-4836
	TCGA-BP-4762	TCGA-CJ-4897	TCGA-B0-4837
	TCGA-BP-4763	TCGA-CJ-4901	TCGA-B0-4838
	TCGA-BP-4765	TCGA-CJ-4902	TCGA-B0-4839
	TCGA-BP-4766	TCGA-CJ-4903	TCGA-B0-4841
	TCGA-BP-4768	TCGA-CJ-4904	TCGA-B0-4842
	TCGA-BP-4771	TCGA-CJ-4905	TCGA-B0-4843
	TCGA-BP-4774	TCGA-CJ-4907	TCGA-B0-4844
	TCGA-BP-4775	TCGA-CJ-4908	TCGA-B0-4845
	TCGA-BP-4776	TCGA-CJ-4912	TCGA-B0-4846
	TCGA-BP-4777	TCGA-CJ-4913	TCGA-B0-4847
	TCGA-BP-4781	TCGA-CJ-4916	TCGA-B0-4848
	TCGA-BP-4787	TCGA-CJ-4918	TCGA-B0-4849
	TCGA-BP-4789	TCGA-CJ-4920	TCGA-B0-4852
	TCGA-BP-4790	TCGA-CJ-4923	TCGA-B0-4945
	TCGA-BP-4797	TCGA-CZ-4853	TCGA-B0-5075
	TCGA-BP-4798	TCGA-CZ-4856	TCGA-B0-5077
	TCGA-BP-4799	TCGA-CZ-4859	TCGA-B0-5080
	TCGA-BP-4803	TCGA-CZ-4863	TCGA-B0-5081
	TCGA-BP-4804	TCGA-CZ-4864	TCGA-B0-5083
	TCGA-BP-4807	TCGA-CZ-4865	TCGA-B0-5084
	TCGA-BP-4959	TCGA-CZ-4866	TCGA-B0-5085
	TCGA-BP-4960	TCGA-CZ-5451	TCGA-B0-5088
	TCGA-BP-4961	TCGA-CZ-5452	TCGA-B0-5092
	TCGA-BP-4962	TCGA-CZ-5453	TCGA-B0-5094
	TCGA-BP-4963	TCGA-CZ-5454	TCGA-B0-5095
	TCGA-BP-4964	TCGA-CZ-5455	TCGA-B0-5096
	TCGA-BP-4965	TCGA-CZ-5456	TCGA-B0-5097
	TCGA-BP-4967	TCGA-CZ-5457	TCGA-B0-5098
	TCGA-BP-4968	TCGA-CZ-5458	TCGA-B0-5099
	TCGA-BP-4969	TCGA-CZ-5459	TCGA-B0-5100
	TCGA-BP-4970	TCGA-CZ-5460	TCGA-B0-5102
	TCGA-BP-4971	TCGA-CZ-5461	TCGA-B0-5104
	TCGA-BP-4972	TCGA-CZ-5462	TCGA-B0-5106
	TCGA-BP-4973	TCGA-CZ-5463	TCGA-B0-5107
	TCGA-BP-4974	TCGA-CZ-5464	TCGA-B0-5108
	TCGA-BP-4975	TCGA-CZ-5465	TCGA-B0-5109
	TCGA-BP-4976	TCGA-CZ-5467	TCGA-B0-5110
	TCGA-BP-4977	TCGA-CZ-5470	TCGA-B0-5113
	TCGA-BP-4981		TCGA-B0-5115
	TCGA-BP-4982		TCGA-B0-5116
	TCGA-BP-4985		TCGA-B0-5117
	TCGA-BP-4986		TCGA-B0-5119
	TCGA-BP-4987		TCGA-B0-5120
	TCGA-BP-4988		TCGA-B0-5121
	TCGA-BP-4989		TCGA-B0-5399
	TCGA-BP-4991		TCGA-B0-5400
	TCGA-BP-4992		TCGA-B0-5402
	TCGA-BP-4995		TCGA-B0-5690
	TCGA-BP-4998		TCGA-B0-5691
	TCGA-BP-4999		TCGA-B0-5692
	TCGA-BP-5000		TCGA-B0-5693
	TCGA-BP-5001		TCGA-B0-5694
	TCGA-BP-5004		TCGA-B0-5695
	TCGA-BP-5006		TCGA-B0-5696
	TCGA-BP-5007		TCGA-B0-5697
	TCGA-BP-5008		TCGA-B0-5698
	TCGA-BP-5009		TCGA-B0-5699
	TCGA-CJ-4634		TCGA-B0-5701
	TCGA-CJ-4635		TCGA-B0-5703
	TCGA-CJ-4636		TCGA-B0-5705
	TCGA-CJ-4637		TCGA-B0-5706
	TCGA-CJ-4638		TCGA-B0-5709
	TCGA-CJ-4639		TCGA-B0-5710
	TCGA-CJ-4640		TCGA-B0-5711
	TCGA-CJ-4641		TCGA-B0-5712
	TCGA-CJ-4642		TCGA-B0-5713
	TCGA-CJ-4643		TCGA-B0-5812
	TCGA-CJ-4644		TCGA-B2-3923
	TCGA-CJ-4868		TCGA-B2-3924
	TCGA-CJ-4870		TCGA-B2-4098
	TCGA-CJ-4871		TCGA-B2-4099
	TCGA-CJ-4872		TCGA-B2-4101
	TCGA-CJ-4873		TCGA-B2-4102
	TCGA-CJ-4874		TCGA-B2-5633
	TCGA-CJ-4875		TCGA-B2-5635
	TCGA-CJ-4876		TCGA-B2-5636
	TCGA-CJ-4878		TCGA-B2-5639
	TCGA-CJ-4881		TCGA-B2-5641
	TCGA-CJ-4884		TCGA-B4-5377
	TCGA-CJ-4885		TCGA-B4-5378
	TCGA-CJ-4886		TCGA-B4-5832
	TCGA-CJ-4887		TCGA-B4-5834
	TCGA-CJ-4888		TCGA-B4-5835
	TCGA-CJ-4889		TCGA-B4-5836
	TCGA-CJ-4890		TCGA-B4-5838
	TCGA-CJ-4891		TCGA-B4-5843
	TCGA-CJ-4892		TCGA-B4-5844
	TCGA-CJ-4893		TCGA-B8-4143
	TCGA-CJ-4894		TCGA-B8-4146
	TCGA-CJ-4895		TCGA-B8-4148
	TCGA-CJ-4899		TCGA-B8-4151
	TCGA-CJ-4900		TCGA-B8-4153
	TCGA-CZ-4854		TCGA-B8-4154
	TCGA-CZ-4857		TCGA-B8-4619
	TCGA-CZ-4858		TCGA-B8-4620
	TCGA-CZ-4861		TCGA-B8-4621
	TCGA-CZ-4862		TCGA-B8-4622
			TCGA-B8-5158
			TCGA-B8-5159
			TCGA-B8-5162
			TCGA-B8-5163
			TCGA-B8-5164
			TCGA-B8-5165
			TCGA-B8-5545
			TCGA-B8-5546
			TCGA-B8-5549
			TCGA-B8-5550
			TCGA-B8-5551
			TCGA-B8-5552
			TCGA-B8-5553
			TCGA-BP-4158
			TCGA-BP-4159
			TCGA-BP-4160
			TCGA-BP-4161
			TCGA-BP-4162
			TCGA-BP-4163
			TCGA-BP-4164
			TCGA-BP-4165
			TCGA-BP-4166
			TCGA-BP-4167
			TCGA-BP-4169
			TCGA-BP-4170
			TCGA-BP-4173
			TCGA-BP-4174
			TCGA-BP-4176
			TCGA-BP-4177
			TCGA-BP-4325
			TCGA-BP-4326
			TCGA-BP-4327
			TCGA-BP-4329
			TCGA-BP-4330
			TCGA-BP-4332
			TCGA-BP-4334
			TCGA-BP-4335
			TCGA-BP-4337
			TCGA-BP-4338
			TCGA-BP-4340
			TCGA-BP-4341
			TCGA-BP-4342
			TCGA-BP-4343
			TCGA-BP-4344
			TCGA-BP-4345
			TCGA-BP-4346
			TCGA-BP-4347
			TCGA-BP-4349
			TCGA-BP-4351
			TCGA-BP-4352
			TCGA-BP-4353
			TCGA-BP-4354
			TCGA-BP-4355
			TCGA-BP-4756
			TCGA-BP-4758
			TCGA-BP-4759
			TCGA-BP-4760
			TCGA-BP-4761
			TCGA-BP-4762
			TCGA-BP-4763
			TCGA-BP-4765
			TCGA-BP-4766
			TCGA-BP-4768
			TCGA-BP-4769
			TCGA-BP-4770
			TCGA-BP-4771
			TCGA-BP-4774
			TCGA-BP-4775
			TCGA-BP-4777
			TCGA-BP-4781
			TCGA-BP-4782
			TCGA-BP-4784
			TCGA-BP-4787
			TCGA-BP-4789
			TCGA-BP-4790
			TCGA-BP-4795
			TCGA-BP-4797
			TCGA-BP-4798
			TCGA-BP-4799
			TCGA-BP-4801
			TCGA-BP-4803
			TCGA-BP-4804
			TCGA-BP-4807
			TCGA-BP-4959
			TCGA-BP-4960
			TCGA-BP-4961
			TCGA-BP-4962
			TCGA-BP-4963
			TCGA-BP-4964
			TCGA-BP-4965
			TCGA-BP-4967
			TCGA-BP-4968
			TCGA-BP-4969
			TCGA-BP-4970
			TCGA-BP-4971
			TCGA-BP-4972
			TCGA-BP-4973
			TCGA-BP-4974
			TCGA-BP-4975
			TCGA-BP-4976
			TCGA-BP-4977
			TCGA-BP-4981
			TCGA-BP-4982
			TCGA-BP-4983
			TCGA-BP-4985
			TCGA-BP-4986
			TCGA-BP-4987
			TCGA-BP-4988
			TCGA-BP-4989
			TCGA-BP-4991
			TCGA-BP-4992
			TCGA-BP-4993
			TCGA-BP-4994
			TCGA-BP-4995
			TCGA-BP-4998
			TCGA-BP-4999
			TCGA-BP-5000
			TCGA-BP-5001
			TCGA-BP-5004
			TCGA-BP-5006
			TCGA-BP-5007
			TCGA-BP-5008
			TCGA-BP-5009
			TCGA-BP-5010
			TCGA-BP-5168
			TCGA-BP-5169
			TCGA-BP-5170
			TCGA-BP-5173
			TCGA-BP-5174
			TCGA-BP-5175
			TCGA-BP-5176
			TCGA-BP-5177
			TCGA-BP-5178
			TCGA-BP-5180
			TCGA-BP-5181
			TCGA-BP-5182
			TCGA-BP-5183
			TCGA-BP-5187
			TCGA-BP-5189
			TCGA-BP-5190
			TCGA-BP-5191
			TCGA-BP-5192
			TCGA-BP-5194
			TCGA-BP-5195
			TCGA-BP-5196
			TCGA-BP-5198
			TCGA-BP-5199
			TCGA-BP-5200
			TCGA-BP-5201
			TCGA-BP-5202
			TCGA-CJ-4634
			TCGA-CJ-4635
			TCGA-CJ-4636
			TCGA-CJ-4637
			TCGA-CJ-4638
			TCGA-CJ-4639
			TCGA-CJ-4640
			TCGA-CJ-4641
			TCGA-CJ-4643
			TCGA-CJ-4644
			TCGA-CJ-4868
			TCGA-CJ-4869
			TCGA-CJ-4871
			TCGA-CJ-4872
			TCGA-CJ-4873
			TCGA-CJ-4874
			TCGA-CJ-4875
			TCGA-CJ-4876
			TCGA-CJ-4878
			TCGA-CJ-4881
			TCGA-CJ-4882
			TCGA-CJ-4884
			TCGA-CJ-4885
			TCGA-CJ-4886
			TCGA-CJ-4887
			TCGA-CJ-4888
			TCGA-CJ-4889
			TCGA-CJ-4890
			TCGA-CJ-4891
			TCGA-CJ-4892
			TCGA-CJ-4893
			TCGA-CJ-4894
			TCGA-CJ-4895
			TCGA-CJ-4897
			TCGA-CJ-4899
			TCGA-CJ-4900
			TCGA-CJ-4901
			TCGA-CJ-4902
			TCGA-CJ-4903
			TCGA-CJ-4904
			TCGA-CJ-4905
			TCGA-CJ-4907
			TCGA-CJ-4908
			TCGA-CJ-4912
			TCGA-CJ-4916
			TCGA-CJ-4918
			TCGA-CJ-4920
			TCGA-CJ-4923
			TCGA-CJ-5671
			TCGA-CJ-5672
			TCGA-CJ-5675
			TCGA-CJ-5676
			TCGA-CJ-5677
			TCGA-CJ-5678
			TCGA-CJ-5679
			TCGA-CJ-5680
			TCGA-CJ-5681
			TCGA-CJ-5682
			TCGA-CJ-5683
			TCGA-CJ-5684
			TCGA-CJ-5686
			TCGA-CJ-5689
			TCGA-CJ-6027
			TCGA-CJ-6030
			TCGA-CJ-6031
			TCGA-CJ-6032
			TCGA-CJ-6033
			TCGA-CW-5580
			TCGA-CW-5581
			TCGA-CW-5583
			TCGA-CW-5584
			TCGA-CW-5585
			TCGA-CW-5587
			TCGA-CW-5589
			TCGA-CW-5590
			TCGA-CW-5591
			TCGA-CW-6087
			TCGA-CW-6088
			TCGA-CW-6090
			TCGA-CW-6093
			TCGA-CW-6097
			TCGA-CZ-4853
			TCGA-CZ-4854
			TCGA-CZ-4856
			TCGA-CZ-4857
			TCGA-CZ-4858
			TCGA-CZ-4859
			TCGA-CZ-4860
			TCGA-CZ-4861
			TCGA-CZ-4862
			TCGA-CZ-4863
			TCGA-CZ-4864
			TCGA-CZ-4865
			TCGA-CZ-4866
			TCGA-CZ-5452
			TCGA-CZ-5453
			TCGA-CZ-5454
			TCGA-CZ-5455
			TCGA-CZ-5457
			TCGA-CZ-5458
			TCGA-CZ-5460
			TCGA-CZ-5461
			TCGA-CZ-5462
			TCGA-CZ-5463
			TCGA-CZ-5464
			TCGA-CZ-5465
			TCGA-CZ-5467
			TCGA-CZ-5468
			TCGA-CZ-5469
			TCGA-CZ-5470
			TCGA-CZ-5982
			TCGA-CZ-5984
			TCGA-CZ-5985
			TCGA-CZ-5986
			TCGA-CZ-5987
			TCGA-CZ-5988
			TCGA-CZ-5989
			TCGA-DV-5565
			TCGA-DV-5566
			TCGA-DV-5567
			TCGA-DV-5568
			TCGA-DV-5569
			TCGA-DV-5573
			TCGA-DV-5574
			TCGA-DV-5575
			TCGA-DV-5576
