# Supplementary material for: Integrative Genome-Wide Gene Expression Profiling of Clear Cell Renal Cell Carcinoma in Czech Republic and in the United States
Source: PLoS One. 2013 Mar 5;8(3):e57886. doi: 10.1371/journal.pone.0057886 (PMC3589490; doi:10.1371/journal.pone.0057886)
Supplement: File S2 — List of genes identified as associated with overall survival in both K2 (Czech Republic) and TCGA (US) datasets or TCGA dataset alone using SignS software. (XLS) [file pone.0057886.s012.xls]

## Sheet: Sheet1
	Only WGE + TCGA			Common to WGE + TCGA and TCGA				Only TCGA
	PRC1			CDC20				CCDC57
	PTTG3P			CDCA5				ENGASE
	CLEC1A			CEP55				TTLL3
	GRRP1			CKAP2L				BUB1B
	SPC24			UBE2C				C17orf56
	TMEM204			CCNB2				CENPT
	ADCY4			KIF23				ERCC6L
	ARAP3			PTTG1				KDR
	CCNA2			CENPF				MYCT1
	GPR116			CLEC14A				RRM2
	HJURP			EFNB2				SGOL1
	JAM2			RASIP1				SHCBP1
	JAM3			AURKB				ATF2
	MELK			BIRC5				BCL6B
	SH2D3C			CD34				CDH13
	SNRK			CDH5				CSAD
	SOX17			ESAM				CXorf36
	TTK			KIF11				DDX12
	UBE2T			KIF2C				ECSCR
				KIFC1				ELTD1
				NCAPG				EPAS1
				TOP2A				ERG
				TPX2				EXOC6B
				ASPM				FLT1
				CDCA8				IL6ST
				CYYR1				KIF4A
				DLGAP5				MMRN2
				HMMR				NCAPH
				KIF14				PCDH12
				KIF20A				PECAM1
				LDB2				RAPGEF5
				S1PR1				SLC30A4
								TIE1
								USP12
								ACVRL1
								AHSA2
								CENPA
								EPR1
								FAM156A
								FAM193B
								INSR
								KAT2A
								KCNAB3
								LENG8
								MAN1A2
								NBEAL1
								PDGFB
								PDXDC2
								PLVAP
								RAPGEF6
								ZNF692
								?|155060
								AIPL1
								ARHGEF15
								ASXL2
								ATAD3B
								ATE1
								BRAF
								BUB1
								C10orf82
								C14orf23
								C18orf2
								CCNL2
								CDC25C
								CDCA3
								CHST6
								CSMD3
								DNHD1
								DSC1
								DSG3
								FAM23A
								FCAR
								FGD5
								FLT4
								FOXM1
								GIPC3
								GPR37L1
								GTF2A1
								HERC2P2
								HIPK3
								HRH4
								IAPP
								INGX
								KCNA7
								KIAA1875
								LOC100272146
								LOC146880
								LOC283663
								LOC284379
								LOC440896
								LPO
								MAP3K2
								MAST1
								MPP4
								MYBL2
								NHLRC2
								NOTCH4
								PLK1
								PRKCG
								PRR19
								PTCRA
								RC3H2
								REST
								RIF1
								ROBO4
								SLC26A8
								SLC4A8
								SLC7A5P2
								SNRNP70
								STRN
								SYNPO2L
								TAF1C
								VWF
								WDR27
								YJEFN3
								ZNF276
								AFG3L1
								AGER
								AGXT2
								ANKRD36BP1
								AP1G2
								BBOX1
								BREA2
								C20orf160
								C3orf35
								C6orf208
								C8orf86
								C9orf102
								C9orf41
								CCDC36
								CCDC75
								CDK5RAP3
								CDKL5
								CLEC4GP1
								CLOCK
								DAND5
								DDC
								DEPDC1
								DPP8
								DUXA
								EDNRB
								EXD1
								FAM168A
								FAM64A
								FAM66A
								FMO1
								GLYATL1
								GLYAT
								GPR4
								GRM7
								GTF3C4
								INE1
								IREB2
								JMJD7-PLA2G4B
								KLHL17
								LGALS2
								LMBRD2
								LMOD3
								LOC100129637
								LOC100132247
								LOC100272228
								LOC150622
								LOC256880
								LOC338799
								LOC400804
								LOC401387
								LOC613037
								LOC642846
								LOC646851
								LOC727896
								LOC729603
								LUC7L
								MAK
								MAN2A1
								MAPK8IP3
								MARCH8
								MKI67
								MYO9A
								NAT8
								NCRNA00105
								NLRP12
								NOVA2
								NPIPL3
								OLAH
								PABPC1L
								PAFAH1B2
								PBOV1
								PCDH11X
								PDGFD
								PDZK1P1
								PDZK1
								PIAS1
								PIK3CA
								PIWIL2
								PLAC2
								POM121L8P
								PPP1R2P1
								PRKAR2A
								RNF111
								RNF222
								SEC14L3
								SFRS16
								SLC14A2
								ST6GALNAC3
								STRC
								SUN3
								TEX101
								TFAMP1
								TMEM146
								TSNAX-DISC1
								UBR1
								WASH7P
								ZFP91
								ZIM3
